# Supplementary material for: Wolbachia uses ankyrin repeats to target specific fly proteins
Source: mBio. 2026 Apr 20;17(5):e00172-26. doi: 10.1128/mbio.00172-26 (PMC13170367; doi:10.1128/mbio.00172-26)
Supplement: Data S1 — Full coIP results for WARP434. [file mbio.00172-26-s0001.xlsx]

## Sheet: Metadata
Mass spectrometry results from coimmunoprecipitation experiments including the following information: Accession, Description,coverage, peptides, PSM, unique peptides, and area.
Each experiment is listed below
Sample name	Sample type - JW18 wMel infected cells
Prebleed MP1	Cytoplasm fraction, supernatant
Prebleed MP2	Cytoplasm fraction, pellet
Prebleed MP3	Nuclear fraction, supernatant
Prebleed MP4	Nuclear fraction, pellet
434MP1	Cytoplasm fraction, supernatant
434MP2	Cytoplasm fraction, pellet
434MP3	Nuclear fraction, supernatant
434MP4	Nuclear fraction, pellet
434MP5	Cytoplasm fraction, supernatant
434MP6	Cytoplasm fraction, pellet
434MP7	Nuclear fraction, supernatant
434MP8	Nuclear fraction, pellet
434MP9	Cytoplasm fraction, supernatant
434MP10	Cytoplasm fraction, pellet
434MP11	Nuclear fraction, supernatant
434MP12	Nuclear fraction, pellet

## Sheet: 434PreBleedMP1
Accession	Description	PBMP1 -Coverage [%]	PBMP1-# Peptides	PBMP1 - # PSMs	PBMP1 # Unique Peptides	PBMP1 AREA
A0A0B4JD57	Zipper, isoform F OS=Drosophila melanogaster OX=7227 GN=zip PE=1 SV=1	38	65	86	65	646684767
M9NEW1	Myosin light chain cytoplasmic, isoform B OS=Drosophila melanogaster OX=7227 GN=Mlc-c PE=4 SV=1	41	6	8	6	3.39056e+08
P10987	Actin-5C OS=Drosophila melanogaster OX=7227 GN=Act5C PE=1 SV=4	33	12	15	12	2.62564e+08
P21187	Polyadenylate-binding protein OS=Drosophila melanogaster OX=7227 GN=pAbp PE=1 SV=3	26	12	15	12	2.44614e+08
A0A0B4K6N1	40S ribosomal protein S8 OS=Drosophila melanogaster OX=7227 GN=RpS8 PE=3 SV=1	51	10	12	10	1.48344e+08
P08736	Elongation factor 1-alpha 1 OS=Drosophila melanogaster OX=7227 GN=eEF1alpha1 PE=1 SV=2	15	6	11	6	1.46523e+08
Q24560	Tubulin beta-1 chain OS=Drosophila melanogaster OX=7227 GN=betaTub56D PE=1 SV=2	39	15	20	9	1.44003e+08
Q94920	Voltage-dependent anion-selective channel OS=Drosophila melanogaster OX=7227 GN=porin PE=1 SV=3	25	8	11	8	126780674
P55830	40S ribosomal protein S3a OS=Drosophila melanogaster OX=7227 GN=RpS3A PE=1 SV=4	40	11	13	11	1.10946e+08
P11147	Heat shock 70 kDa protein cognate 4 OS=Drosophila melanogaster OX=7227 GN=Hsc70-4 PE=1 SV=3	20	10	14	9	1.03587e+08
P17704	40S ribosomal protein S17 OS=Drosophila melanogaster OX=7227 GN=RpS17 PE=1 SV=2	37	4	5	4	95160428
P41094	40S ribosomal protein S18 OS=Drosophila melanogaster OX=7227 GN=RpS18 PE=1 SV=1	39	4	5	4	9.49252e+07
Q9VUQ5	Protein argonaute-2 OS=Drosophila melanogaster OX=7227 GN=AGO2 PE=1 SV=3	34	21	29	21	8.78741e+07
C6SUW3	LD13662p OS=Drosophila melanogaster OX=7227 GN=RpS9 PE=1 SV=1	17	5	5	5	8.53084e+07
Q9W3W8	60S ribosomal protein L17 OS=Drosophila melanogaster OX=7227 GN=RpL17 PE=1 SV=1	33	6	9	6	81307330
A0A0B4LFD9	GEO04460p1 OS=Drosophila melanogaster OX=7227 GN=RpS23 PE=2 SV=1	16	2	2	2	79048840
A8JNJ6	Karst, isoform E OS=Drosophila melanogaster OX=7227 GN=kst PE=1 SV=2	9	27	32	27	7.67965e+07
P48159	60S ribosomal protein L23 OS=Drosophila melanogaster OX=7227 GN=RpL23 PE=1 SV=2	34	6	6	6	75755254
A0A0B4K6K1	Rm62, isoform M OS=Drosophila melanogaster OX=7227 GN=Rm62 PE=1 SV=1	12	4	5	3	6.83226e+07
P09180	60S ribosomal protein L4 OS=Drosophila melanogaster OX=7227 GN=RpL4 PE=1 SV=2	28	10	10	10	6.49011e+07
Q76NQ0	Dolichyl-diphosphooligosaccharide--protein glycosyltransferase subunit 1 OS=Drosophila melanogaster OX=7227 GN=CG5364 PE=1 SV=1	13	6	7	6	6.40207e+07
P06605	Tubulin alpha-3 chain OS=Drosophila melanogaster OX=7227 GN=alphaTub84D PE=2 SV=1	18	5	7	5	5.92039e+07
Q8SXY6	Transmembrane emp24 domain-containing protein bai OS=Drosophila melanogaster OX=7227 GN=bai PE=2 SV=1	22	5	5	5	58093179
P41093	60S ribosomal protein L18a OS=Drosophila melanogaster OX=7227 GN=RpL18A PE=1 SV=1	31	7	10	7	5.79513e+07
Q9VS34	60S ribosomal protein L18 OS=Drosophila melanogaster OX=7227 GN=RpL18 PE=1 SV=1	26	4	5	4	5.46822e+07
P41092	60S ribosomal protein L27a OS=Drosophila melanogaster OX=7227 GN=RpL27A PE=1 SV=2	30	4	7	4	5.41192e+07
C0HKA1	40S ribosomal protein S14b OS=Drosophila melanogaster OX=7227 GN=RpS14b PE=2 SV=1	19	2	2	2	54004509
E1JH91	Patronin, isoform O OS=Drosophila melanogaster OX=7227 GN=Patronin PE=1 SV=2	10	12	12	12	5.26662e+07
P31009	40S ribosomal protein S2 OS=Drosophila melanogaster OX=7227 GN=RpS2 PE=1 SV=2	21	5	5	5	4.76938e+07
Q9VWG3	40S ribosomal protein S10b OS=Drosophila melanogaster OX=7227 GN=RpS10b PE=1 SV=2	29	4	6	4	4.62369e+07
B7YZG3	Short stop, isoform I OS=Drosophila melanogaster OX=7227 GN=shot PE=1 SV=1	4	16	18	16	4.62078e+07
A0A0B4KGX1	Jaguar, isoform L OS=Drosophila melanogaster OX=7227 GN=jar PE=1 SV=1	14	14	18	14	4.49654e+07
Q9V3G1	60S ribosomal protein L8 OS=Drosophila melanogaster OX=7227 GN=RpL8 PE=1 SV=1	32	6	9	6	4.33054e+07
Q8MZI3	GH10652p OS=Drosophila melanogaster OX=7227 GN=BcDNA:HL07910 PE=1 SV=1	13	8	10	7	42754931
A8DZ29	Eukaryotic translation initiation factor 4G1, isoform B OS=Drosophila melanogaster OX=7227 GN=eIF4G1 PE=1 SV=1	9	14	19	14	4.1445e+07
Q9VS54	Quemao, isoform A OS=Drosophila melanogaster OX=7227 GN=qm PE=1 SV=1	17	5	7	5	4.08591e+07
P46863	Kinesin-like protein Klp61F OS=Drosophila melanogaster OX=7227 GN=Klp61F PE=1 SV=2	14	11	12	11	4.04329e+07
Q9VFT4	AT27578p OS=Drosophila melanogaster OX=7227 GN=rin PE=1 SV=1	12	6	10	6	4.03217e+07
M9PIM0	Ribosomal protein L10, isoform E OS=Drosophila melanogaster OX=7227 GN=RpL10 PE=4 SV=1	24	5	6	5	3.86111e+07
P55841	60S ribosomal protein L14 OS=Drosophila melanogaster OX=7227 GN=RpL14 PE=1 SV=1	27	5	6	5	38013018
X2JE06	GEO07624p1 OS=Drosophila melanogaster OX=7227 GN=RpL24 PE=1 SV=1	15	3	3	3	37975076
P48588	40S ribosomal protein S25 OS=Drosophila melanogaster OX=7227 GN=RpS25 PE=1 SV=3	29	3	5	3	3.76985e+07
P46222	60S ribosomal protein L11 OS=Drosophila melanogaster OX=7227 GN=RpL11 PE=1 SV=2	8	1	1	1	37286728
X2JAF1	Lava lamp, isoform D OS=Drosophila melanogaster OX=7227 GN=lva PE=4 SV=1	9	17	19	17	3.67544e+07
P48149	40S ribosomal protein S15Aa OS=Drosophila melanogaster OX=7227 GN=RpS15Aa PE=1 SV=2	20	3	4	3	36719984
M9PGV6	Alpha spectrin, isoform B OS=Drosophila melanogaster OX=7227 GN=alpha-Spec PE=4 SV=1	12	21	25	21	3.57932e+07
Q8IQW7	Gamma-tubulin complex component OS=Drosophila melanogaster OX=7227 GN=Grip84 PE=1 SV=1	12	10	16	10	3.57e+07
P39018	40S ribosomal protein S19a OS=Drosophila melanogaster OX=7227 GN=RpS19a PE=1 SV=3	21	3	3	3	35530708
Q9V3A8	Ergic53, isoform A OS=Drosophila melanogaster OX=7227 GN=ergic53 PE=1 SV=1	21	7	10	7	3.48911e+07
X2JCS6	60S ribosomal protein L7a OS=Drosophila melanogaster OX=7227 GN=RpL7A PE=3 SV=1	32	8	10	8	3.46012e+07
Q9VJ19	RE25263p OS=Drosophila melanogaster OX=7227 GN=RpL30 PE=1 SV=1	28	2	6	2	3.37784e+07
Q4AB57	Histone H2A OS=Drosophila melanogaster OX=7227 GN=His2A:CG33859 PE=3 SV=1	19	3	3	3	3.21725e+07
Q06559	40S ribosomal protein S3 OS=Drosophila melanogaster OX=7227 GN=RpS3 PE=1 SV=1	39	7	8	7	3.19551e+07
P23257	Tubulin gamma-1 chain OS=Drosophila melanogaster OX=7227 GN=gammaTub23C PE=1 SV=2	10	5	7	5	31947520
Q9VHR5	Uncharacterized protein OS=Drosophila melanogaster OX=7227 GN=Dmel\CG9684 PE=1 SV=2	24	13	15	13	3.11899e+07
Q9W391	Probable phosphorylase b kinase regulatory subunit alpha OS=Drosophila melanogaster OX=7227 GN=CG7766 PE=1 SV=2	5	5	6	5	2.87644e+07
Q9VBN5	60S ribosomal protein L27 OS=Drosophila melanogaster OX=7227 GN=RpL27 PE=1 SV=1	32	3	3	3	2.87103e+07
Q9W0A8	FI01658p OS=Drosophila melanogaster OX=7227 GN=RpL23A PE=1 SV=1	22	5	6	5	28335693
Q9W229	40S ribosomal protein S24 OS=Drosophila melanogaster OX=7227 GN=RpS24 PE=1 SV=1	25	2	3	2	2.82626e+07
X2J5G6	Ribosomal protein L7, isoform B OS=Drosophila melanogaster OX=7227 GN=RpL7 PE=4 SV=1	21	7	7	7	2.73506e+07
P54622	Single-stranded DNA-binding protein, mitochondrial OS=Drosophila melanogaster OX=7227 GN=mtSSB PE=1 SV=2	21	3	4	3	2.72145e+07
Q03334	40S ribosomal protein S13 OS=Drosophila melanogaster OX=7227 GN=RpS13 PE=1 SV=3	15	2	2	2	2.65921e+07
O17445	60S ribosomal protein L15 OS=Drosophila melanogaster OX=7227 GN=RpL15 PE=1 SV=1	15	3	4	3	2.63658e+07
Q9VA69	Prolyl 4-hydroxylase alpha-related protein PH4[alpha]EFB OS=Drosophila melanogaster OX=7227 GN=PH4alphaEFB PE=1 SV=2	15	7	11	7	26346206
Q0E9B6	40S ribosomal protein S11 OS=Drosophila melanogaster OX=7227 GN=RpS11 PE=1 SV=1	30	6	9	6	2.55873e+07
P29327	40S ribosomal protein S6 OS=Drosophila melanogaster OX=7227 GN=RpS6 PE=1 SV=1	29	7	9	7	2.38611e+07
O16797	60S ribosomal protein L3 OS=Drosophila melanogaster OX=7227 GN=RpL3 PE=1 SV=3	11	3	4	3	2.32663e+07
Q7K110	Dolichyl-diphosphooligosaccharide--protein glycosyltransferase subunit 2 OS=Drosophila melanogaster OX=7227 GN=OstDelta PE=1 SV=1	13	7	10	7	2.23461e+07
WP_010963018.1	P44/Msp2 family outer membrane protein [Wolbachia]	19	4	4	4	2.1052e+07
P48809	Heterogeneous nuclear ribonucleoprotein 27C OS=Drosophila melanogaster OX=7227 GN=Hrb27C PE=1 SV=2	26	6	8	6	2.08971e+07
P41042	40S ribosomal protein S4 OS=Drosophila melanogaster OX=7227 GN=RpS4 PE=1 SV=2	22	4	7	4	2.075e+07
M9PD90	Discs large 5, isoform D OS=Drosophila melanogaster OX=7227 GN=Dlg5 PE=1 SV=1	6	9	11	9	20335387
A0A0B4LG52	GEO08239p1 OS=Drosophila melanogaster OX=7227 GN=RpS16 PE=2 SV=1	5	1	1	1	20112814
Q9W4M7	Twenty-four, isoform B OS=Drosophila melanogaster OX=7227 GN=tyf PE=1 SV=1	4	6	7	6	19871277
Q9VA91	40S ribosomal protein S7 OS=Drosophila melanogaster OX=7227 GN=RpS7 PE=1 SV=1	29	5	6	5	1.95736e+07
Q86BA5	LP01981p OS=Drosophila melanogaster OX=7227 GN=p24-2 PE=2 SV=1	5	2	3	2	1.93925e+07
Q9VDH8	40S ribosomal protein S30 OS=Drosophila melanogaster OX=7227 GN=RpS30 PE=1 SV=1	8	1	3	1	18980301
Q9W002	Misshapen, isoform A OS=Drosophila melanogaster OX=7227 GN=msn PE=1 SV=3	9	12	12	12	1.89443e+07
Q8IRT7	Tousled-like kinase, isoform C OS=Drosophila melanogaster OX=7227 GN=Tlk PE=1 SV=4	5	6	7	6	1.87985e+07
X2JC35	60S ribosomal protein L36 OS=Drosophila melanogaster OX=7227 GN=RpL36 PE=2 SV=1	20	4	5	4	1.87278e+07
A1Z9M5	Uncharacterized protein OS=Drosophila melanogaster OX=7227 GN=Dmel\CG30069 PE=1 SV=1	9	10	12	10	1.85661e+07
Q9V9M7	RE62581p OS=Drosophila melanogaster OX=7227 GN=RpL21 PE=1 SV=1	17	2	2	2	18043980
Q24186	40S ribosomal protein S5a OS=Drosophila melanogaster OX=7227 GN=RpS5a PE=1 SV=1	14	3	4	3	1.77606e+07
Q24319	Dolichyl-diphosphooligosaccharide--protein glycosyltransferase 48 kDa subunit OS=Drosophila melanogaster OX=7227 GN=Ost48 PE=2 SV=2	14	5	6	5	1.73546e+07
A0A0B4K6U6	Squid, isoform E OS=Drosophila melanogaster OX=7227 GN=sqd PE=4 SV=1	8	2	2	2	1.63861e+07
P50887	60S ribosomal protein L22 OS=Drosophila melanogaster OX=7227 GN=RpL22 PE=1 SV=2	24	4	6	4	14914901
Q9VHP0	ATP-dependent RNA helicase bel OS=Drosophila melanogaster OX=7227 GN=bel PE=1 SV=1	13	8	9	8	1.49113e+07
Q9VZL3	Sc2 OS=Drosophila melanogaster OX=7227 GN=Sc2 PE=1 SV=1	9	2	2	2	1.46893e+07
Q9VIH1	CG9273 protein OS=Drosophila melanogaster OX=7227 GN=RPA2 PE=1 SV=2	8	2	2	2	1.46505e+07
O96607	Homer OS=Drosophila melanogaster OX=7227 GN=homer PE=1 SV=1	12	5	5	5	1.432e+07
P05990	CAD protein OS=Drosophila melanogaster OX=7227 GN=r PE=1 SV=3	5	8	9	8	1.41288e+07
Q9VR62	GM14138p OS=Drosophila melanogaster OX=7227 GN=PP2C PE=2 SV=2	3	2	3	2	13907004
Q8INJ4	LD21727p OS=Drosophila melanogaster OX=7227 GN=3 PE=1 SV=2	2	1	1	1	13514182
A0A0B4K7N9	Centrosomin, isoform M OS=Drosophila melanogaster OX=7227 GN=cnn PE=1 SV=1	2	2	2	2	12698729
A0A0B4LI25	Kinesin-like protein OS=Drosophila melanogaster OX=7227 GN=ncd PE=1 SV=1	13	7	8	7	1.23034e+07
Q05825	ATP synthase subunit beta, mitochondrial OS=Drosophila melanogaster OX=7227 GN=ATPsynbeta PE=1 SV=3	10	4	5	4	1.2218e+07
Q9VIV0	Uncharacterized protein, isoform A OS=Drosophila melanogaster OX=7227 GN=cyst PE=4 SV=1	8	7	8	7	1.15883e+07
P29844	Endoplasmic reticulum chaperone BiP OS=Drosophila melanogaster OX=7227 GN=Hsc70-3 PE=1 SV=2	15	7	7	6	1.12077e+07
A0A0B4K7J2	E3 SUMO-protein ligase RanBP2 OS=Drosophila melanogaster OX=7227 GN=Nup358 PE=1 SV=1	4	8	8	8	1.08403e+07
Q9VNE9	60S ribosomal protein L13a OS=Drosophila melanogaster OX=7227 GN=RpL13A PE=1 SV=1	13	4	5	4	10826733
Q9VP27	Golgi complex-localized glycoprotein 1, isoform A OS=Drosophila melanogaster OX=7227 GN=Glg1 PE=1 SV=2	11	9	10	9	1.06105e+07
P54359	Septin-2 OS=Drosophila melanogaster OX=7227 GN=Sep2 PE=2 SV=2	9	3	3	3	1.0365e+07
Q9VN93	Putative cysteine proteinase CG12163 OS=Drosophila melanogaster OX=7227 GN=CG12163 PE=2 SV=2	1	1	1	1	10130903
Q9W5R8	60S ribosomal protein L5 OS=Drosophila melanogaster OX=7227 GN=RpL5 PE=1 SV=2	12	3	4	3	10082550
P36241	60S ribosomal protein L19 OS=Drosophila melanogaster OX=7227 GN=RpL19 PE=1 SV=2	25	3	4	3	9782472
P41126	60S ribosomal protein L13 OS=Drosophila melanogaster OX=7227 GN=RpL13 PE=1 SV=1	29	5	8	5	9617322
A4V2B8	Casein kinase IIalpha, isoform C OS=Drosophila melanogaster OX=7227 GN=CkIIalpha PE=1 SV=1	12	3	3	3	9551519
Q9VNB9	GEO07455p1 OS=Drosophila melanogaster OX=7227 GN=RpL35A PE=1 SV=1	13	2	3	2	9.36674e+06
A0A0B4JD48	Cysteine proteinase-1, isoform D OS=Drosophila melanogaster OX=7227 GN=Cp1 PE=1 SV=1	10	2	2	2	9.24475e+06
X2JDU0	Ribosomal protein L9, isoform C OS=Drosophila melanogaster OX=7227 GN=RpL9 PE=4 SV=1	11	2	2	2	9.18045e+06
Q9W228	RE07815p OS=Drosophila melanogaster OX=7227 GN=Ugt317A1 PE=1 SV=3	5	2	3	2	9109407
P04359	60S ribosomal protein L32 OS=Drosophila melanogaster OX=7227 GN=RpL32 PE=1 SV=3	22	2	3	2	8.47747e+06
P84040	Histone H4 OS=Drosophila melanogaster OX=7227 GN=His4 PE=1 SV=2	43	6	7	6	8.42048e+06
M9PE74	No circadian temperature entrainment, isoform D OS=Drosophila melanogaster OX=7227 GN=nocte PE=1 SV=1	8	10	12	10	8.25298e+06
Q7KVX5	VAMP-associated protein 33kDa, isoform A OS=Drosophila melanogaster OX=7227 GN=Vap33 PE=1 SV=1	30	4	4	4	8.08942e+06
P35381	ATP synthase subunit alpha, mitochondrial OS=Drosophila melanogaster OX=7227 GN=blw PE=1 SV=2	6	3	4	3	7.96448e+06
M9PFF9	Trailer hitch, isoform D OS=Drosophila melanogaster OX=7227 GN=tral PE=1 SV=1	11	5	8	5	7.6398e+06
Q9XYP8	Gamma-tubulin complex component 3 OS=Drosophila melanogaster OX=7227 GN=Grip91 PE=1 SV=2	5	4	4	4	7.38402e+06
P40797	Protein peanut OS=Drosophila melanogaster OX=7227 GN=pnut PE=1 SV=2	7	3	3	3	7317614
P54611	V-type proton ATPase subunit E OS=Drosophila melanogaster OX=7227 GN=Vha26 PE=2 SV=1	15	3	3	3	7.16065e+06
Q9VVI2	Enhancer of mRNA-decapping protein 3 OS=Drosophila melanogaster OX=7227 GN=Edc3 PE=1 SV=1	8	4	4	4	7.15048e+06
A4V4A5	GTP-binding nuclear protein OS=Drosophila melanogaster OX=7227 GN=Ran PE=1 SV=1	12	2	2	2	7024547
Q9VU76	Combover, isoform A OS=Drosophila melanogaster OX=7227 GN=cmb PE=1 SV=2	5	5	5	5	6961545
A0A0B4KFE9	Megator, isoform B OS=Drosophila melanogaster OX=7227 GN=Mtor PE=1 SV=1	5	8	8	8	6.96017e+06
Q9VGE4	FI04457p OS=Drosophila melanogaster OX=7227 GN=GCC185 PE=1 SV=3	3	3	3	3	6.80362e+06
Q9W0B8	Coatomer subunit alpha OS=Drosophila melanogaster OX=7227 GN=alphaCOP PE=1 SV=1	6	5	5	5	6702388
Q9V3H9	BcDNA.LD27873 OS=Drosophila melanogaster OX=7227 GN=Nab2 PE=1 SV=1	1	1	1	1	6698557
WP_182319101.1	UvrD-helicase domain-containing protein [Wolbachia pipientis]	2	1	1	1	6.62566e+06
Q9VHE5	RH48056p OS=Drosophila melanogaster OX=7227 GN=RpL34b PE=1 SV=1	11	2	2	1	6.59733e+06
Q24117	Dynein light chain 1, cytoplasmic OS=Drosophila melanogaster OX=7227 GN=ctp PE=1 SV=1	27	2	3	2	6.48204e+06
M9PH59	Ribosomal protein L37 OS=Drosophila melanogaster OX=7227 GN=RpL37a PE=2 SV=1	8	1	2	1	6411283
A0A0C4DHE8	GEO09636p1 OS=Drosophila melanogaster OX=7227 GN=RpS29 PE=1 SV=1	14	1	1	1	6322915
M9NF33	Cleavage and polyadenylation specific factor 6, isoform B OS=Drosophila melanogaster OX=7227 GN=Cpsf6 PE=4 SV=1	3	1	1	1	6.26928e+06
Q9VLR5	RNA polymerase II transcriptional coactivator OS=Drosophila melanogaster OX=7227 GN=Ssb-c31a PE=2 SV=1	10	2	2	2	6.2233e+06
F6J1D0	CG3595 OS=Drosophila melanogaster OX=7227 GN=sqh PE=1 SV=1	9	1	1	1	6094416
Q7K180	LD02709p OS=Drosophila melanogaster OX=7227 GN=Map60 PE=1 SV=1	8	2	3	2	6.02873e+06
Q9VCC2	RE50040p OS=Drosophila melanogaster OX=7227 GN=Dmel\CG5510 PE=1 SV=1	4	1	1	1	5933989
Q9VK46	Protein YIPF OS=Drosophila melanogaster OX=7227 GN=Yip1d1 PE=1 SV=1	3	1	1	1	5.69993e+06
A4V4A1	Kinesin-like protein OS=Drosophila melanogaster OX=7227 GN=Klp10A PE=1 SV=1	5	3	4	3	5.64822e+06
O62619	Pyruvate kinase OS=Drosophila melanogaster OX=7227 GN=PyK PE=2 SV=2	11	4	8	4	5647742
Q9VZF5	Kinesin-like protein OS=Drosophila melanogaster OX=7227 GN=pav PE=1 SV=1	9	6	6	6	5.61531e+06
X2J4W8	Kruppel homolog 2, isoform C OS=Drosophila melanogaster OX=7227 GN=Kr-h2 PE=1 SV=1	13	3	3	3	5.48006e+06
Q9VI58	Terminal uridylyltransferase Tailor OS=Drosophila melanogaster OX=7227 GN=Tailor PE=1 SV=1	8	3	3	3	5.36156e+06
M9PCI5	Phosphorylase b kinase regulatory subunit OS=Drosophila melanogaster OX=7227 GN=Dmel\CG8475 PE=3 SV=1	3	2	2	2	5.32455e+06
Q9W451	Female sterile (1) M3 OS=Drosophila melanogaster OX=7227 GN=fs(1)M3 PE=4 SV=2	0	1	1	1	5.19943e+06
Q9VDC3	AP complex subunit sigma OS=Drosophila melanogaster OX=7227 GN=AP-2sigma PE=1 SV=1	5	1	1	1	5143078
A0A0B4K6K9	La related protein, isoform F OS=Drosophila melanogaster OX=7227 GN=larp PE=1 SV=1	4	4	4	4	5.13585e+06
A1Z9I5	FI24033p1 OS=Drosophila melanogaster OX=7227 GN=tum PE=1 SV=1	10	5	6	5	5.02125e+06
Q9VQ89	GATOR complex protein MIOS OS=Drosophila melanogaster OX=7227 GN=mio PE=1 SV=2	7	4	5	4	4.82752e+06
A0A0B4K7U5	Lingerer, isoform H OS=Drosophila melanogaster OX=7227 GN=lig PE=1 SV=1	4	3	3	3	4.82568e+06
A0A0B4LH64	Ataxin-2, isoform D OS=Drosophila melanogaster OX=7227 GN=Atx2 PE=4 SV=1	3	3	4	3	4.73177e+06
Q7KTI8	Receptor protein-tyrosine kinase OS=Drosophila melanogaster OX=7227 GN=Pvr PE=1 SV=1	5	5	5	5	4.71475e+06
Q9V597	60S ribosomal protein L31 OS=Drosophila melanogaster OX=7227 GN=RpL31 PE=1 SV=1	11	1	1	1	4669970
Q9VEX6	ATPase family AAA domain-containing protein 3A homolog OS=Drosophila melanogaster OX=7227 GN=bor PE=1 SV=2	4	3	3	3	4.65346e+06
C9QP42	Eukaryotic translation initiation factor 4A, isoform E OS=Drosophila melanogaster OX=7227 GN=eIF4A PE=1 SV=1	4	2	2	2	4.60943e+06
A0A0B4KGP8	Eukaryotic translation initiation factor 2 subunit gamma, isoform D OS=Drosophila melanogaster OX=7227 GN=eIF2gamma PE=1 SV=1	5	2	2	2	4.42971e+06
Q9W0L7	LD28815p OS=Drosophila melanogaster OX=7227 GN=Usp10 PE=1 SV=2	1	2	2	2	4.36758e+06
Q9VGQ1	GM01350p OS=Drosophila melanogaster OX=7227 GN=alpha-KGDHC PE=1 SV=1	9	3	3	3	4.33198e+06
Q7KQM6	GIGYF family protein CG11148 OS=Drosophila melanogaster OX=7227 GN=CG11148 PE=1 SV=2	1	1	1	1	4.15329e+06
M9NDS8	Myosin binding subunit, isoform N OS=Drosophila melanogaster OX=7227 GN=Mbs PE=1 SV=1	1	1	1	1	4.06351e+06
O18640	Guanine nucleotide-binding protein subunit beta-like protein OS=Drosophila melanogaster OX=7227 GN=Rack1 PE=1 SV=2	8	2	2	2	4.05488e+06
Q8SXP8	GH09868p OS=Drosophila melanogaster OX=7227 GN=TBPH PE=1 SV=1	3	1	1	1	4.00101e+06
X2JFR1	No on or off transient A, isoform D OS=Drosophila melanogaster OX=7227 GN=nonA PE=1 SV=1	5	3	4	3	3.9871e+06
Q24492	Replication protein A 70 kDa DNA-binding subunit OS=Drosophila melanogaster OX=7227 GN=RpA-70 PE=1 SV=1	5	2	3	2	3.79141e+06
Q9VEQ1	LD10670p OS=Drosophila melanogaster OX=7227 GN=EMC2A PE=2 SV=1	4	1	1	1	3.77742e+06
Q9VJ57	Grip71 OS=Drosophila melanogaster OX=7227 GN=Grip71 PE=1 SV=2	10	6	7	6	3.74736e+06
Q9V3N6	Transmembrane 9 superfamily member OS=Drosophila melanogaster OX=7227 GN=TM9SF4 PE=1 SV=1	2	1	1	1	3.72942e+06
Q9VMU4	60S ribosomal protein L37a OS=Drosophila melanogaster OX=7227 GN=RpL37A PE=1 SV=3	9	1	1	1	3.71533e+06
TVS90030.1	hypothetical protein [Wolbachia pipientis]	6	1	1	1	3.67537e+06
Q9VIK1	Transmembrane 9 superfamily member OS=Drosophila melanogaster OX=7227 GN=TM9SF2 PE=1 SV=1	1	1	1	1	3.65132e+06
A0A0B4LFL3	Eukaryotic translation elongation factor 1 beta, isoform C OS=Drosophila melanogaster OX=7227 GN=eEF1beta PE=3 SV=1	9	2	2	2	3.60931e+06
P20240	Otefin OS=Drosophila melanogaster OX=7227 GN=Ote PE=1 SV=2	21	7	7	7	3.60018e+06
P41375	Eukaryotic translation initiation factor 2 subunit 2 OS=Drosophila melanogaster OX=7227 GN=eIF2beta PE=1 SV=1	3	1	1	1	3.5013e+06
Q9VXA0	GATOR complex protein NPRL2 OS=Drosophila melanogaster OX=7227 GN=Nprl2 PE=1 SV=1	2	1	1	1	3.49302e+06
Q9VTP4	60S ribosomal protein L10a-2 OS=Drosophila melanogaster OX=7227 GN=RpL10Ab PE=1 SV=2	4	1	1	1	3.43922e+06
Q9W3G0	Phosphatidylinositol glycan anchor biosynthesis class T OS=Drosophila melanogaster OX=7227 GN=PIG-T PE=2 SV=1	2	1	2	1	3.35181e+06
Q9W4P5	V-type proton ATPase subunit d 1 OS=Drosophila melanogaster OX=7227 GN=VhaAC39-1 PE=2 SV=1	6	2	2	2	3.3259e+06
Q9VS57	RE14391p OS=Drosophila melanogaster OX=7227 GN=Sec63 PE=1 SV=1	2	1	1	1	3.32537e+06
A1Z7H3	Acyl-CoA synthetase long-chain, isoform C OS=Drosophila melanogaster OX=7227 GN=Acsl PE=1 SV=1	7	4	5	4	3.31122e+06
Q7K3D4	Peptidylprolyl isomerase OS=Drosophila melanogaster OX=7227 GN=zda PE=1 SV=1	9	3	3	3	3306659
P11046	Laminin subunit beta-1 OS=Drosophila melanogaster OX=7227 GN=LanB1 PE=1 SV=4	1	2	2	2	3.22528e+06
Q94901	RNA-binding protein lark OS=Drosophila melanogaster OX=7227 GN=lark PE=1 SV=1	5	2	2	2	3.22512e+06
Q9VK59	LD23647p OS=Drosophila melanogaster OX=7227 GN=Dmel\CG5787 PE=1 SV=2	1	1	1	1	3.17588e+06
Q9VBU9	40S ribosomal protein S27 OS=Drosophila melanogaster OX=7227 GN=RpS27 PE=1 SV=1	12	1	1	1	3.11375e+06
Q9VUC6	Formin-like protein OS=Drosophila melanogaster OX=7227 GN=Frl PE=1 SV=3	2	2	2	2	3093484
Q0E924	Prohibitin OS=Drosophila melanogaster OX=7227 GN=Phb2 PE=1 SV=2	6	2	2	2	3.05809e+06
Q9W0B0	Uncharacterized protein, isoform C OS=Drosophila melanogaster OX=7227 GN=Srrm234 PE=1 SV=2	1	1	1	1	3043896
A0A0B4LG88	Quaking related 58E-1, isoform D OS=Drosophila melanogaster OX=7227 GN=qkr58E-1 PE=1 SV=1	8	2	3	2	3.02083e+06
M9MRM4	Sac1 phosphatase, isoform B OS=Drosophila melanogaster OX=7227 GN=Sac1 PE=4 SV=1	8	4	4	4	2.90654e+06
Q9W1V3	rRNA 2'-O-methyltransferase fibrillarin OS=Drosophila melanogaster OX=7227 GN=Fib PE=2 SV=1	2	1	1	1	2.90414e+06
Q9VL29	GEO11246p1 OS=Drosophila melanogaster OX=7227 GN=LD45253 PE=1 SV=3	10	1	1	1	2.8714e+06
Q7JRM5	GH12965p OS=Drosophila melanogaster OX=7227 GN=Dmel\CG11127 PE=1 SV=1	3	1	1	1	2.66552e+06
M9PJN0	Mushroom body defect, isoform K OS=Drosophila melanogaster OX=7227 GN=mud PE=1 SV=1	4	7	7	7	2.62444e+06
A0A0B4LFL2	Eukaryotic translation initiation factor 3 subunit C OS=Drosophila melanogaster OX=7227 GN=eIF3c PE=3 SV=1	3	2	2	2	2605273
Q8MRC9	Putative polypeptide N-acetylgalactosaminyltransferase 9 OS=Drosophila melanogaster OX=7227 GN=Pgant9 PE=1 SV=2	2	1	1	1	2.54146e+06
P91926	AP-2 complex subunit alpha OS=Drosophila melanogaster OX=7227 GN=AP-2alpha PE=1 SV=1	4	3	3	3	2487853
Q9VYU5	Karl, isoform A OS=Drosophila melanogaster OX=7227 GN=Karl PE=4 SV=2	3	1	1	1	2478506
M9PE64	Increased minichromosome loss 1, isoform D OS=Drosophila melanogaster OX=7227 GN=Iml1 PE=1 SV=1	2	3	4	3	2474634
A0A0B4KFL0	Ran-binding protein M, isoform F OS=Drosophila melanogaster OX=7227 GN=RanBPM PE=1 SV=1	2	1	2	1	2446016
A0A0B4KGP0	Stumps, isoform F OS=Drosophila melanogaster OX=7227 GN=stumps PE=4 SV=1	3	2	2	2	2.42408e+06
Q7K0X9	LD23667p OS=Drosophila melanogaster OX=7227 GN=Syx7 PE=1 SV=1	4	1	1	1	2.34932e+06
Q7JRJ9	Inner centromere protein, isoform A OS=Drosophila melanogaster OX=7227 GN=Incenp PE=1 SV=1	3	1	1	1	2.31728e+06
Q9VLD6	Borealin OS=Drosophila melanogaster OX=7227 GN=borr PE=1 SV=1	4	1	1	1	2296029
Q95RU0	Protein cueball OS=Drosophila melanogaster OX=7227 GN=cue PE=1 SV=1	4	2	2	2	2.2752e+06
Q9W5N2	60S ribosomal protein L38 OS=Drosophila melanogaster OX=7227 GN=RpL38 PE=1 SV=1	14	1	1	1	2.27383e+06
O46084	Serine/threonine-protein phosphatase Pgam5, mitochondrial OS=Drosophila melanogaster OX=7227 GN=Pgam5 PE=1 SV=1	7	2	2	2	2.27344e+06
O97422	Galactosylgalactosylxylosylprotein 3-beta-glucuronosyltransferase I OS=Drosophila melanogaster OX=7227 GN=GlcAT-I PE=2 SV=2	8	3	3	3	2.23237e+06
Q9I7D0	GH22314p OS=Drosophila melanogaster OX=7227 GN=PhKgamma PE=2 SV=3	18	7	8	7	2.21778e+06
P15348	DNA topoisomerase 2 OS=Drosophila melanogaster OX=7227 GN=Top2 PE=1 SV=1	4	5	5	5	2207250
Q7KVQ7	Transport and golgi organization 5, isoform B OS=Drosophila melanogaster OX=7227 GN=Tango5 PE=1 SV=1	2	1	1	1	2.20585e+06
Q9VN21	LD30155p OS=Drosophila melanogaster OX=7227 GN=lost PE=1 SV=1	4	2	2	2	2.19308e+06
Q9V4N3	Cytochrome b5 OS=Drosophila melanogaster OX=7227 GN=Cyt-b5 PE=2 SV=1	8	1	1	1	2.15066e+06
M9NEC0	Connector of kinase to AP-1, isoform F OS=Drosophila melanogaster OX=7227 GN=Cka PE=1 SV=1	2	1	1	1	2.13828e+06
A1Z6H7	Nuclear pore membrane glycoprotein 210 OS=Drosophila melanogaster OX=7227 GN=Gp210 PE=1 SV=1	1	1	1	1	2.12682e+06
Q7KJ08	Anaplastic lymphoma kinase, isoform A OS=Drosophila melanogaster OX=7227 GN=Alk PE=2 SV=1	2	2	2	2	2.05979e+06
M9PHX4	Beadex, isoform F OS=Drosophila melanogaster OX=7227 GN=Bx PE=1 SV=2	3	1	1	1	2.04741e+06
Q9V3P0	Peroxiredoxin 1 OS=Drosophila melanogaster OX=7227 GN=Jafrac1 PE=1 SV=1	15	2	2	2	2.03649e+06
Q9VKK2	GATOR complex protein Wdr59 OS=Drosophila melanogaster OX=7227 GN=Wdr59 PE=1 SV=3	4	2	2	2	2.02694e+06
Q0KHU2	IGF-II mRNA-binding protein, isoform K OS=Drosophila melanogaster OX=7227 GN=Imp PE=1 SV=2	10	4	5	4	1.98723e+06
Q9VN25	Eukaryotic translation initiation factor 3 subunit A OS=Drosophila melanogaster OX=7227 GN=eIF3a PE=1 SV=1	8	8	8	8	1.97022e+06
P05389	60S acidic ribosomal protein P2 OS=Drosophila melanogaster OX=7227 GN=RpLP2 PE=1 SV=1	34	2	2	2	1.96792e+06
Q9VXY9	Opossum, isoform A OS=Drosophila melanogaster OX=7227 GN=opm PE=1 SV=2	4	1	1	1	1.91065e+06
A1Z9D9	Bb in a boxcar, isoform A OS=Drosophila melanogaster OX=7227 GN=bbc PE=1 SV=1	3	1	1	1	1.86318e+06
Q9W1H5	Decapping protein 1, isoform A OS=Drosophila melanogaster OX=7227 GN=DCP1 PE=1 SV=1	4	1	1	1	1.84455e+06
Q9VCK0	Eukaryotic translation initiation factor 3 subunit D-1 OS=Drosophila melanogaster OX=7227 GN=eIF3d1 PE=1 SV=1	8	3	3	3	1814956
A0A0B4KI32	CIN85 and CD2AP related, isoform E OS=Drosophila melanogaster OX=7227 GN=cindr PE=1 SV=1	3	2	3	2	1.80147e+06
P02283	Histone H2B OS=Drosophila melanogaster OX=7227 GN=His2B PE=1 SV=2	9	1	1	1	1791285
P54385	Glutamate dehydrogenase, mitochondrial OS=Drosophila melanogaster OX=7227 GN=Gdh PE=1 SV=2	3	1	1	1	1.78876e+06
Q9VZS5	60S ribosomal protein L28 OS=Drosophila melanogaster OX=7227 GN=RpL28 PE=1 SV=1	14	2	2	2	1.76976e+06
Q9VQZ6	Elongator complex protein 3 OS=Drosophila melanogaster OX=7227 GN=Elp3 PE=2 SV=1	3	1	1	1	1.74335e+06
Q26365	ADP,ATP carrier protein OS=Drosophila melanogaster OX=7227 GN=sesB PE=2 SV=4	13	4	5	4	1.72405e+06
Q7K172	CAAX prenyl protease OS=Drosophila melanogaster OX=7227 GN=ste24a PE=1 SV=1	3	1	1	1	1.68418e+06
Q7KLW9	BcDNA.LD02793 OS=Drosophila melanogaster OX=7227 GN=Prp19 PE=1 SV=1	2	1	1	1	1.6787e+06
Q9W1B0	Serine/threonine-protein kinase Genghis Khan OS=Drosophila melanogaster OX=7227 GN=gek PE=1 SV=1	1	1	1	1	1.65175e+06
A0A0B4LF26	Eukaryotic translation initiation factor 3 subunit J OS=Drosophila melanogaster OX=7227 GN=eIF3j PE=3 SV=1	11	2	2	2	1.61718e+06
O61491	Flotillin-1 OS=Drosophila melanogaster OX=7227 GN=Flo1 PE=2 SV=1	4	1	1	1	1.57855e+06
Q9W4C1	IP13321p OS=Drosophila melanogaster OX=7227 GN=Dmel\CG15784 PE=1 SV=1	3	2	3	2	1.57395e+06
Q709R6	LEM domain-containing protein Bocksbeutel OS=Drosophila melanogaster OX=7227 GN=bocks PE=1 SV=1	7	2	2	2	1.52441e+06
P35600	Replication factor C subunit 1 OS=Drosophila melanogaster OX=7227 GN=Gnf1 PE=1 SV=2	2	2	2	2	1.46565e+06
P25843	Profilin OS=Drosophila melanogaster OX=7227 GN=chic PE=1 SV=1	8	1	1	1	1.46465e+06
Q95SH2	Charged multivesicular body protein 1, isoform A OS=Drosophila melanogaster OX=7227 GN=Chmp1 PE=1 SV=1	8	2	2	2	1.45689e+06
Q8WR08	Dystroglycan type I OS=Drosophila melanogaster OX=7227 GN=Dg PE=1 SV=1	4	3	3	3	1.44945e+06
Q9W328	Protein LST8 homolog OS=Drosophila melanogaster OX=7227 GN=Lst8 PE=1 SV=2	3	1	1	1	1.43696e+06
Q9VJ08	LD29741p OS=Drosophila melanogaster OX=7227 GN=TU37B1 PE=2 SV=1	2	1	1	1	1.4306e+06
B5RIR1	FI04125p OS=Drosophila melanogaster OX=7227 GN=nrv1 PE=1 SV=1	3	1	1	1	1.42989e+06
A4V303	T-complex protein 1 subunit gamma OS=Drosophila melanogaster OX=7227 GN=CCT3 PE=1 SV=1	7	3	3	3	1.40518e+06
Q9W414	Regulatory particle triple-A ATPase 4 OS=Drosophila melanogaster OX=7227 GN=Rpt4 PE=1 SV=3	3	1	1	1	1352961
A0A0B4KHR8	Multiple ankyrin repeats single KH domain, isoform E OS=Drosophila melanogaster OX=7227 GN=mask PE=4 SV=1	1	2	2	2	1.34761e+06
Q9VHN5	Protein unc-50 homolog OS=Drosophila melanogaster OX=7227 GN=CG9773 PE=2 SV=1	7	1	1	1	1.3068e+06
Q9VMN5	60 kDa heat shock protein homolog 2, mitochondrial OS=Drosophila melanogaster OX=7227 GN=Hsp60C PE=2 SV=2	2	1	1	1	1.28878e+06
Q8T0D9	LD08718p OS=Drosophila melanogaster OX=7227 GN=Regnase-1 PE=2 SV=1	8	4	4	4	1.25593e+06
P54351	Vesicle-fusing ATPase 2 OS=Drosophila melanogaster OX=7227 GN=Nsf2 PE=2 SV=2	2	1	1	1	1.20092e+06
Q9VEH0	Aluminum tubes, isoform A OS=Drosophila melanogaster OX=7227 GN=alt PE=1 SV=1	2	1	1	1	1.16522e+06
Q9NG98	DNA topoisomerase 3-alpha OS=Drosophila melanogaster OX=7227 GN=Top3alpha PE=2 SV=2	2	2	2	2	1.15501e+06
O44783	Protein sprouty OS=Drosophila melanogaster OX=7227 GN=sty PE=1 SV=2	3	1	1	1	1152850
P28668	Bifunctional glutamate/proline--tRNA ligase OS=Drosophila melanogaster OX=7227 GN=GluProRS PE=1 SV=2	0	1	1	1	1.15121e+06
M9PIC9	Spc105-related, isoform B OS=Drosophila melanogaster OX=7227 GN=Spc105R PE=4 SV=1	1	2	2	2	1.15058e+06
A0A0B4LGB7	Calcium-transporting ATPase OS=Drosophila melanogaster OX=7227 GN=SERCA PE=1 SV=1	4	3	3	3	1.13368e+06
Q9VP77	LD23875p OS=Drosophila melanogaster OX=7227 GN=Dmel\CG10565 PE=1 SV=1	1	1	1	1	1.12566e+06
A0A0B4KHN1	Cheerio, isoform N OS=Drosophila melanogaster OX=7227 GN=cher PE=1 SV=1	0	1	1	1	1.12246e+06
Q9W0M4	Endoplasmic reticulum transmembrane protein OS=Drosophila melanogaster OX=7227 GN=Dmel\CG13887 PE=1 SV=1	11	3	3	3	1112016
Q8T6I0	EH domain containing protein OS=Drosophila melanogaster OX=7227 GN=Past1 PE=1 SV=1	1	1	1	1	1.1064e+06
Q9VM57	Septin interacting protein 2, isoform A OS=Drosophila melanogaster OX=7227 GN=sip2 PE=1 SV=2	4	2	2	2	1.07237e+06
Q9VBQ9	Mediator of RNA polymerase II transcription subunit 28 OS=Drosophila melanogaster OX=7227 GN=MED28 PE=1 SV=1	5	1	1	1	1.05914e+06
A1ZAH8	Ribosomal protein S15, isoform B OS=Drosophila melanogaster OX=7227 GN=RpS15 PE=1 SV=1	8	1	1	1	1.01705e+06
Q9U9Q1	Replication factor C 38kD subunit, isoform A OS=Drosophila melanogaster OX=7227 GN=RfC38 PE=1 SV=1	10	2	2	2	1.01282e+06
Q9VXU8	Gamma-tubulin complex component OS=Drosophila melanogaster OX=7227 GN=Grip128 PE=3 SV=2	2	2	2	2	963630
Q9XYZ9	Glutathione S transferase E12, isoform A OS=Drosophila melanogaster OX=7227 GN=GstE12 PE=1 SV=1	5	1	1	1	892627
O62530	Adaptor protein complex 2, mu subunit, isoform A OS=Drosophila melanogaster OX=7227 GN=AP-2mu PE=1 SV=1	3	1	1	1	885294
Q9VGH9	SET domain binding factor, isoform A OS=Drosophila melanogaster OX=7227 GN=Sbf PE=1 SV=3	0	1	1	1	883560
O62621	Coatomer subunit beta' OS=Drosophila melanogaster OX=7227 GN=beta'COP PE=2 SV=2	3	2	2	2	882676
Q95SH7	GH26007p OS=Drosophila melanogaster OX=7227 GN=Dmel\CG14969 PE=1 SV=1	3	1	1	1	878990
M9PCJ5	Pericentrin-like protein, isoform G OS=Drosophila melanogaster OX=7227 GN=Plp PE=1 SV=1	1	3	3	3	864572
Q9VD26	Zinc finger protein-like 1 homolog OS=Drosophila melanogaster OX=7227 GN=CG5382 PE=1 SV=1	11	3	4	3	853474
A0A023GQA5	Prohibitin OS=Drosophila melanogaster OX=7227 GN=l(2)37Cc PE=1 SV=1	7	2	2	2	841496
Q7K3J0	Chaperonin containing TCP1 subunit 8 OS=Drosophila melanogaster OX=7227 GN=CCT8 PE=1 SV=1	1	1	1	1	828717
Q9W579	Insomniac, isoform B OS=Drosophila melanogaster OX=7227 GN=inc PE=2 SV=1	5	1	1	1	821377
Q9VVU2	GEO07453p1 OS=Drosophila melanogaster OX=7227 GN=RpL26 PE=1 SV=1	7	1	1	1	702730
A0A0B4K849	Hu li tai shao, isoform O OS=Drosophila melanogaster OX=7227 GN=hts PE=1 SV=1	4	2	2	2	688871
Q9VDR6	Heparan-sulfate 6-O-sulfotransferase OS=Drosophila melanogaster OX=7227 GN=Hs6st PE=2 SV=2	1	1	1	1	678823
A1Z968	NAT1, isoform D OS=Drosophila melanogaster OX=7227 GN=NAT1 PE=1 SV=1	1	1	1	1	656601
P15357	Ubiquitin-40S ribosomal protein S27a OS=Drosophila melanogaster OX=7227 GN=RpS27A PE=1 SV=2	17	2	2	2	609439
Q9W423	LD18904p OS=Drosophila melanogaster OX=7227 GN=schlank PE=1 SV=2	5	1	1	1	607998
Q9NCC3	Sorting nexin OS=Drosophila melanogaster OX=7227 GN=SH3PX1 PE=1 SV=1	1	1	1	1	598474
A1Z6I7	Bub1-related kinase OS=Drosophila melanogaster OX=7227 GN=BubR1 PE=1 SV=1	1	1	1	1	563487
A0A0B4KI59	Uncharacterized protein, isoform B OS=Drosophila melanogaster OX=7227 GN=cg7903 PE=4 SV=1	3	1	1	1	560956
Q9VBC5	FI18833p1 OS=Drosophila melanogaster OX=7227 GN=Yif1 PE=1 SV=1	5	2	2	2	558222
X2JIG6	Trapped in endoderm 1, isoform C OS=Drosophila melanogaster OX=7227 GN=Tre1 PE=3 SV=1	3	1	1	1	556542
Q9W499	FI02809p OS=Drosophila melanogaster OX=7227 GN=RpL35 PE=1 SV=2	7	1	1	1	545056
Q9VCG4	Nucleoporin Ndc1 OS=Drosophila melanogaster OX=7227 GN=Ndc1 PE=1 SV=1	2	1	1	1	482987
E2QCG7	Eukaryotic translation initiation factor 3 subunit B OS=Drosophila melanogaster OX=7227 GN=eIF3b PE=1 SV=1	4	3	3	3	462354
Q9W2H9	Protein panoramix OS=Drosophila melanogaster OX=7227 GN=Panx PE=1 SV=1	4	2	2	2	453034
Q9VHK1	Polychaetoid, isoform J OS=Drosophila melanogaster OX=7227 GN=pyd PE=1 SV=4	4	3	3	3	452879
Q9VPJ9	Uncharacterized protein, isoform B OS=Drosophila melanogaster OX=7227 GN=CK02656 PE=1 SV=2	1	1	1	1	451033
P13607	Sodium/potassium-transporting ATPase subunit alpha OS=Drosophila melanogaster OX=7227 GN=Atpalpha PE=1 SV=3	6	4	4	4	428113
Q9U5L1	Signal recognition particle receptor subunit alpha homolog OS=Drosophila melanogaster OX=7227 GN=Gtp-bp PE=1 SV=2	2	1	1	1	427077
Q8IPK8	Blastoderm-specific gene 25D, isoform C OS=Drosophila melanogaster OX=7227 GN=Bsg25D PE=4 SV=1	1	1	1	1	408212
Q9VC45	Protein abnormal spindle OS=Drosophila melanogaster OX=7227 GN=asp PE=1 SV=3	1	1	1	1	405274
WP_006279876.1	HU family DNA-binding protein [Wolbachia]	13	1	1	1	400886
A4V391	Chaperonin containing TCP1 subunit 1, isoform B OS=Drosophila melanogaster OX=7227 GN=CCT1 PE=1 SV=1	2	1	1	1	393908
Q9W4D2	RNA-binding protein 4F OS=Drosophila melanogaster OX=7227 GN=Rnp4F PE=1 SV=1	1	1	1	1	384193
Q9VGS1	LD23375p OS=Drosophila melanogaster OX=7227 GN=ZnT86D PE=2 SV=1	5	2	2	2	379138
WP_070065264.1	Fe-S cluster assembly scaffold IscU [Wolbachia pipientis]	7	1	1	1	378581
Q9VBZ5	YTH domain-containing family protein OS=Drosophila melanogaster OX=7227 GN=Ythdf PE=2 SV=1	13	5	5	5	369655
M9PD57	Shuttle craft, isoform D OS=Drosophila melanogaster OX=7227 GN=stc PE=4 SV=1	2	2	2	2	362256
Q9VEC1	Mediator of RNA polymerase II transcription subunit 17 OS=Drosophila melanogaster OX=7227 GN=MED17 PE=1 SV=1	6	3	3	3	338422
M9NFI2	Spinophilin, isoform E OS=Drosophila melanogaster OX=7227 GN=Spn PE=1 SV=1	1	1	1	1	336493
Q9V9Y9	Protein spindle-F OS=Drosophila melanogaster OX=7227 GN=spn-F PE=1 SV=1	4	1	1	1	316297
C0HL66	Histone H3.3A OS=Drosophila melanogaster OX=7227 GN=His3.3A PE=1 SV=1	7	1	1	1	311058
Q9W5E8	Uncharacterized protein, isoform A OS=Drosophila melanogaster OX=7227 GN=Dmel\CG13366 PE=4 SV=2	1	1	1	1	306099
Q9VBH8	FI02850p OS=Drosophila melanogaster OX=7227 GN=RpL34a PE=1 SV=2	15	2	2	1	300790
Q9XZ25	GATOR complex protein WDR24 OS=Drosophila melanogaster OX=7227 GN=Wdr24 PE=1 SV=1	2	1	1	1	296401
Q9VLR9	Metallophosphoesterase 1 homolog OS=Drosophila melanogaster OX=7227 GN=PGAP5 PE=2 SV=4	4	1	1	1	280401
Q9VA54	Regulatory particle triple-A ATPase 6-related OS=Drosophila melanogaster OX=7227 GN=Rpt6R PE=1 SV=1	3	1	1	1	217367
Q7KSU6	Uncharacterized protein, isoform D OS=Drosophila melanogaster OX=7227 GN=anon-WO0118547.344 PE=1 SV=1	2	1	1	1	170819

## Sheet: 434PreBleedMP2
Accession	Description	PBMP2 -Coverage [%]	PBMP2-# Peptides	PBMP2 - # PSMs	PBMP2 # Unique Peptides	PBMP2 AREA
P08736	Elongation factor 1-alpha 1 OS=Drosophila melanogaster OX=7227 GN=eEF1alpha1 PE=1 SV=2	44	17	30	17	6.90003e+08
M9PBL3	Heat shock protein 83, isoform B OS=Drosophila melanogaster OX=7227 GN=Hsp83 PE=3 SV=1	28	17	31	17	6.63613e+08
P11147	Heat shock 70 kDa protein cognate 4 OS=Drosophila melanogaster OX=7227 GN=Hsc70-4 PE=1 SV=3	36	20	34	17	3.78153e+08
P41042	40S ribosomal protein S4 OS=Drosophila melanogaster OX=7227 GN=RpS4 PE=1 SV=2	16	5	6	5	2.23761e+08
P48159	60S ribosomal protein L23 OS=Drosophila melanogaster OX=7227 GN=RpL23 PE=1 SV=2	52	6	7	6	2.22735e+08
A0A0B4K6N1	40S ribosomal protein S8 OS=Drosophila melanogaster OX=7227 GN=RpS8 PE=3 SV=1	45	9	14	9	1.77708e+08
Q9VEX6	ATPase family AAA domain-containing protein 3A homolog OS=Drosophila melanogaster OX=7227 GN=bor PE=1 SV=2	21	13	21	13	1.43614e+08
Q24560	Tubulin beta-1 chain OS=Drosophila melanogaster OX=7227 GN=betaTub56D PE=1 SV=2	38	14	24	8	1.4249e+08
P17704	40S ribosomal protein S17 OS=Drosophila melanogaster OX=7227 GN=RpS17 PE=1 SV=2	44	5	6	5	1.32688e+08
P10987	Actin-5C OS=Drosophila melanogaster OX=7227 GN=Act5C PE=1 SV=4	43	14	19	14	1.31297e+08
P13060	Elongation factor 2 OS=Drosophila melanogaster OX=7227 GN=EF2 PE=1 SV=4	15	11	13	11	1.31078e+08
P41094	40S ribosomal protein S18 OS=Drosophila melanogaster OX=7227 GN=RpS18 PE=1 SV=1	30	4	4	4	116129144
P25843	Profilin OS=Drosophila melanogaster OX=7227 GN=chic PE=1 SV=1	65	4	4	4	88230264
P06605	Tubulin alpha-3 chain OS=Drosophila melanogaster OX=7227 GN=alphaTub84D PE=2 SV=1	26	7	11	7	8.68353e+07
Q9W3W8	60S ribosomal protein L17 OS=Drosophila melanogaster OX=7227 GN=RpL17 PE=1 SV=1	34	6	10	6	7.89848e+07
P55830	40S ribosomal protein S3a OS=Drosophila melanogaster OX=7227 GN=RpS3A PE=1 SV=4	29	8	9	8	7.84204e+07
Q06559	40S ribosomal protein S3 OS=Drosophila melanogaster OX=7227 GN=RpS3 PE=1 SV=1	50	11	15	11	7.7786e+07
Q9VHR5	Uncharacterized protein OS=Drosophila melanogaster OX=7227 GN=Dmel\CG9684 PE=1 SV=2	31	15	19	15	7.75219e+07
Q8T6I0	EH domain containing protein OS=Drosophila melanogaster OX=7227 GN=Past1 PE=1 SV=1	24	11	19	11	6.96651e+07
X2JC31	Clathrin heavy chain OS=Drosophila melanogaster OX=7227 GN=Chc PE=3 SV=1	10	13	17	13	6.92416e+07
Q03334	40S ribosomal protein S13 OS=Drosophila melanogaster OX=7227 GN=RpS13 PE=1 SV=3	31	5	7	5	67697355
Q9VGS2	Translationally-controlled tumor protein homolog OS=Drosophila melanogaster OX=7227 GN=Tctp PE=1 SV=1	26	5	5	5	67034742
A0A0B4LFD9	GEO04460p1 OS=Drosophila melanogaster OX=7227 GN=RpS23 PE=2 SV=1	31	5	5	5	6.63299e+07
Q4AB57	Histone H2A OS=Drosophila melanogaster OX=7227 GN=His2A:CG33859 PE=3 SV=1	19	2	2	2	65451777
P41092	60S ribosomal protein L27a OS=Drosophila melanogaster OX=7227 GN=RpL27A PE=1 SV=2	36	4	7	4	6.50803e+07
P39018	40S ribosomal protein S19a OS=Drosophila melanogaster OX=7227 GN=RpS19a PE=1 SV=3	26	4	5	4	64763399
P31009	40S ribosomal protein S2 OS=Drosophila melanogaster OX=7227 GN=RpS2 PE=1 SV=2	33	6	8	6	5.65393e+07
WP_155969006.1	porin [Wolbachia pipientis]	17	8	10	8	55704646
P46863	Kinesin-like protein Klp61F OS=Drosophila melanogaster OX=7227 GN=Klp61F PE=1 SV=2	19	16	21	16	5.35149e+07
P46222	60S ribosomal protein L11 OS=Drosophila melanogaster OX=7227 GN=RpL11 PE=1 SV=2	13	2	2	2	52323180
A0A0B4K6U6	Squid, isoform E OS=Drosophila melanogaster OX=7227 GN=sqd PE=4 SV=1	22	9	12	9	5.15565e+07
Q9VWG3	40S ribosomal protein S10b OS=Drosophila melanogaster OX=7227 GN=RpS10b PE=1 SV=2	14	2	3	2	4.80871e+07
Q9W045	FI21255p1 OS=Drosophila melanogaster OX=7227 GN=BcDNA:SD08776 PE=2 SV=2	30	7	10	7	4.52928e+07
Q26365	ADP,ATP carrier protein OS=Drosophila melanogaster OX=7227 GN=sesB PE=2 SV=4	24	8	10	8	4.42799e+07
A0A0B4JD95	Zipper, isoform H OS=Drosophila melanogaster OX=7227 GN=zip PE=1 SV=1	13	19	23	19	4.22949e+07
Q01604	Phosphoglycerate kinase OS=Drosophila melanogaster OX=7227 GN=Pgk PE=2 SV=2	11	5	5	5	3.76413e+07
Q9VUQ5	Protein argonaute-2 OS=Drosophila melanogaster OX=7227 GN=AGO2 PE=1 SV=3	34	17	21	17	3.72403e+07
Q9W002	Misshapen, isoform A OS=Drosophila melanogaster OX=7227 GN=msn PE=1 SV=3	18	17	20	17	3.69391e+07
P29327	40S ribosomal protein S6 OS=Drosophila melanogaster OX=7227 GN=RpS6 PE=1 SV=1	28	7	7	7	3.50666e+07
A0A0B4LFZ4	TER94, isoform E OS=Drosophila melanogaster OX=7227 GN=TER94 PE=1 SV=1	19	11	13	11	3.28961e+07
M9PIM0	Ribosomal protein L10, isoform E OS=Drosophila melanogaster OX=7227 GN=RpL10 PE=4 SV=1	33	5	5	5	32853436
Q7KR04	40S ribosomal protein S15Ab OS=Drosophila melanogaster OX=7227 GN=RpS15Ab PE=2 SV=3	25	4	4	4	3.27198e+07
C6SUW3	LD13662p OS=Drosophila melanogaster OX=7227 GN=RpS9 PE=1 SV=1	15	4	5	4	31125682
Q9VVU2	GEO07453p1 OS=Drosophila melanogaster OX=7227 GN=RpL26 PE=1 SV=1	21	5	5	5	3.08745e+07
Q9VFT4	AT27578p OS=Drosophila melanogaster OX=7227 GN=rin PE=1 SV=1	11	6	6	6	30382628
Q0E9B6	40S ribosomal protein S11 OS=Drosophila melanogaster OX=7227 GN=RpS11 PE=1 SV=1	30	6	8	6	2.95051e+07
Q95RI5	Failed axon connections OS=Drosophila melanogaster OX=7227 GN=fax PE=1 SV=1	14	6	9	6	29441800
Q9W229	40S ribosomal protein S24 OS=Drosophila melanogaster OX=7227 GN=RpS24 PE=1 SV=1	25	2	3	2	2.86377e+07
P55841	60S ribosomal protein L14 OS=Drosophila melanogaster OX=7227 GN=RpL14 PE=1 SV=1	30	5	5	5	28530398
P45594	Cofilin/actin-depolymerizing factor homolog OS=Drosophila melanogaster OX=7227 GN=tsr PE=1 SV=1	23	3	3	3	2.84626e+07
P09180	60S ribosomal protein L4 OS=Drosophila melanogaster OX=7227 GN=RpL4 PE=1 SV=2	24	8	9	8	2.78932e+07
X2JCS6	60S ribosomal protein L7a OS=Drosophila melanogaster OX=7227 GN=RpL7A PE=3 SV=1	17	5	7	5	2.75638e+07
Q7KSU6	Uncharacterized protein, isoform D OS=Drosophila melanogaster OX=7227 GN=anon-WO0118547.344 PE=1 SV=1	22	9	9	9	2.66222e+07
A4V4A5	GTP-binding nuclear protein OS=Drosophila melanogaster OX=7227 GN=Ran PE=1 SV=1	39	5	6	5	26250228
P21187	Polyadenylate-binding protein OS=Drosophila melanogaster OX=7227 GN=pAbp PE=1 SV=3	21	8	11	8	26031291
P41093	60S ribosomal protein L18a OS=Drosophila melanogaster OX=7227 GN=RpL18A PE=1 SV=1	19	4	5	4	25482610
P41126	60S ribosomal protein L13 OS=Drosophila melanogaster OX=7227 GN=RpL13 PE=1 SV=1	29	5	6	5	2.52298e+07
Q9W499	FI02809p OS=Drosophila melanogaster OX=7227 GN=RpL35 PE=1 SV=2	11	1	2	1	24563488
A0A0B4LG52	GEO08239p1 OS=Drosophila melanogaster OX=7227 GN=RpS16 PE=2 SV=1	13	2	3	2	24215636
A0A0B4K7U5	Lingerer, isoform H OS=Drosophila melanogaster OX=7227 GN=lig PE=1 SV=1	6	4	8	4	22253884
Q9VA91	40S ribosomal protein S7 OS=Drosophila melanogaster OX=7227 GN=RpS7 PE=1 SV=1	25	5	7	5	22169505
P55828	40S ribosomal protein S20 OS=Drosophila melanogaster OX=7227 GN=RpS20 PE=1 SV=1	23	3	6	3	2.16276e+07
A1Z8U4	Chaperonin containing TCP1 subunit 5, isoform B OS=Drosophila melanogaster OX=7227 GN=CCT5 PE=1 SV=1	19	7	9	6	2.16116e+07
O62619	Pyruvate kinase OS=Drosophila melanogaster OX=7227 GN=PyK PE=2 SV=2	11	5	5	5	2.16005e+07
X2JDU0	Ribosomal protein L9, isoform C OS=Drosophila melanogaster OX=7227 GN=RpL9 PE=4 SV=1	17	4	4	4	21595636
P84040	Histone H4 OS=Drosophila melanogaster OX=7227 GN=His4 PE=1 SV=2	42	3	6	3	2.13285e+07
Q9VJ19	RE25263p OS=Drosophila melanogaster OX=7227 GN=RpL30 PE=1 SV=1	42	3	5	3	21262700
Q9VHP0	ATP-dependent RNA helicase bel OS=Drosophila melanogaster OX=7227 GN=bel PE=1 SV=1	14	9	10	8	2.11538e+07
Q9VHE5	RH48056p OS=Drosophila melanogaster OX=7227 GN=RpL34b PE=1 SV=1	31	5	6	5	2.04853e+07
P25007	Peptidyl-prolyl cis-trans isomerase OS=Drosophila melanogaster OX=7227 GN=Cyp1 PE=1 SV=2	26	4	5	4	2.0246e+07
O01666	ATP synthase subunit gamma, mitochondrial OS=Drosophila melanogaster OX=7227 GN=ATPsyngamma PE=2 SV=2	14	3	4	3	1.93825e+07
Q9VGQ1	GM01350p OS=Drosophila melanogaster OX=7227 GN=alpha-KGDHC PE=1 SV=1	9	3	3	3	18212268
X2JE06	GEO07624p1 OS=Drosophila melanogaster OX=7227 GN=RpL24 PE=1 SV=1	8	1	1	1	18045880
Q24186	40S ribosomal protein S5a OS=Drosophila melanogaster OX=7227 GN=RpS5a PE=1 SV=1	14	5	6	5	1.74961e+07
X2J5G6	Ribosomal protein L7, isoform B OS=Drosophila melanogaster OX=7227 GN=RpL7 PE=4 SV=1	17	4	7	4	1.69187e+07
P38979	40S ribosomal protein SA OS=Drosophila melanogaster OX=7227 GN=sta PE=1 SV=3	19	3	3	3	1.64131e+07
C0HKA1	40S ribosomal protein S14b OS=Drosophila melanogaster OX=7227 GN=RpS14b PE=2 SV=1	46	6	7	6	1.61426e+07
Q9VLC5	Aldehyde dehydrogenase OS=Drosophila melanogaster OX=7227 GN=Aldh PE=1 SV=1	5	2	3	2	1.60038e+07
WP_010962466.1	hypothetical protein [Wolbachia]	16	5	6	5	1.56231e+07
A0A0B4LI25	Kinesin-like protein OS=Drosophila melanogaster OX=7227 GN=ncd PE=1 SV=1	10	5	6	5	1.4933e+07
X2JC35	60S ribosomal protein L36 OS=Drosophila melanogaster OX=7227 GN=RpL36 PE=2 SV=1	11	1	3	1	1.49277e+07
Q3YMU0	Protein disulfide-isomerase (Fragment) OS=Drosophila melanogaster OX=7227 GN=ERp60 PE=1 SV=1	7	3	3	3	1.4809e+07
Q9W5R8	60S ribosomal protein L5 OS=Drosophila melanogaster OX=7227 GN=RpL5 PE=1 SV=2	17	4	5	4	1.44373e+07
P48588	40S ribosomal protein S25 OS=Drosophila melanogaster OX=7227 GN=RpS25 PE=1 SV=3	25	4	6	4	1.41987e+07
A8DZ29	Eukaryotic translation initiation factor 4G1, isoform B OS=Drosophila melanogaster OX=7227 GN=eIF4G1 PE=1 SV=1	8	11	11	11	1.40202e+07
A0A0B4KGP8	Eukaryotic translation initiation factor 2 subunit gamma, isoform D OS=Drosophila melanogaster OX=7227 GN=eIF2gamma PE=1 SV=1	13	5	6	5	1.397e+07
M9MRD0	Ubiquitin carboxyl-terminal hydrolase OS=Drosophila melanogaster OX=7227 GN=Uch PE=3 SV=1	11	2	3	2	1.38432e+07
P35381	ATP synthase subunit alpha, mitochondrial OS=Drosophila melanogaster OX=7227 GN=blw PE=1 SV=2	11	5	5	5	13676336
A4V303	T-complex protein 1 subunit gamma OS=Drosophila melanogaster OX=7227 GN=CCT3 PE=1 SV=1	15	7	9	7	1.33655e+07
Q9VN21	LD30155p OS=Drosophila melanogaster OX=7227 GN=lost PE=1 SV=1	16	7	10	7	1.3062e+07
Q8MZI3	GH10652p OS=Drosophila melanogaster OX=7227 GN=BcDNA:HL07910 PE=1 SV=1	11	8	8	6	1.29975e+07
Q8T0L3	GH24511p OS=Drosophila melanogaster OX=7227 GN=Uba1 PE=1 SV=1	7	6	6	6	12872080
Q7KN85	ATP-citrate synthase OS=Drosophila melanogaster OX=7227 GN=ATPCL PE=1 SV=1	6	5	5	5	1.22853e+07
Q9VBN5	60S ribosomal protein L27 OS=Drosophila melanogaster OX=7227 GN=RpL27 PE=1 SV=1	6	1	1	1	11747292
A1ZAW0	Dicer-2, isoform A OS=Drosophila melanogaster OX=7227 GN=Dcr-2 PE=1 SV=1	3	5	6	5	1.15608e+07
Q9VMU4	60S ribosomal protein L37a OS=Drosophila melanogaster OX=7227 GN=RpL37A PE=1 SV=3	11	1	1	1	11551930
Q9VZS5	60S ribosomal protein L28 OS=Drosophila melanogaster OX=7227 GN=RpL28 PE=1 SV=1	12	1	2	1	1.14777e+07
A1Z9I5	FI24033p1 OS=Drosophila melanogaster OX=7227 GN=tum PE=1 SV=1	9	5	5	5	1.14627e+07
A1Z9M5	Uncharacterized protein OS=Drosophila melanogaster OX=7227 GN=Dmel\CG30069 PE=1 SV=1	26	4	5	4	11361858
Q9VAN7	Phosphoglycerate mutase OS=Drosophila melanogaster OX=7227 GN=Pglym78 PE=1 SV=2	4	1	2	1	11069060
Q9W457	Serine hydroxymethyltransferase OS=Drosophila melanogaster OX=7227 GN=Shmt PE=1 SV=1	11	5	5	5	1.08704e+07
A0A0B4K6K9	La related protein, isoform F OS=Drosophila melanogaster OX=7227 GN=larp PE=1 SV=1	7	7	8	7	1.06837e+07
O46084	Serine/threonine-protein phosphatase Pgam5, mitochondrial OS=Drosophila melanogaster OX=7227 GN=Pgam5 PE=1 SV=1	10	3	4	3	10198994
Q9W0B8	Coatomer subunit alpha OS=Drosophila melanogaster OX=7227 GN=alphaCOP PE=1 SV=1	4	4	5	4	1.01333e+07
A4V4I8	Shibire, isoform F OS=Drosophila melanogaster OX=7227 GN=shi PE=1 SV=1	5	4	4	4	1.00797e+07
O17445	60S ribosomal protein L15 OS=Drosophila melanogaster OX=7227 GN=RpL15 PE=1 SV=1	16	3	4	3	9.93812e+06
Q24192	Ras-like GTP-binding protein RhoL OS=Drosophila melanogaster OX=7227 GN=RhoL PE=2 SV=1	7	1	1	1	9879704
Q9VK69	T-complex protein 1 subunit delta OS=Drosophila melanogaster OX=7227 GN=CCT4 PE=1 SV=1	6	4	5	3	9.68637e+06
Q9VYU5	Karl, isoform A OS=Drosophila melanogaster OX=7227 GN=Karl PE=4 SV=2	3	1	1	1	9665879
A0A0B4K7J2	E3 SUMO-protein ligase RanBP2 OS=Drosophila melanogaster OX=7227 GN=Nup358 PE=1 SV=1	2	4	6	4	9286707
Q9V9Q4	LD43819p OS=Drosophila melanogaster OX=7227 GN=Dmel\CG1416 PE=1 SV=2	9	3	4	3	9.27627e+06
Q7JRJ9	Inner centromere protein, isoform A OS=Drosophila melanogaster OX=7227 GN=Incenp PE=1 SV=1	6	3	3	3	9.2419e+06
O18640	Guanine nucleotide-binding protein subunit beta-like protein OS=Drosophila melanogaster OX=7227 GN=Rack1 PE=1 SV=2	24	6	6	6	9115689
Q9VV79	BcDNA.LD24702 OS=Drosophila melanogaster OX=7227 GN=spd-2 PE=1 SV=2	3	3	3	3	9.10101e+06
M9PCQ6	Discs large 5, isoform C OS=Drosophila melanogaster OX=7227 GN=Dlg5 PE=1 SV=1	2	3	4	3	9.0694e+06
A1ZAU8	Patronin OS=Drosophila melanogaster OX=7227 GN=Patronin PE=1 SV=1	3	4	4	4	9.04244e+06
Q7JVI3	Eukaryotic translation initiation factor 3 subunit M OS=Drosophila melanogaster OX=7227 GN=eIF3m PE=2 SV=1	14	4	5	4	8.96889e+06
Q95RU0	Protein cueball OS=Drosophila melanogaster OX=7227 GN=cue PE=1 SV=1	7	4	4	4	8.90355e+06
M9PI41	Non-specific serine/threonine protein kinase OS=Drosophila melanogaster OX=7227 GN=sti PE=1 SV=1	4	6	6	6	8.82208e+06
P48601	26S proteasome regulatory subunit 4 OS=Drosophila melanogaster OX=7227 GN=Rpt2 PE=1 SV=2	10	4	4	4	8.80412e+06
O16797	60S ribosomal protein L3 OS=Drosophila melanogaster OX=7227 GN=RpL3 PE=1 SV=3	20	6	6	6	8.78947e+06
P41375	Eukaryotic translation initiation factor 2 subunit 2 OS=Drosophila melanogaster OX=7227 GN=eIF2beta PE=1 SV=1	7	2	2	2	8.66763e+06
A0A0B4LFL2	Eukaryotic translation initiation factor 3 subunit C OS=Drosophila melanogaster OX=7227 GN=eIF3c PE=3 SV=1	6	5	8	5	8.59955e+06
P40797	Protein peanut OS=Drosophila melanogaster OX=7227 GN=pnut PE=1 SV=2	10	4	4	4	8553179
Q9VN25	Eukaryotic translation initiation factor 3 subunit A OS=Drosophila melanogaster OX=7227 GN=eIF3a PE=1 SV=1	5	5	5	5	8.48679e+06
Q9VPN5	LD03220p OS=Drosophila melanogaster OX=7227 GN=Stip1 PE=1 SV=1	6	3	4	3	8474328
P26270	26S proteasome non-ATPase regulatory subunit 7 OS=Drosophila melanogaster OX=7227 GN=Rpn8 PE=1 SV=6	4	1	1	1	8456551
Q9VR57	RE18169p OS=Drosophila melanogaster OX=7227 GN=Dmel\CG12576 PE=1 SV=1	11	3	3	3	8.28276e+06
M9MRJ4	Muscle-specific protein 300 kDa, isoform G OS=Drosophila melanogaster OX=7227 GN=Msp300 PE=1 SV=1	2	16	17	16	8.28272e+06
M9PBH7	Rac1, isoform B OS=Drosophila melanogaster OX=7227 GN=Rac1 PE=4 SV=1	9	2	2	2	8.22458e+06
O18335	Drab11 OS=Drosophila melanogaster OX=7227 GN=Rab11 PE=1 SV=1	14	3	3	3	8.00979e+06
Q9VUC6	Formin-like protein OS=Drosophila melanogaster OX=7227 GN=Frl PE=1 SV=3	6	6	6	6	7.99152e+06
Q95SH2	Charged multivesicular body protein 1, isoform A OS=Drosophila melanogaster OX=7227 GN=Chmp1 PE=1 SV=1	5	2	2	2	7.92348e+06
E1JJL2	Flotillin 2, isoform G OS=Drosophila melanogaster OX=7227 GN=Flo2 PE=1 SV=1	3	1	1	1	7906746
P48810	Heterogeneous nuclear ribonucleoprotein 87F OS=Drosophila melanogaster OX=7227 GN=Hrb87F PE=2 SV=2	6	3	3	3	7.8321e+06
M9PGV6	Alpha spectrin, isoform B OS=Drosophila melanogaster OX=7227 GN=alpha-Spec PE=4 SV=1	6	10	10	10	7.82374e+06
Q7KTI8	Receptor protein-tyrosine kinase OS=Drosophila melanogaster OX=7227 GN=Pvr PE=1 SV=1	3	4	4	4	7.69311e+06
O76902	Pleckstrin homology domain-containing family F member 1 homolog OS=Drosophila melanogaster OX=7227 GN=rush PE=1 SV=1	3	1	1	1	7649831
A4V4I0	G protein beta-subunit 13F, isoform C OS=Drosophila melanogaster OX=7227 GN=Gbeta13F PE=1 SV=1	6	1	2	1	7.44763e+06
Q27268	ATP-dependent RNA helicase WM6 OS=Drosophila melanogaster OX=7227 GN=Hel25E PE=1 SV=1	5	2	2	2	7390653
Q9V434	Asparaginyl-tRNA synthetase, isoform A OS=Drosophila melanogaster OX=7227 GN=AsnRS PE=1 SV=1	5	3	3	3	7.27818e+06
P29844	Endoplasmic reticulum chaperone BiP OS=Drosophila melanogaster OX=7227 GN=Hsc70-3 PE=1 SV=2	16	9	11	6	7.21049e+06
X2JC79	Eukaryotic translation initiation factor 4H1, isoform D OS=Drosophila melanogaster OX=7227 GN=eIF4H1 PE=1 SV=1	5	2	2	2	7.18059e+06
A0A0B4K849	Hu li tai shao, isoform O OS=Drosophila melanogaster OX=7227 GN=hts PE=1 SV=1	5	3	3	3	7.17056e+06
A0A0B4JD46	CCHC-type zinc finger nucleic acid binding protein, isoform B OS=Drosophila melanogaster OX=7227 GN=CNBP PE=2 SV=1	16	2	2	2	7.09895e+06
Q7KN75	Dodeca-satellite-binding protein 1, isoform A OS=Drosophila melanogaster OX=7227 GN=Dp1 PE=1 SV=1	4	3	3	3	7.01429e+06
Q9VQL7	Fatty acid synthase 1, isoform A OS=Drosophila melanogaster OX=7227 GN=FASN1 PE=1 SV=1	5	10	10	10	7.00539e+06
O77410	Eukaryotic translation initiation factor 3 subunit E OS=Drosophila melanogaster OX=7227 GN=eIF3e PE=1 SV=1	7	3	3	3	6.80875e+06
Q9VYW4	LD04461p OS=Drosophila melanogaster OX=7227 GN=Dmel\CG1703 PE=1 SV=1	3	2	2	2	6.79618e+06
Q9VW59	LD16419p OS=Drosophila melanogaster OX=7227 GN=RhoGDI PE=1 SV=1	11	2	2	2	6.78966e+06
Q9VK56	Multidrug-Resistance like protein 1, isoform A OS=Drosophila melanogaster OX=7227 GN=MRP PE=1 SV=4	5	5	5	5	6.7689e+06
Q9V3G1	60S ribosomal protein L8 OS=Drosophila melanogaster OX=7227 GN=RpL8 PE=1 SV=1	28	5	7	5	6.73676e+06
E1JIJ5	Vacuolar proton pump subunit B OS=Drosophila melanogaster OX=7227 GN=Vha55 PE=1 SV=1	2	1	1	1	6.73189e+06
P19889	60S acidic ribosomal protein P0 OS=Drosophila melanogaster OX=7227 GN=RpLP0 PE=1 SV=1	7	2	2	2	6715553
Q9VXQ5	Chaperonin containing TCP1 subunit 6 OS=Drosophila melanogaster OX=7227 GN=CCT6 PE=1 SV=1	11	4	5	4	6.43435e+06
Q8INW7	FI11475p OS=Drosophila melanogaster OX=7227 GN=Pax PE=1 SV=1	12	4	5	4	6.3861e+06
Q8IH18	LD07709p OS=Drosophila melanogaster OX=7227 GN=4E-T PE=1 SV=1	10	6	6	6	6.32479e+06
Q9VP77	LD23875p OS=Drosophila melanogaster OX=7227 GN=Dmel\CG10565 PE=1 SV=1	3	2	2	2	6194074
P36241	60S ribosomal protein L19 OS=Drosophila melanogaster OX=7227 GN=RpL19 PE=1 SV=2	8	1	1	1	6.17802e+06
Q7KUB1	Isocitrate dehydrogenase [NADP] OS=Drosophila melanogaster OX=7227 GN=Idh PE=1 SV=1	5	2	2	2	6.07596e+06
Q9VVI2	Enhancer of mRNA-decapping protein 3 OS=Drosophila melanogaster OX=7227 GN=Edc3 PE=1 SV=1	7	4	4	4	5.97984e+06
A0A0C4DHE8	GEO09636p1 OS=Drosophila melanogaster OX=7227 GN=RpS29 PE=1 SV=1	14	1	1	1	5.97426e+06
M9NDS8	Myosin binding subunit, isoform N OS=Drosophila melanogaster OX=7227 GN=Mbs PE=1 SV=1	2	2	2	2	5.92581e+06
Q9VV75	AT02348p OS=Drosophila melanogaster OX=7227 GN=UQCR-C2 PE=1 SV=1	7	2	2	2	5906794
A0A0B4LFX0	Enabled, isoform G OS=Drosophila melanogaster OX=7227 GN=ena PE=4 SV=1	13	5	5	5	5.875e+06
A0A0B4K6D2	p23, isoform B OS=Drosophila melanogaster OX=7227 GN=p23 PE=1 SV=1	9	1	1	1	5866143
Q9VLW8	LD06392p OS=Drosophila melanogaster OX=7227 GN=r2d2 PE=1 SV=1	4	2	2	2	5750565
Q9VS34	60S ribosomal protein L18 OS=Drosophila melanogaster OX=7227 GN=RpL18 PE=1 SV=1	16	3	4	3	5.57113e+06
Q8SX57	LD44221p OS=Drosophila melanogaster OX=7227 GN=CG11005 PE=1 SV=1	26	5	5	5	5.49446e+06
E1JJ68	Rm62, isoform H OS=Drosophila melanogaster OX=7227 GN=Rm62 PE=1 SV=1	11	5	5	3	5.49228e+06
Q8IP94	Threonyl-tRNA synthetase, isoform B OS=Drosophila melanogaster OX=7227 GN=ThrRS PE=1 SV=1	6	3	4	3	5.47023e+06
Q9W414	Regulatory particle triple-A ATPase 4 OS=Drosophila melanogaster OX=7227 GN=Rpt4 PE=1 SV=3	6	2	3	2	5.27682e+06
X2JEM4	GEO07185p1 OS=Drosophila melanogaster OX=7227 GN=RpS28b PE=2 SV=1	48	3	3	3	5270692
Q9NJH0	Elongation factor 1-gamma OS=Drosophila melanogaster OX=7227 GN=eEF1gamma PE=2 SV=2	9	3	4	3	5244795
Q9VLM8	Alanine--tRNA ligase, cytoplasmic OS=Drosophila melanogaster OX=7227 GN=AlaRS PE=2 SV=1	5	4	4	4	5.13609e+06
Q9VWH4	Probable isocitrate dehydrogenase [NAD] subunit alpha, mitochondrial OS=Drosophila melanogaster OX=7227 GN=Idh3a PE=2 SV=1	9	2	2	2	5.08137e+06
Q9VZF5	Kinesin-like protein OS=Drosophila melanogaster OX=7227 GN=pav PE=1 SV=1	7	4	5	4	5070012
Q8IRT7	Tousled-like kinase, isoform C OS=Drosophila melanogaster OX=7227 GN=Tlk PE=1 SV=4	10	9	11	9	5.05378e+06
Q9VND7	RE50009p OS=Drosophila melanogaster OX=7227 GN=Dmel\CG2931 PE=1 SV=1	8	2	2	2	5.01147e+06
Q7K3J0	Chaperonin containing TCP1 subunit 8 OS=Drosophila melanogaster OX=7227 GN=CCT8 PE=1 SV=1	8	4	5	4	4.99041e+06
Q9VQQ6	FI18122p1 OS=Drosophila melanogaster OX=7227 GN=Snx1 PE=1 SV=1	9	3	3	3	4.98314e+06
Q8SXP8	GH09868p OS=Drosophila melanogaster OX=7227 GN=TBPH PE=1 SV=1	3	1	1	1	4929989
Q9VA69	Prolyl 4-hydroxylase alpha-related protein PH4[alpha]EFB OS=Drosophila melanogaster OX=7227 GN=PH4alphaEFB PE=1 SV=2	8	4	4	4	4.90728e+06
A0A0B4KHL2	Coatomer subunit gamma OS=Drosophila melanogaster OX=7227 GN=gammaCOP PE=1 SV=1	4	3	3	3	4.90364e+06
Q9VBX3	Vig2, isoform B OS=Drosophila melanogaster OX=7227 GN=vig2 PE=1 SV=2	7	2	2	2	4.88611e+06
Q7K4L8	LD33749p OS=Drosophila melanogaster OX=7227 GN=Dmel\CG7878 PE=1 SV=1	4	3	3	2	4.87079e+06
O18338	LD44762p OS=Drosophila melanogaster OX=7227 GN=Rab8 PE=1 SV=1	10	2	2	1	4.85159e+06
P52295	Importin subunit alpha OS=Drosophila melanogaster OX=7227 GN=Pen PE=1 SV=2	13	5	6	5	4830909
A4V0N4	MIP16230p OS=Drosophila melanogaster OX=7227 GN=Vha68-2 PE=1 SV=1	12	5	5	5	4.83e+06
Q7K3B7	2-hydroxyacyl-CoA lyase OS=Drosophila melanogaster OX=7227 GN=Hacl PE=1 SV=1	5	2	2	2	4.82789e+06
P08111	Lethal(2) giant larvae protein OS=Drosophila melanogaster OX=7227 GN=l(2)gl PE=1 SV=2	2	2	2	2	4753034
Q9W5E8	Uncharacterized protein, isoform A OS=Drosophila melanogaster OX=7227 GN=Dmel\CG13366 PE=4 SV=2	1	1	1	1	4.68638e+06
Q7KVX5	VAMP-associated protein 33kDa, isoform A OS=Drosophila melanogaster OX=7227 GN=Vap33 PE=1 SV=1	14	2	4	2	4.68332e+06
P48148	Ras-like GTP-binding protein Rho1 OS=Drosophila melanogaster OX=7227 GN=Rho1 PE=1 SV=1	13	2	3	2	4.68099e+06
WP_155968910.1	hypothetical protein [Wolbachia pipientis]	1	1	1	1	4669288
Q9W0L7	LD28815p OS=Drosophila melanogaster OX=7227 GN=Usp10 PE=1 SV=2	4	3	3	3	4.65806e+06
A4V4A1	Kinesin-like protein OS=Drosophila melanogaster OX=7227 GN=Klp10A PE=1 SV=1	8	5	5	5	4.52944e+06
A1Z7X7	Glutathione S transferase T2 OS=Drosophila melanogaster OX=7227 GN=GstT2 PE=1 SV=2	11	2	2	2	4.52139e+06
Q9W4C1	IP13321p OS=Drosophila melanogaster OX=7227 GN=Dmel\CG15784 PE=1 SV=1	3	2	4	2	4.486e+06
Q9VLR5	RNA polymerase II transcriptional coactivator OS=Drosophila melanogaster OX=7227 GN=Ssb-c31a PE=2 SV=1	19	2	2	2	4.44103e+06
M9NEW1	Myosin light chain cytoplasmic, isoform B OS=Drosophila melanogaster OX=7227 GN=Mlc-c PE=4 SV=1	19	2	2	2	4.37869e+06
Q7K2D2	Dynactin subunit 2 OS=Drosophila melanogaster OX=7227 GN=DCTN2-p50 PE=1 SV=1	8	2	2	2	4.30675e+06
M9NFL1	Eukaryotic translation initiation factor 5B, isoform D OS=Drosophila melanogaster OX=7227 GN=eIF5B PE=1 SV=1	2	1	1	1	4244748
M9PIG8	Regulatory particle non-ATPase 10, isoform B OS=Drosophila melanogaster OX=7227 GN=Rpn10 PE=4 SV=1	3	1	1	1	4.21046e+06
WP_007302208.1	OmpA family protein [Wolbachia]	25	5	5	5	4134571
Q9VTU4	Eukaryotic translation initiation factor 3 subunit L OS=Drosophila melanogaster OX=7227 GN=eIF3l PE=2 SV=1	5	3	3	3	4.12263e+06
Q9VN02	GH14561p OS=Drosophila melanogaster OX=7227 GN=Vps24 PE=1 SV=1	10	2	2	2	4.12017e+06
Q9VNE9	60S ribosomal protein L13a OS=Drosophila melanogaster OX=7227 GN=RpL13A PE=1 SV=1	11	3	4	3	4.05944e+06
Q7KJ08	Anaplastic lymphoma kinase, isoform A OS=Drosophila melanogaster OX=7227 GN=Alk PE=2 SV=1	2	3	4	3	4016022
Q9VNA3	GH21273p OS=Drosophila melanogaster OX=7227 GN=BEST:LD29996 PE=1 SV=1	6	1	1	1	4007896
O96607	Homer OS=Drosophila melanogaster OX=7227 GN=homer PE=1 SV=1	5	2	2	2	3995567
A0A0B4K700	Mini spindles, isoform D OS=Drosophila melanogaster OX=7227 GN=msps PE=1 SV=1	3	4	4	4	3.98607e+06
Q8T4G5	SD01613p OS=Drosophila melanogaster OX=7227 GN=AFG3L2 PE=1 SV=1	6	3	3	3	3.95964e+06
A0A0B4KFW0	Hippo, isoform B OS=Drosophila melanogaster OX=7227 GN=hpo PE=4 SV=1	3	2	2	2	3.93637e+06
Q0E924	Prohibitin OS=Drosophila melanogaster OX=7227 GN=Phb2 PE=1 SV=2	5	1	1	1	3.92891e+06
Q9VM57	Septin interacting protein 2, isoform A OS=Drosophila melanogaster OX=7227 GN=sip2 PE=1 SV=2	11	6	7	6	3.78564e+06
WP_182183030.1	transcription termination factor Rho [Wolbachia pipientis]	6	2	2	2	3.73299e+06
Q94901	RNA-binding protein lark OS=Drosophila melanogaster OX=7227 GN=lark PE=1 SV=1	8	3	3	3	3.6835e+06
X2JA43	Nucleostemin 3, isoform B OS=Drosophila melanogaster OX=7227 GN=Ns3 PE=4 SV=1	4	2	2	2	3.67914e+06
A0A1Z1CGZ3	Uncharacterized protein, isoform E OS=Drosophila melanogaster OX=7227 GN=Dmel\CG5316 PE=4 SV=1	3	1	1	1	3.67294e+06
P48555	Ras-related protein Ral-a OS=Drosophila melanogaster OX=7227 GN=Rala PE=1 SV=2	7	1	2	1	3.61496e+06
Q9VKM3	ATP synthase subunit OS=Drosophila melanogaster OX=7227 GN=ATPsynG PE=1 SV=1	14	1	1	1	3.5929e+06
P28668	Bifunctional glutamate/proline--tRNA ligase OS=Drosophila melanogaster OX=7227 GN=GluProRS PE=1 SV=2	2	5	5	5	3.58301e+06
Q9V400	Integrin linked kinase, isoform A OS=Drosophila melanogaster OX=7227 GN=Ilk PE=1 SV=1	2	1	1	1	3.56418e+06
Q9VLD6	Borealin OS=Drosophila melanogaster OX=7227 GN=borr PE=1 SV=1	10	3	3	3	3.53171e+06
P54385	Glutamate dehydrogenase, mitochondrial OS=Drosophila melanogaster OX=7227 GN=Gdh PE=1 SV=2	4	2	2	2	3489337
Q9W4M7	Twenty-four, isoform B OS=Drosophila melanogaster OX=7227 GN=tyf PE=1 SV=1	2	4	4	4	3.4558e+06
Q9W1B9	GEO07602p1 OS=Drosophila melanogaster OX=7227 GN=RpL12 PE=1 SV=1	9	1	2	1	3.44623e+06
P08841	Tubulin beta-3 chain OS=Drosophila melanogaster OX=7227 GN=betaTub60D PE=2 SV=2	19	8	14	1	3.43376e+06
Q9VWA1	Clathrin light chain OS=Drosophila melanogaster OX=7227 GN=Clc PE=2 SV=1	6	2	3	2	3.38464e+06
Q9VUZ0	Translocon-associated protein subunit beta OS=Drosophila melanogaster OX=7227 GN=SsRbeta PE=1 SV=2	7	1	1	1	3.30707e+06
E1JGN7	Heterogeneous nuclear ribonucleoprotein K, isoform E OS=Drosophila melanogaster OX=7227 GN=HnRNP-K PE=1 SV=1	2	1	1	1	3.26157e+06
Q9V3P0	Peroxiredoxin 1 OS=Drosophila melanogaster OX=7227 GN=Jafrac1 PE=1 SV=1	13	2	2	2	3.25952e+06
Q24117	Dynein light chain 1, cytoplasmic OS=Drosophila melanogaster OX=7227 GN=ctp PE=1 SV=1	13	1	2	1	3.21789e+06
P48609	Cyclin-dependent kinase 5 homolog OS=Drosophila melanogaster OX=7227 GN=Cdk5 PE=1 SV=2	3	1	1	1	3.20586e+06
X2JDZ6	Phospholipid-transporting ATPase OS=Drosophila melanogaster OX=7227 GN=DmCG31729 PE=1 SV=1	2	2	2	2	3.20173e+06
Q9VN44	FI07923p OS=Drosophila melanogaster OX=7227 GN=Karybeta3 PE=1 SV=1	1	1	1	1	3.16433e+06
Q9VHC7	FI21236p1 OS=Drosophila melanogaster OX=7227 GN=rump PE=1 SV=1	4	2	2	2	3.12421e+06
P54622	Single-stranded DNA-binding protein, mitochondrial OS=Drosophila melanogaster OX=7227 GN=mtSSB PE=1 SV=2	11	2	3	2	3.09963e+06
O62621	Coatomer subunit beta' OS=Drosophila melanogaster OX=7227 GN=beta'COP PE=2 SV=2	6	4	5	4	3.06388e+06
O97182	Actin-related protein 2/3 complex subunit OS=Drosophila melanogaster OX=7227 GN=Arpc1 PE=1 SV=1	3	1	1	1	3.05705e+06
P80455	40S ribosomal protein S12 OS=Drosophila melanogaster OX=7227 GN=RpS12 PE=1 SV=2	13	1	1	1	3.00982e+06
A1Z7K8	AaRS-interacting multifunctional protein 1 OS=Drosophila melanogaster OX=7227 GN=AIMP1 PE=1 SV=1	6	2	2	2	2.98636e+06
Q9VM14	AT21758p OS=Drosophila melanogaster OX=7227 GN=muc PE=1 SV=1	4	3	3	3	2975020
Q9VGH5	AT27789p OS=Drosophila melanogaster OX=7227 GN=glo PE=1 SV=1	3	1	1	1	2.96105e+06
P54351	Vesicle-fusing ATPase 2 OS=Drosophila melanogaster OX=7227 GN=Nsf2 PE=2 SV=2	6	3	3	3	2949149
A1ZBE9	Methionyl-tRNA synthetase OS=Drosophila melanogaster OX=7227 GN=MetRS PE=1 SV=1	1	1	1	1	2936054
Q9VCK0	Eukaryotic translation initiation factor 3 subunit D-1 OS=Drosophila melanogaster OX=7227 GN=eIF3d1 PE=1 SV=1	14	6	6	6	2.77329e+06
P08646	Ras-like protein 1 OS=Drosophila melanogaster OX=7227 GN=Ras85D PE=1 SV=2	6	1	2	1	2.75085e+06
P13496	Dynactin subunit 1 OS=Drosophila melanogaster OX=7227 GN=DCTN1-p150 PE=1 SV=2	1	1	1	1	2.74371e+06
Q9VY91	LD21074p OS=Drosophila melanogaster OX=7227 GN=Pdcd4 PE=1 SV=2	6	2	2	2	2.71797e+06
C0HL66	Histone H3.3A OS=Drosophila melanogaster OX=7227 GN=His3.3A PE=1 SV=1	15	2	2	2	2.68897e+06
O61722	PRL-1 phosphatase, isoform A OS=Drosophila melanogaster OX=7227 GN=PRL-1 PE=1 SV=2	18	2	2	2	2.67449e+06
Q9VB22	LD33695p OS=Drosophila melanogaster OX=7227 GN=pins PE=1 SV=1	6	2	2	2	2.57293e+06
Q9W2X6	ATP synthase, delta subunit, isoform A OS=Drosophila melanogaster OX=7227 GN=ATPsyndelta PE=1 SV=1	14	2	2	2	2.56707e+06
Q9VHV5	ADP-ribosylation factor-like protein 8 OS=Drosophila melanogaster OX=7227 GN=Arl8 PE=1 SV=1	8	1	1	1	2554024
Q9VHL2	T-complex protein 1 subunit eta OS=Drosophila melanogaster OX=7227 GN=CCT7 PE=1 SV=2	4	2	2	2	2.54518e+06
Q9VGU7	Arrestin_C domain-containing protein OS=Drosophila melanogaster OX=7227 GN=Dmel\CG14696 PE=1 SV=1	5	2	2	2	2.5421e+06
Q5BIJ2	Serine/threonine protein phosphatase 2A regulatory subunit OS=Drosophila melanogaster OX=7227 GN=wrd PE=1 SV=1	2	1	1	1	2.48167e+06
A0A0B4KHN1	Cheerio, isoform N OS=Drosophila melanogaster OX=7227 GN=cher PE=1 SV=1	2	4	4	4	2.46808e+06
P50887	60S ribosomal protein L22 OS=Drosophila melanogaster OX=7227 GN=RpL22 PE=1 SV=2	12	2	3	2	2.43315e+06
A0A0B4LF26	Eukaryotic translation initiation factor 3 subunit J OS=Drosophila melanogaster OX=7227 GN=eIF3j PE=3 SV=1	11	2	3	2	2.4077e+06
Q9W5N2	60S ribosomal protein L38 OS=Drosophila melanogaster OX=7227 GN=RpL38 PE=1 SV=1	46	4	5	4	2377070
P29613	Triosephosphate isomerase OS=Drosophila melanogaster OX=7227 GN=Tpi PE=1 SV=3	23	5	6	5	2.36093e+06
Q9W2D9	Eukaryotic translation initiation factor 3 subunit K OS=Drosophila melanogaster OX=7227 GN=eIF3k PE=2 SV=1	5	1	1	1	2.34954e+06
P54359	Septin-2 OS=Drosophila melanogaster OX=7227 GN=Sep2 PE=2 SV=2	8	2	3	2	2.34866e+06
A0A0B4KFL0	Ran-binding protein M, isoform F OS=Drosophila melanogaster OX=7227 GN=RanBPM PE=1 SV=1	2	1	1	1	2.32523e+06
P23128	ATP-dependent RNA helicase me31b OS=Drosophila melanogaster OX=7227 GN=me31B PE=1 SV=3	2	1	1	1	2307699
Q8INB6	Gilgamesh, isoform C OS=Drosophila melanogaster OX=7227 GN=gish PE=1 SV=2	10	3	3	3	2.25241e+06
A4V2B8	Casein kinase IIalpha, isoform C OS=Drosophila melanogaster OX=7227 GN=CkIIalpha PE=1 SV=1	8	2	2	2	2245110
Q9W1N3	Levy, isoform A OS=Drosophila melanogaster OX=7227 GN=levy PE=1 SV=1	33	3	3	3	2.22206e+06
Q8T0Q4	GH13992p OS=Drosophila melanogaster OX=7227 GN=shrb PE=1 SV=1	8	1	1	1	2195062
Q9VI58	Terminal uridylyltransferase Tailor OS=Drosophila melanogaster OX=7227 GN=Tailor PE=1 SV=1	6	3	3	3	2.19201e+06
Q9W0A8	FI01658p OS=Drosophila melanogaster OX=7227 GN=RpL23A PE=1 SV=1	12	3	3	3	2.17557e+06
Q9VJ26	EF-hand domain-containing protein D2 homolog OS=Drosophila melanogaster OX=7227 GN=Swip-1 PE=2 SV=1	10	2	2	2	2.15645e+06
Q9VJD4	LD24721p OS=Drosophila melanogaster OX=7227 GN=Sgt PE=1 SV=1	9	2	2	2	2.15474e+06
Q9VWQ3	LD35981p OS=Drosophila melanogaster OX=7227 GN=cg6961 PE=2 SV=2	9	3	3	3	2.13992e+06
P17210	Kinesin heavy chain OS=Drosophila melanogaster OX=7227 GN=Khc PE=1 SV=2	4	3	3	3	2.10976e+06
A4V391	Chaperonin containing TCP1 subunit 1, isoform B OS=Drosophila melanogaster OX=7227 GN=CCT1 PE=1 SV=1	4	2	2	2	2.10243e+06
M9PFF9	Trailer hitch, isoform D OS=Drosophila melanogaster OX=7227 GN=tral PE=1 SV=1	9	3	5	3	2.09751e+06
Q961X4	Combover, isoform B OS=Drosophila melanogaster OX=7227 GN=cmb PE=1 SV=1	1	1	1	1	2.06254e+06
Q9VT69	Phosphatidylinositol-4,5-bisphosphate 4-phosphatase OS=Drosophila melanogaster OX=7227 GN=Dmel\CG6707 PE=1 SV=1	12	2	2	2	2051144
P14199	Protein ref(2)P OS=Drosophila melanogaster OX=7227 GN=ref(2)P PE=1 SV=2	5	3	3	3	2.04677e+06
P54399	Protein disulfide-isomerase OS=Drosophila melanogaster OX=7227 GN=Pdi PE=2 SV=1	7	3	3	3	2.02425e+06
A0A0B4KHR8	Multiple ankyrin repeats single KH domain, isoform E OS=Drosophila melanogaster OX=7227 GN=mask PE=4 SV=1	3	7	7	7	2.00078e+06
Q7KMQ0	26S proteasome regulatory complex subunit p48B OS=Drosophila melanogaster OX=7227 GN=Rpt1 PE=1 SV=1	4	1	1	1	1.99899e+06
Q7K3D4	Peptidylprolyl isomerase OS=Drosophila melanogaster OX=7227 GN=zda PE=1 SV=1	4	1	1	1	1.98252e+06
A0A0B4LGH1	Tubulin beta chain OS=Drosophila melanogaster OX=7227 GN=betaTub60D PE=1 SV=1	19	8	15	1	1.9744e+06
Q9I7T7	La-related protein Larp4B OS=Drosophila melanogaster OX=7227 GN=Larp4B PE=1 SV=2	3	3	4	3	1.97059e+06
O44081	H/ACA ribonucleoprotein complex subunit 4 OS=Drosophila melanogaster OX=7227 GN=Nop60B PE=1 SV=1	4	2	2	2	1.94898e+06
A0A0B4LFL3	Eukaryotic translation elongation factor 1 beta, isoform C OS=Drosophila melanogaster OX=7227 GN=eEF1beta PE=3 SV=1	6	1	2	1	1.93487e+06
Q9VPX5	Vacuolar protein sorting-associated protein 29 OS=Drosophila melanogaster OX=7227 GN=Vps29 PE=1 SV=1	7	1	1	1	1.92687e+06
A0A0B4KFA3	Uncharacterized protein, isoform F OS=Drosophila melanogaster OX=7227 GN=Dmel\CG30015 PE=1 SV=1	4	3	4	3	1.89296e+06
P48598	Eukaryotic translation initiation factor 4E1 OS=Drosophila melanogaster OX=7227 GN=eIF4E1 PE=1 SV=1	3	1	1	1	1.87838e+06
Q9VAY2	Glycoprotein 93 OS=Drosophila melanogaster OX=7227 GN=Gp93 PE=1 SV=1	1	1	1	1	1.87085e+06
P91926	AP-2 complex subunit alpha OS=Drosophila melanogaster OX=7227 GN=AP-2alpha PE=1 SV=1	1	1	1	1	1.85274e+06
Q9VBU9	40S ribosomal protein S27 OS=Drosophila melanogaster OX=7227 GN=RpS27 PE=1 SV=1	12	1	1	1	1.84913e+06
M9PCI2	GEO11453p1 OS=Drosophila melanogaster OX=7227 GN=NHP2 PE=2 SV=1	5	1	1	1	1.83452e+06
P41374	Eukaryotic translation initiation factor 2 subunit 1 OS=Drosophila melanogaster OX=7227 GN=eIF2alpha PE=2 SV=1	10	3	3	3	1.8324e+06
P15348	DNA topoisomerase 2 OS=Drosophila melanogaster OX=7227 GN=Top2 PE=1 SV=1	4	5	6	5	1.82617e+06
A0A0B4KGX1	Jaguar, isoform L OS=Drosophila melanogaster OX=7227 GN=jar PE=1 SV=1	2	2	2	2	1.79287e+06
Q9VL18	Probable elongation factor 1-delta OS=Drosophila melanogaster OX=7227 GN=eEF1delta PE=1 SV=1	5	1	1	1	1.782e+06
Q9VJI7	GEO08441p1 OS=Drosophila melanogaster OX=7227 GN=LSm7 PE=1 SV=1	7	1	1	1	1.77877e+06
Q05344	FACT complex subunit Ssrp1 OS=Drosophila melanogaster OX=7227 GN=Ssrp PE=1 SV=2	1	1	1	1	1.75323e+06
Q24276	Hsp90 co-chaperone Cdc37 OS=Drosophila melanogaster OX=7227 GN=Cdc37 PE=1 SV=1	4	1	1	1	1.71229e+06
Q7KQM6	GIGYF family protein CG11148 OS=Drosophila melanogaster OX=7227 GN=CG11148 PE=1 SV=2	3	3	3	3	1.70664e+06
Q9W106	Peroxisomal leader peptide-processing protease OS=Drosophila melanogaster OX=7227 GN=Dmel\CG3589 PE=2 SV=2	2	1	1	1	1.6884e+06
Q9VNE4	Asterless OS=Drosophila melanogaster OX=7227 GN=asl PE=1 SV=2	3	2	2	2	1.67801e+06
P54611	V-type proton ATPase subunit E OS=Drosophila melanogaster OX=7227 GN=Vha26 PE=2 SV=1	4	1	1	1	1.67038e+06
A0A0B4KGP0	Stumps, isoform F OS=Drosophila melanogaster OX=7227 GN=stumps PE=4 SV=1	3	2	2	2	1.64765e+06
Q76NQ0	Dolichyl-diphosphooligosaccharide--protein glycosyltransferase subunit 1 OS=Drosophila melanogaster OX=7227 GN=CG5364 PE=1 SV=1	9	3	3	3	1.64649e+06
Q9VX08	LD10434p OS=Drosophila melanogaster OX=7227 GN=Dmel\CG6769 PE=1 SV=1	3	1	1	1	1.62908e+06
Q7K0E6	Aspartyl-tRNA synthetase, isoform A OS=Drosophila melanogaster OX=7227 GN=AspRS PE=1 SV=1	5	2	3	2	1.62614e+06
P32392	Actin-related protein 3 OS=Drosophila melanogaster OX=7227 GN=Arp3 PE=2 SV=3	8	2	2	2	1.61017e+06
Q9W3M7	LD32873p OS=Drosophila melanogaster OX=7227 GN=mahe PE=1 SV=1	2	2	2	1	1.58236e+06
A0A0B7P9G0	Unextended, isoform E OS=Drosophila melanogaster OX=7227 GN=uex PE=1 SV=1	1	1	1	1	1.57476e+06
Q9VDS5	Rho GTPase-activating protein 92B OS=Drosophila melanogaster OX=7227 GN=RhoGAP92B PE=1 SV=1	1	1	1	1	1.54238e+06
M9PE74	No circadian temperature entrainment, isoform D OS=Drosophila melanogaster OX=7227 GN=nocte PE=1 SV=1	3	4	4	4	1.54229e+06
X2JIG6	Trapped in endoderm 1, isoform C OS=Drosophila melanogaster OX=7227 GN=Tre1 PE=3 SV=1	3	1	1	1	1.52829e+06
Q9VU65	POC1 centriolar protein homolog OS=Drosophila melanogaster OX=7227 GN=Poc1 PE=2 SV=1	7	2	2	2	1.52291e+06
X2JCY0	Inositol hexakisphosphate and diphosphoinositol-pentakisphosphate kinase OS=Drosophila melanogaster OX=7227 GN=l(1)G0196 PE=1 SV=1	3	4	4	4	1.51824e+06
P26686	Serine-arginine protein 55 OS=Drosophila melanogaster OX=7227 GN=B52 PE=1 SV=4	2	1	1	1	1.51076e+06
Q9VWD0	GH23568p OS=Drosophila melanogaster OX=7227 GN=parvin PE=1 SV=2	4	1	1	1	1.5014e+06
Q9W451	Female sterile (1) M3 OS=Drosophila melanogaster OX=7227 GN=fs(1)M3 PE=4 SV=2	0	1	1	1	1.49543e+06
P07486	Glyceraldehyde-3-phosphate dehydrogenase 1 OS=Drosophila melanogaster OX=7227 GN=Gapdh1 PE=2 SV=2	5	1	1	1	1.47912e+06
A0A0B4KFI7	ATP-dependent 6-phosphofructokinase OS=Drosophila melanogaster OX=7227 GN=Pfk PE=1 SV=1	1	1	1	1	1.44169e+06
Q0KHQ5	Serine/threonine-protein kinase Tao OS=Drosophila melanogaster OX=7227 GN=Tao PE=1 SV=1	1	1	1	1	1.42111e+06
E6EK17	Calcium-transporting ATPase OS=Drosophila melanogaster OX=7227 GN=PMCA PE=1 SV=1	1	1	1	1	1.38241e+06
Q9V4P1	Anillin OS=Drosophila melanogaster OX=7227 GN=scra PE=1 SV=3	1	1	1	1	1.35408e+06
Q24324	Dual specificity mitogen-activated protein kinase kinase dSOR1 OS=Drosophila melanogaster OX=7227 GN=Dsor1 PE=1 SV=2	3	1	1	1	1347214
TVS92624.1	DNA-directed RNA polymerase subunit beta/beta' [Wolbachia pipientis]	0	1	1	1	1.32002e+06
H5V8B8	MIP33436p1 OS=Drosophila melanogaster OX=7227 GN=Pp2A-29B PE=1 SV=1	2	1	1	1	1.30273e+06
M9PF16	Spectrin beta chain OS=Drosophila melanogaster OX=7227 GN=beta-Spec PE=3 SV=1	1	2	2	2	1.29917e+06
Q8MSW0	Isoleucyl-tRNA synthetase, isoform A OS=Drosophila melanogaster OX=7227 GN=IleRS PE=1 SV=1	3	3	3	3	1.27173e+06
Q9VP84	IP06402p OS=Drosophila melanogaster OX=7227 GN=Dmel\CG10581 PE=2 SV=2	6	1	1	1	1.26853e+06
Q9W0P5	UDP-glucose 4-epimerase OS=Drosophila melanogaster OX=7227 GN=Gale PE=1 SV=1	7	2	2	2	1.26612e+06
Q86BM5	A kinase anchor protein 200, isoform D OS=Drosophila melanogaster OX=7227 GN=Akap200 PE=1 SV=1	1	1	2	1	1.24739e+06
Q9VI72	Spindle assembly abnormal 4 OS=Drosophila melanogaster OX=7227 GN=Sas-4 PE=1 SV=2	1	1	1	1	1.23942e+06
A1ZAA5	Glutamate oxaloacetate transaminase 1, isoform B OS=Drosophila melanogaster OX=7227 GN=Got1 PE=1 SV=1	6	2	2	2	1204501
X2JKQ8	Rho kinase, isoform D OS=Drosophila melanogaster OX=7227 GN=Rok PE=1 SV=1	1	1	1	1	1.20216e+06
Q9VYS3	Regulator of nonsense transcripts 1 homolog OS=Drosophila melanogaster OX=7227 GN=Upf1 PE=1 SV=2	2	2	2	2	1.19845e+06
Q9VCC6	GM05240p OS=Drosophila melanogaster OX=7227 GN=Dmel\CG6178 PE=1 SV=1	4	2	2	2	1181989
Q9VJ43	LD10783p OS=Drosophila melanogaster OX=7227 GN=ScpX PE=1 SV=1	6	2	2	2	1.17387e+06
Q9VLQ9	Sorting nexin OS=Drosophila melanogaster OX=7227 GN=Snx6 PE=1 SV=2	3	1	1	1	1173474
Q7K110	Dolichyl-diphosphooligosaccharide--protein glycosyltransferase subunit 2 OS=Drosophila melanogaster OX=7227 GN=OstDelta PE=1 SV=1	1	1	1	1	1.16662e+06
Q9W3M4	LD24308p OS=Drosophila melanogaster OX=7227 GN=l(1)G0193 PE=1 SV=1	6	3	3	3	1.15449e+06
Q9VKK1	Enhancer of mRNA-decapping protein 4 homolog OS=Drosophila melanogaster OX=7227 GN=Ge-1 PE=1 SV=2	1	1	1	1	1.10481e+06
Q9V405	26S proteasome regulatory complex subunit p48A OS=Drosophila melanogaster OX=7227 GN=Rpt3 PE=1 SV=1	6	2	2	2	1.09866e+06
Q9VK45	Serine/threonine-protein kinase Tor OS=Drosophila melanogaster OX=7227 GN=Tor PE=1 SV=1	0	1	1	1	1.09236e+06
G7H829	Crinkled, isoform C OS=Drosophila melanogaster OX=7227 GN=ck PE=1 SV=1	0	1	1	1	1.08519e+06
M9NE68	Heat shock protein 23, isoform B OS=Drosophila melanogaster OX=7227 GN=Hsp23 PE=3 SV=1	8	1	2	1	1.07027e+06
P04359	60S ribosomal protein L32 OS=Drosophila melanogaster OX=7227 GN=RpL32 PE=1 SV=3	18	2	3	2	1.06903e+06
Q7KUD4	Calcium-independent phospholipase A2 VIA, isoform B OS=Drosophila melanogaster OX=7227 GN=iPLA2-VIA PE=1 SV=1	1	1	1	1	1.05955e+06
Q9VSW2	UTP--glucose-1-phosphate uridylyltransferase OS=Drosophila melanogaster OX=7227 GN=UGP PE=1 SV=2	1	1	1	1	1.05492e+06
A0A0B4LH64	Ataxin-2, isoform D OS=Drosophila melanogaster OX=7227 GN=Atx2 PE=4 SV=1	1	1	1	1	1.0433e+06
Q7K5K3	Pyruvate dehydrogenase E1 component subunit beta OS=Drosophila melanogaster OX=7227 GN=Pdhb PE=1 SV=1	3	1	1	1	1.03424e+06
Q7PLP4	Uncharacterized protein, isoform B OS=Drosophila melanogaster OX=7227 GN=Dmel\CG41099 PE=1 SV=1	1	1	1	1	1.02685e+06
Q7KNS3	Lissencephaly-1 homolog OS=Drosophila melanogaster OX=7227 GN=Lis-1 PE=1 SV=2	7	2	2	2	1.01811e+06
A0A0B4K618	Fmr1, isoform G OS=Drosophila melanogaster OX=7227 GN=Fmr1 PE=1 SV=1	2	1	1	1	1.00714e+06
P92177	14-3-3 protein epsilon OS=Drosophila melanogaster OX=7227 GN=14-3-3epsilon PE=1 SV=2	13	4	4	4	1.00564e+06
Q9W254	Quaking related 58E-2, isoform A OS=Drosophila melanogaster OX=7227 GN=qkr58E-2 PE=1 SV=1	4	1	1	1	1.00541e+06
Q960X8	Hepatocyte growth factor-regulated tyrosine kinase substrate OS=Drosophila melanogaster OX=7227 GN=Hrs PE=1 SV=1	3	2	2	2	1.00517e+06
Q9VW54	26S proteasome non-ATPase regulatory subunit 2 OS=Drosophila melanogaster OX=7227 GN=Rpn1 PE=1 SV=2	2	2	2	2	1.00223e+06
P20240	Otefin OS=Drosophila melanogaster OX=7227 GN=Ote PE=1 SV=2	11	4	4	4	993902
Q9VXK6	Eukaryotic translation initiation factor 5 OS=Drosophila melanogaster OX=7227 GN=eIF5 PE=1 SV=1	2	1	1	1	987242
Q6NPA6	Par-1, isoform L OS=Drosophila melanogaster OX=7227 GN=par-1 PE=1 SV=1	5	2	2	2	932125
M9PEC8	Dynein heavy chain 64C, isoform G OS=Drosophila melanogaster OX=7227 GN=Dhc64C PE=1 SV=1	3	8	8	8	918680
Q7K332	GH17623p OS=Drosophila melanogaster OX=7227 GN=CG3364 PE=2 SV=1	5	1	1	1	899843
Q9VW70	FI21813p1 OS=Drosophila melanogaster OX=7227 GN=FBpp0074674 PE=1 SV=2	2	1	2	1	898166
Q9VGH9	SET domain binding factor, isoform A OS=Drosophila melanogaster OX=7227 GN=Sbf PE=1 SV=3	0	1	1	1	862975
X2J5E8	Peptidylprolyl isomerase OS=Drosophila melanogaster OX=7227 GN=Fkbp59 PE=4 SV=1	3	1	1	1	862953
M9PFN1	RuvB-like helicase OS=Drosophila melanogaster OX=7227 GN=rept PE=3 SV=1	5	2	2	2	800074
A0A0S0X8K7	Mitochondrial import inner membrane translocase subunit TIM50 OS=Drosophila melanogaster OX=7227 GN=ttm50 PE=3 SV=1	3	1	1	1	778338
M9PEL7	Ecdysone-inducible gene L2, isoform D OS=Drosophila melanogaster OX=7227 GN=ImpL2 PE=1 SV=1	5	1	1	1	766213
A1ZAH8	Ribosomal protein S15, isoform B OS=Drosophila melanogaster OX=7227 GN=RpS15 PE=1 SV=1	8	1	1	1	746995
Q9VMS1	Cyclope, isoform A OS=Drosophila melanogaster OX=7227 GN=cype PE=1 SV=3	12	1	1	1	745272
M9NF32	Leucine carboxyl methyltransferase 1 OS=Drosophila melanogaster OX=7227 GN=BG:DS09217.4 PE=1 SV=1	4	1	1	1	743411
Q9V5P6	H/ACA ribonucleoprotein complex subunit 3 OS=Drosophila melanogaster OX=7227 GN=CG7637 PE=2 SV=1	38	3	3	3	728304
O61443	Mitogen-activated protein kinase p38b OS=Drosophila melanogaster OX=7227 GN=p38b PE=1 SV=1	3	1	1	1	709294
P15357	Ubiquitin-40S ribosomal protein S27a OS=Drosophila melanogaster OX=7227 GN=RpS27A PE=1 SV=2	40	5	6	5	678572
Q9V426	LD07162p OS=Drosophila melanogaster OX=7227 GN=vig PE=1 SV=1	6	1	1	1	676124
Q9VKZ8	Ubiquitin carboxyl-terminal hydrolase OS=Drosophila melanogaster OX=7227 GN=Usp14 PE=1 SV=1	6	2	2	2	645683
A0A0B4KG14	Auxilin, isoform C OS=Drosophila melanogaster OX=7227 GN=aux PE=1 SV=1	1	1	1	1	606444
Q9VK63	LD25466p OS=Drosophila melanogaster OX=7227 GN=Dmel\CG5776 PE=2 SV=1	1	1	1	1	594616
B7Z0D4	Uncharacterized protein, isoform C OS=Drosophila melanogaster OX=7227 GN=clone 2.45 PE=1 SV=1	1	1	1	1	589509
A0A0B4KG15	Protein kinase C OS=Drosophila melanogaster OX=7227 GN=aPKC PE=1 SV=1	1	1	1	1	579619
Q7JZD3	Eb1, isoform A OS=Drosophila melanogaster OX=7227 GN=Eb1 PE=1 SV=1	15	3	3	3	572461
M9PGD7	Uncharacterized protein, isoform B OS=Drosophila melanogaster OX=7227 GN=anon-EST:Posey113 PE=1 SV=1	2	1	1	1	566741
Q9Y162	BcDNA.GH02678 OS=Drosophila melanogaster OX=7227 GN=Vps4 PE=1 SV=1	8	3	3	3	556385
Q7K180	LD02709p OS=Drosophila melanogaster OX=7227 GN=Map60 PE=1 SV=1	5	1	1	1	554545
Q9VC64	Anastral spindle 1, isoform A OS=Drosophila melanogaster OX=7227 GN=ana1 PE=1 SV=1	1	2	2	2	547580
Q9VTY2	Uncharacterized protein, isoform A OS=Drosophila melanogaster OX=7227 GN=anon-WO0172774.89 PE=1 SV=1	6	2	3	2	535744
A0A0A1EI90	MIP31562p1 OS=Drosophila melanogaster OX=7227 GN=Myo81F PE=2 SV=1	0	1	1	1	523479
Q9VF87	Cytoplasmic FMR1-interacting protein OS=Drosophila melanogaster OX=7227 GN=Sra-1 PE=1 SV=1	1	1	1	1	516231
Q8INK2	Fatty acid binding protein, isoform A OS=Drosophila melanogaster OX=7227 GN=fabp PE=1 SV=1	21	2	2	2	473313
Q9VFV9	DnaJ-like-2, isoform A OS=Drosophila melanogaster OX=7227 GN=Droj2 PE=1 SV=1	7	2	2	2	431650
Q9VSR5	GM03767p OS=Drosophila melanogaster OX=7227 GN=mRpL12 PE=1 SV=1	9	1	1	1	431253
Q9VNF3	RE01652p OS=Drosophila melanogaster OX=7227 GN=Dmel\CG12171 PE=1 SV=1	14	3	3	3	423888
M9NGF2	Rab3 GDP-GTP exchange factor, isoform D OS=Drosophila melanogaster OX=7227 GN=Rab3-GEF PE=4 SV=1	1	1	1	1	420543
O18332	FI01544p OS=Drosophila melanogaster OX=7227 GN=Rab1 PE=1 SV=1	12	2	2	1	405739
X2JCF3	Rho GTPase activating protein at 16F, isoform E OS=Drosophila melanogaster OX=7227 GN=RhoGAP16F PE=4 SV=1	2	1	1	1	398448
Q8I7C3	LIM and SH3 domain protein Lasp OS=Drosophila melanogaster OX=7227 GN=Lasp PE=1 SV=2	2	1	1	1	378205
A0A0B4LFX4	Coracle, isoform F OS=Drosophila melanogaster OX=7227 GN=cora PE=1 SV=1	2	2	2	2	359901
P54367	Casein kinase I isoform alpha OS=Drosophila melanogaster OX=7227 GN=CkIalpha PE=1 SV=1	5	1	1	1	355515
Q9I7F7	Activated Cdc42 kinase-like OS=Drosophila melanogaster OX=7227 GN=Ack-like PE=1 SV=3	1	1	1	1	337862
Q9VI56	GEO05313p1 OS=Drosophila melanogaster OX=7227 GN=Dmel\CG1943 PE=1 SV=1	10	1	1	1	329883
Q9VEN9	Protein associated with topo II related - 1, isoform A OS=Drosophila melanogaster OX=7227 GN=Patr-1 PE=1 SV=1	2	1	1	1	315185
Q9V3Z4	GH11341p OS=Drosophila melanogaster OX=7227 GN=Rpn5 PE=1 SV=1	2	1	1	1	284022
A0A0B4KI71	Microtubule-associated protein 205, isoform C OS=Drosophila melanogaster OX=7227 GN=Map205 PE=1 SV=1	2	1	1	1	275926
A0A0B4K885	Kenny, isoform B OS=Drosophila melanogaster OX=7227 GN=key PE=1 SV=1	7	2	2	2	250631
Q9VUL1	CTP synthase OS=Drosophila melanogaster OX=7227 GN=CTPsyn PE=1 SV=2	4	2	2	2	213250
O18413	26S proteasome regulatory subunit 8 OS=Drosophila melanogaster OX=7227 GN=Rpt6 PE=1 SV=2	5	2	2	2	212459
WP_182182798.1	elongation factor Tu [Wolbachia pipientis]	12	3	3	3	194010

## Sheet: 434PreBleedMP3
Accession	Description	PBMP3 -Coverage [%]	PBMP3-# Peptides	PBMP3 - # PSMs	PBMP3 # Unique Peptides	PBMP3 AREA
M9NFP5	Uncharacterized protein, isoform C OS=Drosophila melanogaster OX=7227 GN=Dmel\CG17636 PE=4 SV=1	3	1	1	1	234558400
P11147	Heat shock 70 kDa protein cognate 4 OS=Drosophila melanogaster OX=7227 GN=Hsc70-4 PE=1 SV=3	35	18	31	15	1.88291e+08
P08736	Elongation factor 1-alpha 1 OS=Drosophila melanogaster OX=7227 GN=eEF1alpha1 PE=1 SV=2	28	10	23	10	1.57662e+08
E1JJR3	5'-3' exoribonuclease 1 OS=Drosophila melanogaster OX=7227 GN=pcm PE=1 SV=1	2	1	1	1	139809440
Q9VEX6	ATPase family AAA domain-containing protein 3A homolog OS=Drosophila melanogaster OX=7227 GN=bor PE=1 SV=2	25	14	16	14	136310821
WP_007302208.1	OmpA family protein [Wolbachia]	28	6	9	6	1.00773e+08
WP_010962806.1	porin [Wolbachia]	29	12	15	12	8.31428e+07
P84040	Histone H4 OS=Drosophila melanogaster OX=7227 GN=His4 PE=1 SV=2	60	9	16	9	6.54758e+07
Q26365	ADP,ATP carrier protein OS=Drosophila melanogaster OX=7227 GN=sesB PE=2 SV=4	29	10	11	10	5.2344e+07
X2JFR1	No on or off transient A, isoform D OS=Drosophila melanogaster OX=7227 GN=nonA PE=1 SV=1	18	9	9	9	5.0488e+07
A0A0B4K7J2	E3 SUMO-protein ligase RanBP2 OS=Drosophila melanogaster OX=7227 GN=Nup358 PE=1 SV=1	10	18	21	18	4.35124e+07
A4V4A5	GTP-binding nuclear protein OS=Drosophila melanogaster OX=7227 GN=Ran PE=1 SV=1	39	5	8	5	4.23085e+07
P55830	40S ribosomal protein S3a OS=Drosophila melanogaster OX=7227 GN=RpS3A PE=1 SV=4	30	8	9	8	4.00588e+07
Q94920	Voltage-dependent anion-selective channel OS=Drosophila melanogaster OX=7227 GN=porin PE=1 SV=3	32	7	8	7	3.85506e+07
Q9W3W8	60S ribosomal protein L17 OS=Drosophila melanogaster OX=7227 GN=RpL17 PE=1 SV=1	26	6	7	6	3.84542e+07
P21187	Polyadenylate-binding protein OS=Drosophila melanogaster OX=7227 GN=pAbp PE=1 SV=3	27	12	19	12	3.81891e+07
C6SUW3	LD13662p OS=Drosophila melanogaster OX=7227 GN=RpS9 PE=1 SV=1	29	5	6	5	37029250
P41094	40S ribosomal protein S18 OS=Drosophila melanogaster OX=7227 GN=RpS18 PE=1 SV=1	41	4	5	4	3.39322e+07
Q24560	Tubulin beta-1 chain OS=Drosophila melanogaster OX=7227 GN=betaTub56D PE=1 SV=2	30	10	11	5	33792810
Q9VWG3	40S ribosomal protein S10b OS=Drosophila melanogaster OX=7227 GN=RpS10b PE=1 SV=2	37	4	5	4	3.03752e+07
A0A0B4LFD9	GEO04460p1 OS=Drosophila melanogaster OX=7227 GN=RpS23 PE=2 SV=1	23	4	4	4	3.0334e+07
Q4AB57	Histone H2A OS=Drosophila melanogaster OX=7227 GN=His2A:CG33859 PE=3 SV=1	19	2	2	2	29763308
P09180	60S ribosomal protein L4 OS=Drosophila melanogaster OX=7227 GN=RpL4 PE=1 SV=2	18	6	6	6	2.95219e+07
M9PGV6	Alpha spectrin, isoform B OS=Drosophila melanogaster OX=7227 GN=alpha-Spec PE=4 SV=1	9	15	17	15	2.74135e+07
A0A0B4K6N1	40S ribosomal protein S8 OS=Drosophila melanogaster OX=7227 GN=RpS8 PE=3 SV=1	37	6	10	6	2.70691e+07
M9PBL3	Heat shock protein 83, isoform B OS=Drosophila melanogaster OX=7227 GN=Hsp83 PE=3 SV=1	20	13	15	13	2.62661e+07
X2J5G6	Ribosomal protein L7, isoform B OS=Drosophila melanogaster OX=7227 GN=RpL7 PE=4 SV=1	19	5	8	5	2.47754e+07
P10987	Actin-5C OS=Drosophila melanogaster OX=7227 GN=Act5C PE=1 SV=4	25	7	10	7	2.46778e+07
P31009	40S ribosomal protein S2 OS=Drosophila melanogaster OX=7227 GN=RpS2 PE=1 SV=2	21	4	5	4	2.4469e+07
Q9VHC7	FI21236p1 OS=Drosophila melanogaster OX=7227 GN=rump PE=1 SV=1	9	4	7	4	2.24182e+07
Q9W229	40S ribosomal protein S24 OS=Drosophila melanogaster OX=7227 GN=RpS24 PE=1 SV=1	25	3	4	3	2.15395e+07
Q9W0B8	Coatomer subunit alpha OS=Drosophila melanogaster OX=7227 GN=alphaCOP PE=1 SV=1	10	8	9	8	2.13661e+07
Q8IRT7	Tousled-like kinase, isoform C OS=Drosophila melanogaster OX=7227 GN=Tlk PE=1 SV=4	10	10	12	10	2.08283e+07
P46222	60S ribosomal protein L11 OS=Drosophila melanogaster OX=7227 GN=RpL11 PE=1 SV=2	21	4	6	4	2.0484e+07
Q9VHR5	Uncharacterized protein OS=Drosophila melanogaster OX=7227 GN=Dmel\CG9684 PE=1 SV=2	23	9	11	9	2.04581e+07
A0A0B4JD95	Zipper, isoform H OS=Drosophila melanogaster OX=7227 GN=zip PE=1 SV=1	8	14	17	14	2.0011e+07
Q9W0P8	Mediator of RNA polymerase II transcription subunit 14 OS=Drosophila melanogaster OX=7227 GN=MED14 PE=1 SV=4	5	7	8	7	1.99468e+07
P48159	60S ribosomal protein L23 OS=Drosophila melanogaster OX=7227 GN=RpL23 PE=1 SV=2	22	2	3	2	1.88425e+07
P48588	40S ribosomal protein S25 OS=Drosophila melanogaster OX=7227 GN=RpS25 PE=1 SV=3	26	3	5	3	1.83694e+07
Q9VW47	Mediator of RNA polymerase II transcription subunit 12 OS=Drosophila melanogaster OX=7227 GN=kto PE=1 SV=2	3	5	6	5	1.82126e+07
Q9VN21	LD30155p OS=Drosophila melanogaster OX=7227 GN=lost PE=1 SV=1	8	4	4	4	1.81817e+07
A8JNW4	Mediator of RNA polymerase II transcription subunit 13 OS=Drosophila melanogaster OX=7227 GN=skd PE=1 SV=1	6	12	15	12	1.79237e+07
Q9W499	FI02809p OS=Drosophila melanogaster OX=7227 GN=RpL35 PE=1 SV=2	11	1	4	1	17909215
P13060	Elongation factor 2 OS=Drosophila melanogaster OX=7227 GN=EF2 PE=1 SV=4	10	6	7	6	17074780
C9QP42	Eukaryotic translation initiation factor 4A, isoform E OS=Drosophila melanogaster OX=7227 GN=eIF4A PE=1 SV=1	14	4	5	4	1.68391e+07
A0A0B4K6K1	Rm62, isoform M OS=Drosophila melanogaster OX=7227 GN=Rm62 PE=1 SV=1	10	3	5	2	1.67958e+07
A8JNJ6	Karst, isoform E OS=Drosophila melanogaster OX=7227 GN=kst PE=1 SV=2	7	22	26	22	1.66727e+07
Q9VUQ5	Protein argonaute-2 OS=Drosophila melanogaster OX=7227 GN=AGO2 PE=1 SV=3	18	12	14	12	1.66464e+07
Q9W002	Misshapen, isoform A OS=Drosophila melanogaster OX=7227 GN=msn PE=1 SV=3	15	13	13	13	1.63998e+07
O44081	H/ACA ribonucleoprotein complex subunit 4 OS=Drosophila melanogaster OX=7227 GN=Nop60B PE=1 SV=1	12	8	10	8	1.60533e+07
P06605	Tubulin alpha-3 chain OS=Drosophila melanogaster OX=7227 GN=alphaTub84D PE=2 SV=1	24	7	8	7	1.56421e+07
M9PFU7	Mediator of RNA polymerase II transcription subunit 10 OS=Drosophila melanogaster OX=7227 GN=MED10 PE=2 SV=1	11	1	1	1	14847481
X2JE06	GEO07624p1 OS=Drosophila melanogaster OX=7227 GN=RpL24 PE=1 SV=1	22	4	5	4	1.47665e+07
P54385	Glutamate dehydrogenase, mitochondrial OS=Drosophila melanogaster OX=7227 GN=Gdh PE=1 SV=2	8	4	4	4	13798186
Q95RI5	Failed axon connections OS=Drosophila melanogaster OX=7227 GN=fax PE=1 SV=1	10	3	5	3	1.3665e+07
P41042	40S ribosomal protein S4 OS=Drosophila melanogaster OX=7227 GN=RpS4 PE=1 SV=2	26	5	6	5	1.33777e+07
X2JDU0	Ribosomal protein L9, isoform C OS=Drosophila melanogaster OX=7227 GN=RpL9 PE=4 SV=1	27	5	5	5	1.33308e+07
A0A0B4KFE9	Megator, isoform B OS=Drosophila melanogaster OX=7227 GN=Mtor PE=1 SV=1	7	12	18	12	1.28918e+07
Q05825	ATP synthase subunit beta, mitochondrial OS=Drosophila melanogaster OX=7227 GN=ATPsynbeta PE=1 SV=3	12	4	4	4	1.22014e+07
X2JC31	Clathrin heavy chain OS=Drosophila melanogaster OX=7227 GN=Chc PE=3 SV=1	4	5	5	5	1.20296e+07
P41092	60S ribosomal protein L27a OS=Drosophila melanogaster OX=7227 GN=RpL27A PE=1 SV=2	28	5	7	5	1.14112e+07
C0HKA1	40S ribosomal protein S14b OS=Drosophila melanogaster OX=7227 GN=RpS14b PE=2 SV=1	17	2	4	2	1.13378e+07
A0A0B4KGN2	MICOS complex subunit MIC60 OS=Drosophila melanogaster OX=7227 GN=Mitofilin PE=3 SV=1	8	7	8	7	1.13158e+07
Q9V9M7	RE62581p OS=Drosophila melanogaster OX=7227 GN=RpL21 PE=1 SV=1	19	3	4	3	1.10635e+07
M9MRT6	Rap1 GTPase, isoform B OS=Drosophila melanogaster OX=7227 GN=Rap1 PE=4 SV=1	8	1	3	1	10916614
WP_182183241.1	translation initiation factor IF-3 [Wolbachia pipientis]	6	1	1	1	10833149
Q9W1H8	GH13256p OS=Drosophila melanogaster OX=7227 GN=Mtpbeta PE=1 SV=1	11	4	6	4	1.05409e+07
Q8MZI3	GH10652p OS=Drosophila melanogaster OX=7227 GN=BcDNA:HL07910 PE=1 SV=1	9	7	9	6	1.0326e+07
P48810	Heterogeneous nuclear ribonucleoprotein 87F OS=Drosophila melanogaster OX=7227 GN=Hrb87F PE=2 SV=2	12	4	4	2	1.01069e+07
Q24117	Dynein light chain 1, cytoplasmic OS=Drosophila melanogaster OX=7227 GN=ctp PE=1 SV=1	28	3	5	3	9.82794e+06
Q06559	40S ribosomal protein S3 OS=Drosophila melanogaster OX=7227 GN=RpS3 PE=1 SV=1	24	6	6	6	9585114
A0A0B4K7U5	Lingerer, isoform H OS=Drosophila melanogaster OX=7227 GN=lig PE=1 SV=1	1	1	2	1	9438317
Q8T8W3	AT21416p OS=Drosophila melanogaster OX=7227 GN=Past1 PE=1 SV=1	13	4	5	4	9.20399e+06
P46863	Kinesin-like protein Klp61F OS=Drosophila melanogaster OX=7227 GN=Klp61F PE=1 SV=2	4	3	5	3	8.95836e+06
Q9XZT1	Mediator of RNA polymerase II transcription subunit 18 OS=Drosophila melanogaster OX=7227 GN=MED18 PE=1 SV=1	6	1	1	1	8741245
A1Z9M5	Uncharacterized protein OS=Drosophila melanogaster OX=7227 GN=Dmel\CG30069 PE=1 SV=1	22	7	7	7	8.70814e+06
A1Z8J3	No mechanoreceptor potential A, isoform C OS=Drosophila melanogaster OX=7227 GN=nompA PE=4 SV=1	2	1	1	1	8293592
Q9VHP0	ATP-dependent RNA helicase bel OS=Drosophila melanogaster OX=7227 GN=bel PE=1 SV=1	8	4	5	4	8.01542e+06
M9NE68	Heat shock protein 23, isoform B OS=Drosophila melanogaster OX=7227 GN=Hsp23 PE=3 SV=1	8	1	2	1	7.96069e+06
Q7K180	LD02709p OS=Drosophila melanogaster OX=7227 GN=Map60 PE=1 SV=1	10	3	4	3	7.95055e+06
A0A0B4K6U6	Squid, isoform E OS=Drosophila melanogaster OX=7227 GN=sqd PE=4 SV=1	16	6	6	6	7.925e+06
Q9VDR1	Mediator of RNA polymerase II transcription subunit 25 OS=Drosophila melanogaster OX=7227 GN=MED25 PE=2 SV=1	6	5	6	5	7.89779e+06
Q9VEC1	Mediator of RNA polymerase II transcription subunit 17 OS=Drosophila melanogaster OX=7227 GN=MED17 PE=1 SV=1	15	9	10	9	7.82549e+06
P13008	40S ribosomal protein S26 OS=Drosophila melanogaster OX=7227 GN=RpS26 PE=1 SV=1	11	1	2	1	7660316
A0A0B4LI25	Kinesin-like protein OS=Drosophila melanogaster OX=7227 GN=ncd PE=1 SV=1	9	5	5	5	7220377
A1ZBT5	Mediator of RNA polymerase II transcription subunit 8 OS=Drosophila melanogaster OX=7227 GN=MED8 PE=2 SV=1	10	2	2	2	7089153
Q9W5N2	60S ribosomal protein L38 OS=Drosophila melanogaster OX=7227 GN=RpL38 PE=1 SV=1	21	2	4	2	7.04544e+06
Q9W392	Chaperonin containing TCP1 subunit 2 OS=Drosophila melanogaster OX=7227 GN=CCT2 PE=1 SV=2	10	4	6	4	7035293
Q9VXR5	LD02975p OS=Drosophila melanogaster OX=7227 GN=Dmel\CG9281 PE=1 SV=1	6	3	3	3	7007991
Q8SXP8	GH09868p OS=Drosophila melanogaster OX=7227 GN=TBPH PE=1 SV=1	5	2	2	2	6.9761e+06
P40797	Protein peanut OS=Drosophila melanogaster OX=7227 GN=pnut PE=1 SV=2	9	3	3	3	6.73115e+06
Q9VXN2	Protein stunted OS=Drosophila melanogaster OX=7227 GN=sun PE=1 SV=1	25	1	2	1	6609283
WP_010962466.1	hypothetical protein [Wolbachia]	18	4	6	4	6.4999e+06
Q9VGH5	AT27789p OS=Drosophila melanogaster OX=7227 GN=glo PE=1 SV=1	9	4	4	4	6.26825e+06
P29327	40S ribosomal protein S6 OS=Drosophila melanogaster OX=7227 GN=RpS6 PE=1 SV=1	25	5	6	5	6.14152e+06
Q7YZA2	Uncharacterized protein CG7065 OS=Drosophila melanogaster OX=7227 GN=CG7065 PE=1 SV=1	4	4	4	4	6057051
A1Z9I5	FI24033p1 OS=Drosophila melanogaster OX=7227 GN=tum PE=1 SV=1	6	3	3	3	5.97393e+06
P55828	40S ribosomal protein S20 OS=Drosophila melanogaster OX=7227 GN=RpS20 PE=1 SV=1	18	4	4	4	5942115
P38979	40S ribosomal protein SA OS=Drosophila melanogaster OX=7227 GN=sta PE=1 SV=3	8	1	1	1	5.82153e+06
P41093	60S ribosomal protein L18a OS=Drosophila melanogaster OX=7227 GN=RpL18A PE=1 SV=1	29	5	6	5	5802881
A1Z8U0	Pre-mRNA processing factor 8 OS=Drosophila melanogaster OX=7227 GN=Prp8 PE=1 SV=1	0	1	1	1	5760840
P17704	40S ribosomal protein S17 OS=Drosophila melanogaster OX=7227 GN=RpS17 PE=1 SV=2	36	4	4	4	5.69017e+06
P54359	Septin-2 OS=Drosophila melanogaster OX=7227 GN=Sep2 PE=2 SV=2	10	3	3	3	5.56645e+06
Q9VGS2	Translationally-controlled tumor protein homolog OS=Drosophila melanogaster OX=7227 GN=Tctp PE=1 SV=1	17	3	4	3	5.46857e+06
Q9NJH0	Elongation factor 1-gamma OS=Drosophila melanogaster OX=7227 GN=eEF1gamma PE=2 SV=2	6	2	3	2	5152663
Q9W5R8	60S ribosomal protein L5 OS=Drosophila melanogaster OX=7227 GN=RpL5 PE=1 SV=2	17	4	5	4	5.1337e+06
Q9VK59	LD23647p OS=Drosophila melanogaster OX=7227 GN=Dmel\CG5787 PE=1 SV=2	11	6	6	6	5.10324e+06
A4V4F2	Flotillin 2, isoform F OS=Drosophila melanogaster OX=7227 GN=Flo2 PE=1 SV=1	16	4	4	4	5082998
O61491	Flotillin-1 OS=Drosophila melanogaster OX=7227 GN=Flo1 PE=2 SV=1	13	4	5	4	4.92534e+06
M9PIM0	Ribosomal protein L10, isoform E OS=Drosophila melanogaster OX=7227 GN=RpL10 PE=4 SV=1	20	4	4	4	4.8938e+06
QDW09099.1	hypothetical protein [Wolbachia pipientis]	5	1	1	1	4892324
A0A0B4LG52	GEO08239p1 OS=Drosophila melanogaster OX=7227 GN=RpS16 PE=2 SV=1	16	2	2	2	4.62633e+06
Q7KVX5	VAMP-associated protein 33kDa, isoform A OS=Drosophila melanogaster OX=7227 GN=Vap33 PE=1 SV=1	14	2	2	2	4.60131e+06
A1ZAW0	Dicer-2, isoform A OS=Drosophila melanogaster OX=7227 GN=Dcr-2 PE=1 SV=1	3	5	5	5	4.37685e+06
Q9VV75	AT02348p OS=Drosophila melanogaster OX=7227 GN=UQCR-C2 PE=1 SV=1	24	6	6	6	4.3756e+06
Q9VN93	Putative cysteine proteinase CG12163 OS=Drosophila melanogaster OX=7227 GN=CG12163 PE=2 SV=2	4	2	2	2	4.25036e+06
P29844	Endoplasmic reticulum chaperone BiP OS=Drosophila melanogaster OX=7227 GN=Hsc70-3 PE=1 SV=2	9	5	7	2	4.24928e+06
Q9VFT4	AT27578p OS=Drosophila melanogaster OX=7227 GN=rin PE=1 SV=1	9	5	5	5	4.24855e+06
P26686	Serine-arginine protein 55 OS=Drosophila melanogaster OX=7227 GN=B52 PE=1 SV=4	6	2	2	2	4216945
Q24192	Ras-like GTP-binding protein RhoL OS=Drosophila melanogaster OX=7227 GN=RhoL PE=2 SV=1	7	1	1	1	4191791
P25439	ATP-dependent helicase brm OS=Drosophila melanogaster OX=7227 GN=brm PE=1 SV=2	1	1	1	1	4.19117e+06
Q02427	RNA-binding protein 1 OS=Drosophila melanogaster OX=7227 GN=Rbp1 PE=2 SV=3	15	1	2	1	4.13794e+06
O01666	ATP synthase subunit gamma, mitochondrial OS=Drosophila melanogaster OX=7227 GN=ATPsyngamma PE=2 SV=2	14	3	3	3	4.03129e+06
P20240	Otefin OS=Drosophila melanogaster OX=7227 GN=Ote PE=1 SV=2	18	4	4	4	3.73558e+06
Q9VVU2	GEO07453p1 OS=Drosophila melanogaster OX=7227 GN=RpL26 PE=1 SV=1	6	2	2	2	3.72998e+06
Q9VVI2	Enhancer of mRNA-decapping protein 3 OS=Drosophila melanogaster OX=7227 GN=Edc3 PE=1 SV=1	6	3	5	3	3.51836e+06
A8DZ29	Eukaryotic translation initiation factor 4G1, isoform B OS=Drosophila melanogaster OX=7227 GN=eIF4G1 PE=1 SV=1	7	8	9	8	3.50287e+06
M9NEW1	Myosin light chain cytoplasmic, isoform B OS=Drosophila melanogaster OX=7227 GN=Mlc-c PE=4 SV=1	19	2	3	2	3.50185e+06
O18640	Guanine nucleotide-binding protein subunit beta-like protein OS=Drosophila melanogaster OX=7227 GN=Rack1 PE=1 SV=2	14	4	4	3	3.46301e+06
Q9VS38	Mediator of RNA polymerase II transcription subunit 4 OS=Drosophila melanogaster OX=7227 GN=MED4 PE=1 SV=1	16	3	4	3	3.41808e+06
Q9VVS4	Mediator of RNA polymerase II transcription subunit 11 OS=Drosophila melanogaster OX=7227 GN=MED11 PE=1 SV=1	15	1	1	1	3394092
Q9VIX4	Acyl-coenzyme A oxidase OS=Drosophila melanogaster OX=7227 GN=Dmel\CG17544 PE=1 SV=2	2	1	1	1	3.38831e+06
Q9VYU5	Karl, isoform A OS=Drosophila melanogaster OX=7227 GN=Karl PE=4 SV=2	8	2	2	2	3369324
Q9V597	60S ribosomal protein L31 OS=Drosophila melanogaster OX=7227 GN=RpL31 PE=1 SV=1	11	1	1	1	3241295
P39018	40S ribosomal protein S19a OS=Drosophila melanogaster OX=7227 GN=RpS19a PE=1 SV=3	5	1	1	1	3.17955e+06
A1Z8U4	Chaperonin containing TCP1 subunit 5, isoform B OS=Drosophila melanogaster OX=7227 GN=CCT5 PE=1 SV=1	4	2	2	2	3.17486e+06
X2JCS6	60S ribosomal protein L7a OS=Drosophila melanogaster OX=7227 GN=RpL7A PE=3 SV=1	17	5	5	5	3.10103e+06
Q7K3J0	Chaperonin containing TCP1 subunit 8 OS=Drosophila melanogaster OX=7227 GN=CCT8 PE=1 SV=1	4	2	2	2	3053971
M9NE89	Lamin, isoform B OS=Drosophila melanogaster OX=7227 GN=Lam PE=3 SV=1	6	2	2	2	3.04422e+06
C0HL66	Histone H3.3A OS=Drosophila melanogaster OX=7227 GN=His3.3A PE=1 SV=1	17	2	3	2	2.99812e+06
Q9VAJ9	SD09259p OS=Drosophila melanogaster OX=7227 GN=Dmel\CG1907 PE=1 SV=1	8	2	2	2	2.91966e+06
M9PCC3	Mediator of RNA polymerase II transcription subunit 20 OS=Drosophila melanogaster OX=7227 GN=MED20 PE=3 SV=1	4	1	1	1	2.90395e+06
Q9VZF5	Kinesin-like protein OS=Drosophila melanogaster OX=7227 GN=pav PE=1 SV=1	11	6	7	6	2845975
Q9VWH4	Probable isocitrate dehydrogenase [NAD] subunit alpha, mitochondrial OS=Drosophila melanogaster OX=7227 GN=Idh3a PE=2 SV=1	7	1	1	1	2.79643e+06
Q8IH18	LD07709p OS=Drosophila melanogaster OX=7227 GN=4E-T PE=1 SV=1	5	5	5	5	2.73967e+06
A0A0B4LG88	Quaking related 58E-1, isoform D OS=Drosophila melanogaster OX=7227 GN=qkr58E-1 PE=1 SV=1	10	4	5	4	2.73064e+06
M9PCI2	GEO11453p1 OS=Drosophila melanogaster OX=7227 GN=NHP2 PE=2 SV=1	5	1	1	1	2.70177e+06
TVS85716.1	DNA-directed RNA polymerase subunit alpha [Wolbachia pipientis]	5	1	1	1	2.69985e+06
Q9V405	26S proteasome regulatory complex subunit p48A OS=Drosophila melanogaster OX=7227 GN=Rpt3 PE=1 SV=1	8	2	2	2	2.69642e+06
A0A0B4KHR8	Multiple ankyrin repeats single KH domain, isoform E OS=Drosophila melanogaster OX=7227 GN=mask PE=4 SV=1	2	5	5	5	2.68384e+06
Q24186	40S ribosomal protein S5a OS=Drosophila melanogaster OX=7227 GN=RpS5a PE=1 SV=1	14	4	4	4	2.67436e+06
Q03334	40S ribosomal protein S13 OS=Drosophila melanogaster OX=7227 GN=RpS13 PE=1 SV=3	15	2	2	2	2.62715e+06
Q9VGL0	LD43047p OS=Drosophila melanogaster OX=7227 GN=Dmel\CG14712 PE=1 SV=3	1	1	2	1	2583503
Q9VU76	Combover, isoform A OS=Drosophila melanogaster OX=7227 GN=cmb PE=1 SV=2	2	3	3	3	2.53352e+06
O62619	Pyruvate kinase OS=Drosophila melanogaster OX=7227 GN=PyK PE=2 SV=2	9	3	3	3	2.36949e+06
Q9VNG0	Mediator of RNA polymerase II transcription subunit 27 OS=Drosophila melanogaster OX=7227 GN=MED27 PE=1 SV=1	3	1	1	1	2.33499e+06
Q9VIW3	Ran GTPase-activating protein OS=Drosophila melanogaster OX=7227 GN=RanGAP PE=1 SV=1	9	4	4	4	2.31794e+06
Q9VA18	Coiled-coil-helix-coiled-coil-helix domain containing 3 OS=Drosophila melanogaster OX=7227 GN=Chchd3 PE=1 SV=1	28	3	3	3	2.30737e+06
Q9VJ87	Pre-mRNA-splicing factor CWC22 homolog OS=Drosophila melanogaster OX=7227 GN=ncm PE=1 SV=3	1	1	1	1	2.28367e+06
P04359	60S ribosomal protein L32 OS=Drosophila melanogaster OX=7227 GN=RpL32 PE=1 SV=3	22	2	2	2	2.26764e+06
Q9VS34	60S ribosomal protein L18 OS=Drosophila melanogaster OX=7227 GN=RpL18 PE=1 SV=1	7	1	1	1	2.24798e+06
M9PEC8	Dynein heavy chain 64C, isoform G OS=Drosophila melanogaster OX=7227 GN=Dhc64C PE=1 SV=1	1	2	2	2	2.2388e+06
A0A0B4LEV8	Coilin, isoform E OS=Drosophila melanogaster OX=7227 GN=coil PE=1 SV=1	4	2	2	2	2.23692e+06
Q76NQ0	Dolichyl-diphosphooligosaccharide--protein glycosyltransferase subunit 1 OS=Drosophila melanogaster OX=7227 GN=CG5364 PE=1 SV=1	13	5	6	5	2.23368e+06
Q7KTI8	Receptor protein-tyrosine kinase OS=Drosophila melanogaster OX=7227 GN=Pvr PE=1 SV=1	2	2	2	2	2.2109e+06
P17336	Catalase OS=Drosophila melanogaster OX=7227 GN=Cat PE=1 SV=2	4	1	1	1	2.15729e+06
Q9VKK1	Enhancer of mRNA-decapping protein 4 homolog OS=Drosophila melanogaster OX=7227 GN=Ge-1 PE=1 SV=2	4	4	4	4	2.1551e+06
WP_010962744.1	30S ribosomal protein S11 [Wolbachia]	10	2	2	2	2.15293e+06
Q8SWX8	Palmitoyltransferase OS=Drosophila melanogaster OX=7227 GN=Dmel\CG5196 PE=2 SV=1	3	1	1	1	2100850
Q7K3B7	2-hydroxyacyl-CoA lyase OS=Drosophila melanogaster OX=7227 GN=Hacl PE=1 SV=1	3	1	1	1	2.05301e+06
Q9VM69	CG10206-PA OS=Drosophila melanogaster OX=7227 GN=nop5 PE=1 SV=2	3	1	1	1	2.03273e+06
O16797	60S ribosomal protein L3 OS=Drosophila melanogaster OX=7227 GN=RpL3 PE=1 SV=3	12	3	4	3	2.01682e+06
M9PCQ6	Discs large 5, isoform C OS=Drosophila melanogaster OX=7227 GN=Dlg5 PE=1 SV=1	0	1	1	1	2.00168e+06
M9MRD1	Muscle-specific protein 300 kDa, isoform D OS=Drosophila melanogaster OX=7227 GN=Msp300 PE=1 SV=1	0	3	3	3	1.99702e+06
Q9VUC6	Formin-like protein OS=Drosophila melanogaster OX=7227 GN=Frl PE=1 SV=3	5	4	6	4	1.98403e+06
Q7KTK9	Midline uncoordinated, isoform A OS=Drosophila melanogaster OX=7227 GN=muc PE=1 SV=1	2	1	2	1	1.97995e+06
Q9VR62	GM14138p OS=Drosophila melanogaster OX=7227 GN=PP2C PE=2 SV=2	1	1	2	1	1.9644e+06
Q0E9B6	40S ribosomal protein S11 OS=Drosophila melanogaster OX=7227 GN=RpS11 PE=1 SV=1	26	3	4	3	1.92209e+06
M9NDS8	Myosin binding subunit, isoform N OS=Drosophila melanogaster OX=7227 GN=Mbs PE=1 SV=1	1	1	1	1	1.87922e+06
Q9VP05	Mediator of RNA polymerase II transcription subunit 1 OS=Drosophila melanogaster OX=7227 GN=MED1 PE=1 SV=2	6	5	5	5	1.81427e+06
Q94901	RNA-binding protein lark OS=Drosophila melanogaster OX=7227 GN=lark PE=1 SV=1	6	3	4	3	1.8076e+06
Q9VSF2	Mediator of RNA polymerase II transcription subunit 24 OS=Drosophila melanogaster OX=7227 GN=MED24 PE=1 SV=2	2	2	2	2	1.77996e+06
Q9VV52	LD37257p OS=Drosophila melanogaster OX=7227 GN=RAF2 PE=1 SV=3	2	2	2	2	1.76491e+06
M9PE64	Increased minichromosome loss 1, isoform D OS=Drosophila melanogaster OX=7227 GN=Iml1 PE=1 SV=1	3	2	2	2	1.75008e+06
Q7KQM6	GIGYF family protein CG11148 OS=Drosophila melanogaster OX=7227 GN=CG11148 PE=1 SV=2	2	3	3	3	1745275
M9PBM1	U2 small nuclear riboprotein auxiliary factor 38, isoform B OS=Drosophila melanogaster OX=7227 GN=U2af38 PE=4 SV=1	7	1	1	1	1.72342e+06
Q8T0L3	GH24511p OS=Drosophila melanogaster OX=7227 GN=Uba1 PE=1 SV=1	2	1	1	1	1.7152e+06
Q9VTY2	Uncharacterized protein, isoform A OS=Drosophila melanogaster OX=7227 GN=anon-WO0172774.89 PE=1 SV=1	4	1	1	1	1.70921e+06
P07909	Heterogeneous nuclear ribonucleoprotein A1 OS=Drosophila melanogaster OX=7227 GN=Hrb98DE PE=2 SV=1	13	4	4	2	1.70782e+06
M9PBJ2	Lethal (2) giant larvae, isoform K OS=Drosophila melanogaster OX=7227 GN=l(2)gl PE=4 SV=1	1	1	1	1	1.70303e+06
P15348	DNA topoisomerase 2 OS=Drosophila melanogaster OX=7227 GN=Top2 PE=1 SV=1	3	4	4	4	1.68021e+06
P48809	Heterogeneous nuclear ribonucleoprotein 27C OS=Drosophila melanogaster OX=7227 GN=Hrb27C PE=1 SV=2	10	2	2	2	1.64237e+06
Q7K4L8	LD33749p OS=Drosophila melanogaster OX=7227 GN=Dmel\CG7878 PE=1 SV=1	4	2	2	2	1.63533e+06
Q8STA5	RH02823p OS=Drosophila melanogaster OX=7227 GN=HINT1 PE=1 SV=1	11	1	2	1	1.63335e+06
A0A0B4KHT5	Syncrip, isoform J OS=Drosophila melanogaster OX=7227 GN=Syp PE=1 SV=1	2	1	1	1	1.62907e+06
A0A0B4K700	Mini spindles, isoform D OS=Drosophila melanogaster OX=7227 GN=msps PE=1 SV=1	1	2	2	2	1.60368e+06
P20028	DNA-directed RNA polymerase I subunit RPA2 OS=Drosophila melanogaster OX=7227 GN=RpI135 PE=1 SV=2	1	1	1	1	1.58341e+06
Q9VT61	LD27033p OS=Drosophila melanogaster OX=7227 GN=BcDNA:GH07921 PE=1 SV=1	3	2	2	2	1.56616e+06
Q9VPE2	NADH dehydrogenase (Ubiquinone) 39 kDa subunit, isoform A OS=Drosophila melanogaster OX=7227 GN=ND-39 PE=1 SV=1	3	1	1	1	1.53309e+06
M9PI41	Non-specific serine/threonine protein kinase OS=Drosophila melanogaster OX=7227 GN=sti PE=1 SV=1	1	1	1	1	1517263
P45594	Cofilin/actin-depolymerizing factor homolog OS=Drosophila melanogaster OX=7227 GN=tsr PE=1 SV=1	16	2	2	2	1.49826e+06
Q9VUM1	LD41209p OS=Drosophila melanogaster OX=7227 GN=Prp31 PE=1 SV=1	5	2	2	2	1.47878e+06
A0A0B4K7Y9	Short stop, isoform AA OS=Drosophila melanogaster OX=7227 GN=shot PE=1 SV=1	1	3	3	3	1.46528e+06
Q7KMJ6	RNA-binding protein spenito OS=Drosophila melanogaster OX=7227 GN=nito PE=1 SV=1	1	1	1	1	1.46184e+06
A1ZAU8	Patronin OS=Drosophila melanogaster OX=7227 GN=Patronin PE=1 SV=1	0	1	1	1	1449620
WP_010962748.1	30S ribosomal protein S5 [Wolbachia]	8	1	1	1	1.40467e+06
A0A0B4LFZ4	TER94, isoform E OS=Drosophila melanogaster OX=7227 GN=TER94 PE=1 SV=1	5	3	4	3	1.39371e+06
Q9VXQ5	Chaperonin containing TCP1 subunit 6 OS=Drosophila melanogaster OX=7227 GN=CCT6 PE=1 SV=1	9	3	4	3	1.3799e+06
Q9VUV9	Putative U5 small nuclear ribonucleoprotein 200 kDa helicase OS=Drosophila melanogaster OX=7227 GN=l(3)72Ab PE=2 SV=4	1	2	2	2	1.37555e+06
A0A0B4K7A6	Modifier of mdg4, isoform AD OS=Drosophila melanogaster OX=7227 GN=mod(mdg4) PE=1 SV=1	2	1	1	1	1.36826e+06
X2JA43	Nucleostemin 3, isoform B OS=Drosophila melanogaster OX=7227 GN=Ns3 PE=4 SV=1	1	1	1	1	1.3666e+06
P48591	Ribonucleoside-diphosphate reductase large subunit OS=Drosophila melanogaster OX=7227 GN=RnrL PE=1 SV=2	2	1	1	1	1.35738e+06
Q9VJZ1	FI21342p1 OS=Drosophila melanogaster OX=7227 GN=anon-WO0118547.80 PE=1 SV=1	3	1	1	1	1.35546e+06
E1JGN7	Heterogeneous nuclear ribonucleoprotein K, isoform E OS=Drosophila melanogaster OX=7227 GN=HnRNP-K PE=1 SV=1	11	3	3	3	1.35059e+06
P02283	Histone H2B OS=Drosophila melanogaster OX=7227 GN=His2B PE=1 SV=2	8	1	1	1	1.34685e+06
A4V0N4	MIP16230p OS=Drosophila melanogaster OX=7227 GN=Vha68-2 PE=1 SV=1	2	1	1	1	1.34275e+06
O62621	Coatomer subunit beta' OS=Drosophila melanogaster OX=7227 GN=beta'COP PE=2 SV=2	3	2	2	2	1.33612e+06
A8DY81	Not1, isoform C OS=Drosophila melanogaster OX=7227 GN=Not1 PE=1 SV=1	1	2	2	2	1.30666e+06
Q9VJ19	RE25263p OS=Drosophila melanogaster OX=7227 GN=RpL30 PE=1 SV=1	31	3	3	3	1.30445e+06
O44434	QKR58E-3 OS=Drosophila melanogaster OX=7227 GN=qkr58E-3 PE=1 SV=1	7	2	2	2	1.29873e+06
Q9Y162	BcDNA.GH02678 OS=Drosophila melanogaster OX=7227 GN=Vps4 PE=1 SV=1	9	4	4	4	1.28474e+06
Q9W047	LD30049p OS=Drosophila melanogaster OX=7227 GN=LD30049 PE=2 SV=1	6	2	2	2	1.27994e+06
Q9VNE9	60S ribosomal protein L13a OS=Drosophila melanogaster OX=7227 GN=RpL13A PE=1 SV=1	11	3	4	3	1.24505e+06
Q9VAC1	GM14349p OS=Drosophila melanogaster OX=7227 GN=anon-WO0153538.36 PE=1 SV=1	6	2	2	2	1.20662e+06
Q7YU05	Pyruvate dehydrogenase E1 component subunit alpha OS=Drosophila melanogaster OX=7227 GN=Pdha PE=1 SV=1	5	1	2	1	1.19704e+06
Q9W074	FI04779p OS=Drosophila melanogaster OX=7227 GN=HBS1 PE=1 SV=2	2	1	1	1	1.1879e+06
Q7K012	Brahma associated protein 55kD OS=Drosophila melanogaster OX=7227 GN=Bap55 PE=1 SV=1	2	1	1	1	1.18566e+06
Q8SWR8	Ataxin-2 homolog OS=Drosophila melanogaster OX=7227 GN=Atx2 PE=1 SV=1	6	3	3	3	1.18533e+06
Q7K3D4	Peptidylprolyl isomerase OS=Drosophila melanogaster OX=7227 GN=zda PE=1 SV=1	4	1	1	1	1.18289e+06
Q95SH2	Charged multivesicular body protein 1, isoform A OS=Drosophila melanogaster OX=7227 GN=Chmp1 PE=1 SV=1	3	1	1	1	1.1809e+06
A0A023GQA5	Prohibitin OS=Drosophila melanogaster OX=7227 GN=l(2)37Cc PE=1 SV=1	8	2	2	2	1.17696e+06
TVS85730.1	30S ribosomal protein S17 [Wolbachia pipientis]	18	1	1	1	1.14089e+06
B7Z0D4	Uncharacterized protein, isoform C OS=Drosophila melanogaster OX=7227 GN=clone 2.45 PE=1 SV=1	3	2	2	2	1.14078e+06
Q94522	Succinate--CoA ligase [ADP/GDP-forming] subunit alpha, mitochondrial OS=Drosophila melanogaster OX=7227 GN=Scsalpha1 PE=2 SV=3	5	1	1	1	1.12423e+06
P80455	40S ribosomal protein S12 OS=Drosophila melanogaster OX=7227 GN=RpS12 PE=1 SV=2	12	1	1	1	1.07931e+06
WP_007548528.1	DNA-directed RNA polymerase subunit omega [Wolbachia]	10	1	1	1	1.07756e+06
P34739	Transcription termination factor 2 OS=Drosophila melanogaster OX=7227 GN=lds PE=1 SV=2	3	3	3	3	1.06488e+06
A0A0B4K7T7	Rho guanine nucleotide exchange factor 2, isoform G OS=Drosophila melanogaster OX=7227 GN=RhoGEF2 PE=1 SV=1	1	1	2	1	1.0634e+06
Q9W1B9	GEO07602p1 OS=Drosophila melanogaster OX=7227 GN=RpL12 PE=1 SV=1	15	2	2	2	1.06066e+06
A0A0B4LFL3	Eukaryotic translation elongation factor 1 beta, isoform C OS=Drosophila melanogaster OX=7227 GN=eEF1beta PE=3 SV=1	9	2	2	2	1.0397e+06
Q9VBN5	60S ribosomal protein L27 OS=Drosophila melanogaster OX=7227 GN=RpL27 PE=1 SV=1	5	1	1	1	1.03091e+06
M9PE74	No circadian temperature entrainment, isoform D OS=Drosophila melanogaster OX=7227 GN=nocte PE=1 SV=1	1	1	1	1	1.02813e+06
Q9VL29	GEO11246p1 OS=Drosophila melanogaster OX=7227 GN=LD45253 PE=1 SV=3	11	1	1	1	1.02417e+06
Q9VPT5	Peroxisome assembly protein 12 OS=Drosophila melanogaster OX=7227 GN=Pex12 PE=2 SV=1	5	1	1	1	1.01924e+06
Q9VSA3	Probable medium-chain specific acyl-CoA dehydrogenase, mitochondrial OS=Drosophila melanogaster OX=7227 GN=CG12262 PE=2 SV=1	5	2	2	2	1.01817e+06
Q9VDI3	GEO07376p1 OS=Drosophila melanogaster OX=7227 GN=Dmel\CG17272 PE=1 SV=2	9	1	1	1	1.01439e+06
P50887	60S ribosomal protein L22 OS=Drosophila melanogaster OX=7227 GN=RpL22 PE=1 SV=2	4	1	1	1	1.00683e+06
M9MRD0	Ubiquitin carboxyl-terminal hydrolase OS=Drosophila melanogaster OX=7227 GN=Uch PE=3 SV=1	5	1	1	1	983820
Q9W278	Mediator of RNA polymerase II transcription subunit 16 OS=Drosophila melanogaster OX=7227 GN=MED16 PE=1 SV=2	3	2	2	2	981436
Q7KR04	40S ribosomal protein S15Ab OS=Drosophila melanogaster OX=7227 GN=RpS15Ab PE=2 SV=3	21	3	3	3	968150
Q7KQZ4	Longitudinals lacking protein, isoforms A/B/D/L OS=Drosophila melanogaster OX=7227 GN=lola PE=1 SV=1	4	3	3	3	964659
Q9W141	Putative ATP synthase subunit f, mitochondrial OS=Drosophila melanogaster OX=7227 GN=ATPsynF PE=3 SV=1	10	1	1	1	939720
Q95RB1	LD46870p OS=Drosophila melanogaster OX=7227 GN=Dmel\CG14641 PE=1 SV=1	2	1	1	1	920638
Q94533	Ribosomal protein S6 kinase OS=Drosophila melanogaster OX=7227 GN=S6k PE=1 SV=2	6	2	2	2	907165
P35600	Replication factor C subunit 1 OS=Drosophila melanogaster OX=7227 GN=Gnf1 PE=1 SV=2	3	2	2	2	902870
Q9VPX5	Vacuolar protein sorting-associated protein 29 OS=Drosophila melanogaster OX=7227 GN=Vps29 PE=1 SV=1	7	1	1	1	898312
Q9VAN7	Phosphoglycerate mutase OS=Drosophila melanogaster OX=7227 GN=Pglym78 PE=1 SV=2	8	2	2	2	878275
Q9U9Q4	Eukaryotic translation initiation factor 3 subunit H OS=Drosophila melanogaster OX=7227 GN=eIF3h PE=1 SV=2	4	1	1	1	866129
A0A0B4JD48	Cysteine proteinase-1, isoform D OS=Drosophila melanogaster OX=7227 GN=Cp1 PE=1 SV=1	18	2	2	2	860547
A4V303	T-complex protein 1 subunit gamma OS=Drosophila melanogaster OX=7227 GN=CCT3 PE=1 SV=1	5	2	2	2	855063
Q9W414	Regulatory particle triple-A ATPase 4 OS=Drosophila melanogaster OX=7227 GN=Rpt4 PE=1 SV=3	8	2	2	2	830357
A8DYV5	Nuclear receptor coactivator 6, isoform F OS=Drosophila melanogaster OX=7227 GN=Ncoa6 PE=4 SV=2	0	1	1	1	827634
Q8SY53	GH11935p OS=Drosophila melanogaster OX=7227 GN=Ostgamma PE=1 SV=1	4	1	1	1	810934
Q9VJ14	LD11955p OS=Drosophila melanogaster OX=7227 GN=mib2 PE=1 SV=1	1	1	1	1	810364
Q7KLW9	BcDNA.LD02793 OS=Drosophila melanogaster OX=7227 GN=Prp19 PE=1 SV=1	7	2	2	2	799319
Q7KN85	ATP-citrate synthase OS=Drosophila melanogaster OX=7227 GN=ATPCL PE=1 SV=1	1	1	1	1	797167
Q9VZV3	PAN2-PAN3 deadenylation complex subunit PAN3 OS=Drosophila melanogaster OX=7227 GN=PAN3 PE=1 SV=3	2	1	1	1	793180
E1JJD6	Twenty-four, isoform F OS=Drosophila melanogaster OX=7227 GN=tyf PE=1 SV=2	1	1	2	1	788959
Q9Y149	Mediator of RNA polymerase II transcription subunit 15 OS=Drosophila melanogaster OX=7227 GN=MED15 PE=2 SV=1	3	2	2	2	785127
A0A0B4KER0	Relative of woc, isoform C OS=Drosophila melanogaster OX=7227 GN=row PE=1 SV=1	6	5	5	5	776751
Q9V7Y2	Sphingosine-1-phosphate lyase OS=Drosophila melanogaster OX=7227 GN=Sply PE=1 SV=1	8	3	3	3	767231
Q9V784	SAM50-like protein CG7639 OS=Drosophila melanogaster OX=7227 GN=CG7639 PE=2 SV=2	2	1	1	1	764442
Q9V3G1	60S ribosomal protein L8 OS=Drosophila melanogaster OX=7227 GN=RpL8 PE=1 SV=1	11	2	2	2	762121
A4V4A1	Kinesin-like protein OS=Drosophila melanogaster OX=7227 GN=Klp10A PE=1 SV=1	5	3	4	3	760830
Q3YMU0	Protein disulfide-isomerase (Fragment) OS=Drosophila melanogaster OX=7227 GN=ERp60 PE=1 SV=1	6	2	2	2	743527
Q9XYP7	Gamma-tubulin complex component 2 homolog OS=Drosophila melanogaster OX=7227 GN=Grip84 PE=1 SV=2	3	2	2	2	736115
P29845	Heat shock 70 kDa protein cognate 5 OS=Drosophila melanogaster OX=7227 GN=Hsc70-5 PE=1 SV=2	3	2	2	2	735164
Q09332	UDP-glucose:glycoprotein glucosyltransferase OS=Drosophila melanogaster OX=7227 GN=Uggt PE=1 SV=2	1	1	1	1	732476
Q9W045	FI21255p1 OS=Drosophila melanogaster OX=7227 GN=BcDNA:SD08776 PE=2 SV=2	28	6	6	6	711334
Q9VHJ4	GH04846p OS=Drosophila melanogaster OX=7227 GN=RagA-B PE=1 SV=1	3	1	1	1	708079
O76324	Discs overgrown protein kinase OS=Drosophila melanogaster OX=7227 GN=dco PE=1 SV=2	3	1	1	1	697724
P48601	26S proteasome regulatory subunit 4 OS=Drosophila melanogaster OX=7227 GN=Rpt2 PE=1 SV=2	3	1	1	1	675654
A0A0B4KFW0	Hippo, isoform B OS=Drosophila melanogaster OX=7227 GN=hpo PE=4 SV=1	3	2	2	2	660928
Q960X8	Hepatocyte growth factor-regulated tyrosine kinase substrate OS=Drosophila melanogaster OX=7227 GN=Hrs PE=1 SV=1	2	1	1	1	659322
WP_182282549.1	translation elongation factor Ts [Wolbachia pipientis]	5	1	1	1	640510
Q9W1H5	Decapping protein 1, isoform A OS=Drosophila melanogaster OX=7227 GN=DCP1 PE=1 SV=1	4	1	1	1	634689
Q86BP6	Enhanced level of genomic instability 1, isoform C OS=Drosophila melanogaster OX=7227 GN=elg1 PE=1 SV=1	3	1	1	1	628660
X2JAF1	Lava lamp, isoform D OS=Drosophila melanogaster OX=7227 GN=lva PE=4 SV=1	2	3	3	3	621522
Q9VZ47	Rab at 9Fa OS=Drosophila melanogaster OX=7227 GN=Rab9Fa PE=4 SV=2	6	1	1	1	619853
Q9VWQ7	GEO10539p1 OS=Drosophila melanogaster OX=7227 GN=Dmel\CG6891 PE=1 SV=1	7	1	1	1	619377
P62152	Calmodulin OS=Drosophila melanogaster OX=7227 GN=Cam PE=1 SV=2	11	1	1	1	618222
P52295	Importin subunit alpha OS=Drosophila melanogaster OX=7227 GN=Pen PE=1 SV=2	7	3	4	3	607426
Q9VSI1	LD21269p OS=Drosophila melanogaster OX=7227 GN=Dmel\CG7182 PE=1 SV=2	2	1	1	1	597910
Q9V9W2	Ribosomal protein L6, isoform A OS=Drosophila melanogaster OX=7227 GN=RpL6 PE=1 SV=1	14	2	3	2	587289
P41126	60S ribosomal protein L13 OS=Drosophila melanogaster OX=7227 GN=RpL13 PE=1 SV=1	22	4	4	4	586996
M9PEL7	Ecdysone-inducible gene L2, isoform D OS=Drosophila melanogaster OX=7227 GN=ImpL2 PE=1 SV=1	5	1	1	1	585956
Q9VP77	LD23875p OS=Drosophila melanogaster OX=7227 GN=Dmel\CG10565 PE=1 SV=1	1	1	1	1	585215
Q9VVU6	LD04472p OS=Drosophila melanogaster OX=7227 GN=Prp6 PE=1 SV=2	2	1	1	1	581259
A0A0B4KFL0	Ran-binding protein M, isoform F OS=Drosophila melanogaster OX=7227 GN=RanBPM PE=1 SV=1	2	1	1	1	580174
Q8IR99	IGF-II mRNA-binding protein, isoform D OS=Drosophila melanogaster OX=7227 GN=Imp PE=1 SV=1	3	1	1	1	578067
B6IDY8	FI07656p OS=Drosophila melanogaster OX=7227 GN=Nprl3 PE=1 SV=1	4	1	1	1	575542
Q7JR58	Enoyl-CoA hydratase, short chain 1, isoform A OS=Drosophila melanogaster OX=7227 GN=Echs1 PE=1 SV=1	4	1	1	1	550970
Q9VZS5	60S ribosomal protein L28 OS=Drosophila melanogaster OX=7227 GN=RpL28 PE=1 SV=1	6	1	1	1	541479
Q9VS62	Smallminded, isoform A OS=Drosophila melanogaster OX=7227 GN=smid PE=1 SV=1	2	1	1	1	539196
WP_006015550.1	transcription termination factor Rho [Wolbachia pipientis]	3	1	1	1	536611
Q9VND7	RE50009p OS=Drosophila melanogaster OX=7227 GN=Dmel\CG2931 PE=1 SV=1	6	2	2	2	531685
M9PFF9	Trailer hitch, isoform D OS=Drosophila melanogaster OX=7227 GN=tral PE=1 SV=1	2	1	1	1	523984
Q9V4P1	Anillin OS=Drosophila melanogaster OX=7227 GN=scra PE=1 SV=3	1	1	1	1	507577
A1Z934	SD19268p OS=Drosophila melanogaster OX=7227 GN=Dmel\CG8778 PE=1 SV=1	5	1	1	1	488333
O17445	60S ribosomal protein L15 OS=Drosophila melanogaster OX=7227 GN=RpL15 PE=1 SV=1	5	1	1	1	487634
Q9V3P0	Peroxiredoxin 1 OS=Drosophila melanogaster OX=7227 GN=Jafrac1 PE=1 SV=1	6	1	1	1	487478
P25008	Cyclin-C OS=Drosophila melanogaster OX=7227 GN=CycC PE=1 SV=1	4	1	1	1	485532
Q9XZ06	Nuclear pore complex protein Nup93-1 OS=Drosophila melanogaster OX=7227 GN=Nup93-1 PE=1 SV=1	1	1	1	1	483530
Q9VM57	Septin interacting protein 2, isoform A OS=Drosophila melanogaster OX=7227 GN=sip2 PE=1 SV=2	2	1	1	1	480834
WP_077188054.1	hypothetical protein [Wolbachia pipientis]	1	1	1	1	479685
Q9VYQ9	LD24662p OS=Drosophila melanogaster OX=7227 GN=Tango4 PE=1 SV=1	4	2	2	1	477966
Q86BB4	Transforming acidic coiled-coil protein, isoform E OS=Drosophila melanogaster OX=7227 GN=tacc PE=1 SV=1	7	1	1	1	475637
Q9VIW7	RNA-splicing ligase RtcB homolog OS=Drosophila melanogaster OX=7227 GN=RtcB PE=2 SV=1	6	2	2	2	470926
WP_010962754.1	50S ribosomal protein L2 [Wolbachia]	8	1	1	1	463956
P46824	Kinesin light chain OS=Drosophila melanogaster OX=7227 GN=Klc PE=1 SV=1	4	1	1	1	445890
M9NFL1	Eukaryotic translation initiation factor 5B, isoform D OS=Drosophila melanogaster OX=7227 GN=eIF5B PE=1 SV=1	3	2	2	2	439639
Q9VF87	Cytoplasmic FMR1-interacting protein OS=Drosophila melanogaster OX=7227 GN=Sra-1 PE=1 SV=1	1	1	1	1	436681
WP_182318912.1	molecular chaperone DnaJ [Wolbachia pipientis]	3	1	1	1	427983
Q9VVA6	Nuclear migration protein NudC OS=Drosophila melanogaster OX=7227 GN=nudC PE=1 SV=2	6	2	2	2	427640
Q9VDT1	Arc42 OS=Drosophila melanogaster OX=7227 GN=Arc42 PE=1 SV=1	2	1	1	1	423498
WP_006279564.1	50S ribosomal protein L27 [Wolbachia]	10	1	1	1	414033
Q9VJI9	Cytosolic Fe-S cluster assembly factor NUBP1 homolog OS=Drosophila melanogaster OX=7227 GN=CG17904 PE=1 SV=1	3	1	1	1	411061
Q9VB22	LD33695p OS=Drosophila melanogaster OX=7227 GN=pins PE=1 SV=1	2	1	1	1	409371
P54622	Single-stranded DNA-binding protein, mitochondrial OS=Drosophila melanogaster OX=7227 GN=mtSSB PE=1 SV=2	12	2	2	2	401041
Q9VW70	FI21813p1 OS=Drosophila melanogaster OX=7227 GN=FBpp0074674 PE=1 SV=2	2	1	1	1	395258
Q9VJI7	GEO08441p1 OS=Drosophila melanogaster OX=7227 GN=LSm7 PE=1 SV=1	7	1	1	1	385312
A0A0B4KGX1	Jaguar, isoform L OS=Drosophila melanogaster OX=7227 GN=jar PE=1 SV=1	2	2	2	2	383755
Q9VYS3	Regulator of nonsense transcripts 1 homolog OS=Drosophila melanogaster OX=7227 GN=Upf1 PE=1 SV=2	1	1	1	1	383726
Q9VKC8	FI03495p OS=Drosophila melanogaster OX=7227 GN=Tom70 PE=1 SV=2	2	1	1	1	379411
WP_010963018.1	P44/Msp2 family outer membrane protein [Wolbachia]	5	1	1	1	365349
M9MRM4	Sac1 phosphatase, isoform B OS=Drosophila melanogaster OX=7227 GN=Sac1 PE=4 SV=1	3	1	1	1	359919
P17210	Kinesin heavy chain OS=Drosophila melanogaster OX=7227 GN=Khc PE=1 SV=2	1	1	1	1	358917
M9PG62	Regulatory particle non-ATPase 3, isoform B OS=Drosophila melanogaster OX=7227 GN=Rpn3 PE=1 SV=1	3	1	1	1	358040
A0A0B4KGP8	Eukaryotic translation initiation factor 2 subunit gamma, isoform D OS=Drosophila melanogaster OX=7227 GN=eIF2gamma PE=1 SV=1	5	2	3	2	357975
WP_006279619.1	50S ribosomal protein L28 [Wolbachia]	11	1	1	1	353688
Q24324	Dual specificity mitogen-activated protein kinase kinase dSOR1 OS=Drosophila melanogaster OX=7227 GN=Dsor1 PE=1 SV=2	3	1	1	1	353057
Q9VGW9	LD25118p OS=Drosophila melanogaster OX=7227 GN=mRpL37 PE=1 SV=3	3	1	1	1	352810
TVS85733.1	30S ribosomal protein S3 [Wolbachia pipientis]	7	1	1	1	352663
Q7JVH6	LD24696p OS=Drosophila melanogaster OX=7227 GN=Dmel\CG9436 PE=1 SV=1	3	1	1	1	352333
Q9VHX4	LD24679p OS=Drosophila melanogaster OX=7227 GN=Dmel\CG2767 PE=1 SV=1	5	1	1	1	351524
Q9VB10	GH01709p OS=Drosophila melanogaster OX=7227 GN=Dmel\CG5590 PE=1 SV=1	4	1	1	1	350934
Q8MT06	Guanine nucleotide-binding protein-like 3 homolog OS=Drosophila melanogaster OX=7227 GN=Ns1 PE=1 SV=2	1	1	1	1	344895
Q9W1I8	LD03592p OS=Drosophila melanogaster OX=7227 GN=Snap29 PE=1 SV=1	5	1	1	1	343675
P29310	14-3-3 protein zeta OS=Drosophila melanogaster OX=7227 GN=14-3-3zeta PE=1 SV=1	4	1	1	1	342241
Q9VA91	40S ribosomal protein S7 OS=Drosophila melanogaster OX=7227 GN=RpS7 PE=1 SV=1	10	2	2	2	334591
A1Z6I7	Bub1-related kinase OS=Drosophila melanogaster OX=7227 GN=BubR1 PE=1 SV=1	1	1	1	1	334582
Q8IPM6	Uncharacterized protein, isoform E OS=Drosophila melanogaster OX=7227 GN=Dmel\CG9795 PE=4 SV=3	4	2	2	2	330093
Q9VAX8	LD28793p OS=Drosophila melanogaster OX=7227 GN=Dmel\CG4849 PE=1 SV=1	1	1	1	1	329753
Q9VLC5	Aldehyde dehydrogenase OS=Drosophila melanogaster OX=7227 GN=Aldh PE=1 SV=1	2	1	1	1	320438
M9PH94	Cabeza, isoform D OS=Drosophila melanogaster OX=7227 GN=caz PE=4 SV=1	3	1	1	1	308132
Q9VCK0	Eukaryotic translation initiation factor 3 subunit D-1 OS=Drosophila melanogaster OX=7227 GN=eIF3d1 PE=1 SV=1	3	1	1	1	307051
Q9V4C8	Host cell factor OS=Drosophila melanogaster OX=7227 GN=Hcf PE=1 SV=2	1	1	1	1	305614
A0A0B4LGB7	Calcium-transporting ATPase OS=Drosophila melanogaster OX=7227 GN=SERCA PE=1 SV=1	1	1	1	1	296081
Q7KUT2	Lon protease homolog, mitochondrial OS=Drosophila melanogaster OX=7227 GN=Lon PE=1 SV=1	1	1	1	1	291636
Q9VU65	POC1 centriolar protein homolog OS=Drosophila melanogaster OX=7227 GN=Poc1 PE=2 SV=1	3	1	1	1	287287
A0A0B4K6K9	La related protein, isoform F OS=Drosophila melanogaster OX=7227 GN=larp PE=1 SV=1	3	2	2	2	286851
A0A0B4K6D2	p23, isoform B OS=Drosophila melanogaster OX=7227 GN=p23 PE=1 SV=1	9	1	1	1	286232
Q9V3C0	ATP-dependent RNA helicase abstrakt OS=Drosophila melanogaster OX=7227 GN=abs PE=1 SV=1	4	2	2	2	286142
Q9V463	Nuclear pore complex protein Nup154 OS=Drosophila melanogaster OX=7227 GN=Nup154 PE=1 SV=1	1	1	1	1	282511
Q7JQT8	LD41464p OS=Drosophila melanogaster OX=7227 GN=Dmel\CG17002 PE=1 SV=1	2	1	1	1	275332
WP_182319088.1	preprotein translocase subunit YajC [Wolbachia pipientis]	6	1	1	1	275294
Q7JVI3	Eukaryotic translation initiation factor 3 subunit M OS=Drosophila melanogaster OX=7227 GN=eIF3m PE=2 SV=1	8	2	2	2	270619
Q8IQV9	Nuclear pore complex protein Nup205 OS=Drosophila melanogaster OX=7227 GN=Nup205 PE=2 SV=1	1	1	1	1	270386
P41375	Eukaryotic translation initiation factor 2 subunit 2 OS=Drosophila melanogaster OX=7227 GN=eIF2beta PE=1 SV=1	4	1	1	1	263100
E1JIH4	Uncharacterized protein, isoform D OS=Drosophila melanogaster OX=7227 GN=Dmel\CG8478 PE=1 SV=1	5	2	2	2	257475
Q9VW59	LD16419p OS=Drosophila melanogaster OX=7227 GN=RhoGDI PE=1 SV=1	6	1	1	1	249389
Q9VEH0	Aluminum tubes, isoform A OS=Drosophila melanogaster OX=7227 GN=alt PE=1 SV=1	2	1	1	1	243135
M9PIF1	Uncharacterized protein, isoform B OS=Drosophila melanogaster OX=7227 GN=Q9VP46 PE=1 SV=1	2	2	2	2	233813
Q8IRG6	FACT complex subunit spt16 OS=Drosophila melanogaster OX=7227 GN=dre4 PE=1 SV=2	1	1	1	1	221554
Q95RU0	Protein cueball OS=Drosophila melanogaster OX=7227 GN=cue PE=1 SV=1	2	2	2	2	219130
Q9VG84	DNA ligase OS=Drosophila melanogaster OX=7227 GN=DNAlig3 PE=1 SV=3	1	1	1	1	214662
P15357	Ubiquitin-40S ribosomal protein S27a OS=Drosophila melanogaster OX=7227 GN=RpS27A PE=1 SV=2	14	2	2	2	211837
ATP61817.1	fructose-bisphosphate aldolase, partial [Wolbachia pipientis]	4	1	1	1	200483
Q7KSS0	FI03914p OS=Drosophila melanogaster OX=7227 GN=Nuak1 PE=2 SV=1	1	1	1	1	163741

## Sheet: 434PreBleedMP4
Accession	Description	PBMP4 -Coverage [%]	PBMP4-# Peptides	PBMP4 - # PSMs	PBMP4 # Unique Peptides	PBMP4 AREA
P84040	Histone H4 OS=Drosophila melanogaster OX=7227 GN=His4 PE=1 SV=2	66	22	97	22	15059457345
P02283	Histone H2B OS=Drosophila melanogaster OX=7227 GN=His2B PE=1 SV=2	76	18	64	18	6375188346
A0A0B4KH25	Histone H2A OS=Drosophila melanogaster OX=7227 GN=His2Av PE=3 SV=1	68	11	40	8	2859743248
C0HL66	Histone H3.3A OS=Drosophila melanogaster OX=7227 GN=His3.3A PE=1 SV=1	65	13	36	1	1836645569
P15348	DNA topoisomerase 2 OS=Drosophila melanogaster OX=7227 GN=Top2 PE=1 SV=1	44	58	110	58	1583593337
Q4AB57	Histone H2A OS=Drosophila melanogaster OX=7227 GN=His2A:CG33859 PE=3 SV=1	69	10	54	1	1193143413
Q24560	Tubulin beta-1 chain OS=Drosophila melanogaster OX=7227 GN=betaTub56D PE=1 SV=2	62	22	45	15	7.00927e+08
P08736	Elongation factor 1-alpha 1 OS=Drosophila melanogaster OX=7227 GN=eEF1alpha1 PE=1 SV=2	59	25	59	25	5.5857e+08
P11147	Heat shock 70 kDa protein cognate 4 OS=Drosophila melanogaster OX=7227 GN=Hsc70-4 PE=1 SV=3	39	25	39	21	3.81596e+08
Q4AB54	Histone H1 OS=Drosophila melanogaster OX=7227 GN=His1:CG33861 PE=3 SV=1	28	14	29	3	316840747
M9NE89	Lamin, isoform B OS=Drosophila melanogaster OX=7227 GN=Lam PE=3 SV=1	59	30	43	30	305643870
Q9W3W8	60S ribosomal protein L17 OS=Drosophila melanogaster OX=7227 GN=RpL17 PE=1 SV=1	34	4	5	4	2.79653e+08
M9PBL3	Heat shock protein 83, isoform B OS=Drosophila melanogaster OX=7227 GN=Hsp83 PE=3 SV=1	46	30	42	30	2.38047e+08
A0A0B4K6U6	Squid, isoform E OS=Drosophila melanogaster OX=7227 GN=sqd PE=4 SV=1	26	7	11	7	2.23146e+08
P09180	60S ribosomal protein L4 OS=Drosophila melanogaster OX=7227 GN=RpL4 PE=1 SV=2	39	15	18	15	2.02541e+08
P10987	Actin-5C OS=Drosophila melanogaster OX=7227 GN=Act5C PE=1 SV=4	49	15	28	4	1.94159e+08
Q9VLK2	Ribosomal L1 domain-containing protein CG13096 OS=Drosophila melanogaster OX=7227 GN=CG13096 PE=1 SV=1	33	21	29	21	1.86187e+08
Q8IRH5	Zinc finger protein CG2199 OS=Drosophila melanogaster OX=7227 GN=CG2199 PE=1 SV=1	31	18	26	18	1.78945e+08
Q1W9P9	Echinus splice form 3 OS=Drosophila melanogaster OX=7227 GN=ec PE=2 SV=1	1	1	1	1	172267216
A4V4A5	GTP-binding nuclear protein OS=Drosophila melanogaster OX=7227 GN=Ran PE=1 SV=1	36	6	13	6	1.6153e+08
WP_010962806.1	porin [Wolbachia]	36	16	25	16	156310238
E1JJ68	Rm62, isoform H OS=Drosophila melanogaster OX=7227 GN=Rm62 PE=1 SV=1	46	19	29	17	1.5288e+08
P48159	60S ribosomal protein L23 OS=Drosophila melanogaster OX=7227 GN=RpL23 PE=1 SV=2	44	6	8	6	1.33303e+08
B7YZU4	Calmodulin-binding transcription activator, isoform F OS=Drosophila melanogaster OX=7227 GN=Camta PE=4 SV=1	1	1	1	1	116612488
P55841	60S ribosomal protein L14 OS=Drosophila melanogaster OX=7227 GN=RpL14 PE=1 SV=1	22	4	5	4	1.11668e+08
P06605	Tubulin alpha-3 chain OS=Drosophila melanogaster OX=7227 GN=alphaTub84D PE=2 SV=1	35	14	26	14	1.07553e+08
P13060	Elongation factor 2 OS=Drosophila melanogaster OX=7227 GN=EF2 PE=1 SV=4	19	12	19	12	1.0504e+08
Q9VN21	LD30155p OS=Drosophila melanogaster OX=7227 GN=lost PE=1 SV=1	32	14	22	14	9.79406e+07
X2J5G6	Ribosomal protein L7, isoform B OS=Drosophila melanogaster OX=7227 GN=RpL7 PE=4 SV=1	25	7	9	7	9.75092e+07
A0A0B4JD95	Zipper, isoform H OS=Drosophila melanogaster OX=7227 GN=zip PE=1 SV=1	13	21	27	21	9.72211e+07
P21187	Polyadenylate-binding protein OS=Drosophila melanogaster OX=7227 GN=pAbp PE=1 SV=3	30	14	19	14	9.62979e+07
P54397	39 kDa FK506-binding nuclear protein OS=Drosophila melanogaster OX=7227 GN=FK506-bp1 PE=1 SV=2	29	8	10	8	9.56195e+07
WP_007548789.1	OmpA family protein [Wolbachia]	41	10	14	10	9.25136e+07
Q9VP57	LD15904p OS=Drosophila melanogaster OX=7227 GN=pzg PE=1 SV=1	18	18	24	18	8.34064e+07
Q95WY3	FI04781p OS=Drosophila melanogaster OX=7227 GN=Nop56 PE=1 SV=1	24	8	12	8	7.88782e+07
Q9VEX6	ATPase family AAA domain-containing protein 3A homolog OS=Drosophila melanogaster OX=7227 GN=bor PE=1 SV=2	22	12	13	12	76614285
Q8INM3	Protein slender lobes OS=Drosophila melanogaster OX=7227 GN=sle PE=1 SV=1	24	27	34	27	7.59448e+07
Q9VHC7	FI21236p1 OS=Drosophila melanogaster OX=7227 GN=rump PE=1 SV=1	17	9	14	9	7.48394e+07
Q9VJ12	Acinus, isoform A OS=Drosophila melanogaster OX=7227 GN=Acn PE=1 SV=1	11	8	12	8	7.0908e+07
Q9VHC0	LD23870p OS=Drosophila melanogaster OX=7227 GN=RnpS1 PE=1 SV=2	5	2	6	2	6.8677e+07
X2JDP6	Nucleosome-destabilizing factor, isoform C OS=Drosophila melanogaster OX=7227 GN=Ndf PE=4 SV=1	24	11	15	11	6.77104e+07
P15357	Ubiquitin-40S ribosomal protein S27a OS=Drosophila melanogaster OX=7227 GN=RpS27A PE=1 SV=2	44	8	19	8	6.57756e+07
P20240	Otefin OS=Drosophila melanogaster OX=7227 GN=Ote PE=1 SV=2	47	13	19	13	6.54224e+07
X2JCS6	60S ribosomal protein L7a OS=Drosophila melanogaster OX=7227 GN=RpL7A PE=3 SV=1	38	11	15	11	6.46511e+07
P41092	60S ribosomal protein L27a OS=Drosophila melanogaster OX=7227 GN=RpL27A PE=1 SV=2	28	3	4	3	6.4119e+07
P04052	DNA-directed RNA polymerase II subunit RPB1 OS=Drosophila melanogaster OX=7227 GN=RpII215 PE=3 SV=4	10	15	20	15	6.37338e+07
Q9V4C8	Host cell factor OS=Drosophila melanogaster OX=7227 GN=Hcf PE=1 SV=2	18	16	21	16	6.30459e+07
A0A0B4LGH1	Tubulin beta chain OS=Drosophila melanogaster OX=7227 GN=betaTub60D PE=1 SV=1	40	15	24	1	6.24089e+07
P05205	Heterochromatin protein 1 OS=Drosophila melanogaster OX=7227 GN=Su(var)205 PE=1 SV=2	13	3	4	3	5.90966e+07
Q24368	Chromatin-remodeling complex ATPase chain Iswi OS=Drosophila melanogaster OX=7227 GN=Iswi PE=1 SV=1	20	19	25	19	5.90629e+07
Q9W1V3	rRNA 2'-O-methyltransferase fibrillarin OS=Drosophila melanogaster OX=7227 GN=Fib PE=2 SV=1	35	7	9	7	5.83362e+07
E1JGL8	Uncharacterized protein, isoform C OS=Drosophila melanogaster OX=7227 GN=Dmel\CG30122 PE=1 SV=1	20	21	27	21	5.7554e+07
P08266	DNA-directed RNA polymerase II subunit RPB2 OS=Drosophila melanogaster OX=7227 GN=RpII140 PE=2 SV=2	20	17	20	17	5.57312e+07
Q94517	Histone deacetylase HDAC1 OS=Drosophila melanogaster OX=7227 GN=HDAC1 PE=1 SV=2	11	3	3	3	55375056
A0A0B4KEE4	Klaroid, isoform A OS=Drosophila melanogaster OX=7227 GN=koi PE=1 SV=1	16	14	17	7	5.28109e+07
X2JE06	GEO07624p1 OS=Drosophila melanogaster OX=7227 GN=RpL24 PE=1 SV=1	23	4	9	4	52202402
P41126	60S ribosomal protein L13 OS=Drosophila melanogaster OX=7227 GN=RpL13 PE=1 SV=1	27	6	7	6	5.20555e+07
P48810	Heterogeneous nuclear ribonucleoprotein 87F OS=Drosophila melanogaster OX=7227 GN=Hrb87F PE=2 SV=2	31	9	13	8	4.83654e+07
Q27268	ATP-dependent RNA helicase WM6 OS=Drosophila melanogaster OX=7227 GN=Hel25E PE=1 SV=1	8	3	4	3	48095682
X2JFR1	No on or off transient A, isoform D OS=Drosophila melanogaster OX=7227 GN=nonA PE=1 SV=1	25	13	13	13	4.5789e+07
A0A0B4K6N1	40S ribosomal protein S8 OS=Drosophila melanogaster OX=7227 GN=RpS8 PE=3 SV=1	60	12	15	12	4.55277e+07
Q9W499	FI02809p OS=Drosophila melanogaster OX=7227 GN=RpL35 PE=1 SV=2	25	4	6	4	4.54155e+07
Q9VV52	LD37257p OS=Drosophila melanogaster OX=7227 GN=RAF2 PE=1 SV=3	21	11	19	11	4.50607e+07
Q9VNE9	60S ribosomal protein L13a OS=Drosophila melanogaster OX=7227 GN=RpL13A PE=1 SV=1	20	4	6	4	4.48685e+07
A0A0B4LFD9	GEO04460p1 OS=Drosophila melanogaster OX=7227 GN=RpS23 PE=2 SV=1	9	2	2	2	44015129
Q9W0B8	Coatomer subunit alpha OS=Drosophila melanogaster OX=7227 GN=alphaCOP PE=1 SV=1	14	13	15	13	4.39077e+07
A0A0B4KGP8	Eukaryotic translation initiation factor 2 subunit gamma, isoform D OS=Drosophila melanogaster OX=7227 GN=eIF2gamma PE=1 SV=1	25	7	9	7	4.24011e+07
P41042	40S ribosomal protein S4 OS=Drosophila melanogaster OX=7227 GN=RpS4 PE=1 SV=2	27	6	7	6	4.05107e+07
Q9VM69	CG10206-PA OS=Drosophila melanogaster OX=7227 GN=nop5 PE=1 SV=2	34	13	18	13	3.94844e+07
Q9VZE6	Ribosome biogenesis protein BRX1 homolog OS=Drosophila melanogaster OX=7227 GN=CG11583 PE=2 SV=2	29	8	10	8	3.94641e+07
Q9VUE5	LD17962p OS=Drosophila melanogaster OX=7227 GN=stwl PE=1 SV=1	27	16	19	16	3.73873e+07
Q9VVC9	LD38375p OS=Drosophila melanogaster OX=7227 GN=Dmel\CG7728 PE=2 SV=1	7	7	7	7	3.70732e+07
Q9VHP0	ATP-dependent RNA helicase bel OS=Drosophila melanogaster OX=7227 GN=bel PE=1 SV=1	27	15	18	14	3.69687e+07
M9PIA6	Mi-2, isoform D OS=Drosophila melanogaster OX=7227 GN=Mi-2 PE=1 SV=1	13	16	17	16	3.60247e+07
Q9W392	Chaperonin containing TCP1 subunit 2 OS=Drosophila melanogaster OX=7227 GN=CCT2 PE=1 SV=2	27	10	13	10	3.55875e+07
Q26365	ADP,ATP carrier protein OS=Drosophila melanogaster OX=7227 GN=sesB PE=2 SV=4	29	8	12	8	3.53638e+07
Q8T0L3	GH24511p OS=Drosophila melanogaster OX=7227 GN=Uba1 PE=1 SV=1	11	10	12	10	3.49865e+07
Q9VKC1	IP16805p OS=Drosophila melanogaster OX=7227 GN=RpL7-like PE=1 SV=2	37	8	11	8	3.46406e+07
Q9VZ00	FI19420p1 OS=Drosophila melanogaster OX=7227 GN=Dmel\CG1737 PE=1 SV=1	23	18	19	18	3.30783e+07
X2JC31	Clathrin heavy chain OS=Drosophila melanogaster OX=7227 GN=Chc PE=3 SV=1	7	10	13	10	3.27941e+07
Q24186	40S ribosomal protein S5a OS=Drosophila melanogaster OX=7227 GN=RpS5a PE=1 SV=1	6	2	4	2	3.27452e+07
A0A0B4K7A6	Modifier of mdg4, isoform AD OS=Drosophila melanogaster OX=7227 GN=mod(mdg4) PE=1 SV=1	9	3	3	3	32318244
Q9W002	Misshapen, isoform A OS=Drosophila melanogaster OX=7227 GN=msn PE=1 SV=3	13	14	18	14	3.22788e+07
A0A0B4LFZ4	TER94, isoform E OS=Drosophila melanogaster OX=7227 GN=TER94 PE=1 SV=1	17	10	13	10	3.13426e+07
Q8T6I0	EH domain containing protein OS=Drosophila melanogaster OX=7227 GN=Past1 PE=1 SV=1	20	8	14	8	3.01338e+07
Q9VGS2	Translationally-controlled tumor protein homolog OS=Drosophila melanogaster OX=7227 GN=Tctp PE=1 SV=1	24	4	4	4	2.97892e+07
Q9W229	40S ribosomal protein S24 OS=Drosophila melanogaster OX=7227 GN=RpS24 PE=1 SV=1	25	2	4	2	29780934
Q9VN39	RE74585p OS=Drosophila melanogaster OX=7227 GN=Dmel\CG9775 PE=1 SV=1	23	10	12	10	2.94936e+07
Q9W363	Multi sex combs, isoform A OS=Drosophila melanogaster OX=7227 GN=mxc PE=4 SV=2	11	13	15	13	2.91958e+07
P02518	Heat shock protein 27 OS=Drosophila melanogaster OX=7227 GN=Hsp27 PE=1 SV=2	30	5	6	5	2.90965e+07
Q9V463	Nuclear pore complex protein Nup154 OS=Drosophila melanogaster OX=7227 GN=Nup154 PE=1 SV=1	10	10	15	10	2.87543e+07
Q7K0Y1	Ribosome biogenesis protein BOP1 homolog OS=Drosophila melanogaster OX=7227 GN=CG5033 PE=2 SV=1	9	6	7	6	2.87079e+07
P46222	60S ribosomal protein L11 OS=Drosophila melanogaster OX=7227 GN=RpL11 PE=1 SV=2	12	2	2	2	2.84277e+07
M9PE12	Enhancer of bithorax, isoform I OS=Drosophila melanogaster OX=7227 GN=E(bx) PE=1 SV=1	10	18	20	18	2.78233e+07
Q86BS3	Chromator, isoform A OS=Drosophila melanogaster OX=7227 GN=Chro PE=1 SV=1	17	11	14	11	2.78065e+07
P29327	40S ribosomal protein S6 OS=Drosophila melanogaster OX=7227 GN=RpS6 PE=1 SV=1	14	3	4	3	2.76241e+07
P53501	Actin-57B OS=Drosophila melanogaster OX=7227 GN=Act57B PE=1 SV=1	40	12	25	1	27172736
Q9W0A8	FI01658p OS=Drosophila melanogaster OX=7227 GN=RpL23A PE=1 SV=1	26	7	8	7	2.71385e+07
Q9VH07	RuvB-like helicase 1 OS=Drosophila melanogaster OX=7227 GN=pont PE=1 SV=1	15	5	5	5	2.70801e+07
Q06559	40S ribosomal protein S3 OS=Drosophila melanogaster OX=7227 GN=RpS3 PE=1 SV=1	33	8	10	8	2.68446e+07
Q9VGH5	AT27789p OS=Drosophila melanogaster OX=7227 GN=glo PE=1 SV=1	11	7	7	7	2.62818e+07
C6SUW3	LD13662p OS=Drosophila melanogaster OX=7227 GN=RpS9 PE=1 SV=1	39	7	8	7	2.62241e+07
P41093	60S ribosomal protein L18a OS=Drosophila melanogaster OX=7227 GN=RpL18A PE=1 SV=1	39	7	8	7	2.59704e+07
Q9VAN7	Phosphoglycerate mutase OS=Drosophila melanogaster OX=7227 GN=Pglym78 PE=1 SV=2	15	3	4	3	2.59077e+07
Q6NP69	GST-containing FLYWCH zinc-finger protein OS=Drosophila melanogaster OX=7227 GN=gfzf PE=1 SV=1	11	8	11	8	2.55306e+07
P17704	40S ribosomal protein S17 OS=Drosophila melanogaster OX=7227 GN=RpS17 PE=1 SV=2	37	4	5	4	2.52375e+07
Q9VT61	LD27033p OS=Drosophila melanogaster OX=7227 GN=BcDNA:GH07921 PE=1 SV=1	10	7	10	7	2.48037e+07
M9NEL3	Kismet, isoform F OS=Drosophila melanogaster OX=7227 GN=kis PE=1 SV=1	5	13	13	13	2.46686e+07
P38979	40S ribosomal protein SA OS=Drosophila melanogaster OX=7227 GN=sta PE=1 SV=3	19	3	5	3	2.41914e+07
Q9VS62	Smallminded, isoform A OS=Drosophila melanogaster OX=7227 GN=smid PE=1 SV=1	13	9	13	9	2.40849e+07
P55830	40S ribosomal protein S3a OS=Drosophila melanogaster OX=7227 GN=RpS3A PE=1 SV=4	29	7	8	7	2.3692e+07
A0A0B4LI25	Kinesin-like protein OS=Drosophila melanogaster OX=7227 GN=ncd PE=1 SV=1	17	8	8	8	2.34019e+07
E1JIJ9	FI20162p1 OS=Drosophila melanogaster OX=7227 GN=Su(var)3-7 PE=1 SV=1	3	4	4	4	2.33814e+07
P52295	Importin subunit alpha OS=Drosophila melanogaster OX=7227 GN=Pen PE=1 SV=2	20	8	10	8	2.31664e+07
Q7JNE1	Non-histone chromosomal protein Prod OS=Drosophila melanogaster OX=7227 GN=prod PE=1 SV=1	27	5	8	5	2.28751e+07
M9PGV6	Alpha spectrin, isoform B OS=Drosophila melanogaster OX=7227 GN=alpha-Spec PE=4 SV=1	9	16	16	16	2.28257e+07
A0A0B4KFE9	Megator, isoform B OS=Drosophila melanogaster OX=7227 GN=Mtor PE=1 SV=1	11	19	22	19	2.26839e+07
P26686	Serine-arginine protein 55 OS=Drosophila melanogaster OX=7227 GN=B52 PE=1 SV=4	9	3	5	3	2.22795e+07
Q86CW5	Hmr OS=Drosophila melanogaster OX=7227 GN=Hmr PE=4 SV=1	8	8	9	8	2.2055e+07
Q9VEX9	Histone deacetylase complex subunit SAP18 OS=Drosophila melanogaster OX=7227 GN=Bin1 PE=1 SV=1	19	3	4	3	2.16445e+07
Q8MZI3	GH10652p OS=Drosophila melanogaster OX=7227 GN=BcDNA:HL07910 PE=1 SV=1	9	5	9	3	2.15955e+07
O62619	Pyruvate kinase OS=Drosophila melanogaster OX=7227 GN=PyK PE=2 SV=2	23	9	9	9	2.07832e+07
Q0E8G6	Cleavage and polyadenylation specificity factor subunit 5 OS=Drosophila melanogaster OX=7227 GN=Cpsf5 PE=1 SV=1	19	4	4	4	2.07109e+07
O18640	Guanine nucleotide-binding protein subunit beta-like protein OS=Drosophila melanogaster OX=7227 GN=Rack1 PE=1 SV=2	22	6	7	5	20569930
Q9VQE0	Dynamin related protein 1, isoform A OS=Drosophila melanogaster OX=7227 GN=Drp1 PE=1 SV=1	6	3	4	3	20532277
P48809	Heterogeneous nuclear ribonucleoprotein 27C OS=Drosophila melanogaster OX=7227 GN=Hrb27C PE=1 SV=2	29	8	9	8	1.98822e+07
P31009	40S ribosomal protein S2 OS=Drosophila melanogaster OX=7227 GN=RpS2 PE=1 SV=2	21	5	6	5	1.97566e+07
M9NF33	Cleavage and polyadenylation specific factor 6, isoform B OS=Drosophila melanogaster OX=7227 GN=Cpsf6 PE=4 SV=1	6	3	5	3	1.97382e+07
P46863	Kinesin-like protein Klp61F OS=Drosophila melanogaster OX=7227 GN=Klp61F PE=1 SV=2	12	9	13	9	1.94673e+07
Q9VUQ5	Protein argonaute-2 OS=Drosophila melanogaster OX=7227 GN=AGO2 PE=1 SV=3	34	17	20	17	1.94296e+07
A0A0B4KHN1	Cheerio, isoform N OS=Drosophila melanogaster OX=7227 GN=cher PE=1 SV=1	4	7	7	7	1.91283e+07
P04359	60S ribosomal protein L32 OS=Drosophila melanogaster OX=7227 GN=RpL32 PE=1 SV=3	36	3	5	3	19105443
Q7KVX5	VAMP-associated protein 33kDa, isoform A OS=Drosophila melanogaster OX=7227 GN=Vap33 PE=1 SV=1	26	4	5	4	1.89715e+07
P25007	Peptidyl-prolyl cis-trans isomerase OS=Drosophila melanogaster OX=7227 GN=Cyp1 PE=1 SV=2	28	6	8	6	1.88197e+07
Q9VK69	T-complex protein 1 subunit delta OS=Drosophila melanogaster OX=7227 GN=CCT4 PE=1 SV=1	14	6	8	6	1.86751e+07
Q9VXQ5	Chaperonin containing TCP1 subunit 6 OS=Drosophila melanogaster OX=7227 GN=CCT6 PE=1 SV=1	10	3	6	3	17979878
P25843	Profilin OS=Drosophila melanogaster OX=7227 GN=chic PE=1 SV=1	36	3	5	3	17968126
P29844	Endoplasmic reticulum chaperone BiP OS=Drosophila melanogaster OX=7227 GN=Hsc70-3 PE=1 SV=2	22	11	15	8	1.79577e+07
Q7K012	Brahma associated protein 55kD OS=Drosophila melanogaster OX=7227 GN=Bap55 PE=1 SV=1	11	3	4	3	17910123
Q9VCY1	RRM domain-containing protein OS=Drosophila melanogaster OX=7227 GN=Dmel\CG6937 PE=1 SV=1	14	4	5	4	1.78713e+07
A1Z8U4	Chaperonin containing TCP1 subunit 5, isoform B OS=Drosophila melanogaster OX=7227 GN=CCT5 PE=1 SV=1	14	6	7	6	17777667
Q9VGA4	MBD-R2 OS=Drosophila melanogaster OX=7227 GN=MBD-R2 PE=1 SV=2	6	5	7	5	1.74833e+07
Q9VGL0	LD43047p OS=Drosophila melanogaster OX=7227 GN=Dmel\CG14712 PE=1 SV=3	4	3	3	3	1.70914e+07
A1Z9I5	FI24033p1 OS=Drosophila melanogaster OX=7227 GN=tum PE=1 SV=1	18	10	11	10	1.69249e+07
Q9V9W2	Ribosomal protein L6, isoform A OS=Drosophila melanogaster OX=7227 GN=RpL6 PE=1 SV=1	14	4	5	4	1.68253e+07
QDW09099.1	hypothetical protein [Wolbachia pipientis]	5	1	2	1	16815723
Q76NQ0	Dolichyl-diphosphooligosaccharide--protein glycosyltransferase subunit 1 OS=Drosophila melanogaster OX=7227 GN=CG5364 PE=1 SV=1	13	4	6	4	1.66656e+07
Q9W1H8	GH13256p OS=Drosophila melanogaster OX=7227 GN=Mtpbeta PE=1 SV=1	6	2	3	2	1.65538e+07
X2JDU0	Ribosomal protein L9, isoform C OS=Drosophila melanogaster OX=7227 GN=RpL9 PE=4 SV=1	28	4	5	4	1.62006e+07
P34739	Transcription termination factor 2 OS=Drosophila melanogaster OX=7227 GN=lds PE=1 SV=2	10	11	13	11	1.61159e+07
C9QP42	Eukaryotic translation initiation factor 4A, isoform E OS=Drosophila melanogaster OX=7227 GN=eIF4A PE=1 SV=1	26	8	9	8	1.60773e+07
P13008	40S ribosomal protein S26 OS=Drosophila melanogaster OX=7227 GN=RpS26 PE=1 SV=1	18	2	3	2	1.60186e+07
A0A0B4K6T1	Lingerer, isoform I OS=Drosophila melanogaster OX=7227 GN=lig PE=1 SV=1	11	7	10	7	1.59547e+07
A0A2P6FFJ1	Sporulation initiation inhibitor protein Soj OS=Spiroplasma poulsonii OX=2138 GN=soj_3 PE=4 SV=1	5	1	2	1	15631347
Q9VKZ8	Ubiquitin carboxyl-terminal hydrolase OS=Drosophila melanogaster OX=7227 GN=Usp14 PE=1 SV=1	10	3	3	3	15132948
Q9VU43	FI04407p OS=Drosophila melanogaster OX=7227 GN=Srrm1 PE=1 SV=1	5	5	6	5	14998616
Q9VS34	60S ribosomal protein L18 OS=Drosophila melanogaster OX=7227 GN=RpL18 PE=1 SV=1	36	5	8	5	1.49123e+07
Q9W3B2	Protein MAK16 homolog OS=Drosophila melanogaster OX=7227 GN=Rbm13 PE=1 SV=1	13	4	6	4	1.47214e+07
H5V8B8	MIP33436p1 OS=Drosophila melanogaster OX=7227 GN=Pp2A-29B PE=1 SV=1	8	3	6	3	1.4484e+07
Q7KLW9	BcDNA.LD02793 OS=Drosophila melanogaster OX=7227 GN=Prp19 PE=1 SV=1	17	5	5	5	1.44243e+07
Q9VWG3	40S ribosomal protein S10b OS=Drosophila melanogaster OX=7227 GN=RpS10b PE=1 SV=2	21	3	3	3	1.43684e+07
Q05344	FACT complex subunit Ssrp1 OS=Drosophila melanogaster OX=7227 GN=Ssrp PE=1 SV=2	11	7	7	7	1.4358e+07
Q9VWE6	Protein ELYS homolog OS=Drosophila melanogaster OX=7227 GN=Elys PE=1 SV=2	6	8	9	8	1.41859e+07
A0A0B4KHL2	Coatomer subunit gamma OS=Drosophila melanogaster OX=7227 GN=gammaCOP PE=1 SV=1	8	5	6	5	1.40883e+07
Q9V3V6	26S proteasome regulatory complex subunit p50 OS=Drosophila melanogaster OX=7227 GN=Rpt5 PE=1 SV=1	10	3	4	3	1.40411e+07
Q8MLV1	Lamin-B receptor OS=Drosophila melanogaster OX=7227 GN=LBR PE=1 SV=1	17	8	9	8	1.40388e+07
Q24117	Dynein light chain 1, cytoplasmic OS=Drosophila melanogaster OX=7227 GN=ctp PE=1 SV=1	27	3	4	3	1.40289e+07
A1Z909	LD11307p OS=Drosophila melanogaster OX=7227 GN=Dmel\CG8545 PE=1 SV=1	9	5	5	5	1.39918e+07
P41073	Zinc finger protein on ecdysone puffs OS=Drosophila melanogaster OX=7227 GN=Pep PE=1 SV=1	13	8	10	8	1.38997e+07
Q7KN75	Dodeca-satellite-binding protein 1, isoform A OS=Drosophila melanogaster OX=7227 GN=Dp1 PE=1 SV=1	8	8	9	8	1.36733e+07
Q9V3G1	60S ribosomal protein L8 OS=Drosophila melanogaster OX=7227 GN=RpL8 PE=1 SV=1	27	6	9	6	1.33998e+07
Q7JRJ9	Inner centromere protein, isoform A OS=Drosophila melanogaster OX=7227 GN=Incenp PE=1 SV=1	13	7	7	7	1.32347e+07
Q9VJ87	Pre-mRNA-splicing factor CWC22 homolog OS=Drosophila melanogaster OX=7227 GN=ncm PE=1 SV=3	4	5	6	5	1.30937e+07
A4V3G8	Ballchen, isoform B OS=Drosophila melanogaster OX=7227 GN=ball PE=1 SV=1	12	5	5	5	1.29574e+07
O61360	CROL ALPHA OS=Drosophila melanogaster OX=7227 GN=crol PE=1 SV=1	3	2	4	2	1.29572e+07
Q7JQN4	LD15481p OS=Drosophila melanogaster OX=7227 GN=Rs1 PE=1 SV=1	3	2	3	2	12928495
A4V391	Chaperonin containing TCP1 subunit 1, isoform B OS=Drosophila melanogaster OX=7227 GN=CCT1 PE=1 SV=1	15	6	6	6	1.29204e+07
A8DZ29	Eukaryotic translation initiation factor 4G1, isoform B OS=Drosophila melanogaster OX=7227 GN=eIF4G1 PE=1 SV=1	11	13	16	13	1.28716e+07
Q9W0Y1	Troponin C-akin-1 protein OS=Drosophila melanogaster OX=7227 GN=Tina-1 PE=2 SV=1	23	3	3	3	1.27579e+07
Q3YMU0	Protein disulfide-isomerase (Fragment) OS=Drosophila melanogaster OX=7227 GN=ERp60 PE=1 SV=1	19	7	9	7	1.27428e+07
A0A0B4LEV8	Coilin, isoform E OS=Drosophila melanogaster OX=7227 GN=coil PE=1 SV=1	11	5	6	5	1.26552e+07
Q9V3E7	LD24793p OS=Drosophila melanogaster OX=7227 GN=Ref1 PE=1 SV=1	21	3	4	3	1.26212e+07
Q95RI5	Failed axon connections OS=Drosophila melanogaster OX=7227 GN=fax PE=1 SV=1	9	3	3	3	1.2442e+07
M9PBM1	U2 small nuclear riboprotein auxiliary factor 38, isoform B OS=Drosophila melanogaster OX=7227 GN=U2af38 PE=4 SV=1	7	1	1	1	12372924
P54385	Glutamate dehydrogenase, mitochondrial OS=Drosophila melanogaster OX=7227 GN=Gdh PE=1 SV=2	19	8	9	8	1.23379e+07
Q9VVU2	GEO07453p1 OS=Drosophila melanogaster OX=7227 GN=RpL26 PE=1 SV=1	41	8	9	8	1.22726e+07
Q9V406	Activator protein 4 OS=Drosophila melanogaster OX=7227 GN=crp PE=1 SV=1	4	2	2	2	12229619
Q9VQL7	Fatty acid synthase 1, isoform A OS=Drosophila melanogaster OX=7227 GN=FASN1 PE=1 SV=1	3	6	9	6	1.22118e+07
Q9VUV9	Putative U5 small nuclear ribonucleoprotein 200 kDa helicase OS=Drosophila melanogaster OX=7227 GN=l(3)72Ab PE=2 SV=4	5	9	10	9	1.21675e+07
Q9VA91	40S ribosomal protein S7 OS=Drosophila melanogaster OX=7227 GN=RpS7 PE=1 SV=1	20	3	3	3	1.21671e+07
Q9VAA9	LD23804p OS=Drosophila melanogaster OX=7227 GN=Jasper PE=1 SV=1	28	9	10	9	1.20687e+07
P14199	Protein ref(2)P OS=Drosophila melanogaster OX=7227 GN=ref(2)P PE=1 SV=2	17	5	5	5	1.20548e+07
Q94522	Succinate--CoA ligase [ADP/GDP-forming] subunit alpha, mitochondrial OS=Drosophila melanogaster OX=7227 GN=Scsalpha1 PE=2 SV=3	8	2	3	2	1.20066e+07
P45594	Cofilin/actin-depolymerizing factor homolog OS=Drosophila melanogaster OX=7227 GN=tsr PE=1 SV=1	16	3	3	3	1.20009e+07
A0A021WW32	Verthandi, isoform B OS=Drosophila melanogaster OX=7227 GN=vtd PE=1 SV=1	6	3	3	3	1.19743e+07
A0A0B4LEY9	Nucleolar GTP-binding protein 1 OS=Drosophila melanogaster OX=7227 GN=Non1 PE=1 SV=1	7	5	5	5	1.19409e+07
Q9V475	Cullin 3, isoform C OS=Drosophila melanogaster OX=7227 GN=Cul3 PE=1 SV=1	2	1	1	1	11878233
P26270	26S proteasome non-ATPase regulatory subunit 7 OS=Drosophila melanogaster OX=7227 GN=Rpn8 PE=1 SV=6	13	4	4	4	1.18276e+07
Q9NJH0	Elongation factor 1-gamma OS=Drosophila melanogaster OX=7227 GN=eEF1gamma PE=2 SV=2	11	4	4	4	1.18059e+07
M9PG62	Regulatory particle non-ATPase 3, isoform B OS=Drosophila melanogaster OX=7227 GN=Rpn3 PE=1 SV=1	7	3	4	3	1.16101e+07
A0A0B4KER0	Relative of woc, isoform C OS=Drosophila melanogaster OX=7227 GN=row PE=1 SV=1	9	8	9	8	1.14846e+07
Q7K4L8	LD33749p OS=Drosophila melanogaster OX=7227 GN=Dmel\CG7878 PE=1 SV=1	7	4	4	3	1.13954e+07
A1Z6H7	Nuclear pore membrane glycoprotein 210 OS=Drosophila melanogaster OX=7227 GN=Gp210 PE=1 SV=1	7	10	12	10	1.13116e+07
Q9VJD4	LD24721p OS=Drosophila melanogaster OX=7227 GN=Sgt PE=1 SV=1	15	3	3	3	11084802
O16797	60S ribosomal protein L3 OS=Drosophila melanogaster OX=7227 GN=RpL3 PE=1 SV=3	26	7	10	7	1.08969e+07
Q9VZF5	Kinesin-like protein OS=Drosophila melanogaster OX=7227 GN=pav PE=1 SV=1	16	11	12	11	1.07465e+07
Q9VFE6	RRP15-like protein OS=Drosophila melanogaster OX=7227 GN=CG3817 PE=1 SV=1	4	1	2	1	10738138
Q8MLW2	Domino, isoform D OS=Drosophila melanogaster OX=7227 GN=dom PE=1 SV=1	3	6	6	6	1.05993e+07
A1Z9L2	Reduction in Cnn dots 1, isoform C OS=Drosophila melanogaster OX=7227 GN=Rcd1 PE=1 SV=1	13	6	7	6	1.04335e+07
Q8SX89	Kugelkern, isoform A OS=Drosophila melanogaster OX=7227 GN=kuk PE=1 SV=1	6	3	5	3	1.03531e+07
Q8IRW8	Histone-lysine N-methyltransferase trr OS=Drosophila melanogaster OX=7227 GN=trr PE=1 SV=2	7	7	8	7	1.02965e+07
Q9V3P6	26S proteasome non-ATPase regulatory subunit 1 OS=Drosophila melanogaster OX=7227 GN=Rpn2 PE=1 SV=1	5	4	5	4	1.02728e+07
M9PFN1	RuvB-like helicase OS=Drosophila melanogaster OX=7227 GN=rept PE=3 SV=1	14	6	6	6	1.0246e+07
A0A0B4K6G3	Protein partner of snf, isoform B OS=Drosophila melanogaster OX=7227 GN=pps PE=1 SV=1	6	8	9	8	1.02114e+07
Q9W124	LD27920p OS=Drosophila melanogaster OX=7227 GN=Dmel\CG4806 PE=1 SV=2	4	3	4	3	1.01726e+07
A4V4A1	Kinesin-like protein OS=Drosophila melanogaster OX=7227 GN=Klp10A PE=1 SV=1	10	4	5	4	1.01552e+07
Q9XYZ9	Glutathione S transferase E12, isoform A OS=Drosophila melanogaster OX=7227 GN=GstE12 PE=1 SV=1	16	3	4	3	1.01113e+07
A0A0B4LGB7	Calcium-transporting ATPase OS=Drosophila melanogaster OX=7227 GN=SERCA PE=1 SV=1	3	2	2	2	10044666
Q9VYY7	Heterochromatin protein 5, isoform B OS=Drosophila melanogaster OX=7227 GN=HP5 PE=1 SV=1	10	6	6	6	9989294
Q9VM57	Septin interacting protein 2, isoform A OS=Drosophila melanogaster OX=7227 GN=sip2 PE=1 SV=2	12	5	6	5	9.96057e+06
Q8IPA7	RE10350p OS=Drosophila melanogaster OX=7227 GN=CG16917 PE=1 SV=1	34	5	5	5	9870871
A0A0B4LG88	Quaking related 58E-1, isoform D OS=Drosophila melanogaster OX=7227 GN=qkr58E-1 PE=1 SV=1	28	7	10	7	9.84445e+06
Q9VAW1	Moca-cyp, isoform A OS=Drosophila melanogaster OX=7227 GN=Moca-cyp PE=1 SV=1	5	3	4	3	9.83402e+06
Q7JZF5	RE34924p OS=Drosophila melanogaster OX=7227 GN=Rpb5 PE=1 SV=1	11	2	3	2	9.72671e+06
Q7KRS9	GH01331p OS=Drosophila melanogaster OX=7227 GN=Dmel\CG1815 PE=1 SV=1	8	8	9	8	9.64369e+06
Q9VIW3	Ran GTPase-activating protein OS=Drosophila melanogaster OX=7227 GN=RanGAP PE=1 SV=1	4	2	3	2	9641201
O97183	GH07456p OS=Drosophila melanogaster OX=7227 GN=RpII33 PE=1 SV=1	14	3	5	3	9.61336e+06
P35600	Replication factor C subunit 1 OS=Drosophila melanogaster OX=7227 GN=Gnf1 PE=1 SV=2	12	8	9	8	9.50275e+06
Q9VHE5	RH48056p OS=Drosophila melanogaster OX=7227 GN=RpL34b PE=1 SV=1	21	4	4	4	9.4557e+06
Q9W0P5	UDP-glucose 4-epimerase OS=Drosophila melanogaster OX=7227 GN=Gale PE=1 SV=1	22	4	4	4	9414648
Q9VN25	Eukaryotic translation initiation factor 3 subunit A OS=Drosophila melanogaster OX=7227 GN=eIF3a PE=1 SV=1	7	8	9	8	9.34976e+06
Q9VLU0	Barrier-to-autointegration factor OS=Drosophila melanogaster OX=7227 GN=baf PE=1 SV=1	28	2	4	2	9.31008e+06
Q7K4B2	LD47540p OS=Drosophila melanogaster OX=7227 GN=l(2)k09848 PE=1 SV=1	16	4	4	4	9.23489e+06
P29613	Triosephosphate isomerase OS=Drosophila melanogaster OX=7227 GN=Tpi PE=1 SV=3	21	3	5	3	9.11938e+06
Q9VYW4	LD04461p OS=Drosophila melanogaster OX=7227 GN=Dmel\CG1703 PE=1 SV=1	1	2	2	2	9050501
Q9W3D1	Chromatin assembly factor 1, p180 subunit OS=Drosophila melanogaster OX=7227 GN=Caf1-180 PE=1 SV=1	3	3	4	3	9018912
A1Z9S6	Su(Var)2-HP2, isoform A OS=Drosophila melanogaster OX=7227 GN=Su(var)2-HP2 PE=1 SV=1	7	14	14	14	9.00547e+06
Q9VYU5	Karl, isoform A OS=Drosophila melanogaster OX=7227 GN=Karl PE=4 SV=2	3	1	2	1	8967285
Q9VKB2	Ced-12 OS=Drosophila melanogaster OX=7227 GN=Ced-12 PE=1 SV=1	5	3	3	3	8906643
O76994	GM13959p OS=Drosophila melanogaster OX=7227 GN=Ip259 PE=2 SV=1	8	2	2	2	8.88675e+06
Q5U0Y0	LD13852p OS=Drosophila melanogaster OX=7227 GN=Sin3A PE=1 SV=1	7	7	7	7	8.8406e+06
A8DYD1	Combgap, isoform L OS=Drosophila melanogaster OX=7227 GN=cg PE=1 SV=2	8	5	6	5	8.82844e+06
Q9VM75	HEAT repeat-containing protein 1 homolog OS=Drosophila melanogaster OX=7227 GN=l(2)k09022 PE=2 SV=2	4	6	6	6	8.81858e+06
Q0KHU2	IGF-II mRNA-binding protein, isoform K OS=Drosophila melanogaster OX=7227 GN=Imp PE=1 SV=2	11	5	6	5	8.77512e+06
Q9VXE9	Structural maintenance of chromosomes protein OS=Drosophila melanogaster OX=7227 GN=SMC3 PE=1 SV=2	4	5	6	5	8.73548e+06
Q9V405	26S proteasome regulatory complex subunit p48A OS=Drosophila melanogaster OX=7227 GN=Rpt3 PE=1 SV=1	5	1	2	1	8660457
M9PDA5	Uncharacterized protein, isoform B OS=Drosophila melanogaster OX=7227 GN=Dmel\CG34163 PE=4 SV=1	29	2	2	2	8.64975e+06
Q9VJH2	Aspartyl-tRNA synthetase, mitochondrial, isoform A OS=Drosophila melanogaster OX=7227 GN=AspRS-m PE=1 SV=3	8	6	7	6	8.5593e+06
Q7K3M5	DEAH-box helicase 15, isoform A OS=Drosophila melanogaster OX=7227 GN=Dhx15 PE=1 SV=1	4	2	3	2	8.53031e+06
M9PEC8	Dynein heavy chain 64C, isoform G OS=Drosophila melanogaster OX=7227 GN=Dhc64C PE=1 SV=1	4	12	14	12	8.45867e+06
E1JIH4	Uncharacterized protein, isoform D OS=Drosophila melanogaster OX=7227 GN=Dmel\CG8478 PE=1 SV=1	7	3	3	3	8.28387e+06
M9NDM4	Will die slowly, isoform B OS=Drosophila melanogaster OX=7227 GN=wds PE=4 SV=1	19	6	7	6	8.25517e+06
Q24572	Probable histone-binding protein Caf1 OS=Drosophila melanogaster OX=7227 GN=Caf1 PE=1 SV=1	12	3	3	3	8.23275e+06
Q9VEP0	BED-type domain-containing protein OS=Drosophila melanogaster OX=7227 GN=Dmel\CG3995 PE=1 SV=1	10	4	4	4	8.03965e+06
Q9V431	Apoptosis inhibitor 5 homolog OS=Drosophila melanogaster OX=7227 GN=Aac11 PE=2 SV=1	4	2	3	2	8.01171e+06
O76324	Discs overgrown protein kinase OS=Drosophila melanogaster OX=7227 GN=dco PE=1 SV=2	6	3	6	3	7983519
P28668	Bifunctional glutamate/proline--tRNA ligase OS=Drosophila melanogaster OX=7227 GN=GluProRS PE=1 SV=2	4	6	8	6	7.92794e+06
Q9V7Y2	Sphingosine-1-phosphate lyase OS=Drosophila melanogaster OX=7227 GN=Sply PE=1 SV=1	6	2	2	2	7.92718e+06
Q7JQT9	LD47550p OS=Drosophila melanogaster OX=7227 GN=Dmel\CG1671 PE=1 SV=1	8	5	6	5	7.90832e+06
P48591	Ribonucleoside-diphosphate reductase large subunit OS=Drosophila melanogaster OX=7227 GN=RnrL PE=1 SV=2	5	3	4	3	7.7575e+06
Q9VC94	LD41803p OS=Drosophila melanogaster OX=7227 GN=Dmel\CG5728 PE=1 SV=2	5	5	5	5	7.75095e+06
Q9XZ06	Nuclear pore complex protein Nup93-1 OS=Drosophila melanogaster OX=7227 GN=Nup93-1 PE=1 SV=1	11	7	7	7	7.75079e+06
Q7KTI8	Receptor protein-tyrosine kinase OS=Drosophila melanogaster OX=7227 GN=Pvr PE=1 SV=1	4	4	5	3	7.72021e+06
M9MRT5	Loquacious, isoform D OS=Drosophila melanogaster OX=7227 GN=loqs PE=1 SV=1	3	1	1	1	7.71465e+06
Q9VQ61	Aspartate aminotransferase OS=Drosophila melanogaster OX=7227 GN=Got2 PE=1 SV=1	22	7	10	7	7.5922e+06
Q9VQ76	LD36155p OS=Drosophila melanogaster OX=7227 GN=tho2 PE=1 SV=2	3	4	4	4	7.41599e+06
Q7JXU4	Nucleolar GTP-binding protein 2 OS=Drosophila melanogaster OX=7227 GN=Ns2 PE=1 SV=1	12	6	6	6	7.39332e+06
Q9VCK0	Eukaryotic translation initiation factor 3 subunit D-1 OS=Drosophila melanogaster OX=7227 GN=eIF3d1 PE=1 SV=1	6	2	2	2	7370313
Q9W2K4	LD44216p OS=Drosophila melanogaster OX=7227 GN=cg4266 PE=1 SV=2	3	3	4	3	7.28817e+06
M9PFS7	Scm-related gene containing four mbt domains, isoform D OS=Drosophila melanogaster OX=7227 GN=Sfmbt PE=1 SV=1	1	2	2	2	7.28314e+06
P05990	CAD protein OS=Drosophila melanogaster OX=7227 GN=r PE=1 SV=3	4	7	8	7	7.25103e+06
Q9U9Q1	Replication factor C 38kD subunit, isoform A OS=Drosophila melanogaster OX=7227 GN=RfC38 PE=1 SV=1	3	1	2	1	7225074
Q7KSU6	Uncharacterized protein, isoform D OS=Drosophila melanogaster OX=7227 GN=anon-WO0118547.344 PE=1 SV=1	32	13	16	13	7.1967e+06
Q94901	RNA-binding protein lark OS=Drosophila melanogaster OX=7227 GN=lark PE=1 SV=1	16	4	5	4	7.13034e+06
Q9U9Q2	Neosin, isoform A OS=Drosophila melanogaster OX=7227 GN=Neos PE=2 SV=1	12	4	4	4	7.10923e+06
Q9VYQ9	LD24662p OS=Drosophila melanogaster OX=7227 GN=Tango4 PE=1 SV=1	14	4	5	3	7.05225e+06
Q9W351	Aladin OS=Drosophila melanogaster OX=7227 GN=Aladin PE=2 SV=1	7	2	3	2	6968136
Q9VL96	Pescadillo homolog OS=Drosophila melanogaster OX=7227 GN=CG4364 PE=1 SV=1	8	5	5	5	6.95615e+06
Q7K2B0	Ribosomal RNA-processing protein 8 OS=Drosophila melanogaster OX=7227 GN=CG7137 PE=1 SV=1	15	4	6	4	6.92376e+06
Q9V9T4	ATP-dependent chromatin assembly factor large subunit OS=Drosophila melanogaster OX=7227 GN=Acf PE=1 SV=1	5	7	7	7	6.86844e+06
Q9VJ19	RE25263p OS=Drosophila melanogaster OX=7227 GN=RpL30 PE=1 SV=1	41	3	5	3	6.84551e+06
Q9VPX5	Vacuolar protein sorting-associated protein 29 OS=Drosophila melanogaster OX=7227 GN=Vps29 PE=1 SV=1	15	2	2	2	6.81344e+06
Q9VW54	26S proteasome non-ATPase regulatory subunit 2 OS=Drosophila melanogaster OX=7227 GN=Rpn1 PE=1 SV=2	3	2	4	2	6.79841e+06
Q9VNF3	RE01652p OS=Drosophila melanogaster OX=7227 GN=Dmel\CG12171 PE=1 SV=1	4	1	1	1	6722026
A1Z898	Chromatin assembly factor 1, p105 subunit OS=Drosophila melanogaster OX=7227 GN=Caf1-105 PE=1 SV=1	3	2	3	2	6.56408e+06
Q9VR56	tRNA methyltransferase 10 homolog A OS=Drosophila melanogaster OX=7227 GN=trmt10a PE=2 SV=1	4	1	1	1	6559684
Q9W1F4	THO complex subunit 5 OS=Drosophila melanogaster OX=7227 GN=thoc5 PE=1 SV=2	6	3	3	3	6527104
Q9VJZ7	Ribosomal RNA processing protein 1 homolog OS=Drosophila melanogaster OX=7227 GN=Nnp-1 PE=1 SV=1	4	3	4	3	6514479
A4V0N4	MIP16230p OS=Drosophila melanogaster OX=7227 GN=Vha68-2 PE=1 SV=1	2	1	1	1	6.48824e+06
Q9VJ43	LD10783p OS=Drosophila melanogaster OX=7227 GN=ScpX PE=1 SV=1	11	3	6	3	6.46601e+06
Q9W3K4	LD45266p OS=Drosophila melanogaster OX=7227 GN=Dmel\CG1575 PE=2 SV=1	3	2	3	2	6454583
Q9Y0I1	NuA4 complex subunit EAF3 homolog OS=Drosophila melanogaster OX=7227 GN=MRG15 PE=1 SV=1	8	2	3	2	6438821
Q8SXP8	GH09868p OS=Drosophila melanogaster OX=7227 GN=TBPH PE=1 SV=1	8	2	3	2	6.42283e+06
A1Z9E2	Protein lin-54 homolog OS=Drosophila melanogaster OX=7227 GN=mip120 PE=1 SV=1	13	6	7	6	6.39381e+06
P56175	Probable RNA 3'-terminal phosphate cyclase-like protein OS=Drosophila melanogaster OX=7227 GN=Rtc1 PE=2 SV=3	10	3	4	3	6.35614e+06
Q9W045	FI21255p1 OS=Drosophila melanogaster OX=7227 GN=BcDNA:SD08776 PE=2 SV=2	15	3	4	3	6133073
Q6NQY9	LD11580p OS=Drosophila melanogaster OX=7227 GN=cg9143 PE=1 SV=1	6	3	6	3	6.06649e+06
C0HKA1	40S ribosomal protein S14b OS=Drosophila melanogaster OX=7227 GN=RpS14b PE=2 SV=1	44	5	5	5	6.00959e+06
Q9VHX4	LD24679p OS=Drosophila melanogaster OX=7227 GN=Dmel\CG2767 PE=1 SV=1	5	1	1	1	5977173
Q8SWW4	LD28380p OS=Drosophila melanogaster OX=7227 GN=anon-WO0140519.52 PE=1 SV=1	5	6	6	6	5.97306e+06
Q8T6B9	Poly(U)-binding-splicing factor half pint OS=Drosophila melanogaster OX=7227 GN=hfp PE=1 SV=2	2	1	1	1	5.92937e+06
Q9VG84	DNA ligase OS=Drosophila melanogaster OX=7227 GN=DNAlig3 PE=1 SV=3	5	3	4	3	5.92778e+06
Q8MLV3	Uncharacterized protein OS=Drosophila melanogaster OX=7227 GN=Dmel\CG30403 PE=4 SV=3	10	2	3	2	5.83964e+06
D2NUK9	Ribonucloprotein OS=Drosophila melanogaster OX=7227 GN=hoip PE=1 SV=1	39	3	3	3	5837596
Q24192	Ras-like GTP-binding protein RhoL OS=Drosophila melanogaster OX=7227 GN=RhoL PE=2 SV=1	18	2	2	2	5.82584e+06
Q7JVI3	Eukaryotic translation initiation factor 3 subunit M OS=Drosophila melanogaster OX=7227 GN=eIF3m PE=2 SV=1	8	2	2	2	5.76863e+06
Q9VA69	Prolyl 4-hydroxylase alpha-related protein PH4[alpha]EFB OS=Drosophila melanogaster OX=7227 GN=PH4alphaEFB PE=1 SV=2	9	4	5	4	5.74236e+06
A1Z7K2	FI03455p OS=Drosophila melanogaster OX=7227 GN=CG2396 PE=1 SV=1	10	4	5	4	5.68322e+06
Q9VKW3	Replication factor C subunit 3 OS=Drosophila melanogaster OX=7227 GN=RfC3 PE=1 SV=2	14	3	3	3	5.68271e+06
P91875	DNA-directed RNA polymerase I subunit RPA1 OS=Drosophila melanogaster OX=7227 GN=RpI1 PE=1 SV=2	1	1	1	1	5.59108e+06
O17445	60S ribosomal protein L15 OS=Drosophila melanogaster OX=7227 GN=RpL15 PE=1 SV=1	17	3	3	3	5.55797e+06
Q8IQV9	Nuclear pore complex protein Nup205 OS=Drosophila melanogaster OX=7227 GN=Nup205 PE=2 SV=1	3	4	7	4	5.54297e+06
Q9VKN7	Aurora kinase B OS=Drosophila melanogaster OX=7227 GN=ial PE=1 SV=1	8	2	2	2	5.51364e+06
Q9W462	Ubiquitin carboxyl-terminal hydrolase 30 homolog OS=Drosophila melanogaster OX=7227 GN=Usp30 PE=2 SV=1	6	2	4	2	5486702
M9NDS8	Myosin binding subunit, isoform N OS=Drosophila melanogaster OX=7227 GN=Mbs PE=1 SV=1	3	2	2	2	5.45206e+06
Q7KK96	Structural maintenance of chromosomes protein OS=Drosophila melanogaster OX=7227 GN=SMC2 PE=1 SV=1	4	3	3	3	5.45198e+06
A4V303	T-complex protein 1 subunit gamma OS=Drosophila melanogaster OX=7227 GN=CCT3 PE=1 SV=1	12	5	5	5	5.4187e+06
P80455	40S ribosomal protein S12 OS=Drosophila melanogaster OX=7227 GN=RpS12 PE=1 SV=2	12	2	2	2	5.3247e+06
X2JEM4	GEO07185p1 OS=Drosophila melanogaster OX=7227 GN=RpS28b PE=2 SV=1	31	2	2	2	5.32061e+06
Q9VKQ3	Ribosome biogenesis protein WDR12 homolog OS=Drosophila melanogaster OX=7227 GN=CG6724 PE=2 SV=1	11	4	4	4	5.2128e+06
M9NEV0	Little imaginal discs, isoform C OS=Drosophila melanogaster OX=7227 GN=lid PE=4 SV=1	4	4	4	4	5.2125e+06
Q7K0D8	Nuclear pore complex protein Nup50 OS=Drosophila melanogaster OX=7227 GN=Nup50 PE=2 SV=1	5	2	2	2	5.1999e+06
P13469	DNA-binding protein modulo OS=Drosophila melanogaster OX=7227 GN=mod PE=1 SV=2	2	1	2	1	5183084
P50887	60S ribosomal protein L22 OS=Drosophila melanogaster OX=7227 GN=RpL22 PE=1 SV=2	39	8	9	8	5.16686e+06
P29310	14-3-3 protein zeta OS=Drosophila melanogaster OX=7227 GN=14-3-3zeta PE=1 SV=1	19	4	4	4	5097247
A0A0B4KI32	CIN85 and CD2AP related, isoform E OS=Drosophila melanogaster OX=7227 GN=cindr PE=1 SV=1	8	4	6	4	5.06589e+06
Q0KIB3	Histone acetyltransferase type B catalytic subunit OS=Drosophila melanogaster OX=7227 GN=Hat1 PE=1 SV=1	3	1	2	1	5.03386e+06
Q8MT06	Guanine nucleotide-binding protein-like 3 homolog OS=Drosophila melanogaster OX=7227 GN=Ns1 PE=1 SV=2	3	1	2	1	5.01636e+06
P20028	DNA-directed RNA polymerase I subunit RPA2 OS=Drosophila melanogaster OX=7227 GN=RpI135 PE=1 SV=2	1	1	1	1	5009340
Q9W3K3	LD41718p OS=Drosophila melanogaster OX=7227 GN=Dmel\CG2260 PE=1 SV=1	5	3	4	3	5.00847e+06
P29845	Heat shock 70 kDa protein cognate 5 OS=Drosophila melanogaster OX=7227 GN=Hsc70-5 PE=1 SV=2	10	5	5	5	4.98471e+06
Q9U9Q4	Eukaryotic translation initiation factor 3 subunit H OS=Drosophila melanogaster OX=7227 GN=eIF3h PE=1 SV=2	12	2	2	2	4.96312e+06
E1JH57	Mars, isoform B OS=Drosophila melanogaster OX=7227 GN=mars PE=1 SV=1	13	8	8	8	4.95337e+06
Q9VXK5	Putative rRNA methyltransferase OS=Drosophila melanogaster OX=7227 GN=dSpb1 PE=1 SV=1	10	7	7	7	4.95204e+06
Q95RQ8	LD15650p OS=Drosophila melanogaster OX=7227 GN=pita PE=1 SV=1	8	4	4	4	4.89264e+06
E2QCG7	Eukaryotic translation initiation factor 3 subunit B OS=Drosophila melanogaster OX=7227 GN=eIF3b PE=1 SV=1	5	2	3	2	4870318
A1Z6I7	Bub1-related kinase OS=Drosophila melanogaster OX=7227 GN=BubR1 PE=1 SV=1	2	1	1	1	4870036
Q9V9M7	RE62581p OS=Drosophila melanogaster OX=7227 GN=RpL21 PE=1 SV=1	18	3	4	3	4.82264e+06
A0A0B4K7J2	E3 SUMO-protein ligase RanBP2 OS=Drosophila melanogaster OX=7227 GN=Nup358 PE=1 SV=1	4	6	8	6	4.79026e+06
Q9VC61	Protein CREBRF homolog OS=Drosophila melanogaster OX=7227 GN=REPTOR PE=1 SV=2	1	1	2	1	4766563
Q9VC36	Polybromo OS=Drosophila melanogaster OX=7227 GN=polybromo PE=1 SV=1	6	7	8	7	4.76579e+06
Q9VC96	BRWD3 OS=Drosophila melanogaster OX=7227 GN=BRWD3 PE=1 SV=2	3	5	5	5	4.71437e+06
A0A0B4K6K9	La related protein, isoform F OS=Drosophila melanogaster OX=7227 GN=larp PE=1 SV=1	3	3	3	3	4.70582e+06
Q9VAX8	LD28793p OS=Drosophila melanogaster OX=7227 GN=Dmel\CG4849 PE=1 SV=1	4	4	4	4	4670741
A1ZA92	Polynucleotide 5'-hydroxyl-kinase NOL9 OS=Drosophila melanogaster OX=7227 GN=CG8414 PE=2 SV=1	3	2	2	2	4652102
P54367	Casein kinase I isoform alpha OS=Drosophila melanogaster OX=7227 GN=CkIalpha PE=1 SV=1	7	2	3	2	4.61227e+06
Q9VHP9	Centromeric protein-C, isoform A OS=Drosophila melanogaster OX=7227 GN=Cenp-C PE=1 SV=4	6	5	5	5	4.59817e+06
M9PIM0	Ribosomal protein L10, isoform E OS=Drosophila melanogaster OX=7227 GN=RpL10 PE=4 SV=1	17	4	5	4	4.58508e+06
Q9VHR5	Uncharacterized protein OS=Drosophila melanogaster OX=7227 GN=Dmel\CG9684 PE=1 SV=2	8	4	4	4	4.56988e+06
Q7K3D8	DNA methyltransferase 1-associated protein 1 OS=Drosophila melanogaster OX=7227 GN=DMAP1 PE=1 SV=1	5	2	2	2	4.52907e+06
A4V4I8	Shibire, isoform F OS=Drosophila melanogaster OX=7227 GN=shi PE=1 SV=1	5	3	3	3	4503340
Q9TVQ5	Transcription elongation factor SPT4 OS=Drosophila melanogaster OX=7227 GN=spt4 PE=1 SV=1	15	1	1	1	4.49552e+06
M9PFR8	Artemis, isoform B OS=Drosophila melanogaster OX=7227 GN=Arts PE=4 SV=1	1	1	1	1	4.4938e+06
Q9VXG6	Phospholipid-transporting ATPase OS=Drosophila melanogaster OX=7227 GN=Dmel\CG4301 PE=1 SV=2	0	1	1	1	4.46341e+06
M9PB90	Cullin-associated and neddylation-dissociated 1, isoform B OS=Drosophila melanogaster OX=7227 GN=Cand1 PE=1 SV=1	3	2	3	2	4.4504e+06
Q9VKJ6	Cation-transporting ATPase OS=Drosophila melanogaster OX=7227 GN=Dmel\CG6230 PE=1 SV=1	3	3	3	3	4410821
A1Z9G2	Pre-mRNA-splicing factor syf1 homolog OS=Drosophila melanogaster OX=7227 GN=fand PE=1 SV=1	1	2	3	2	4.38489e+06
Q9VFB5	IP02321p OS=Drosophila melanogaster OX=7227 GN=Rpb7 PE=1 SV=2	10	1	2	1	4.32759e+06
Q7K3D4	Peptidylprolyl isomerase OS=Drosophila melanogaster OX=7227 GN=zda PE=1 SV=1	6	2	2	2	4.29204e+06
P48149	40S ribosomal protein S15Aa OS=Drosophila melanogaster OX=7227 GN=RpS15Aa PE=1 SV=2	27	4	4	4	4.2422e+06
P48461	Serine/threonine-protein phosphatase alpha-1 isoform OS=Drosophila melanogaster OX=7227 GN=Pp1alpha-96A PE=1 SV=1	13	3	3	1	4226639
Q9VKC8	FI03495p OS=Drosophila melanogaster OX=7227 GN=Tom70 PE=1 SV=2	5	2	3	2	4.22486e+06
Q9XYU0	DNA replication licensing factor Mcm7 OS=Drosophila melanogaster OX=7227 GN=Mcm7 PE=1 SV=1	5	3	4	3	4195567
O44081	H/ACA ribonucleoprotein complex subunit 4 OS=Drosophila melanogaster OX=7227 GN=Nop60B PE=1 SV=1	19	6	7	6	4.19453e+06
Q9VXE6	Nuclear pore complex protein Nup153 OS=Drosophila melanogaster OX=7227 GN=Nup153 PE=1 SV=4	6	6	6	6	4.15591e+06
Q9VNZ3	DNA-directed RNA polymerases I, II, and III subunit RPABC3 OS=Drosophila melanogaster OX=7227 GN=Rpb8 PE=1 SV=1	9	1	2	1	4132999
P35875	Poly [ADP-ribose] polymerase OS=Drosophila melanogaster OX=7227 GN=Parp PE=1 SV=1	5	4	4	4	4.12038e+06
Q9VWK5	GH15225p OS=Drosophila melanogaster OX=7227 GN=Ulp1 PE=1 SV=1	4	5	6	5	4.08648e+06
Q9VN50	Eukaryotic translation initiation factor 3 subunit F-1 OS=Drosophila melanogaster OX=7227 GN=eIF3f1 PE=2 SV=1	12	2	3	2	4.04285e+06
A0A0B4KGN2	MICOS complex subunit MIC60 OS=Drosophila melanogaster OX=7227 GN=Mitofilin PE=3 SV=1	8	4	5	4	4.02882e+06
Q8SX57	LD44221p OS=Drosophila melanogaster OX=7227 GN=CG11005 PE=1 SV=1	11	2	2	2	4.00931e+06
A1ZAW0	Dicer-2, isoform A OS=Drosophila melanogaster OX=7227 GN=Dcr-2 PE=1 SV=1	2	3	4	3	4.00698e+06
Q7KQZ4	Longitudinals lacking protein, isoforms A/B/D/L OS=Drosophila melanogaster OX=7227 GN=lola PE=1 SV=1	12	7	8	7	4.00122e+06
B7Z0D4	Uncharacterized protein, isoform C OS=Drosophila melanogaster OX=7227 GN=clone 2.45 PE=1 SV=1	5	4	4	4	3.99303e+06
X2JFW6	Uncharacterized protein, isoform B OS=Drosophila melanogaster OX=7227 GN=Dmel\CG8289 PE=1 SV=1	17	5	5	5	3.98539e+06
Q9VUC6	Formin-like protein OS=Drosophila melanogaster OX=7227 GN=Frl PE=1 SV=3	1	1	1	1	3.98283e+06
P48588	40S ribosomal protein S25 OS=Drosophila melanogaster OX=7227 GN=RpS25 PE=1 SV=3	15	2	3	2	3.97992e+06
Q9XYZ4	Double-strand break repair protein OS=Drosophila melanogaster OX=7227 GN=mre11 PE=1 SV=1	12	5	5	5	3.9588e+06
Q24253	AP complex subunit beta OS=Drosophila melanogaster OX=7227 GN=AP-1-2beta PE=1 SV=1	2	2	2	2	3.95492e+06
P25439	ATP-dependent helicase brm OS=Drosophila melanogaster OX=7227 GN=brm PE=1 SV=2	5	7	8	7	3.94205e+06
Q9VB52	LD05287p OS=Drosophila melanogaster OX=7227 GN=l(3)mbt PE=1 SV=1	2	1	1	1	3.91672e+06
Q9VYG2	Brahma-associated protein of 60 kDa OS=Drosophila melanogaster OX=7227 GN=Bap60 PE=1 SV=1	4	1	2	1	3.91115e+06
Q53YH3	Calreticulin OS=Drosophila melanogaster OX=7227 GN=Calr PE=1 SV=1	5	3	3	3	3.90644e+06
Q9VC28	60S ribosome subunit biogenesis protein NIP7 homolog OS=Drosophila melanogaster OX=7227 GN=anon-WO0118547.410 PE=1 SV=1	16	2	3	2	3.90243e+06
Q8IMX4	FI04408p OS=Drosophila melanogaster OX=7227 GN=Rox8 PE=1 SV=1	2	2	2	2	3.89814e+06
Q8IRG6	FACT complex subunit spt16 OS=Drosophila melanogaster OX=7227 GN=dre4 PE=1 SV=2	11	9	9	9	3.89461e+06
Q9W0M7	Splicing factor 3B subunit 3 OS=Drosophila melanogaster OX=7227 GN=Sf3b3 PE=1 SV=2	4	4	6	4	3.8555e+06
X2JC79	Eukaryotic translation initiation factor 4H1, isoform D OS=Drosophila melanogaster OX=7227 GN=eIF4H1 PE=1 SV=1	12	4	4	4	3.83675e+06
TVS85715.1	50S ribosomal protein L17 [Wolbachia pipientis]	9	1	1	1	3.82245e+06
P54351	Vesicle-fusing ATPase 2 OS=Drosophila melanogaster OX=7227 GN=Nsf2 PE=2 SV=2	4	3	3	3	3.81814e+06
Q9VK59	LD23647p OS=Drosophila melanogaster OX=7227 GN=Dmel\CG5787 PE=1 SV=2	9	5	6	5	3.78615e+06
P28166	Zinc finger protein 1 OS=Drosophila melanogaster OX=7227 GN=zfh1 PE=1 SV=2	1	1	1	1	3.78439e+06
Q9VWP5	Hat-trick, isoform D OS=Drosophila melanogaster OX=7227 GN=htk PE=1 SV=4	4	5	5	5	3.76998e+06
Q9VDS6	Surfeit locus protein 6 homolog OS=Drosophila melanogaster OX=7227 GN=Surf6 PE=1 SV=1	10	2	2	2	3.71044e+06
Q9VHJ3	Enhancer of variegation 3-9 OS=Drosophila melanogaster OX=7227 GN=E(var)3-9 PE=1 SV=1	3	1	1	1	3704566
Q9W5R8	60S ribosomal protein L5 OS=Drosophila melanogaster OX=7227 GN=RpL5 PE=1 SV=2	14	3	3	3	3.68954e+06
Q01604	Phosphoglycerate kinase OS=Drosophila melanogaster OX=7227 GN=Pgk PE=2 SV=2	11	3	3	3	3.67614e+06
A0A0B4KGX1	Jaguar, isoform L OS=Drosophila melanogaster OX=7227 GN=jar PE=1 SV=1	10	9	9	9	3.63642e+06
Q7PL83	FI02801p OS=Drosophila melanogaster OX=7227 GN=Spf45 PE=1 SV=1	7	2	2	2	3.63364e+06
A1Z9E3	Elongation factor Tu OS=Drosophila melanogaster OX=7227 GN=mEFTu1 PE=1 SV=1	9	2	3	2	3.63103e+06
WP_038199051.1	HU family DNA-binding protein [Wolbachia pipientis]	41	3	4	3	3.6306e+06
Q9V9S8	Ferrochelatase, mitochondrial OS=Drosophila melanogaster OX=7227 GN=FeCh PE=2 SV=1	7	1	1	1	3.62543e+06
A0A0B4LFL2	Eukaryotic translation initiation factor 3 subunit C OS=Drosophila melanogaster OX=7227 GN=eIF3c PE=3 SV=1	4	3	3	3	3.61731e+06
A1Z8A6	Pipsqueak, isoform M OS=Drosophila melanogaster OX=7227 GN=psq PE=1 SV=2	3	2	2	2	3.58437e+06
Q9VUM0	Probable DNA mismatch repair protein Msh6 OS=Drosophila melanogaster OX=7227 GN=Msh6 PE=1 SV=2	4	3	3	3	3.58363e+06
Q9VK44	LD24832p OS=Drosophila melanogaster OX=7227 GN=dUfd2 PE=1 SV=1	1	1	1	1	3568710
M9PFB5	Alien, isoform D OS=Drosophila melanogaster OX=7227 GN=alien PE=4 SV=1	2	1	1	1	3.56329e+06
Q7K3J0	Chaperonin containing TCP1 subunit 8 OS=Drosophila melanogaster OX=7227 GN=CCT8 PE=1 SV=1	18	6	6	6	3.55547e+06
Q9VIW7	RNA-splicing ligase RtcB homolog OS=Drosophila melanogaster OX=7227 GN=RtcB PE=2 SV=1	2	1	1	1	3.50033e+06
Q9VIF0	Nucleolar complex protein 2 homolog OS=Drosophila melanogaster OX=7227 GN=CG9246 PE=1 SV=1	2	1	1	1	3.49903e+06
Q9VWH4	Probable isocitrate dehydrogenase [NAD] subunit alpha, mitochondrial OS=Drosophila melanogaster OX=7227 GN=Idh3a PE=2 SV=1	12	3	4	3	3.48511e+06
Q9VN44	FI07923p OS=Drosophila melanogaster OX=7227 GN=Karybeta3 PE=1 SV=1	7	5	5	5	3481671
Q9V3F3	Transcription termination factor, mitochondrial OS=Drosophila melanogaster OX=7227 GN=mTTF PE=2 SV=1	5	2	2	2	3.46625e+06
Q9VVI0	SD09427p OS=Drosophila melanogaster OX=7227 GN=U4-U6-60K PE=1 SV=1	7	3	3	3	3.45116e+06
Q9VT00	Jumonji, AT rich interactive domain 2 OS=Drosophila melanogaster OX=7227 GN=Jarid2 PE=1 SV=3	1	2	2	2	3.44534e+06
O76521	Importin subunit alpha OS=Drosophila melanogaster OX=7227 GN=Kap-alpha1 PE=2 SV=1	2	1	1	1	3.42724e+06
O46048	EG:133E12.4 protein OS=Drosophila melanogaster OX=7227 GN=east PE=1 SV=1	5	7	7	7	3.42471e+06
O77459	Transcription factor Ken OS=Drosophila melanogaster OX=7227 GN=ken PE=2 SV=1	3	1	2	1	3.40862e+06
A0A0B4K6W1	Suppressor of hairy wing, isoform C OS=Drosophila melanogaster OX=7227 GN=su(Hw) PE=4 SV=1	5	4	5	4	3.39817e+06
B7Z0B1	Sosondowah, isoform J OS=Drosophila melanogaster OX=7227 GN=sowah PE=1 SV=2	6	2	2	2	3.379e+06
E1JIJ5	Vacuolar proton pump subunit B OS=Drosophila melanogaster OX=7227 GN=Vha55 PE=1 SV=1	3	1	1	1	3.33739e+06
Q9V3D2	Oxygen-dependent coproporphyrinogen-III oxidase OS=Drosophila melanogaster OX=7227 GN=Coprox PE=2 SV=1	5	1	2	1	3.32834e+06
P35381	ATP synthase subunit alpha, mitochondrial OS=Drosophila melanogaster OX=7227 GN=blw PE=1 SV=2	4	2	3	2	3309398
Q9VID9	Uncharacterized protein, isoform B OS=Drosophila melanogaster OX=7227 GN=BEST:LD19244 PE=1 SV=3	4	6	6	6	3.28439e+06
Q9VQ58	FI15207p1 OS=Drosophila melanogaster OX=7227 GN=EMSY PE=1 SV=1	2	1	2	1	3.28015e+06
Q9W179	Sterile20-like kinase, isoform B OS=Drosophila melanogaster OX=7227 GN=Slik PE=1 SV=2	1	1	1	1	3275732
A0A0B4JD33	Suppressor of variegation 2-10, isoform L OS=Drosophila melanogaster OX=7227 GN=Su(var)2-10 PE=1 SV=1	5	2	2	2	3.27392e+06
A0A0B4K7L0	Rad50, isoform E OS=Drosophila melanogaster OX=7227 GN=rad50 PE=1 SV=1	5	4	6	4	3.26447e+06
Q9VKK1	Enhancer of mRNA-decapping protein 4 homolog OS=Drosophila melanogaster OX=7227 GN=Ge-1 PE=1 SV=2	3	4	4	4	3.26136e+06
Q9VCD8	Structural maintenance of chromosomes protein OS=Drosophila melanogaster OX=7227 GN=SMC1 PE=1 SV=1	7	6	7	6	3.22985e+06
Q9VWQ7	GEO10539p1 OS=Drosophila melanogaster OX=7227 GN=Dmel\CG6891 PE=1 SV=1	25	3	3	3	3.22455e+06
Q9V597	60S ribosomal protein L31 OS=Drosophila melanogaster OX=7227 GN=RpL31 PE=1 SV=1	11	1	1	1	3224036
A1ZBJ2	Uncharacterized protein, isoform B OS=Drosophila melanogaster OX=7227 GN=cg7461 PE=1 SV=2	2	1	1	1	3.22259e+06
Q8IR86	Bifocal, isoform B OS=Drosophila melanogaster OX=7227 GN=bif PE=1 SV=1	2	2	2	2	3.21709e+06
Q9VW10	LD21924p OS=Drosophila melanogaster OX=7227 GN=Dmel\CG9300 PE=1 SV=1	9	6	6	6	3.21521e+06
Q0KI98	FI06027p OS=Drosophila melanogaster OX=7227 GN=TrpRS PE=1 SV=1	8	2	2	2	3.20361e+06
P18105	Kinesin-like protein Nod OS=Drosophila melanogaster OX=7227 GN=nod PE=1 SV=1	3	2	2	2	3201894
Q8IH18	LD07709p OS=Drosophila melanogaster OX=7227 GN=4E-T PE=1 SV=1	7	4	4	4	3.19572e+06
A8DYV5	Nuclear receptor coactivator 6, isoform F OS=Drosophila melanogaster OX=7227 GN=Ncoa6 PE=4 SV=2	0	1	2	1	3.1847e+06
Q7KSM5	Activator of SUMO 1 OS=Drosophila melanogaster OX=7227 GN=Aos1 PE=1 SV=1	8	2	2	2	3.1801e+06
M9PBJ2	Lethal (2) giant larvae, isoform K OS=Drosophila melanogaster OX=7227 GN=l(2)gl PE=4 SV=1	3	2	2	2	3166432
A8DYA3	Toutatis, isoform E OS=Drosophila melanogaster OX=7227 GN=tou PE=1 SV=1	2	4	5	4	3.14378e+06
A0A0B4JDC3	Uncharacterized protein, isoform B OS=Drosophila melanogaster OX=7227 GN=Dmel\CG6621 PE=4 SV=1	2	1	1	1	3.14129e+06
A0A0B4KFA3	Uncharacterized protein, isoform F OS=Drosophila melanogaster OX=7227 GN=Dmel\CG30015 PE=1 SV=1	3	4	4	4	3.13031e+06
A0A0B4KI71	Microtubule-associated protein 205, isoform C OS=Drosophila melanogaster OX=7227 GN=Map205 PE=1 SV=1	6	5	5	5	3.12628e+06
O77460	Inorganic pyrophosphatase OS=Drosophila melanogaster OX=7227 GN=Nurf-38 PE=1 SV=3	10	2	3	2	3.11577e+06
Q9VWD9	LD38919p OS=Drosophila melanogaster OX=7227 GN=Ubqn PE=1 SV=1	6	2	4	2	3.10248e+06
O62621	Coatomer subunit beta' OS=Drosophila melanogaster OX=7227 GN=beta'COP PE=2 SV=2	6	3	3	3	3.10159e+06
Q9VAQ5	Probable dimethyladenosine transferase OS=Drosophila melanogaster OX=7227 GN=CG11837 PE=2 SV=1	4	1	1	1	3096785
Q8IQF8	AT18092p OS=Drosophila melanogaster OX=7227 GN=Akr1B PE=1 SV=1	6	1	1	1	3.09637e+06
P17789	Protein tramtrack, beta isoform OS=Drosophila melanogaster OX=7227 GN=ttk PE=1 SV=2	5	2	2	2	3.0841e+06
P26802	Probable ATP-dependent RNA helicase Dbp73D OS=Drosophila melanogaster OX=7227 GN=Dbp73D PE=2 SV=3	3	1	1	1	3.07034e+06
A0A0B4KGS7	Unkempt, isoform F OS=Drosophila melanogaster OX=7227 GN=unk PE=4 SV=1	3	1	1	1	3064219
Q9V3H2	26S proteasome non-ATPase regulatory subunit 14 OS=Drosophila melanogaster OX=7227 GN=Rpn11 PE=1 SV=1	3	1	1	1	3058743
Q9VN93	Putative cysteine proteinase CG12163 OS=Drosophila melanogaster OX=7227 GN=CG12163 PE=2 SV=2	7	2	3	2	3046769
Q9V3V0	DXl6 protein OS=Drosophila melanogaster OX=7227 GN=x16 PE=1 SV=1	5	1	2	1	3.0329e+06
Q9W254	Quaking related 58E-2, isoform A OS=Drosophila melanogaster OX=7227 GN=qkr58E-2 PE=1 SV=1	2	1	1	1	3028658
A0A0B4LGZ6	Hyperplastic discs, isoform B OS=Drosophila melanogaster OX=7227 GN=hyd PE=1 SV=1	1	4	4	4	3022737
A1Z7J7	Secretory 31, isoform A OS=Drosophila melanogaster OX=7227 GN=Sec31 PE=1 SV=1	1	1	1	1	3.01471e+06
Q9VBU9	40S ribosomal protein S27 OS=Drosophila melanogaster OX=7227 GN=RpS27 PE=1 SV=1	23	2	2	2	2.9859e+06
P54399	Protein disulfide-isomerase OS=Drosophila melanogaster OX=7227 GN=Pdi PE=2 SV=1	11	5	6	5	2.95921e+06
A0A0B4KGP0	Stumps, isoform F OS=Drosophila melanogaster OX=7227 GN=stumps PE=4 SV=1	6	3	3	3	2.9563e+06
Q9W391	Probable phosphorylase b kinase regulatory subunit alpha OS=Drosophila melanogaster OX=7227 GN=CG7766 PE=1 SV=2	1	1	1	1	2.95036e+06
Q7K180	LD02709p OS=Drosophila melanogaster OX=7227 GN=Map60 PE=1 SV=1	17	6	6	6	2.94987e+06
A1Z6Z8	Dilute class unconventional myosin, isoform C OS=Drosophila melanogaster OX=7227 GN=didum PE=1 SV=1	2	2	2	2	2946713
X2JDI1	Serine/threonine-protein phosphatase OS=Drosophila melanogaster OX=7227 GN=mts PE=3 SV=1	9	2	2	2	2945943
A1ZAA5	Glutamate oxaloacetate transaminase 1, isoform B OS=Drosophila melanogaster OX=7227 GN=Got1 PE=1 SV=1	8	2	2	2	2936831
A0A0B4LGV3	Misexpression suppressor of ras 4, isoform D OS=Drosophila melanogaster OX=7227 GN=MESR4 PE=1 SV=1	1	2	3	2	2923725
A1ZB29	CG5757-PA OS=Drosophila melanogaster OX=7227 GN=Dmel\CG5757 PE=1 SV=1	6	1	1	1	2.91232e+06
Q9V3G7	26S proteasome non-ATPase regulatory subunit 6 OS=Drosophila melanogaster OX=7227 GN=Rpn7 PE=2 SV=1	6	1	1	1	2.87201e+06
Q9VV79	BcDNA.LD24702 OS=Drosophila melanogaster OX=7227 GN=spd-2 PE=1 SV=2	1	1	2	1	2.85759e+06
Q04448	Bifunctional methylenetetrahydrofolate dehydrogenase/cyclohydrolase, mitochondrial OS=Drosophila melanogaster OX=7227 GN=Nmdmc PE=2 SV=2	8	2	2	2	2.82077e+06
Q8SXU0	RE22315p OS=Drosophila melanogaster OX=7227 GN=anon-21Ca PE=2 SV=1	5	1	1	1	2.80055e+06
Q9VDZ4	28S rRNA (cytosine-C(5))-methyltransferase OS=Drosophila melanogaster OX=7227 GN=Nsun5 PE=2 SV=1	3	1	1	1	2.77372e+06
Q24090	GH08712p OS=Drosophila melanogaster OX=7227 GN=Snr1 PE=1 SV=2	5	1	1	1	2.77157e+06
Q9VNI8	Hpr1 OS=Drosophila melanogaster OX=7227 GN=Hpr1 PE=1 SV=1	4	2	3	2	2.77132e+06
A4UZZ4	Alpha-1,4 glucan phosphorylase OS=Drosophila melanogaster OX=7227 GN=GlyP PE=1 SV=1	4	2	2	2	2769716
Q9VVA6	Nuclear migration protein NudC OS=Drosophila melanogaster OX=7227 GN=nudC PE=1 SV=2	3	1	1	1	2758837
A8JNJ6	Karst, isoform E OS=Drosophila melanogaster OX=7227 GN=kst PE=1 SV=2	1	3	4	3	2.74245e+06
TVS92318.1	tyrosine recombinase [Wolbachia pipientis]	6	1	1	1	2.7413e+06
Q9VUB5	UpSET, isoform A OS=Drosophila melanogaster OX=7227 GN=upSET PE=1 SV=3	2	4	4	4	2.74003e+06
Q0E9B6	40S ribosomal protein S11 OS=Drosophila melanogaster OX=7227 GN=RpS11 PE=1 SV=1	19	2	3	2	2734920
WP_006012242.1	50S ribosomal protein L14 [Wolbachia]	10	1	1	1	2712835
Q9VV75	AT02348p OS=Drosophila melanogaster OX=7227 GN=UQCR-C2 PE=1 SV=1	20	5	5	5	2687349
M9PI76	TBP-associated factor 4, isoform H OS=Drosophila melanogaster OX=7227 GN=Taf4 PE=1 SV=1	9	5	5	5	2.68677e+06
Q7K0K1	LP07727p OS=Drosophila melanogaster OX=7227 GN=Dmel\CG2063 PE=2 SV=1	4	1	1	1	2682800
Q9VLC5	Aldehyde dehydrogenase OS=Drosophila melanogaster OX=7227 GN=Aldh PE=1 SV=1	11	5	6	5	2.68174e+06
Q9VMX3	LP03982p OS=Drosophila melanogaster OX=7227 GN=Dmel\CG3756 PE=1 SV=1	5	1	1	1	2.67601e+06
Q9VXR5	LD02975p OS=Drosophila melanogaster OX=7227 GN=Dmel\CG9281 PE=1 SV=1	4	2	2	2	2.6741e+06
Q9V466	Nuclear pore complex protein Nup107 OS=Drosophila melanogaster OX=7227 GN=Nup107 PE=1 SV=1	5	4	4	4	2.66352e+06
Q9VGW6	DNA replication licensing factor Mcm5 OS=Drosophila melanogaster OX=7227 GN=Mcm5 PE=1 SV=1	3	2	2	2	2.65495e+06
P18091	Alpha-actinin, sarcomeric OS=Drosophila melanogaster OX=7227 GN=Actn PE=1 SV=2	2	2	2	2	2649063
Q9VJ26	EF-hand domain-containing protein D2 homolog OS=Drosophila melanogaster OX=7227 GN=Swip-1 PE=2 SV=1	3	1	1	1	2.63193e+06
Q9W198	Over compensating males, isoform A OS=Drosophila melanogaster OX=7227 GN=ocm PE=4 SV=1	3	6	6	6	2.63077e+06
Q9VD07	Uncharacterized protein OS=Drosophila melanogaster OX=7227 GN=Dmel\CG12499 PE=1 SV=2	1	1	2	1	2621929
X2JD07	RNA cytidine acetyltransferase OS=Drosophila melanogaster OX=7227 GN=l(1)G0020 PE=1 SV=1	6	4	4	4	2.61272e+06
Q8STG9	DSec61alpha OS=Drosophila melanogaster OX=7227 GN=Sec61alpha PE=1 SV=1	4	2	2	2	2.58271e+06
Q7KMM4	BcDNA.GH04962 OS=Drosophila melanogaster OX=7227 GN=GCS2alpha PE=1 SV=1	2	1	1	1	2571113
A1Z8U0	Pre-mRNA processing factor 8 OS=Drosophila melanogaster OX=7227 GN=Prp8 PE=1 SV=1	6	11	11	11	2.55215e+06
P53034	Replication factor C subunit 2 OS=Drosophila melanogaster OX=7227 GN=RfC4 PE=1 SV=1	19	4	4	4	2.52021e+06
P27864	Recombination repair protein 1 OS=Drosophila melanogaster OX=7227 GN=Rrp1 PE=1 SV=2	10	4	4	4	2.51917e+06
Q9VBN5	60S ribosomal protein L27 OS=Drosophila melanogaster OX=7227 GN=RpL27 PE=1 SV=1	29	5	5	5	2.51814e+06
Q24595	DNA repair protein complementing XP-C cells homolog OS=Drosophila melanogaster OX=7227 GN=Xpc PE=1 SV=2	3	3	4	3	2.51786e+06
Q9VWS2	Nucleoporin Nup35 OS=Drosophila melanogaster OX=7227 GN=Nup35 PE=1 SV=1	6	1	1	1	2.51082e+06
Q9VAC1	GM14349p OS=Drosophila melanogaster OX=7227 GN=anon-WO0153538.36 PE=1 SV=1	3	1	2	1	2451963
Q9VK18	LD36945p OS=Drosophila melanogaster OX=7227 GN=Dmel\CG16812 PE=2 SV=1	19	6	7	6	2.44675e+06
A0A0B4LEV2	DNA helicase OS=Drosophila melanogaster OX=7227 GN=dpa PE=1 SV=1	6	3	4	3	2.43923e+06
Q9I7Z8	LD21943p OS=Drosophila melanogaster OX=7227 GN=CG13372 PE=1 SV=3	3	4	4	4	2.43912e+06
M9PGK3	Uncharacterized protein, isoform I OS=Drosophila melanogaster OX=7227 GN=Dmel\CG43736 PE=1 SV=1	2	2	2	2	2.42269e+06
Q9VQR8	Leucyl-tRNA synthetase, isoform A OS=Drosophila melanogaster OX=7227 GN=LeuRS PE=1 SV=2	1	1	1	1	2.41534e+06
Q9VW13	FI01412p OS=Drosophila melanogaster OX=7227 GN=Dmel\CG9330 PE=1 SV=1	2	2	2	2	2.40686e+06
Q9NBD7	CLIP-associating protein OS=Drosophila melanogaster OX=7227 GN=chb PE=1 SV=1	3	3	4	3	2.40275e+06
Q9Y105	Probable glutamine--tRNA ligase OS=Drosophila melanogaster OX=7227 GN=GlnRS PE=2 SV=1	4	2	2	2	2401104
P48609	Cyclin-dependent kinase 5 homolog OS=Drosophila melanogaster OX=7227 GN=Cdk5 PE=1 SV=2	10	2	2	2	2.3998e+06
Q95RU0	Protein cueball OS=Drosophila melanogaster OX=7227 GN=cue PE=1 SV=1	5	3	3	3	2.3915e+06
Q95RV3	LD09786p OS=Drosophila melanogaster OX=7227 GN=Lhr PE=2 SV=1	3	1	1	1	2384173
Q7YZH1	PHD finger protein rhinoceros OS=Drosophila melanogaster OX=7227 GN=rno PE=1 SV=1	0	1	1	1	2.37031e+06
Q9W0K9	LD10220p OS=Drosophila melanogaster OX=7227 GN=Dmel\CG9205 PE=1 SV=1	8	1	1	1	2321707
A0A0B4K700	Mini spindles, isoform D OS=Drosophila melanogaster OX=7227 GN=msps PE=1 SV=1	3	4	4	4	2306880
Q24492	Replication protein A 70 kDa DNA-binding subunit OS=Drosophila melanogaster OX=7227 GN=RpA-70 PE=1 SV=1	13	5	5	5	2.29366e+06
Q9W403	LD24968p OS=Drosophila melanogaster OX=7227 GN=Dmel\CG3847 PE=2 SV=1	3	2	2	2	2.28166e+06
Q9VBP9	Nuclear protein localization protein 4 homolog OS=Drosophila melanogaster OX=7227 GN=Npl4 PE=1 SV=3	1	1	1	1	2268990
Q9VRV4	D19B OS=Drosophila melanogaster OX=7227 GN=D19B PE=2 SV=1	2	1	1	1	2262517
Q9VQQ6	FI18122p1 OS=Drosophila melanogaster OX=7227 GN=Snx1 PE=1 SV=1	3	1	1	1	2.26245e+06
O18335	Drab11 OS=Drosophila melanogaster OX=7227 GN=Rab11 PE=1 SV=1	5	1	1	1	2248084
Q9VCH5	Nuclear pore complex protein Nup98-Nup96 OS=Drosophila melanogaster OX=7227 GN=Nup98-96 PE=1 SV=3	1	2	2	2	2.24595e+06
Q9XYZ5	DNA damage-binding protein 1 OS=Drosophila melanogaster OX=7227 GN=pic PE=1 SV=1	2	1	2	1	2.23517e+06
X2J9A5	Uncharacterized protein, isoform B OS=Drosophila melanogaster OX=7227 GN=CCG31673 PE=1 SV=1	5	1	1	1	2.23352e+06
Q9W1I6	LD12035p OS=Drosophila melanogaster OX=7227 GN=ytr PE=1 SV=1	31	3	4	3	2.22855e+06
Q03334	40S ribosomal protein S13 OS=Drosophila melanogaster OX=7227 GN=RpS13 PE=1 SV=3	17	2	2	2	2214153
A0A0B4LFL3	Eukaryotic translation elongation factor 1 beta, isoform C OS=Drosophila melanogaster OX=7227 GN=eEF1beta PE=3 SV=1	9	2	2	2	2.2116e+06
Q7JRH5	RE28271p OS=Drosophila melanogaster OX=7227 GN=Dmel\CG5726 PE=1 SV=1	1	1	1	1	2.21056e+06
O18332	FI01544p OS=Drosophila melanogaster OX=7227 GN=Rab1 PE=1 SV=1	29	4	6	3	2.20598e+06
O97454	GEO08125p1 OS=Drosophila melanogaster OX=7227 GN=l(1)10Bb PE=1 SV=1	7	1	2	1	2.20518e+06
Q9VLD6	Borealin OS=Drosophila melanogaster OX=7227 GN=borr PE=1 SV=1	15	2	2	2	2198305
WP_096616838.1	50S ribosomal protein L22 [Wolbachia pipientis]	9	1	1	1	2185646
Q9VCX7	LD12377p OS=Drosophila melanogaster OX=7227 GN=CG5253 PE=2 SV=3	2	2	2	2	2.17919e+06
Q7JVH6	LD24696p OS=Drosophila melanogaster OX=7227 GN=Dmel\CG9436 PE=1 SV=1	4	1	1	1	2.17164e+06
Q9W550	FI20216p1 OS=Drosophila melanogaster OX=7227 GN=i207 PE=1 SV=1	1	1	1	1	2.16845e+06
Q95RB1	LD46870p OS=Drosophila melanogaster OX=7227 GN=Dmel\CG14641 PE=1 SV=1	7	2	2	2	2165088
Q9VSY4	Alpha-tubulin N-acetyltransferase 1 OS=Drosophila melanogaster OX=7227 GN=CG3967 PE=2 SV=2	3	1	1	1	2.16054e+06
Q5U0X8	LD10780p OS=Drosophila melanogaster OX=7227 GN=Dmel\CG12325 PE=1 SV=1	2	2	2	2	2.15908e+06
M9PCQ6	Discs large 5, isoform C OS=Drosophila melanogaster OX=7227 GN=Dlg5 PE=1 SV=1	0	1	1	1	2152969
A0A0B4KHR8	Multiple ankyrin repeats single KH domain, isoform E OS=Drosophila melanogaster OX=7227 GN=mask PE=4 SV=1	3	7	9	7	2.14658e+06
Q4V5H1	Peptidyl-prolyl cis-trans isomerase OS=Drosophila melanogaster OX=7227 GN=Dmel\CG17266 PE=1 SV=1	5	1	1	1	2.14084e+06
Q9VDZ7	Mitochondrial import inner membrane translocase subunit TIM44 OS=Drosophila melanogaster OX=7227 GN=CG117799 PE=1 SV=1	6	2	2	2	2.13274e+06
Q9V9Q4	LD43819p OS=Drosophila melanogaster OX=7227 GN=Dmel\CG1416 PE=1 SV=2	7	2	2	2	2.13036e+06
Q9I7W5	Something about silencing protein 10 OS=Drosophila melanogaster OX=7227 GN=Sas10 PE=1 SV=2	6	2	3	2	2.11475e+06
Q8T0D3	Dek, isoform B OS=Drosophila melanogaster OX=7227 GN=Dek PE=1 SV=1	3	2	2	2	2.09641e+06
Q9V4P1	Anillin OS=Drosophila melanogaster OX=7227 GN=scra PE=1 SV=3	4	3	4	3	2.09522e+06
A1ZBL2	FI17509p1 OS=Drosophila melanogaster OX=7227 GN=Dmel\CG7744 PE=1 SV=1	3	1	1	1	2.09094e+06
M9MRJ4	Muscle-specific protein 300 kDa, isoform G OS=Drosophila melanogaster OX=7227 GN=Msp300 PE=1 SV=1	1	11	13	11	2.08333e+06
Q9W0B0	Uncharacterized protein, isoform C OS=Drosophila melanogaster OX=7227 GN=Srrm234 PE=1 SV=2	3	3	3	3	2.07755e+06
Q9VBP5	Jing interacting gene regulatory 1, isoform A OS=Drosophila melanogaster OX=7227 GN=jigr1 PE=1 SV=1	19	4	4	4	2073891
Q9W5N2	60S ribosomal protein L38 OS=Drosophila melanogaster OX=7227 GN=RpL38 PE=1 SV=1	17	1	1	1	2.06884e+06
A0A126GUZ1	Pre-mod(Mdg4)-V, isoform B OS=Drosophila melanogaster OX=7227 GN=pre-mod(mdg4)-V PE=4 SV=1	8	1	1	1	2.04898e+06
Q0E8G1	Simjang, isoform A OS=Drosophila melanogaster OX=7227 GN=simj PE=1 SV=1	11	5	5	5	2.01569e+06
Q9W5E4	Myb-binding protein 1A OS=Drosophila melanogaster OX=7227 GN=Mybbp1A PE=1 SV=1	3	3	3	3	1.9948e+06
Q9VN58	Circadian trip, isoform A OS=Drosophila melanogaster OX=7227 GN=ctrip PE=1 SV=4	2	4	4	4	1.99382e+06
Q76NQ3	Utx histone demethylase, isoform B OS=Drosophila melanogaster OX=7227 GN=Utx PE=4 SV=1	2	1	1	1	1.98473e+06
Q7KVL7	Vacuolar protein sorting-associated protein 35 OS=Drosophila melanogaster OX=7227 GN=Vps35 PE=1 SV=2	2	1	1	1	1972712
M9PG82	HP1 and insulator partner protein 1, isoform B OS=Drosophila melanogaster OX=7227 GN=HIPP1 PE=1 SV=1	10	6	6	6	1.96984e+06
Q8IRT7	Tousled-like kinase, isoform C OS=Drosophila melanogaster OX=7227 GN=Tlk PE=1 SV=4	4	3	3	3	1.95535e+06
Q7KMQ0	26S proteasome regulatory complex subunit p48B OS=Drosophila melanogaster OX=7227 GN=Rpt1 PE=1 SV=1	9	3	4	3	1.94309e+06
TVS92624.1	DNA-directed RNA polymerase subunit beta/beta' [Wolbachia pipientis]	2	4	5	4	1935233
Q9VXU6	Maternal haploid OS=Drosophila melanogaster OX=7227 GN=mh PE=1 SV=1	3	2	3	2	1.93322e+06
Q9VZU7	Ubiquitin carboxyl-terminal hydrolase OS=Drosophila melanogaster OX=7227 GN=Usp5 PE=1 SV=1	4	2	3	2	1930717
Q9VHM3	LD30467p OS=Drosophila melanogaster OX=7227 GN=M1BP PE=1 SV=1	5	2	2	2	1.93034e+06
P92177	14-3-3 protein epsilon OS=Drosophila melanogaster OX=7227 GN=14-3-3epsilon PE=1 SV=2	12	3	3	3	1.90903e+06
Q9W041	AT18493p OS=Drosophila melanogaster OX=7227 GN=15878 PE=2 SV=1	6	1	1	1	1889408
Q8IMV6	Scaffold attachment factor B, isoform B OS=Drosophila melanogaster OX=7227 GN=Saf-B PE=1 SV=2	12	7	7	7	1.88645e+06
A0A0B4KFL0	Ran-binding protein M, isoform F OS=Drosophila melanogaster OX=7227 GN=RanBPM PE=1 SV=1	3	2	2	2	1882080
Q9VJD1	Glucosidase 2 beta subunit, isoform A OS=Drosophila melanogaster OX=7227 GN=GCS2beta PE=1 SV=1	3	2	2	2	1.87744e+06
Q9W246	DRIM domain-containing protein OS=Drosophila melanogaster OX=7227 GN=Dmel\CG4554 PE=1 SV=2	0	1	1	1	1.85382e+06
Q86B47	Probable ATP-dependent RNA helicase CG8611 OS=Drosophila melanogaster OX=7227 GN=CG8611 PE=1 SV=1	2	2	2	2	1.85093e+06
Q9V461	DNA replication licensing factor Mcm6 OS=Drosophila melanogaster OX=7227 GN=Mcm6 PE=1 SV=1	1	1	1	1	1835075
Q9W0Q2	Peptidyl-prolyl cis-trans isomerase OS=Drosophila melanogaster OX=7227 GN=Cypl PE=1 SV=1	6	1	1	1	1.82484e+06
Q9VS55	CTCF OS=Drosophila melanogaster OX=7227 GN=CTCF PE=1 SV=2	5	2	2	2	1.81946e+06
Q8IP94	Threonyl-tRNA synthetase, isoform B OS=Drosophila melanogaster OX=7227 GN=ThrRS PE=1 SV=1	6	3	3	3	1.80764e+06
Q9VTU4	Eukaryotic translation initiation factor 3 subunit L OS=Drosophila melanogaster OX=7227 GN=eIF3l PE=2 SV=1	2	1	1	1	1.8008e+06
Q9V3I5	Chromosomal serine/threonine-protein kinase JIL-1 OS=Drosophila melanogaster OX=7227 GN=JIL-1 PE=1 SV=1	1	1	1	1	1.79826e+06
Q9W047	LD30049p OS=Drosophila melanogaster OX=7227 GN=LD30049 PE=2 SV=1	3	1	1	1	1.79126e+06
P55828	40S ribosomal protein S20 OS=Drosophila melanogaster OX=7227 GN=RpS20 PE=1 SV=1	6	1	1	1	1784324
E2QD16	Non-specific lethal 1, isoform M OS=Drosophila melanogaster OX=7227 GN=nsl1 PE=1 SV=1	2	2	2	2	1.78064e+06
M9PGH6	Regulator of telomere elongation helicase 1 homolog OS=Drosophila melanogaster OX=7227 GN=Dmel\CG4078 PE=3 SV=1	2	1	1	1	1778243
M9NEW1	Myosin light chain cytoplasmic, isoform B OS=Drosophila melanogaster OX=7227 GN=Mlc-c PE=4 SV=1	19	3	3	3	1.75756e+06
Q7JYQ4	DDB1- and CUL4-associated factor 11 homolog OS=Drosophila melanogaster OX=7227 GN=Dmel\CG9945 PE=2 SV=1	3	2	2	2	1.75577e+06
Q9V3Q4	Peroxiredoxin OS=Drosophila melanogaster OX=7227 GN=Jafrac2 PE=1 SV=1	8	1	1	1	1.74391e+06
Q9VHJ4	GH04846p OS=Drosophila melanogaster OX=7227 GN=RagA-B PE=1 SV=1	3	1	1	1	1.73928e+06
Q9VSW5	Kinesin-like protein at 67A, isoform A OS=Drosophila melanogaster OX=7227 GN=Klp67A PE=1 SV=1	4	3	3	3	1.73584e+06
Q9W0S7	Staphylococcal nuclease domain-containing protein 1 OS=Drosophila melanogaster OX=7227 GN=Tudor-SN PE=1 SV=1	1	1	1	1	1.7328e+06
P08841	Tubulin beta-3 chain OS=Drosophila melanogaster OX=7227 GN=betaTub60D PE=2 SV=2	40	15	24	1	1.73232e+06
H9XVL7	Cubitus interruptus, isoform B OS=Drosophila melanogaster OX=7227 GN=ci PE=4 SV=1	1	1	1	1	1.69955e+06
P24785	Dosage compensation regulator OS=Drosophila melanogaster OX=7227 GN=mle PE=1 SV=2	1	1	1	1	1.69331e+06
TVS92108.1	cell division protein FtsZ [Wolbachia pipientis]	6	2	3	2	1.68907e+06
Q9VJ74	RH55640p OS=Drosophila melanogaster OX=7227 GN=Dmel\CG10333 PE=1 SV=2	4	2	2	2	1.67795e+06
Q7K3Z3	GH01724p OS=Drosophila melanogaster OX=7227 GN=p47 PE=1 SV=1	4	1	1	1	1.67314e+06
Q9V6Q2	Histone H3-like centromeric protein cid OS=Drosophila melanogaster OX=7227 GN=cid PE=1 SV=2	5	1	1	1	1.66249e+06
Q9VX38	CG8326-PA OS=Drosophila melanogaster OX=7227 GN=BEST:LD29336 PE=2 SV=1	3	1	1	1	1637499
Q9VYQ8	Ubiquitin carboxyl-terminal hydrolase 7 OS=Drosophila melanogaster OX=7227 GN=Usp7 PE=1 SV=1	3	2	2	2	1.62903e+06
O18404	3-hydroxyacyl-CoA dehydrogenase type-2 OS=Drosophila melanogaster OX=7227 GN=scu PE=1 SV=1	6	1	1	1	1.62635e+06
Q9VEJ2	Nucleolar protein 14 homolog OS=Drosophila melanogaster OX=7227 GN=l(3)07882 PE=2 SV=2	7	3	3	3	1624595
Q9VSI1	LD21269p OS=Drosophila melanogaster OX=7227 GN=Dmel\CG7182 PE=1 SV=2	2	1	1	1	1.61388e+06
Q9W397	RE67794p OS=Drosophila melanogaster OX=7227 GN=Dmel\CG7246 PE=2 SV=1	10	5	5	5	1.61246e+06
Q9VLW8	LD06392p OS=Drosophila melanogaster OX=7227 GN=r2d2 PE=1 SV=1	4	2	2	2	1.61172e+06
Q9VLX0	Lysine ketoglutarate reductase/saccharopine dehydrogenase, isoform A OS=Drosophila melanogaster OX=7227 GN=LKRSDH PE=1 SV=2	3	1	1	1	1.6072e+06
Q9VK58	PIH1 domain containing 1, isoform D OS=Drosophila melanogaster OX=7227 GN=Pih1D1 PE=1 SV=5	5	4	4	4	1.60346e+06
P07664	Serendipity locus protein delta OS=Drosophila melanogaster OX=7227 GN=Sry-delta PE=1 SV=2	5	2	2	2	1.59962e+06
Q9VVH5	AT13736p OS=Drosophila melanogaster OX=7227 GN=UQCR-Q PE=1 SV=1	9	1	1	1	1.59844e+06
Q9VY78	Chloride intracellular channel, isoform A OS=Drosophila melanogaster OX=7227 GN=Clic PE=1 SV=1	8	1	1	1	1590190
Q9VMU4	60S ribosomal protein L37a OS=Drosophila melanogaster OX=7227 GN=RpL37A PE=1 SV=3	33	4	4	4	1590102
Q8MSW0	Isoleucyl-tRNA synthetase, isoform A OS=Drosophila melanogaster OX=7227 GN=IleRS PE=1 SV=1	2	2	2	2	1.58816e+06
Q9Y091	Pre-mRNA-splicing regulator female-lethal(2)D OS=Drosophila melanogaster OX=7227 GN=fl(2)d PE=1 SV=2	4	1	1	1	1.58791e+06
Q9VIF6	FI20110p1 OS=Drosophila melanogaster OX=7227 GN=cg9253 PE=1 SV=1	2	1	1	1	1.57618e+06
F0JAN9	RE19853p OS=Drosophila melanogaster OX=7227 GN=RhoGAP68F PE=1 SV=1	3	1	1	1	1.56214e+06
Q7KRW8	Pre-mRNA-processing factor 39 OS=Drosophila melanogaster OX=7227 GN=CG1646 PE=1 SV=1	1	1	1	1	1.56037e+06
M9MRD0	Ubiquitin carboxyl-terminal hydrolase OS=Drosophila melanogaster OX=7227 GN=Uch PE=3 SV=1	11	2	3	2	1.55611e+06
Q9V9M8	Uncharacterized protein, isoform D OS=Drosophila melanogaster OX=7227 GN=Dmel\CG3262 PE=1 SV=3	4	1	1	1	1.54336e+06
P07909	Heterogeneous nuclear ribonucleoprotein A1 OS=Drosophila melanogaster OX=7227 GN=Hrb98DE PE=2 SV=1	12	3	4	2	1.52898e+06
Q9VXL5	LD19131p OS=Drosophila melanogaster OX=7227 GN=CC9 PE=1 SV=1	2	1	1	1	1.52658e+06
A0A0B4LH20	Uncharacterized protein, isoform G OS=Drosophila melanogaster OX=7227 GN=Dmel\CG9492 PE=4 SV=1	0	1	1	1	1.50869e+06
Q9VGE4	FI04457p OS=Drosophila melanogaster OX=7227 GN=GCC185 PE=1 SV=3	1	1	1	1	1.47542e+06
A8DY81	Not1, isoform C OS=Drosophila melanogaster OX=7227 GN=Not1 PE=1 SV=1	1	3	4	3	1.47051e+06
Q9W106	Peroxisomal leader peptide-processing protease OS=Drosophila melanogaster OX=7227 GN=Dmel\CG3589 PE=2 SV=2	6	2	2	2	1.47003e+06
Q9VWD4	Probable RNA-binding protein CG14230 OS=Drosophila melanogaster OX=7227 GN=CG14230 PE=1 SV=2	3	1	2	1	1.46301e+06
Q9VZY0	LD45195p OS=Drosophila melanogaster OX=7227 GN=Non2 PE=1 SV=1	4	1	1	1	1.4582e+06
Q0E931	Dgp-1, isoform A OS=Drosophila melanogaster OX=7227 GN=Dgp-1 PE=1 SV=1	1	1	1	1	1.45599e+06
Q9VHL1	LD40589p OS=Drosophila melanogaster OX=7227 GN=Dmel\CG9839 PE=1 SV=1	7	3	3	3	1.44917e+06
Q9VEB3	Ribosome production factor 2 homolog OS=Drosophila melanogaster OX=7227 GN=Non3 PE=2 SV=3	11	3	3	3	1446980
M9NFL1	Eukaryotic translation initiation factor 5B, isoform D OS=Drosophila melanogaster OX=7227 GN=eIF5B PE=1 SV=1	1	1	2	1	1.43422e+06
Q9VHS0	FI07206p OS=Drosophila melanogaster OX=7227 GN=Dmel\CG9601 PE=1 SV=2	7	2	2	2	1.43112e+06
P52304	Serine/threonine-protein kinase polo OS=Drosophila melanogaster OX=7227 GN=polo PE=1 SV=2	5	2	2	2	1.42653e+06
Q6IGE3	GEO11084p1 OS=Drosophila melanogaster OX=7227 GN=Rpb12 PE=2 SV=1	12	1	1	1	1.41404e+06
P84051	Histone H2A OS=Drosophila melanogaster OX=7227 GN=His2A PE=1 SV=2	70	10	54	1	1.41168e+06
Q7JWP6	CG6874 protein OS=Drosophila melanogaster OX=7227 GN=HipHop PE=1 SV=1	5	1	1	1	1.41077e+06
B5RJQ0	L-lactate dehydrogenase OS=Drosophila melanogaster OX=7227 GN=Ldh PE=1 SV=1	6	2	2	2	1.40994e+06
Q9W379	LD37736p OS=Drosophila melanogaster OX=7227 GN=Zpr1 PE=1 SV=1	5	2	2	2	1.40553e+06
Q8SY33	Protein Gawky OS=Drosophila melanogaster OX=7227 GN=gw PE=1 SV=1	2	2	3	2	1.40206e+06
Q9VPF1	FI02826p OS=Drosophila melanogaster OX=7227 GN=CUT8 PE=2 SV=1	3	1	1	1	1.40137e+06
A1Z8S6	Precocious dissociation of sisters 5, isoform A OS=Drosophila melanogaster OX=7227 GN=pds5 PE=1 SV=1	2	1	1	1	1.38525e+06
Q9Y095	FI04011p OS=Drosophila melanogaster OX=7227 GN=XRCC1 PE=1 SV=1	5	2	2	2	1.37378e+06
Q86BS6	Methyltransferase-like protein OS=Drosophila melanogaster OX=7227 GN=metl PE=1 SV=2	3	1	1	1	1.36421e+06
M9MS41	Hormone-receptor-like in 78, isoform E OS=Drosophila melanogaster OX=7227 GN=Hr78 PE=3 SV=1	2	1	1	1	1361724
Q9Y162	BcDNA.GH02678 OS=Drosophila melanogaster OX=7227 GN=Vps4 PE=1 SV=1	3	1	1	1	1.36109e+06
Q9W2N6	Uncharacterized protein OS=Drosophila melanogaster OX=7227 GN=cg9346 PE=1 SV=1	1	1	2	1	1.34303e+06
Q9VD52	LD21931p OS=Drosophila melanogaster OX=7227 GN=CDC40 PE=1 SV=1	2	1	1	1	1.34096e+06
Q9V3C0	ATP-dependent RNA helicase abstrakt OS=Drosophila melanogaster OX=7227 GN=abs PE=1 SV=1	1	1	1	1	1.33528e+06
X2JFD6	Peroxisomal multifunctional enzyme type 2, isoform B OS=Drosophila melanogaster OX=7227 GN=Mfe2 PE=4 SV=1	5	2	2	2	1332774
A0A0B4KGE5	Bonus, isoform C OS=Drosophila melanogaster OX=7227 GN=bon PE=1 SV=1	1	1	1	1	1.32964e+06
Q9VPX4	FI01003p OS=Drosophila melanogaster OX=7227 GN=Tfb4 PE=2 SV=2	6	1	1	1	1.319e+06
A8DYB0	Midasin OS=Drosophila melanogaster OX=7227 GN=Dmel\CG13185 PE=1 SV=2	0	1	1	1	1.31376e+06
WP_010962748.1	30S ribosomal protein S5 [Wolbachia]	12	2	2	2	1.30944e+06
A1ZAE2	Uncharacterized protein OS=Drosophila melanogaster OX=7227 GN=Dmel\CG8060 PE=4 SV=1	1	1	1	1	1.3086e+06
Q9VPY4	FI21118p1 OS=Drosophila melanogaster OX=7227 GN=Dmel\CG4887 PE=1 SV=1	1	1	1	1	1.29962e+06
Q9VGM1	Multidrug resistance protein 4 OS=Drosophila melanogaster OX=7227 GN=Mrp4 PE=1 SV=2	1	1	1	1	1.29956e+06
Q9V9N4	Chromatin-linked adaptor for MSL proteins, isoform A OS=Drosophila melanogaster OX=7227 GN=Clamp PE=1 SV=1	10	3	4	3	1.298e+06
Q9VAC4	GEO09167p1 OS=Drosophila melanogaster OX=7227 GN=Nph PE=1 SV=1	13	2	2	2	1.29463e+06
A0A126GUQ5	MLF1-adaptor molecule, isoform B OS=Drosophila melanogaster OX=7227 GN=Madm PE=4 SV=1	2	1	1	1	1.28898e+06
Q9VGK7	Putative elongator complex protein 1 OS=Drosophila melanogaster OX=7227 GN=Elp1 PE=1 SV=2	2	1	1	1	1285222
Q9V3W7	LD40489p OS=Drosophila melanogaster OX=7227 GN=SF2 PE=1 SV=1	11	2	2	2	1.2787e+06
A0A0B4KFW0	Hippo, isoform B OS=Drosophila melanogaster OX=7227 GN=hpo PE=4 SV=1	2	1	1	1	1274118
Q59E33	LD21442p OS=Drosophila melanogaster OX=7227 GN=scaf6 PE=1 SV=1	3	2	3	2	1.26719e+06
Q7KMJ6	RNA-binding protein spenito OS=Drosophila melanogaster OX=7227 GN=nito PE=1 SV=1	3	2	2	2	1.25541e+06
Q9VFE7	Nuclear pore protein OS=Drosophila melanogaster OX=7227 GN=Nup93-2 PE=1 SV=1	2	2	2	2	1.25412e+06
Q9V9X4	Methylthioribose-1-phosphate isomerase OS=Drosophila melanogaster OX=7227 GN=CG11334 PE=2 SV=1	3	1	1	1	1.24911e+06
Q9VNF7	Metastasis associated 1-like, isoform B OS=Drosophila melanogaster OX=7227 GN=MTA1-like PE=1 SV=2	2	2	2	2	1.2437e+06
WP_010962466.1	hypothetical protein [Wolbachia]	3	1	1	1	1.23663e+06
M9PF16	Spectrin beta chain OS=Drosophila melanogaster OX=7227 GN=beta-Spec PE=3 SV=1	1	3	3	3	1.23363e+06
Q9VW85	Uncharacterized protein, isoform C OS=Drosophila melanogaster OX=7227 GN=CG13812 PE=1 SV=4	1	1	1	1	1.23247e+06
A0A0B4KGG9	C-terminal binding protein, isoform F OS=Drosophila melanogaster OX=7227 GN=CtBP PE=1 SV=1	3	1	1	1	1.23103e+06
Q9VWN4	Fl(2)d-associated complex component OS=Drosophila melanogaster OX=7227 GN=Flacc PE=1 SV=1	3	2	3	2	1.22666e+06
Q9VCW3	Nuclear pore complex protein Nup133 OS=Drosophila melanogaster OX=7227 GN=Nup133 PE=2 SV=2	2	2	2	2	1.21084e+06
WP_022626347.1	transcription termination factor Rho [Wolbachia]	9	4	4	4	1.2106e+06
Q9VR89	RNA-binding protein pno1 OS=Drosophila melanogaster OX=7227 GN=l(1)G0004 PE=2 SV=1	6	1	1	1	1.20138e+06
Q9V3J4	Protein SEC13 homolog OS=Drosophila melanogaster OX=7227 GN=Sec13 PE=1 SV=1	11	3	3	3	1.19702e+06
M9PFG1	Lethal (3) 72Dn, isoform B OS=Drosophila melanogaster OX=7227 GN=l(3)72Dn PE=1 SV=1	10	4	4	4	1192708
P28518	DNA repair protein complementing XP-A cells homolog OS=Drosophila melanogaster OX=7227 GN=Xpac PE=2 SV=3	3	1	2	1	1.19127e+06
Q9VN86	AT14148p OS=Drosophila melanogaster OX=7227 GN=Sccpdh1 PE=1 SV=1	3	1	1	1	1.18997e+06
WP_077188523.1	ankyrin repeat domain-containing protein [Wolbachia pipientis]	0	1	1	1	1.18129e+06
P19018	Transformer-2 sex-determining protein OS=Drosophila melanogaster OX=7227 GN=tra2 PE=1 SV=1	4	1	1	1	1.16618e+06
Q9VDS5	Rho GTPase-activating protein 92B OS=Drosophila melanogaster OX=7227 GN=RhoGAP92B PE=1 SV=1	2	1	1	1	1.16416e+06
M9PGQ6	Bx42, isoform B OS=Drosophila melanogaster OX=7227 GN=Bx42 PE=4 SV=1	1	1	1	1	1.15845e+06
Q7JVP4	Bromodomain-containing protein, 140kD, isoform A OS=Drosophila melanogaster OX=7227 GN=Br140 PE=1 SV=1	2	2	2	2	1.15778e+06
O97182	Actin-related protein 2/3 complex subunit OS=Drosophila melanogaster OX=7227 GN=Arpc1 PE=1 SV=1	5	1	1	1	1.15e+06
A0A0B4K7T7	Rho guanine nucleotide exchange factor 2, isoform G OS=Drosophila melanogaster OX=7227 GN=RhoGEF2 PE=1 SV=1	2	4	4	4	1.13784e+06
Q9XZ21	Something that sticks like glue, isoform A OS=Drosophila melanogaster OX=7227 GN=snama PE=1 SV=1	4	3	3	3	1.13739e+06
Q9VH89	Protein dalmatian OS=Drosophila melanogaster OX=7227 GN=dmt PE=1 SV=1	2	1	1	1	1.13425e+06
QEC80853.1	hypothetical protein [Wolbachia pipientis]	5	1	1	1	1.1318e+06
Q8IQZ6	Uncharacterized protein, isoform D OS=Drosophila melanogaster OX=7227 GN=raskol PE=1 SV=2	1	1	1	1	1.12029e+06
Q9VKW1	LD41958p OS=Drosophila melanogaster OX=7227 GN=Wdfy2 PE=1 SV=1	4	1	1	1	1.1173e+06
TVS85717.1	30S ribosomal protein S11 [Wolbachia pipientis]	5	1	1	1	1.11559e+06
Q9NCC3	Sorting nexin OS=Drosophila melanogaster OX=7227 GN=SH3PX1 PE=1 SV=1	5	2	2	2	1.11026e+06
Q9VX15	LD35209p OS=Drosophila melanogaster OX=7227 GN=Rfc37 PE=1 SV=2	9	3	3	3	1.10188e+06
A1Z6Z7	Uncharacterized protein, isoform A OS=Drosophila melanogaster OX=7227 GN=Dmel\CG1620 PE=1 SV=1	2	1	1	1	1.10042e+06
Q9VXK0	Protein NipSnap OS=Drosophila melanogaster OX=7227 GN=Nipsnap PE=2 SV=2	4	1	1	1	1.09618e+06
Q9VFT4	AT27578p OS=Drosophila melanogaster OX=7227 GN=rin PE=1 SV=1	13	5	7	5	1.09579e+06
A0A0B4K7Y9	Short stop, isoform AA OS=Drosophila melanogaster OX=7227 GN=shot PE=1 SV=1	0	2	2	2	1.09301e+06
M9PIG8	Regulatory particle non-ATPase 10, isoform B OS=Drosophila melanogaster OX=7227 GN=Rpn10 PE=4 SV=1	3	1	1	1	1.09194e+06
A1Z6M6	DNA polymerase interacting tetratricopeptide repeat-containing, protein of 47 kDa OS=Drosophila melanogaster OX=7227 GN=Dpit47 PE=1 SV=1	3	1	1	1	1.09135e+06
Q9VLM8	Alanine--tRNA ligase, cytoplasmic OS=Drosophila melanogaster OX=7227 GN=AlaRS PE=2 SV=1	4	3	3	3	1.08489e+06
Q9VKI0	CENP-meta, isoform C OS=Drosophila melanogaster OX=7227 GN=cmet PE=1 SV=3	0	1	1	1	1.07921e+06
M9PDU4	Acyl carrier protein OS=Drosophila melanogaster OX=7227 GN=ND-ACP PE=1 SV=1	6	1	1	1	1.07124e+06
P54353	Putative peptidyl-prolyl cis-trans isomerase dodo OS=Drosophila melanogaster OX=7227 GN=dod PE=2 SV=3	14	1	1	1	1.07084e+06
Q9VXW2	LD41277p OS=Drosophila melanogaster OX=7227 GN=Dmel\CG6227 PE=1 SV=1	1	1	1	1	1069072
A0A0B4KEX0	Protein clueless OS=Drosophila melanogaster OX=7227 GN=clu PE=1 SV=1	1	1	1	1	1.06796e+06
Q9V3H9	BcDNA.LD27873 OS=Drosophila melanogaster OX=7227 GN=Nab2 PE=1 SV=1	3	2	2	2	1.06094e+06
Q9W298	Sugar phosphate phosphatase OS=Drosophila melanogaster OX=7227 GN=Dmel\CG2921 PE=2 SV=1	3	1	1	1	1.05454e+06
Q24478	Centrosome-associated zinc finger protein CP190 OS=Drosophila melanogaster OX=7227 GN=Cp190 PE=1 SV=2	4	3	3	3	1.05291e+06
Q7KAH0	FI01201p OS=Drosophila melanogaster OX=7227 GN=jim PE=2 SV=1	6	3	3	3	1.04027e+06
Q9V455	Importin subunit alpha OS=Drosophila melanogaster OX=7227 GN=Kap-alpha3 PE=1 SV=1	4	3	3	3	1.03803e+06
Q9VM60	Mini-chromosome maintenance complex-binding protein OS=Drosophila melanogaster OX=7227 GN=CG3430 PE=1 SV=1	2	1	1	1	1.03241e+06
P02825	Major heat shock 70 kDa protein Ab OS=Drosophila melanogaster OX=7227 GN=Hsp70Ab PE=2 SV=3	9	4	4	1	1.02797e+06
ATP61817.1	fructose-bisphosphate aldolase, partial [Wolbachia pipientis]	4	1	1	1	1.02548e+06
Q960M4	Peroxiredoxin OS=Drosophila melanogaster OX=7227 GN=Prx5 PE=1 SV=1	8	1	1	1	1.02278e+06
B7Z0G7	Probable lysine-specific histone demethylase 1 OS=Drosophila melanogaster OX=7227 GN=Su(var)3-3 PE=1 SV=1	1	1	1	1	1.006e+06
TVS90030.1	hypothetical protein [Wolbachia pipientis]	6	1	1	1	1.00579e+06
M9NED4	Uncharacterized protein, isoform C OS=Drosophila melanogaster OX=7227 GN=Dmel\CG2247 PE=1 SV=1	2	1	1	1	987735
Q9W1B9	GEO07602p1 OS=Drosophila melanogaster OX=7227 GN=RpL12 PE=1 SV=1	15	2	2	2	985898
Q9VUR2	LD31322p OS=Drosophila melanogaster OX=7227 GN=Dmel\CG12301 PE=1 SV=2	2	2	2	2	980968
O96607	Homer OS=Drosophila melanogaster OX=7227 GN=homer PE=1 SV=1	3	1	1	1	975899
Q9VC45	Protein abnormal spindle OS=Drosophila melanogaster OX=7227 GN=asp PE=1 SV=3	1	1	1	1	965336
WP_010962872.1	hypothetical protein [Wolbachia]	2	1	1	1	962408
A0A0B4K652	DNA-directed RNA polymerase subunit OS=Drosophila melanogaster OX=7227 GN=RpII15 PE=1 SV=1	41	3	3	3	960765
Q9VWQ3	LD35981p OS=Drosophila melanogaster OX=7227 GN=cg6961 PE=2 SV=2	16	5	6	5	957562
Q9W1H4	DNA ligase 1 OS=Drosophila melanogaster OX=7227 GN=DNAlig1 PE=1 SV=2	3	2	2	2	952988
Q9VYV3	Thioredoxin domain-containing protein 5 homolog OS=Drosophila melanogaster OX=7227 GN=prtp PE=1 SV=2	2	1	1	1	946345
Q9VL89	Methionine aminopeptidase 2 OS=Drosophila melanogaster OX=7227 GN=und PE=1 SV=1	2	1	1	1	942486
Q9VA18	Coiled-coil-helix-coiled-coil-helix domain containing 3 OS=Drosophila melanogaster OX=7227 GN=Chchd3 PE=1 SV=1	16	2	2	2	939149
Q9VPL0	GM13767p OS=Drosophila melanogaster OX=7227 GN=Dmel\CG3436 PE=1 SV=1	7	3	4	3	934197
WP_006012216.1	50S ribosomal protein L4 [Wolbachia]	5	1	1	1	931678
Q9VRI0	Helicase OS=Drosophila melanogaster OX=7227 GN=Hlc PE=1 SV=2	8	3	3	3	927657
Q9VXQ3	Diphosphomevalonate decarboxylase OS=Drosophila melanogaster OX=7227 GN=Mvd PE=2 SV=1	3	1	1	1	907341
Q9VNA3	GH21273p OS=Drosophila melanogaster OX=7227 GN=BEST:LD29996 PE=1 SV=1	11	1	1	1	897807
Q9VLT5	Protein purity of essence OS=Drosophila melanogaster OX=7227 GN=poe PE=1 SV=1	1	4	4	4	894975
Q9XYA7	LIM domain-containing protein OS=Drosophila melanogaster OX=7227 GN=stck PE=1 SV=1	7	1	1	1	879869
Q9VQR9	FI04424p OS=Drosophila melanogaster OX=7227 GN=Dmel\CG17593 PE=1 SV=1	2	1	1	1	874999
Q9W0H8	IP16409p OS=Drosophila melanogaster OX=7227 GN=scf PE=1 SV=2	2	1	1	1	859297
Q9VFV9	DnaJ-like-2, isoform A OS=Drosophila melanogaster OX=7227 GN=Droj2 PE=1 SV=1	9	3	3	3	857689
Q9VFF3	Rrp6, isoform B OS=Drosophila melanogaster OX=7227 GN=Rrp6 PE=1 SV=3	1	1	1	1	853561
Q9V474	BcDNA.LD26519 OS=Drosophila melanogaster OX=7227 GN=dbr PE=2 SV=1	4	2	3	2	846809
Q8IMP6	Protein SPT2 homolog OS=Drosophila melanogaster OX=7227 GN=CG5815 PE=2 SV=1	7	2	2	2	846004
Q9V3V9	Endonuclease G inhibitor, isoform A OS=Drosophila melanogaster OX=7227 GN=EndoGI PE=1 SV=1	4	1	1	1	843454
Q9VC08	LD43724p OS=Drosophila melanogaster OX=7227 GN=Mink PE=1 SV=2	1	1	1	1	841551
A0A0B4KGI7	Signal transducer and activator of transcription OS=Drosophila melanogaster OX=7227 GN=Stat92E PE=3 SV=1	1	2	2	2	840343
Q9VPM5	Protein mushroom body miniature OS=Drosophila melanogaster OX=7227 GN=mbm PE=1 SV=1	2	1	2	1	836635
B7Z0N0	Uncharacterized protein, isoform B OS=Drosophila melanogaster OX=7227 GN=LD05530 PE=1 SV=1	5	1	1	1	831492
A0A0C4DHA1	Chondrocyte-derived ezrin-like domain containing protein, isoform F OS=Drosophila melanogaster OX=7227 GN=Cdep PE=1 SV=1	3	3	3	3	830108
Q9VRP5	Ubiquitin carboxyl-terminal hydrolase 36 OS=Drosophila melanogaster OX=7227 GN=scny PE=1 SV=3	1	1	1	1	828609
P48601	26S proteasome regulatory subunit 4 OS=Drosophila melanogaster OX=7227 GN=Rpt2 PE=1 SV=2	5	2	2	2	818803
Q24324	Dual specificity mitogen-activated protein kinase kinase dSOR1 OS=Drosophila melanogaster OX=7227 GN=Dsor1 PE=1 SV=2	3	1	1	1	815798
WP_164224945.1	DNA-directed RNA polymerase subunit omega [Wolbachia pipientis]	7	2	2	2	809522
Q9VKM3	ATP synthase subunit OS=Drosophila melanogaster OX=7227 GN=ATPsynG PE=1 SV=1	14	1	1	1	806547
Q7KN85	ATP-citrate synthase OS=Drosophila melanogaster OX=7227 GN=ATPCL PE=1 SV=1	2	2	2	2	805662
Q8ST83	Polycomb protein PHO OS=Drosophila melanogaster OX=7227 GN=pho PE=1 SV=2	4	2	2	2	804351
Q9W4W2	Female sterile (1) Yb OS=Drosophila melanogaster OX=7227 GN=fs(1)Yb PE=1 SV=1	1	1	1	1	799544
A0A0B4KHM2	COP9 signalosome subunit 5, isoform B OS=Drosophila melanogaster OX=7227 GN=CSN5 PE=4 SV=1	5	1	1	1	796918
Q9GU68	Eukaryotic translation initiation factor 5A OS=Drosophila melanogaster OX=7227 GN=eEF5 PE=2 SV=2	7	1	1	1	782871
A4V2K7	D1 chromosomal protein, isoform C OS=Drosophila melanogaster OX=7227 GN=D1 PE=1 SV=1	5	1	1	1	782618
Q9VJL9	AT12460p OS=Drosophila melanogaster OX=7227 GN=MET30 PE=2 SV=2	8	2	2	2	777324
Q9VVU6	LD04472p OS=Drosophila melanogaster OX=7227 GN=Prp6 PE=1 SV=2	2	1	1	1	766697
Q9W0Q4	Klarsicht, isoform A OS=Drosophila melanogaster OX=7227 GN=klar PE=1 SV=1	0	1	1	1	764801
X2JED0	Bub3 interacting GLEBS and zinc finger domain protein, isoform G OS=Drosophila melanogaster OX=7227 GN=BuGZ PE=1 SV=1	3	1	1	1	764567
Q9VB08	E3 ubiquitin-protein ligase RING1 OS=Drosophila melanogaster OX=7227 GN=Sce PE=1 SV=1	8	2	2	2	751547
A0A0B4LH64	Ataxin-2, isoform D OS=Drosophila melanogaster OX=7227 GN=Atx2 PE=4 SV=1	4	3	3	3	751082
P49028	Protein mago nashi OS=Drosophila melanogaster OX=7227 GN=mago PE=1 SV=1	18	2	2	2	749243
P56538	Eukaryotic translation initiation factor 6 OS=Drosophila melanogaster OX=7227 GN=eIF6 PE=2 SV=3	8	2	2	2	748713
Q9W2I2	Queuosine salvage protein OS=Drosophila melanogaster OX=7227 GN=Dmel\CG9752 PE=1 SV=1	8	3	3	3	747882
Q9VTT4	Uncharacterized protein, isoform A OS=Drosophila melanogaster OX=7227 GN=Dmel\CG11560 PE=4 SV=2	4	1	1	1	743345
O44434	QKR58E-3 OS=Drosophila melanogaster OX=7227 GN=qkr58E-3 PE=1 SV=1	3	1	1	1	737755
Q8MLS7	Lethal (2) k09913, isoform D OS=Drosophila melanogaster OX=7227 GN=l(2)k09913 PE=1 SV=1	4	1	1	1	730275
A1Z6M0	Brahma associated protein 170kD OS=Drosophila melanogaster OX=7227 GN=Bap170 PE=1 SV=1	2	2	2	2	722014
P50536	Protein male-specific lethal-3 OS=Drosophila melanogaster OX=7227 GN=msl-3 PE=1 SV=2	2	1	1	1	720972
Q9VUK8	FI18749p1 OS=Drosophila melanogaster OX=7227 GN=GlyRS PE=1 SV=1	4	2	2	2	719908
Q9VRQ2	Mad2 OS=Drosophila melanogaster OX=7227 GN=mad2 PE=1 SV=1	13	2	2	2	719291
X2J875	B double prime 1, isoform B OS=Drosophila melanogaster OX=7227 GN=Bdp1 PE=4 SV=1	2	1	1	1	701683
O77277	Torsin-like protein OS=Drosophila melanogaster OX=7227 GN=Torsin PE=2 SV=2	5	1	1	1	699114
Q7JR58	Enoyl-CoA hydratase, short chain 1, isoform A OS=Drosophila melanogaster OX=7227 GN=Echs1 PE=1 SV=1	4	1	1	1	698706
Q9VYS3	Regulator of nonsense transcripts 1 homolog OS=Drosophila melanogaster OX=7227 GN=Upf1 PE=1 SV=2	3	3	3	3	688834
O02649	Heat shock protein 60A OS=Drosophila melanogaster OX=7227 GN=Hsp60A PE=1 SV=3	2	1	1	1	688554
Q9VM45	Nuf2 OS=Drosophila melanogaster OX=7227 GN=Nuf2 PE=4 SV=2	2	1	1	1	686850
Q9VI10	Probable small nuclear ribonucleoprotein Sm D2 OS=Drosophila melanogaster OX=7227 GN=SmD2 PE=1 SV=1	27	2	2	2	680221
P12982	Serine/threonine-protein phosphatase alpha-2 isoform OS=Drosophila melanogaster OX=7227 GN=Pp1-87B PE=1 SV=1	12	3	3	1	680038
Q9W074	FI04779p OS=Drosophila melanogaster OX=7227 GN=HBS1 PE=1 SV=2	2	1	2	1	678582
Q9VZ27	CDK2-associated protein 1, isoform A OS=Drosophila melanogaster OX=7227 GN=CDK2AP1 PE=1 SV=2	9	2	2	2	671398
Q9VPJ0	RE58433p OS=Drosophila melanogaster OX=7227 GN=CT31762 PE=1 SV=1	3	1	1	1	670862
Q9V3Z4	GH11341p OS=Drosophila melanogaster OX=7227 GN=Rpn5 PE=1 SV=1	5	3	3	3	670008
Q7K0X3	Ctr9, isoform A OS=Drosophila melanogaster OX=7227 GN=Ctr9 PE=1 SV=1	1	1	1	1	669738
Q9XZ57	Eb1, isoform E OS=Drosophila melanogaster OX=7227 GN=Eb1 PE=1 SV=1	4	1	1	1	668471
Q8IQQ0	Neural conserved at 73EF, isoform F OS=Drosophila melanogaster OX=7227 GN=Nc73EF PE=1 SV=1	2	1	1	1	667841
A0A0C4DHE8	GEO09636p1 OS=Drosophila melanogaster OX=7227 GN=RpS29 PE=1 SV=1	16	1	1	1	665924
Q9VUN9	FI09629p OS=Drosophila melanogaster OX=7227 GN=Dmel\CG7857 PE=1 SV=1	5	1	1	1	651893
M9PCI2	GEO11453p1 OS=Drosophila melanogaster OX=7227 GN=NHP2 PE=2 SV=1	6	1	1	1	639496
Q9VJX8	Very-long-chain (3R)-3-hydroxyacyl-CoA dehydratase OS=Drosophila melanogaster OX=7227 GN=Hacd2 PE=1 SV=1	4	1	1	1	630855
Q9VK45	Serine/threonine-protein kinase Tor OS=Drosophila melanogaster OX=7227 GN=Tor PE=1 SV=1	1	1	1	1	629250
Q9W384	Brahma associated protein 111kD OS=Drosophila melanogaster OX=7227 GN=Bap111 PE=1 SV=1	5	2	3	2	624022
Q9W1A9	Histone acetyltransferase OS=Drosophila melanogaster OX=7227 GN=enok PE=1 SV=2	2	2	2	2	623084
Q9W4A0	GH11193p OS=Drosophila melanogaster OX=7227 GN=Rab18 PE=1 SV=1	7	1	1	1	618508
A8JRE3	Without children, isoform B OS=Drosophila melanogaster OX=7227 GN=woc PE=1 SV=1	3	3	3	3	613642
Q7YZA2	Uncharacterized protein CG7065 OS=Drosophila melanogaster OX=7227 GN=CG7065 PE=1 SV=1	5	4	5	4	611134
C7LAG1	CoRest, isoform G OS=Drosophila melanogaster OX=7227 GN=CoRest PE=1 SV=1	2	1	1	1	608971
O18413	26S proteasome regulatory subunit 8 OS=Drosophila melanogaster OX=7227 GN=Rpt6 PE=1 SV=2	9	3	3	3	595387
M9NDM3	Rhea, isoform C OS=Drosophila melanogaster OX=7227 GN=rhea PE=1 SV=1	1	1	1	1	593531
Q9VHG5	Insulator binding factor 1, isoform A OS=Drosophila melanogaster OX=7227 GN=Ibf1 PE=1 SV=1	12	2	2	2	588993
Q9V3P0	Peroxiredoxin 1 OS=Drosophila melanogaster OX=7227 GN=Jafrac1 PE=1 SV=1	9	2	2	2	588120
Q0KHZ6	Electron transfer flavoprotein subunit beta OS=Drosophila melanogaster OX=7227 GN=ETFB PE=1 SV=1	4	1	1	1	585293
B3DN53	Chromosome associated protein G, isoform G OS=Drosophila melanogaster OX=7227 GN=Cap-G PE=1 SV=1	1	1	1	1	584171
X2JDZ6	Phospholipid-transporting ATPase OS=Drosophila melanogaster OX=7227 GN=DmCG31729 PE=1 SV=1	1	1	1	1	581178
Q9VUM1	LD41209p OS=Drosophila melanogaster OX=7227 GN=Prp31 PE=1 SV=1	5	2	2	2	578358
Q7JVL3	Pre-mRNA-splicing factor 38 OS=Drosophila melanogaster OX=7227 GN=Prp38 PE=1 SV=1	2	1	1	1	576492
Q960W6	Putative fatty acyl-CoA reductase CG8306 OS=Drosophila melanogaster OX=7227 GN=CG8306 PE=2 SV=1	3	1	1	1	575016
Q9W396	FI06908p OS=Drosophila melanogaster OX=7227 GN=HP1b PE=1 SV=1	12	2	2	2	569861
Q9VYU9	RH17287p OS=Drosophila melanogaster OX=7227 GN=Dmel\CG9360 PE=1 SV=1	7	1	1	1	568079
Q9VBX4	LD36051p OS=Drosophila melanogaster OX=7227 GN=CG10057 PE=1 SV=2	1	1	1	1	562616
Q8IQ25	Uncharacterized protein, isoform B OS=Drosophila melanogaster OX=7227 GN=Dmel\CG12576 PE=1 SV=1	4	1	1	1	553926
Q9VX31	Integrator complex subunit 2 OS=Drosophila melanogaster OX=7227 GN=IntS2 PE=1 SV=2	1	1	1	1	552841
Q8MQX9	Ankyrin repeat and LEM domain-containing protein 2 homolog OS=Drosophila melanogaster OX=7227 GN=Ankle2 PE=1 SV=1	2	2	2	2	546470
A0A0B4JDA0	Moira, isoform B OS=Drosophila melanogaster OX=7227 GN=mor PE=1 SV=1	1	1	1	1	536896
Q7KW39	Probable methylmalonate-semialdehyde dehydrogenase [acylating], mitochondrial OS=Drosophila melanogaster OX=7227 GN=CG17896 PE=2 SV=1	8	3	3	3	534241
Q494M1	DNA topoisomerase I OS=Drosophila melanogaster OX=7227 GN=Top1 PE=1 SV=1	1	1	1	1	531860
Q9XYZ6	Peptidyl-prolyl cis-trans isomerase OS=Drosophila melanogaster OX=7227 GN=UKL PE=2 SV=1	2	1	1	1	531735
Q9V535	RNA-binding protein 8A OS=Drosophila melanogaster OX=7227 GN=tsu PE=1 SV=1	19	2	2	2	530427
Q9VJI7	GEO08441p1 OS=Drosophila melanogaster OX=7227 GN=LSm7 PE=1 SV=1	7	1	1	1	525525
P41374	Eukaryotic translation initiation factor 2 subunit 1 OS=Drosophila melanogaster OX=7227 GN=eIF2alpha PE=2 SV=1	3	1	1	1	518092
Q95RJ9	F-box-like/WD repeat-containing protein ebi OS=Drosophila melanogaster OX=7227 GN=ebi PE=1 SV=2	3	2	2	2	516897
Q9W3Q0	FI07418p OS=Drosophila melanogaster OX=7227 GN=Rab39 PE=2 SV=1	12	2	3	1	511576
O16810	Origin recognition complex subunit 1 OS=Drosophila melanogaster OX=7227 GN=Orc1 PE=1 SV=2	1	1	1	1	510707
TVS85733.1	30S ribosomal protein S3 [Wolbachia pipientis]	16	2	2	2	510110
P48375	12 kDa FK506-binding protein OS=Drosophila melanogaster OX=7227 GN=FK506-bp2 PE=3 SV=2	19	1	1	1	506625
Q7K5M2	GH05836p OS=Drosophila melanogaster OX=7227 GN=Dmel\CG10139 PE=2 SV=1	4	1	1	1	504131
Q9VSS2	Signal recognition particle subunit SRP68 OS=Drosophila melanogaster OX=7227 GN=Srp68 PE=2 SV=1	2	1	1	1	496660
A0A0B4LGG6	Lost PHDs of trr, isoform B OS=Drosophila melanogaster OX=7227 GN=Lpt PE=1 SV=1	3	3	3	3	489854
Q9VDQ3	LD08906p OS=Drosophila melanogaster OX=7227 GN=Dmel\CG4936 PE=1 SV=1	3	1	1	1	485120
Q8IML9	105 kDa Doa protein kinase OS=Drosophila melanogaster OX=7227 GN=Doa PE=1 SV=2	4	2	3	2	483060
Q9VQL1	LP20978p OS=Drosophila melanogaster OX=7227 GN=SerRS PE=1 SV=1	3	1	1	1	480113
Q7KY08	Argonaute protein OS=Drosophila melanogaster OX=7227 GN=AGO1 PE=1 SV=1	7	4	4	4	466774
A0A0B4JCW4	Succinate--CoA ligase [ADP-forming] subunit beta, mitochondrial OS=Drosophila melanogaster OX=7227 GN=ScsbetaA PE=1 SV=1	8	2	2	2	461047
X2JAI4	DNA helicase OS=Drosophila melanogaster OX=7227 GN=Mcm3 PE=1 SV=1	1	1	1	1	453921
A4V4I0	G protein beta-subunit 13F, isoform C OS=Drosophila melanogaster OX=7227 GN=Gbeta13F PE=1 SV=1	4	1	1	1	452876
Q9VCE6	N6-adenosine-methyltransferase MT-A70-like protein OS=Drosophila melanogaster OX=7227 GN=Mettl3 PE=1 SV=1	2	1	1	1	445785
Q0E924	Prohibitin OS=Drosophila melanogaster OX=7227 GN=Phb2 PE=1 SV=2	3	1	1	1	442330
Q9V7P1	U3 small nucleolar RNA-associated protein 18 homolog OS=Drosophila melanogaster OX=7227 GN=wcd PE=1 SV=1	7	3	3	3	437823
Q9VNI5	LD10772p OS=Drosophila melanogaster OX=7227 GN=Dmel\CG10979 PE=1 SV=1	6	4	4	4	434034
Q9W4X7	Eukaryotic translation initiation factor 3 subunit G-1 OS=Drosophila melanogaster OX=7227 GN=eIF3g1 PE=1 SV=1	5	1	1	1	431645
Q9VZV3	PAN2-PAN3 deadenylation complex subunit PAN3 OS=Drosophila melanogaster OX=7227 GN=PAN3 PE=1 SV=3	2	1	1	1	423779
Q9VZ62	Fascetto OS=Drosophila melanogaster OX=7227 GN=feo PE=1 SV=1	6	3	3	3	417805
Q9VCG4	Nucleoporin Ndc1 OS=Drosophila melanogaster OX=7227 GN=Ndc1 PE=1 SV=1	11	5	5	5	402927
Q94883	DNA replication-related element factor, isoform A OS=Drosophila melanogaster OX=7227 GN=Dref PE=1 SV=2	2	1	1	1	402581
Q9VYE9	Pre-mRNA-splicing factor 38 OS=Drosophila melanogaster OX=7227 GN=Dmel\CG1622 PE=1 SV=1	3	1	1	1	402415
Q32KD2	Histone-lysine N-methyltransferase eggless OS=Drosophila melanogaster OX=7227 GN=egg PE=1 SV=1	1	1	1	1	400984
Q9V393	Kurtz arrestin OS=Drosophila melanogaster OX=7227 GN=krz PE=1 SV=1	3	1	1	1	398808
Q9VGH0	LD28817p OS=Drosophila melanogaster OX=7227 GN=Dmel\CG6962 PE=1 SV=1	4	2	2	2	391806
Q9VAS9	APC-like, isoform A OS=Drosophila melanogaster OX=7227 GN=Apc PE=4 SV=1	1	1	1	1	388971
Q9V3F2	LD36009p OS=Drosophila melanogaster OX=7227 GN=lace PE=1 SV=1	2	1	1	1	383291
Q8MSG8	Aprataxin-like protein OS=Drosophila melanogaster OX=7227 GN=CG5316 PE=2 SV=2	3	1	1	1	377444
A0A0B4LEQ0	Uncharacterized protein, isoform C OS=Drosophila melanogaster OX=7227 GN=Cndp2 PE=1 SV=1	9	3	4	3	376376
M9PFF9	Trailer hitch, isoform D OS=Drosophila melanogaster OX=7227 GN=tral PE=1 SV=1	4	1	1	1	374145
Q9VM62	LD34181p OS=Drosophila melanogaster OX=7227 GN=SA PE=1 SV=2	3	2	2	2	371674
X2JCY0	Inositol hexakisphosphate and diphosphoinositol-pentakisphosphate kinase OS=Drosophila melanogaster OX=7227 GN=l(1)G0196 PE=1 SV=1	1	2	2	2	370037
A1ZB83	Uncharacterized protein, isoform B OS=Drosophila melanogaster OX=7227 GN=BcDNA:RH27395 PE=1 SV=1	3	1	1	1	363549
Q0E9G4	CG1600-PA OS=Drosophila melanogaster OX=7227 GN=Drat PE=1 SV=1	2	1	1	1	361574
E1JHR5	Enolase, isoform F OS=Drosophila melanogaster OX=7227 GN=Eno PE=1 SV=1	5	2	2	2	360808
Q9VGQ1	GM01350p OS=Drosophila melanogaster OX=7227 GN=alpha-KGDHC PE=1 SV=1	3	1	1	1	347861
M9PDU5	Supervillin, isoform U OS=Drosophila melanogaster OX=7227 GN=Svil PE=1 SV=1	1	1	1	1	344149
P40320	S-adenosylmethionine synthase OS=Drosophila melanogaster OX=7227 GN=Sam-S PE=2 SV=2	3	1	1	1	335645
Q9W4Z9	LD43561p OS=Drosophila melanogaster OX=7227 GN=Dmel\CG3071 PE=1 SV=1	5	2	2	2	333679
M9PH51	BTB-protein-VII, isoform I OS=Drosophila melanogaster OX=7227 GN=BtbVII PE=4 SV=1	2	1	1	1	333129
O76863	EG:100G10.3 protein OS=Drosophila melanogaster OX=7227 GN=eIF2Bbeta PE=1 SV=1	9	2	2	2	331642
Q94920	Voltage-dependent anion-selective channel OS=Drosophila melanogaster OX=7227 GN=porin PE=1 SV=3	9	2	2	2	330622
Q709R6	LEM domain-containing protein Bocksbeutel OS=Drosophila melanogaster OX=7227 GN=bocks PE=1 SV=1	3	1	1	1	330188
Q94533	Ribosomal protein S6 kinase OS=Drosophila melanogaster OX=7227 GN=S6k PE=1 SV=2	2	1	1	1	325460
O77410	Eukaryotic translation initiation factor 3 subunit E OS=Drosophila melanogaster OX=7227 GN=eIF3e PE=1 SV=1	2	1	1	1	324690
X2JFI2	Uncharacterized protein, isoform I OS=Drosophila melanogaster OX=7227 GN=Dmel\CG45002 PE=3 SV=1	1	1	1	1	322216
M9NDP0	Uncharacterized protein, isoform C OS=Drosophila melanogaster OX=7227 GN=elF-4A PE=4 SV=1	1	1	1	1	319080
O76857	BCL7-like OS=Drosophila melanogaster OX=7227 GN=BCL7-like PE=1 SV=1	8	1	1	1	301080
Q9VIP9	Condensin complex subunit 2 OS=Drosophila melanogaster OX=7227 GN=barr PE=1 SV=1	4	2	2	2	292999
Q9VEN9	Protein associated with topo II related - 1, isoform A OS=Drosophila melanogaster OX=7227 GN=Patr-1 PE=1 SV=1	1	1	2	1	290936
P52172	Box A-binding factor OS=Drosophila melanogaster OX=7227 GN=srp PE=1 SV=2	1	1	1	1	290585
Q86BM5	A kinase anchor protein 200, isoform D OS=Drosophila melanogaster OX=7227 GN=Akap200 PE=1 SV=1	1	1	1	1	290115
WP_182182798.1	elongation factor Tu [Wolbachia pipientis]	7	2	2	2	288224
M9PDF2	Second mitotic wave missing, isoform C OS=Drosophila melanogaster OX=7227 GN=swm PE=1 SV=1	6	2	2	2	285326
Q9VHL2	T-complex protein 1 subunit eta OS=Drosophila melanogaster OX=7227 GN=CCT7 PE=1 SV=2	13	5	5	5	284479
O61443	Mitogen-activated protein kinase p38b OS=Drosophila melanogaster OX=7227 GN=p38b PE=1 SV=1	16	3	3	3	276256
P19889	60S acidic ribosomal protein P0 OS=Drosophila melanogaster OX=7227 GN=RpLP0 PE=1 SV=1	12	2	2	2	271077
Q02427	RNA-binding protein 1 OS=Drosophila melanogaster OX=7227 GN=Rbp1 PE=2 SV=3	6	1	1	1	263683
Q4ABE3	Histone H1 OS=Drosophila melanogaster OX=7227 GN=His1:CG33801 PE=3 SV=1	28	12	26	1	257091
M9PH59	Ribosomal protein L37 OS=Drosophila melanogaster OX=7227 GN=RpL37a PE=2 SV=1	13	1	1	1	255924
Q9VTE6	IP14658p OS=Drosophila melanogaster OX=7227 GN=Dmel\CG7839 PE=1 SV=3	1	1	1	1	254536
Q9W3S4	LD46272p OS=Drosophila melanogaster OX=7227 GN=Dmel\CG4617 PE=2 SV=2	5	2	2	2	252751
Q9VLK8	FI01024p OS=Drosophila melanogaster OX=7227 GN=prg PE=1 SV=2	3	1	1	1	251589
Q7K264	LD16826p OS=Drosophila melanogaster OX=7227 GN=Dmel\CG8569 PE=2 SV=1	13	5	6	5	251040
Q9VTB0	LD35289p OS=Drosophila melanogaster OX=7227 GN=Dmel\CG8003 PE=1 SV=1	4	1	1	1	248748
Q6NPA6	Par-1, isoform L OS=Drosophila melanogaster OX=7227 GN=par-1 PE=1 SV=1	2	1	1	1	248741
E1JJR3	5'-3' exoribonuclease 1 OS=Drosophila melanogaster OX=7227 GN=pcm PE=1 SV=1	1	2	2	2	248356
Q9VT40	Nibrin OS=Drosophila melanogaster OX=7227 GN=nbs PE=1 SV=4	1	1	1	1	239042
Q9VAM5	Bromodomain containing 8 OS=Drosophila melanogaster OX=7227 GN=Brd8 PE=1 SV=1	2	1	1	1	223431
M9PI41	Non-specific serine/threonine protein kinase OS=Drosophila melanogaster OX=7227 GN=sti PE=1 SV=1	1	1	1	1	221551
Q8I8U7	Transcription-associated protein 1 OS=Drosophila melanogaster OX=7227 GN=Nipped-A PE=1 SV=4	0	1	1	1	213872
X2J5E8	Peptidylprolyl isomerase OS=Drosophila melanogaster OX=7227 GN=Fkbp59 PE=4 SV=1	3	1	1	1	179391
X2JAF1	Lava lamp, isoform D OS=Drosophila melanogaster OX=7227 GN=lva PE=4 SV=1	1	2	2	2	121532
Q9VVI1	LD04387p OS=Drosophila melanogaster OX=7227 GN=Alsin2 PE=1 SV=1	8	2	2	2	114305

## Sheet: 434MP1
Accession	Description	0611MP1-Coverage [%]	0611MP1 Peptides	0611MP1 # PSMs	0611MP1 # Unique Peptides	0611MP1 AREA
Q9VDH8	40S ribosomal protein S30 OS=Drosophila melanogaster OX=7227 GN=RpS30 PE=1 SV=1	9	3	7	3	2272477292
C6SUW3	LD13662p OS=Drosophila melanogaster OX=7227 GN=RpS9 PE=1 SV=1	39	14	24	14	1647052840
Q9VLC5	Aldehyde dehydrogenase OS=Drosophila melanogaster OX=7227 GN=Aldh PE=1 SV=1	26	12	26	12	1630480286
P19889	60S acidic ribosomal protein P0 OS=Drosophila melanogaster OX=7227 GN=RpLP0 PE=1 SV=1	44	13	23	13	1374221885
A0A0B4K6N1	40S ribosomal protein S8 OS=Drosophila melanogaster OX=7227 GN=RpS8 PE=3 SV=1	56	11	19	11	1350436408
P55841	60S ribosomal protein L14 OS=Drosophila melanogaster OX=7227 GN=RpL14 PE=1 SV=1	43	8	18	8	1263845742
P09180	60S ribosomal protein L4 OS=Drosophila melanogaster OX=7227 GN=RpL4 PE=1 SV=2	40	14	29	14	1030996071
X2JE06	GEO07624p1 OS=Drosophila melanogaster OX=7227 GN=RpL24 PE=1 SV=1	20	5	8	5	9.90176e+08
P08570	60S acidic ribosomal protein P1 OS=Drosophila melanogaster OX=7227 GN=RpLP1 PE=1 SV=2	54	5	10	5	728370278
P55830	40S ribosomal protein S3a OS=Drosophila melanogaster OX=7227 GN=RpS3A PE=1 SV=4	25	8	12	8	6.68673e+08
Q9VS34	60S ribosomal protein L18 OS=Drosophila melanogaster OX=7227 GN=RpL18 PE=1 SV=1	36	7	13	7	6.58322e+08
Q9V9W2	Ribosomal protein L6, isoform A OS=Drosophila melanogaster OX=7227 GN=RpL6 PE=1 SV=1	21	7	14	7	6.57823e+08
P41126	60S ribosomal protein L13 OS=Drosophila melanogaster OX=7227 GN=RpL13 PE=1 SV=1	33	7	12	7	6.49704e+08
P46222	60S ribosomal protein L11 OS=Drosophila melanogaster OX=7227 GN=RpL11 PE=1 SV=2	27	4	4	4	609139249
Q9VBN5	60S ribosomal protein L27 OS=Drosophila melanogaster OX=7227 GN=RpL27 PE=1 SV=1	31	4	13	4	584560741
A0A0B4LG52	GEO08239p1 OS=Drosophila melanogaster OX=7227 GN=RpS16 PE=2 SV=1	22	5	8	5	551074653
Q9VNE9	60S ribosomal protein L13a OS=Drosophila melanogaster OX=7227 GN=RpL13A PE=1 SV=1	21	7	17	7	4.52581e+08
P17704	40S ribosomal protein S17 OS=Drosophila melanogaster OX=7227 GN=RpS17 PE=1 SV=2	25	3	6	3	447163173
A0A0B4LFD9	GEO04460p1 OS=Drosophila melanogaster OX=7227 GN=RpS23 PE=2 SV=1	16	2	3	2	4.03483e+08
O17445	60S ribosomal protein L15 OS=Drosophila melanogaster OX=7227 GN=RpL15 PE=1 SV=1	30	7	11	7	3.8364e+08
X2JC35	60S ribosomal protein L36 OS=Drosophila melanogaster OX=7227 GN=RpL36 PE=2 SV=1	20	6	10	6	3.79878e+08
P41093	60S ribosomal protein L18a OS=Drosophila melanogaster OX=7227 GN=RpL18A PE=1 SV=1	42	9	14	9	3.72435e+08
Q9V9M7	RE62581p OS=Drosophila melanogaster OX=7227 GN=RpL21 PE=1 SV=1	38	6	11	6	3.68625e+08
P84040	Histone H4 OS=Drosophila melanogaster OX=7227 GN=His4 PE=1 SV=2	47	6	15	6	3.55493e+08
P04359	60S ribosomal protein L32 OS=Drosophila melanogaster OX=7227 GN=RpL32 PE=1 SV=3	29	5	12	5	3.15513e+08
Q9W5R8	60S ribosomal protein L5 OS=Drosophila melanogaster OX=7227 GN=RpL5 PE=1 SV=2	23	6	10	6	307641561
P53501	Actin-57B OS=Drosophila melanogaster OX=7227 GN=Act57B PE=1 SV=1	9	3	4	3	303604530
A1ZAU8	Patronin OS=Drosophila melanogaster OX=7227 GN=Patronin PE=1 SV=1	13	12	20	12	2.90814e+08
P41042	40S ribosomal protein S4 OS=Drosophila melanogaster OX=7227 GN=RpS4 PE=1 SV=2	45	11	22	11	2.82585e+08
Q9V3G1	60S ribosomal protein L8 OS=Drosophila melanogaster OX=7227 GN=RpL8 PE=1 SV=1	26	7	14	7	2.7698e+08
Q7KR04	40S ribosomal protein S15Ab OS=Drosophila melanogaster OX=7227 GN=RpS15Ab PE=2 SV=3	20	3	4	3	275085358
Q9VLT7	IP17351p OS=Drosophila melanogaster OX=7227 GN=RpL36A PE=1 SV=2	14	2	5	2	265199198
Q9VLU0	Barrier-to-autointegration factor OS=Drosophila melanogaster OX=7227 GN=baf PE=1 SV=1	30	2	4	2	2.62437e+08
Q0E9B6	40S ribosomal protein S11 OS=Drosophila melanogaster OX=7227 GN=RpS11 PE=1 SV=1	15	4	6	4	2.60805e+08
P41094	40S ribosomal protein S18 OS=Drosophila melanogaster OX=7227 GN=RpS18 PE=1 SV=1	22	5	7	5	2.43566e+08
Q03334	40S ribosomal protein S13 OS=Drosophila melanogaster OX=7227 GN=RpS13 PE=1 SV=3	26	4	8	4	2.39851e+08
Q9VZS5	60S ribosomal protein L28 OS=Drosophila melanogaster OX=7227 GN=RpL28 PE=1 SV=1	45	9	12	9	2.36554e+08
Q9W499	FI02809p OS=Drosophila melanogaster OX=7227 GN=RpL35 PE=1 SV=2	17	2	4	2	2.16269e+08
X2JDU0	Ribosomal protein L9, isoform C OS=Drosophila melanogaster OX=7227 GN=RpL9 PE=4 SV=1	17	4	7	4	2.05895e+08
A0A0B4KH25	Histone H2A OS=Drosophila melanogaster OX=7227 GN=His2Av PE=3 SV=1	21	3	3	3	2.05076e+08
P41092	60S ribosomal protein L27a OS=Drosophila melanogaster OX=7227 GN=RpL27A PE=1 SV=2	39	6	8	6	2.04631e+08
A0A0B4JD95	Zipper, isoform H OS=Drosophila melanogaster OX=7227 GN=zip PE=1 SV=1	10	16	27	16	1.93767e+08
Q94920	Voltage-dependent anion-selective channel OS=Drosophila melanogaster OX=7227 GN=porin PE=1 SV=3	33	6	10	6	191381466
X2JCS6	60S ribosomal protein L7a OS=Drosophila melanogaster OX=7227 GN=RpL7A PE=3 SV=1	28	8	11	8	1.84637e+08
P08736	Elongation factor 1-alpha 1 OS=Drosophila melanogaster OX=7227 GN=eEF1alpha1 PE=1 SV=2	16	6	11	6	181375996
P31009	40S ribosomal protein S2 OS=Drosophila melanogaster OX=7227 GN=RpS2 PE=1 SV=2	29	5	8	5	1.77318e+08
X2J5G6	Ribosomal protein L7, isoform B OS=Drosophila melanogaster OX=7227 GN=RpL7 PE=4 SV=1	21	5	6	5	1.53087e+08
Q9W1B9	GEO07602p1 OS=Drosophila melanogaster OX=7227 GN=RpL12 PE=1 SV=1	18	2	6	2	1.49761e+08
Q24560	Tubulin beta-1 chain OS=Drosophila melanogaster OX=7227 GN=betaTub56D PE=1 SV=2	38	13	25	13	1.44856e+08
P21187	Polyadenylate-binding protein OS=Drosophila melanogaster OX=7227 GN=pAbp PE=1 SV=3	28	11	19	11	1.4064e+08
Q7KLW9	BcDNA.LD02793 OS=Drosophila melanogaster OX=7227 GN=Prp19 PE=1 SV=1	18	5	8	5	132556040
P54397	39 kDa FK506-binding nuclear protein OS=Drosophila melanogaster OX=7227 GN=FK506-bp1 PE=1 SV=2	14	5	9	5	1.28e+08
X2JAF1	Lava lamp, isoform D OS=Drosophila melanogaster OX=7227 GN=lva PE=4 SV=1	13	23	29	23	1.27752e+08
Q9VA91	40S ribosomal protein S7 OS=Drosophila melanogaster OX=7227 GN=RpS7 PE=1 SV=1	42	8	11	8	126559853
P11147	Heat shock 70 kDa protein cognate 4 OS=Drosophila melanogaster OX=7227 GN=Hsc70-4 PE=1 SV=3	21	12	14	12	1.25446e+08
A0A0B4KGP8	Eukaryotic translation initiation factor 2 subunit gamma, isoform D OS=Drosophila melanogaster OX=7227 GN=eIF2gamma PE=1 SV=1	5	2	2	2	119125510
Q9V597	60S ribosomal protein L31 OS=Drosophila melanogaster OX=7227 GN=RpL31 PE=1 SV=1	25	3	4	3	1.12181e+08
M9PGV6	Alpha spectrin, isoform B OS=Drosophila melanogaster OX=7227 GN=alpha-Spec PE=4 SV=1	7	13	18	13	1.11875e+08
O16797	60S ribosomal protein L3 OS=Drosophila melanogaster OX=7227 GN=RpL3 PE=1 SV=3	25	9	14	9	105791778
M9PIM0	Ribosomal protein L10, isoform E OS=Drosophila melanogaster OX=7227 GN=RpL10 PE=4 SV=1	18	4	6	4	1.02756e+08
Q9VUQ5	Protein argonaute-2 OS=Drosophila melanogaster OX=7227 GN=AGO2 PE=1 SV=3	14	10	14	10	9.54814e+07
A8JNJ6	Karst, isoform E OS=Drosophila melanogaster OX=7227 GN=kst PE=1 SV=2	7	22	32	22	88940653
Q9W391	Probable phosphorylase b kinase regulatory subunit alpha OS=Drosophila melanogaster OX=7227 GN=CG7766 PE=1 SV=2	8	6	7	6	8.75429e+07
Q9W4C1	IP13321p OS=Drosophila melanogaster OX=7227 GN=Dmel\CG15784 PE=1 SV=1	8	4	12	4	8.0726e+07
Q9W0R0	Cell division cycle 5, isoform A OS=Drosophila melanogaster OX=7227 GN=Cdc5 PE=1 SV=2	11	6	7	6	7.89402e+07
P05990	CAD protein OS=Drosophila melanogaster OX=7227 GN=r PE=1 SV=3	6	10	14	10	7.88856e+07
A0A0B4LI25	Kinesin-like protein OS=Drosophila melanogaster OX=7227 GN=ncd PE=1 SV=1	19	9	12	9	7.66751e+07
C9QP42	Eukaryotic translation initiation factor 4A, isoform E OS=Drosophila melanogaster OX=7227 GN=eIF4A PE=1 SV=1	10	3	5	3	76648472
Q9VH07	RuvB-like helicase 1 OS=Drosophila melanogaster OX=7227 GN=pont PE=1 SV=1	14	5	5	5	68051868
M9MSE8	Uncharacterized protein, isoform A OS=Drosophila melanogaster OX=7227 GN=raskol PE=1 SV=1	5	7	9	7	6.55855e+07
Q9VUV9	Putative U5 small nuclear ribonucleoprotein 200 kDa helicase OS=Drosophila melanogaster OX=7227 GN=l(3)72Ab PE=2 SV=4	3	6	8	6	65277180
A4V2B8	Casein kinase IIalpha, isoform C OS=Drosophila melanogaster OX=7227 GN=CkIIalpha PE=1 SV=1	27	4	7	4	6.49951e+07
P36241	60S ribosomal protein L19 OS=Drosophila melanogaster OX=7227 GN=RpL19 PE=1 SV=2	31	7	11	7	6.16756e+07
P46863	Kinesin-like protein Klp61F OS=Drosophila melanogaster OX=7227 GN=Klp61F PE=1 SV=2	12	10	11	10	5.92683e+07
Q9VLX0	Lysine ketoglutarate reductase/saccharopine dehydrogenase, isoform A OS=Drosophila melanogaster OX=7227 GN=LKRSDH PE=1 SV=2	11	6	12	6	55131561
O18640	Guanine nucleotide-binding protein subunit beta-like protein OS=Drosophila melanogaster OX=7227 GN=Rack1 PE=1 SV=2	20	5	6	4	51592305
Q9VU76	Combover, isoform A OS=Drosophila melanogaster OX=7227 GN=cmb PE=1 SV=2	12	11	13	11	5.00985e+07
P91926	AP-2 complex subunit alpha OS=Drosophila melanogaster OX=7227 GN=AP-2alpha PE=1 SV=1	9	6	7	6	49845210
Q9VLT5	Protein purity of essence OS=Drosophila melanogaster OX=7227 GN=poe PE=1 SV=1	3	13	16	13	4.98156e+07
Q9W0A8	FI01658p OS=Drosophila melanogaster OX=7227 GN=RpL23A PE=1 SV=1	28	9	10	9	4.88706e+07
Q9W3W8	60S ribosomal protein L17 OS=Drosophila melanogaster OX=7227 GN=RpL17 PE=1 SV=1	19	3	4	3	4.86906e+07
Q9VZ69	IGF-II mRNA-binding protein OS=Drosophila melanogaster OX=7227 GN=Imp PE=1 SV=2	10	4	7	4	4.84632e+07
A0A4D6K344	Foraging, isoform O OS=Drosophila melanogaster OX=7227 GN=for PE=3 SV=1	3	1	2	1	48340348
Q94522	Succinate--CoA ligase [ADP/GDP-forming] subunit alpha, mitochondrial OS=Drosophila melanogaster OX=7227 GN=Scsalpha1 PE=2 SV=3	19	4	8	4	47439333
Q9W002	Misshapen, isoform A OS=Drosophila melanogaster OX=7227 GN=msn PE=1 SV=3	10	11	12	11	4.65981e+07
Q9VJ19	RE25263p OS=Drosophila melanogaster OX=7227 GN=RpL30 PE=1 SV=1	39	3	4	3	4.61336e+07
P05389	60S acidic ribosomal protein P2 OS=Drosophila melanogaster OX=7227 GN=RpLP2 PE=1 SV=1	63	6	8	6	4.40653e+07
Q06559	40S ribosomal protein S3 OS=Drosophila melanogaster OX=7227 GN=RpS3 PE=1 SV=1	13	4	7	4	4.37614e+07
A0A0C4DHE7	Glutamate dehydrogenase OS=Drosophila melanogaster OX=7227 GN=Gdh PE=1 SV=1	31	7	9	7	4.36065e+07
M9PCI5	Phosphorylase b kinase regulatory subunit OS=Drosophila melanogaster OX=7227 GN=Dmel\CG8475 PE=3 SV=1	7	5	6	5	4.26581e+07
Q9VLK1	U3 small nucleolar ribonucleoprotein protein MPP10 OS=Drosophila melanogaster OX=7227 GN=Dmel\CG13097 PE=1 SV=1	14	7	11	7	42099835
Q7KN97	Pyruvate carboxylase OS=Drosophila melanogaster OX=7227 GN=PCB PE=1 SV=1	8	7	9	7	41915302
A1Z9J3	Short stop, isoform H OS=Drosophila melanogaster OX=7227 GN=shot PE=1 SV=1	2	13	15	13	4.10182e+07
O62619	Pyruvate kinase OS=Drosophila melanogaster OX=7227 GN=PyK PE=2 SV=2	10	5	7	5	4.01669e+07
Q9VDC3	AP complex subunit sigma OS=Drosophila melanogaster OX=7227 GN=AP-2sigma PE=1 SV=1	5	1	1	1	40110936
P48159	60S ribosomal protein L23 OS=Drosophila melanogaster OX=7227 GN=RpL23 PE=1 SV=2	19	3	4	3	3.83367e+07
Q76NQ0	Dolichyl-diphosphooligosaccharide--protein glycosyltransferase subunit 1 OS=Drosophila melanogaster OX=7227 GN=CG5364 PE=1 SV=1	12	4	6	4	3.80917e+07
P29327	40S ribosomal protein S6 OS=Drosophila melanogaster OX=7227 GN=RpS6 PE=1 SV=1	26	5	8	5	37461889
M9PH59	Ribosomal protein L37 OS=Drosophila melanogaster OX=7227 GN=RpL37a PE=2 SV=1	8	1	1	1	37190944
A0A0B4K6K9	La related protein, isoform F OS=Drosophila melanogaster OX=7227 GN=larp PE=1 SV=1	4	4	7	4	3.69498e+07
E2QCG7	Eukaryotic translation initiation factor 3 subunit B OS=Drosophila melanogaster OX=7227 GN=eIF3b PE=1 SV=1	7	3	3	3	3.68457e+07
P50887	60S ribosomal protein L22 OS=Drosophila melanogaster OX=7227 GN=RpL22 PE=1 SV=2	25	6	7	6	3.58992e+07
P15348	DNA topoisomerase 2 OS=Drosophila melanogaster OX=7227 GN=Top2 PE=1 SV=1	5	6	7	6	3.53966e+07
Q9V3A8	Ergic53, isoform A OS=Drosophila melanogaster OX=7227 GN=ergic53 PE=1 SV=1	14	4	7	4	3.51142e+07
A4V0N4	MIP16230p OS=Drosophila melanogaster OX=7227 GN=Vha68-2 PE=1 SV=1	12	5	6	5	34468711
Q7JRJ9	Inner centromere protein, isoform A OS=Drosophila melanogaster OX=7227 GN=Incenp PE=1 SV=1	4	2	5	2	32701476
Q9VYW3	GEO08380p1 OS=Drosophila melanogaster OX=7227 GN=RPA3 PE=1 SV=1	27	2	3	2	31514082
P13607	Sodium/potassium-transporting ATPase subunit alpha OS=Drosophila melanogaster OX=7227 GN=Atpalpha PE=1 SV=3	5	4	5	4	3.13862e+07
M9PFN1	RuvB-like helicase OS=Drosophila melanogaster OX=7227 GN=rept PE=3 SV=1	9	4	6	4	3.12332e+07
A1Z8U0	Pre-mRNA processing factor 8 OS=Drosophila melanogaster OX=7227 GN=Prp8 PE=1 SV=1	4	8	9	8	3.00528e+07
ONI56172.1	hypothetical protein [Wolbachia pipientis wUni wUni]	4	1	1	1	28532456
Q9VL96	Pescadillo homolog OS=Drosophila melanogaster OX=7227 GN=CG4364 PE=1 SV=1	4	2	2	2	27943528
A0A0B4LFL3	Eukaryotic translation elongation factor 1 beta, isoform C OS=Drosophila melanogaster OX=7227 GN=eEF1beta PE=3 SV=1	13	2	3	2	2.71342e+07
C0HKA1	40S ribosomal protein S14b OS=Drosophila melanogaster OX=7227 GN=RpS14b PE=2 SV=1	18	4	6	4	2.54473e+07
Q9VXQ0	Mitochondrial ribosomal protein L3 OS=Drosophila melanogaster OX=7227 GN=mRpL3 PE=1 SV=2	8	2	2	2	24673441
Q9I7D0	GH22314p OS=Drosophila melanogaster OX=7227 GN=PhKgamma PE=2 SV=3	6	3	4	3	24276733
Q9VVU2	GEO07453p1 OS=Drosophila melanogaster OX=7227 GN=RpL26 PE=1 SV=1	19	5	7	5	2.39442e+07
Q9VMU4	60S ribosomal protein L37a OS=Drosophila melanogaster OX=7227 GN=RpL37A PE=1 SV=3	41	4	6	4	2.35642e+07
Q9VEX6	ATPase family AAA domain-containing protein 3A homolog OS=Drosophila melanogaster OX=7227 GN=bor PE=1 SV=2	7	3	4	3	2.28346e+07
Q8SWR8	Ataxin-2 homolog OS=Drosophila melanogaster OX=7227 GN=Atx2 PE=1 SV=1	9	5	7	5	2.26779e+07
Q05344	FACT complex subunit Ssrp1 OS=Drosophila melanogaster OX=7227 GN=Ssrp PE=1 SV=2	3	2	2	2	22317820
Q9VA69	Prolyl 4-hydroxylase alpha-related protein PH4[alpha]EFB OS=Drosophila melanogaster OX=7227 GN=PH4alphaEFB PE=1 SV=2	14	6	8	6	2.21062e+07
P55828	40S ribosomal protein S20 OS=Drosophila melanogaster OX=7227 GN=RpS20 PE=1 SV=1	11	2	2	2	21790478
Q9VTP4	60S ribosomal protein L10a-2 OS=Drosophila melanogaster OX=7227 GN=RpL10Ab PE=1 SV=2	18	3	4	3	2.17061e+07
O76876	EG:132E8.1 protein OS=Drosophila melanogaster OX=7227 GN=ssx PE=1 SV=1	2	1	2	1	21609910
Q9XZ11	Smr domain-containing protein OS=Drosophila melanogaster OX=7227 GN=Dmel\CG7139 PE=1 SV=1	5	4	5	4	2.09659e+07
P15357	Ubiquitin-40S ribosomal protein S27a OS=Drosophila melanogaster OX=7227 GN=RpS27A PE=1 SV=2	16	2	3	2	2.08956e+07
Q7KQM6	GIGYF family protein CG11148 OS=Drosophila melanogaster OX=7227 GN=CG11148 PE=1 SV=2	4	3	9	3	2.07695e+07
M9NEY5	Spinophilin, isoform G OS=Drosophila melanogaster OX=7227 GN=Spn PE=1 SV=1	3	5	6	5	1.93923e+07
Q9VWG3	40S ribosomal protein S10b OS=Drosophila melanogaster OX=7227 GN=RpS10b PE=1 SV=2	29	4	5	4	19392243
Q9W425	Rabconnectin-3A OS=Drosophila melanogaster OX=7227 GN=Rbcn-3A PE=1 SV=3	2	6	8	6	1.9278e+07
A1Z784	Acetyl-CoA carboxylase, isoform A OS=Drosophila melanogaster OX=7227 GN=ACC PE=1 SV=1	3	4	6	4	19047955
M9MRJ4	Muscle-specific protein 300 kDa, isoform G OS=Drosophila melanogaster OX=7227 GN=Msp300 PE=1 SV=1	1	9	12	9	1.87577e+07
Q9XYU0	DNA replication licensing factor Mcm7 OS=Drosophila melanogaster OX=7227 GN=Mcm7 PE=1 SV=1	9	5	6	5	18531527
Q0E924	Prohibitin OS=Drosophila melanogaster OX=7227 GN=Phb2 PE=1 SV=2	16	4	4	4	1.8157e+07
Q9U4L6	Mitochondrial import receptor subunit TOM40 homolog 1 OS=Drosophila melanogaster OX=7227 GN=Tom40 PE=2 SV=2	4	1	2	1	18086596
E1JJ68	Rm62, isoform H OS=Drosophila melanogaster OX=7227 GN=Rm62 PE=1 SV=1	11	5	6	5	1.7997e+07
Q9VYW4	LD04461p OS=Drosophila melanogaster OX=7227 GN=Dmel\CG1703 PE=1 SV=1	1	1	2	1	17503160
A1Z9E3	Elongation factor Tu OS=Drosophila melanogaster OX=7227 GN=mEFTu1 PE=1 SV=1	11	3	4	3	17455920
E1JIJ5	Vacuolar proton pump subunit B OS=Drosophila melanogaster OX=7227 GN=Vha55 PE=1 SV=1	4	3	4	3	1.74526e+07
Q95RU0	Protein cueball OS=Drosophila melanogaster OX=7227 GN=cue PE=1 SV=1	7	5	6	5	1.7448e+07
Q7KN75	Dodeca-satellite-binding protein 1, isoform A OS=Drosophila melanogaster OX=7227 GN=Dp1 PE=1 SV=1	5	5	5	5	1.69e+07
P48588	40S ribosomal protein S25 OS=Drosophila melanogaster OX=7227 GN=RpS25 PE=1 SV=3	11	1	4	1	1.67654e+07
Q9VLR5	RNA polymerase II transcriptional coactivator OS=Drosophila melanogaster OX=7227 GN=Ssb-c31a PE=2 SV=1	20	3	3	3	16565773
P23128	ATP-dependent RNA helicase me31b OS=Drosophila melanogaster OX=7227 GN=me31B PE=1 SV=3	3	1	1	1	15783982
A1Z909	LD11307p OS=Drosophila melanogaster OX=7227 GN=Dmel\CG8545 PE=1 SV=1	3	2	4	2	1.56119e+07
X2J564	Monensin sensitivity 2, isoform C OS=Drosophila melanogaster OX=7227 GN=mon2 PE=4 SV=1	1	1	1	1	15480458
Q9VTT2	LD20590p OS=Drosophila melanogaster OX=7227 GN=vers PE=1 SV=1	10	3	4	3	15190408
O18332	FI01544p OS=Drosophila melanogaster OX=7227 GN=Rab1 PE=1 SV=1	21	3	4	2	1.51469e+07
Q9NJH0	Elongation factor 1-gamma OS=Drosophila melanogaster OX=7227 GN=eEF1gamma PE=2 SV=2	11	4	4	4	15023220
P35381	ATP synthase subunit alpha, mitochondrial OS=Drosophila melanogaster OX=7227 GN=blw PE=1 SV=2	8	3	4	3	14763266
P02283	Histone H2B OS=Drosophila melanogaster OX=7227 GN=His2B PE=1 SV=2	18	3	4	3	1.47236e+07
Q9W2V9	LD40707p OS=Drosophila melanogaster OX=7227 GN=l(1)G0289 PE=1 SV=1	2	1	2	1	14467878
A0A0B4LFZ4	TER94, isoform E OS=Drosophila melanogaster OX=7227 GN=TER94 PE=1 SV=1	9	5	7	5	1.4173e+07
A0A0B4LGT9	Uncharacterized protein, isoform B OS=Drosophila melanogaster OX=7227 GN=Dmel\CG9667 PE=1 SV=1	13	2	2	2	13667463
Q9VN93	Putative cysteine proteinase CG12163 OS=Drosophila melanogaster OX=7227 GN=CG12163 PE=2 SV=2	1	1	1	1	13445363
A0A0B4K7J2	E3 SUMO-protein ligase RanBP2 OS=Drosophila melanogaster OX=7227 GN=Nup358 PE=1 SV=1	2	5	5	5	1.30556e+07
A0A0B4JD48	Cysteine proteinase-1, isoform D OS=Drosophila melanogaster OX=7227 GN=Cp1 PE=1 SV=1	6	1	1	1	12980788
Q9VFV9	DnaJ-like-2, isoform A OS=Drosophila melanogaster OX=7227 GN=Droj2 PE=1 SV=1	3	1	2	1	12953434
X2JA43	Nucleostemin 3, isoform B OS=Drosophila melanogaster OX=7227 GN=Ns3 PE=4 SV=1	7	3	3	3	1.29122e+07
A0A0B4K7T7	Rho guanine nucleotide exchange factor 2, isoform G OS=Drosophila melanogaster OX=7227 GN=RhoGEF2 PE=1 SV=1	2	4	4	4	1.26253e+07
A1Z9I5	FI24033p1 OS=Drosophila melanogaster OX=7227 GN=tum PE=1 SV=1	7	4	5	4	1.25152e+07
P39018	40S ribosomal protein S19a OS=Drosophila melanogaster OX=7227 GN=RpS19a PE=1 SV=3	17	3	5	3	1.24838e+07
M9PE64	Increased minichromosome loss 1, isoform D OS=Drosophila melanogaster OX=7227 GN=Iml1 PE=1 SV=1	3	3	3	3	1.23026e+07
Q24253	AP complex subunit beta OS=Drosophila melanogaster OX=7227 GN=AP-1-2beta PE=1 SV=1	6	5	6	5	11961614
Q8MMD3	Epidermal growth factor receptor pathway substrate clone 15, isoform C OS=Drosophila melanogaster OX=7227 GN=Eps-15 PE=1 SV=1	3	3	4	3	1.19344e+07
Q7K110	Dolichyl-diphosphooligosaccharide--protein glycosyltransferase subunit 2 OS=Drosophila melanogaster OX=7227 GN=OstDelta PE=1 SV=1	11	5	6	5	11925180
P20240	Otefin OS=Drosophila melanogaster OX=7227 GN=Ote PE=1 SV=2	17	5	6	5	1.19098e+07
Q05856	Small nuclear ribonucleoprotein-associated protein B OS=Drosophila melanogaster OX=7227 GN=SmB PE=1 SV=1	4	1	1	1	11903341
P48591	Ribonucleoside-diphosphate reductase large subunit OS=Drosophila melanogaster OX=7227 GN=RnrL PE=1 SV=2	5	4	5	4	1.18582e+07
Q9VGG9	RE35509p OS=Drosophila melanogaster OX=7227 GN=CG14729 PE=1 SV=4	2	2	2	2	11385309
Q9VPT3	DEAD box protein 21E2 OS=Drosophila melanogaster OX=7227 GN=Dbp21E2 PE=1 SV=1	4	2	3	2	1.13168e+07
Q24492	Replication protein A 70 kDa DNA-binding subunit OS=Drosophila melanogaster OX=7227 GN=RpA-70 PE=1 SV=1	14	7	8	7	1.12492e+07
B7YZY0	Uncharacterized protein, isoform C OS=Drosophila melanogaster OX=7227 GN=CG17465 PE=1 SV=1	2	2	2	2	11124844
M9PCQ6	Discs large 5, isoform C OS=Drosophila melanogaster OX=7227 GN=Dlg5 PE=1 SV=1	4	5	7	5	1.10625e+07
A1Z9G2	Pre-mRNA-splicing factor syf1 homolog OS=Drosophila melanogaster OX=7227 GN=fand PE=1 SV=1	2	3	4	3	10897180
A0A0B4LGB7	Calcium-transporting ATPase OS=Drosophila melanogaster OX=7227 GN=SERCA PE=1 SV=1	6	4	5	4	1.06645e+07
Q9W0T7	Dis3 like 3'-5' exoribonuclease 2, isoform A OS=Drosophila melanogaster OX=7227 GN=Dis3l2 PE=1 SV=2	7	5	7	5	1.04876e+07
Q7JXU4	Nucleolar GTP-binding protein 2 OS=Drosophila melanogaster OX=7227 GN=Ns2 PE=1 SV=1	7	3	3	3	1.03736e+07
Q0E8E8	MIP08013p1 OS=Drosophila melanogaster OX=7227 GN=Mpcp2 PE=1 SV=1	3	1	1	1	10357866
A1Z9K0	Uncharacterized protein, isoform B OS=Drosophila melanogaster OX=7227 GN=EP(2)2054 PE=1 SV=2	1	1	1	1	10304522
P07909	Heterogeneous nuclear ribonucleoprotein A1 OS=Drosophila melanogaster OX=7227 GN=Hrb98DE PE=2 SV=1	3	1	1	1	10208559
Q9VEQ1	LD10670p OS=Drosophila melanogaster OX=7227 GN=EMC2A PE=2 SV=1	4	1	1	1	10043826
A1ZAH8	Ribosomal protein S15, isoform B OS=Drosophila melanogaster OX=7227 GN=RpS15 PE=1 SV=1	33	2	3	2	9.90962e+06
Q9W148	Unconventional prefoldin RPB5 interactor-like protein OS=Drosophila melanogaster OX=7227 GN=uri PE=1 SV=1	5	2	2	2	9830922
Q9VZ00	FI19420p1 OS=Drosophila melanogaster OX=7227 GN=Dmel\CG1737 PE=1 SV=1	4	2	2	2	9766278
Q9VYV5	Alpha-(1,6)-fucosyltransferase OS=Drosophila melanogaster OX=7227 GN=FucT6 PE=1 SV=1	5	2	2	2	9630169
M9PJN8	Glyceraldehyde-3-phosphate dehydrogenase OS=Drosophila melanogaster OX=7227 GN=Gapdh2 PE=3 SV=1	4	1	1	1	9621653
Q9W0Q2	Peptidyl-prolyl cis-trans isomerase OS=Drosophila melanogaster OX=7227 GN=Cypl PE=1 SV=1	22	3	4	3	9.5439e+06
Q9W5N2	60S ribosomal protein L38 OS=Drosophila melanogaster OX=7227 GN=RpL38 PE=1 SV=1	17	1	2	1	9498964
P54611	V-type proton ATPase subunit E OS=Drosophila melanogaster OX=7227 GN=Vha26 PE=2 SV=1	6	1	1	1	9464654
Q960F7	SD03629p OS=Drosophila melanogaster OX=7227 GN=CG 2017 PE=2 SV=1	5	2	2	2	9352525
O61491	Flotillin-1 OS=Drosophila melanogaster OX=7227 GN=Flo1 PE=2 SV=1	3	1	1	1	9198080
Q9W3G0	Phosphatidylinositol glycan anchor biosynthesis class T OS=Drosophila melanogaster OX=7227 GN=PIG-T PE=2 SV=1	6	3	4	3	8.91281e+06
A1Z803	FI02892p OS=Drosophila melanogaster OX=7227 GN=Marc PE=1 SV=1	8	2	2	2	8773622
Q9W543	Rabconnectin-3B, isoform A OS=Drosophila melanogaster OX=7227 GN=Rbcn-3B PE=1 SV=1	4	5	5	5	8.75344e+06
Q9V3Y4	LD43650p OS=Drosophila melanogaster OX=7227 GN=Mtch PE=1 SV=1	4	1	2	1	8636113
X2JG22	Uncharacterized protein, isoform D OS=Drosophila melanogaster OX=7227 GN=PRP4 PE=1 SV=1	3	2	2	2	8.63299e+06
Q9VZQ1	YTH domain-containing protein 1 OS=Drosophila melanogaster OX=7227 GN=Ythdc1 PE=2 SV=2	1	1	1	1	8572373
Q9I7M2	GTP-binding protein 10 homolog OS=Drosophila melanogaster OX=7227 GN=CG10628 PE=2 SV=2	3	1	1	1	8471945
Q9VD58	GH26270p OS=Drosophila melanogaster OX=7227 GN=Idh3b PE=1 SV=1	7	2	2	2	8.46096e+06
Q7K180	LD02709p OS=Drosophila melanogaster OX=7227 GN=Map60 PE=1 SV=1	12	4	4	4	8.44333e+06
Q8I0S9	Methylcrotonoyl-CoA carboxylase 1, isoform B OS=Drosophila melanogaster OX=7227 GN=Mccc1 PE=1 SV=1	2	1	1	1	8300610
P38979	40S ribosomal protein SA OS=Drosophila melanogaster OX=7227 GN=sta PE=1 SV=3	8	1	1	1	8289082
Q95WY3	FI04781p OS=Drosophila melanogaster OX=7227 GN=Nop56 PE=1 SV=1	2	1	1	1	8.22934e+06
Q9VJ14	LD11955p OS=Drosophila melanogaster OX=7227 GN=mib2 PE=1 SV=1	2	1	1	1	8.08979e+06
Q7K4L8	LD33749p OS=Drosophila melanogaster OX=7227 GN=Dmel\CG7878 PE=1 SV=1	4	2	2	2	8081411
Q9VWQ3	LD35981p OS=Drosophila melanogaster OX=7227 GN=cg6961 PE=2 SV=2	9	3	5	3	8.01137e+06
Q7KVX5	VAMP-associated protein 33kDa, isoform A OS=Drosophila melanogaster OX=7227 GN=Vap33 PE=1 SV=1	14	2	2	2	7.86573e+06
M9PBL3	Heat shock protein 83, isoform B OS=Drosophila melanogaster OX=7227 GN=Hsp83 PE=3 SV=1	4	3	3	3	7.73169e+06
Q9VGM1	Multidrug resistance protein 4 OS=Drosophila melanogaster OX=7227 GN=Mrp4 PE=1 SV=2	2	2	2	2	7.6223e+06
Q9VYQ9	LD24662p OS=Drosophila melanogaster OX=7227 GN=Tango4 PE=1 SV=1	10	3	4	2	7.53936e+06
Q9VN55	Antimeros, isoform A OS=Drosophila melanogaster OX=7227 GN=atms PE=1 SV=1	2	1	1	1	7358875
Q7JZ53	RE57564p OS=Drosophila melanogaster OX=7227 GN=mRpS4 PE=1 SV=1	8	1	1	1	7.35771e+06
Q9VQ89	GATOR complex protein MIOS OS=Drosophila melanogaster OX=7227 GN=mio PE=1 SV=2	7	4	4	4	7.27942e+06
O46084	Serine/threonine-protein phosphatase Pgam5, mitochondrial OS=Drosophila melanogaster OX=7227 GN=Pgam5 PE=1 SV=1	7	1	1	1	7.2415e+06
Q8SZ63	Golgin-84 OS=Drosophila melanogaster OX=7227 GN=Golgin84 PE=1 SV=2	2	1	1	1	7119791
Q27237	Protein tumorous imaginal discs, mitochondrial OS=Drosophila melanogaster OX=7227 GN=l(2)tid PE=1 SV=2	13	5	6	5	7.06915e+06
Q8IH00	Nucleolar protein 6 OS=Drosophila melanogaster OX=7227 GN=Mat89Ba PE=1 SV=1	2	2	2	2	6.98428e+06
Q9VLD6	Borealin OS=Drosophila melanogaster OX=7227 GN=borr PE=1 SV=1	8	2	4	2	6.94787e+06
Q7KTI8	Receptor protein-tyrosine kinase OS=Drosophila melanogaster OX=7227 GN=Pvr PE=1 SV=1	4	3	3	3	6.94331e+06
Q9VHR5	Uncharacterized protein OS=Drosophila melanogaster OX=7227 GN=Dmel\CG9684 PE=1 SV=2	5	2	3	2	6881937
P48601	26S proteasome regulatory subunit 4 OS=Drosophila melanogaster OX=7227 GN=Rpt2 PE=1 SV=2	8	3	3	3	6711188
P06605	Tubulin alpha-3 chain OS=Drosophila melanogaster OX=7227 GN=alphaTub84D PE=2 SV=1	8	3	6	3	6587458
Q9V3Q4	Peroxiredoxin OS=Drosophila melanogaster OX=7227 GN=Jafrac2 PE=1 SV=1	5	1	2	1	6547475
Q9VUH8	RE01471p OS=Drosophila melanogaster OX=7227 GN=Tdrd3 PE=1 SV=1	4	3	4	3	6.4713e+06
P23257	Tubulin gamma-1 chain OS=Drosophila melanogaster OX=7227 GN=gammaTub23C PE=1 SV=2	4	2	3	2	6.43085e+06
Q9VFT4	AT27578p OS=Drosophila melanogaster OX=7227 GN=rin PE=1 SV=1	4	3	3	3	6277638
P13060	Elongation factor 2 OS=Drosophila melanogaster OX=7227 GN=EF2 PE=1 SV=4	2	1	3	1	6.23725e+06
Q8T4C9	AT03632p OS=Drosophila melanogaster OX=7227 GN=Dmel\CG6310 PE=1 SV=1	5	1	1	1	6.22479e+06
Q7KUD4	Calcium-independent phospholipase A2 VIA, isoform B OS=Drosophila melanogaster OX=7227 GN=iPLA2-VIA PE=1 SV=1	3	2	2	2	6218698
M9MRM4	Sac1 phosphatase, isoform B OS=Drosophila melanogaster OX=7227 GN=Sac1 PE=4 SV=1	6	3	3	3	6091684
A0A023GQA5	Prohibitin OS=Drosophila melanogaster OX=7227 GN=l(2)37Cc PE=1 SV=1	16	3	4	3	6.08786e+06
Q9VIW3	Ran GTPase-activating protein OS=Drosophila melanogaster OX=7227 GN=RanGAP PE=1 SV=1	5	2	2	2	6.07166e+06
Q7K0Y1	Ribosome biogenesis protein BOP1 homolog OS=Drosophila melanogaster OX=7227 GN=CG5033 PE=2 SV=1	1	1	1	1	6.03641e+06
P13496	Dynactin subunit 1 OS=Drosophila melanogaster OX=7227 GN=DCTN1-p150 PE=1 SV=2	2	2	2	2	5.95795e+06
Q9VMI9	LD28822p OS=Drosophila melanogaster OX=7227 GN=mtm PE=1 SV=1	6	2	2	2	5.90123e+06
O62621	Coatomer subunit beta' OS=Drosophila melanogaster OX=7227 GN=beta'COP PE=2 SV=2	2	2	2	2	5.76265e+06
Q9U9Q1	Replication factor C 38kD subunit, isoform A OS=Drosophila melanogaster OX=7227 GN=RfC38 PE=1 SV=1	6	2	2	2	5.76128e+06
Q8IRG6	FACT complex subunit spt16 OS=Drosophila melanogaster OX=7227 GN=dre4 PE=1 SV=2	5	5	5	5	5.71757e+06
E1JGL8	Uncharacterized protein, isoform C OS=Drosophila melanogaster OX=7227 GN=Dmel\CG30122 PE=1 SV=1	2	2	2	2	5.71144e+06
Q8SXX0	RH08992p OS=Drosophila melanogaster OX=7227 GN=BcDNA:RH08992 PE=2 SV=1	3	1	1	1	5586791
Q9W228	RE07815p OS=Drosophila melanogaster OX=7227 GN=Ugt317A1 PE=1 SV=3	3	1	1	1	5.56912e+06
Q9VBY2	FI08810p OS=Drosophila melanogaster OX=7227 GN=Dmel\CG11920 PE=1 SV=1	8	2	2	2	5.56792e+06
Q9VNA3	GH21273p OS=Drosophila melanogaster OX=7227 GN=BEST:LD29996 PE=1 SV=1	11	1	1	1	5545121
Q9VNB9	GEO07455p1 OS=Drosophila melanogaster OX=7227 GN=RpL35A PE=1 SV=1	13	2	2	2	5.46378e+06
Q9VEJ2	Nucleolar protein 14 homolog OS=Drosophila melanogaster OX=7227 GN=l(3)07882 PE=2 SV=2	1	1	2	1	5.41398e+06
X2J5T3	Rab6, isoform B OS=Drosophila melanogaster OX=7227 GN=Rab6 PE=1 SV=1	9	2	3	1	5405496
A0A0B4LG88	Quaking related 58E-1, isoform D OS=Drosophila melanogaster OX=7227 GN=qkr58E-1 PE=1 SV=1	14	4	5	4	5.27061e+06
Q9VCC2	RE50040p OS=Drosophila melanogaster OX=7227 GN=Dmel\CG5510 PE=1 SV=1	8	2	3	2	5.24258e+06
P54622	Single-stranded DNA-binding protein, mitochondrial OS=Drosophila melanogaster OX=7227 GN=mtSSB PE=1 SV=2	40	5	5	5	5.24076e+06
Q9VHE5	RH48056p OS=Drosophila melanogaster OX=7227 GN=RpL34b PE=1 SV=1	14	2	2	2	5.19212e+06
Q8MSW0	Isoleucyl-tRNA synthetase, isoform A OS=Drosophila melanogaster OX=7227 GN=IleRS PE=1 SV=1	3	4	5	4	5.18973e+06
Q9VWK5	GH15225p OS=Drosophila melanogaster OX=7227 GN=Ulp1 PE=1 SV=1	2	2	2	2	5187206
A8DZ20	Rho-type guanine nucleotide exchange factor, isoform D OS=Drosophila melanogaster OX=7227 GN=RtGEF PE=1 SV=2	5	4	5	4	5.17859e+06
A0A0B4KFA6	CD98 heavy chain, isoform D OS=Drosophila melanogaster OX=7227 GN=CD98hc PE=1 SV=1	8	3	3	3	5172250
Q7JRH5	RE28271p OS=Drosophila melanogaster OX=7227 GN=Dmel\CG5726 PE=1 SV=1	3	2	2	2	5155496
Q9VJG2	Uncharacterized protein OS=Drosophila melanogaster OX=7227 GN=cg12288 PE=1 SV=1	3	1	1	1	5155285
M9NE68	Heat shock protein 23, isoform B OS=Drosophila melanogaster OX=7227 GN=Hsp23 PE=3 SV=1	8	1	1	1	5.09975e+06
Q9VHP0	ATP-dependent RNA helicase bel OS=Drosophila melanogaster OX=7227 GN=bel PE=1 SV=1	2	2	3	2	5.09891e+06
M9PFF9	Trailer hitch, isoform D OS=Drosophila melanogaster OX=7227 GN=tral PE=1 SV=1	8	3	6	3	5.06178e+06
A0A0B4KGX1	Jaguar, isoform L OS=Drosophila melanogaster OX=7227 GN=jar PE=1 SV=1	3	2	4	2	4.98801e+06
Q9VYT6	RE49489p OS=Drosophila melanogaster OX=7227 GN=p24-1 PE=1 SV=1	6	1	2	1	4980815
Q9VSL8	Rhea, isoform B OS=Drosophila melanogaster OX=7227 GN=rhea PE=1 SV=1	4	7	8	7	4.91431e+06
Q9VMX0	39S ribosomal protein L28, mitochondrial OS=Drosophila melanogaster OX=7227 GN=mRpL28 PE=2 SV=1	4	2	2	2	4.69494e+06
Q9VU02	Probable small nuclear ribonucleoprotein Sm D1 OS=Drosophila melanogaster OX=7227 GN=SmD1 PE=1 SV=1	10	1	2	1	4678499
A8JRC1	Uncharacterized protein, isoform D OS=Drosophila melanogaster OX=7227 GN=Dmel\CG5028 PE=1 SV=1	2	1	1	1	4.67191e+06
Q9VGW7	Arginine methyltransferase 1 OS=Drosophila melanogaster OX=7227 GN=Art1 PE=1 SV=1	4	1	2	1	4638972
P62152	Calmodulin OS=Drosophila melanogaster OX=7227 GN=Cam PE=1 SV=2	11	1	1	1	4607646
Q9VZF5	Kinesin-like protein OS=Drosophila melanogaster OX=7227 GN=pav PE=1 SV=1	6	3	4	3	4.60062e+06
P53624	Mannosyl-oligosaccharide alpha-1,2-mannosidase IA OS=Drosophila melanogaster OX=7227 GN=alpha-Man-Ia PE=2 SV=2	6	2	4	2	4.52813e+06
M9PCJ5	Pericentrin-like protein, isoform G OS=Drosophila melanogaster OX=7227 GN=Plp PE=1 SV=1	2	3	3	3	4.44977e+06
Q9VUM0	Probable DNA mismatch repair protein Msh6 OS=Drosophila melanogaster OX=7227 GN=Msh6 PE=1 SV=2	1	1	2	1	4.4248e+06
Q9VJ43	LD10783p OS=Drosophila melanogaster OX=7227 GN=ScpX PE=1 SV=1	2	1	1	1	4333754
A0A0B4KED9	Costa, isoform B OS=Drosophila melanogaster OX=7227 GN=cos PE=3 SV=1	2	2	2	2	4305348
Q7KMJ6	RNA-binding protein spenito OS=Drosophila melanogaster OX=7227 GN=nito PE=1 SV=1	4	2	2	2	4.26722e+06
Q9XZ25	GATOR complex protein WDR24 OS=Drosophila melanogaster OX=7227 GN=Wdr24 PE=1 SV=1	5	2	2	2	4.21868e+06
A1Z6H7	Nuclear pore membrane glycoprotein 210 OS=Drosophila melanogaster OX=7227 GN=Gp210 PE=1 SV=1	3	4	4	4	4214825
Q8MRC9	Putative polypeptide N-acetylgalactosaminyltransferase 9 OS=Drosophila melanogaster OX=7227 GN=Pgant9 PE=1 SV=2	2	1	1	1	4.1814e+06
Q9VX94	RE69682p OS=Drosophila melanogaster OX=7227 GN=Dmel\CG13001 PE=2 SV=1	9	1	1	1	4165624
Q94901	RNA-binding protein lark OS=Drosophila melanogaster OX=7227 GN=lark PE=1 SV=1	4	1	1	1	4112417
Q9VLV5	Probable small nuclear ribonucleoprotein E OS=Drosophila melanogaster OX=7227 GN=SmE PE=1 SV=1	12	1	1	1	4.11058e+06
Q8INM3	Protein slender lobes OS=Drosophila melanogaster OX=7227 GN=sle PE=1 SV=1	2	2	3	2	3.94918e+06
Q0KHQ5	Serine/threonine-protein kinase Tao OS=Drosophila melanogaster OX=7227 GN=Tao PE=1 SV=1	6	3	3	3	3.90026e+06
Q7JQN4	LD15481p OS=Drosophila melanogaster OX=7227 GN=Rs1 PE=1 SV=1	2	1	1	1	3.87396e+06
O96651	DNA topoisomerase 3-beta OS=Drosophila melanogaster OX=7227 GN=Top3beta PE=2 SV=2	1	1	2	1	3833494
Q9VKI0	CENP-meta, isoform C OS=Drosophila melanogaster OX=7227 GN=cmet PE=1 SV=3	3	5	5	5	3.82567e+06
M9MRT6	Rap1 GTPase, isoform B OS=Drosophila melanogaster OX=7227 GN=Rap1 PE=4 SV=1	8	1	1	1	3.71866e+06
Q8IPT1	Uncharacterized protein, isoform D OS=Drosophila melanogaster OX=7227 GN=EMC10 PE=1 SV=2	4	1	1	1	3.71865e+06
Q9V3W7	LD40489p OS=Drosophila melanogaster OX=7227 GN=SF2 PE=1 SV=1	13	2	2	2	3.71258e+06
Q24117	Dynein light chain 1, cytoplasmic OS=Drosophila melanogaster OX=7227 GN=ctp PE=1 SV=1	15	1	1	1	3.6977e+06
Q9VXR5	LD02975p OS=Drosophila melanogaster OX=7227 GN=Dmel\CG9281 PE=1 SV=1	5	2	3	2	3.67662e+06
M9NEW1	Myosin light chain cytoplasmic, isoform B OS=Drosophila melanogaster OX=7227 GN=Mlc-c PE=4 SV=1	16	2	3	2	3.66288e+06
Q500Y7	GEO11443p1 OS=Drosophila melanogaster OX=7227 GN=UQCR-6.4 PE=2 SV=1	21	1	1	1	3640855
Q9VI55	E3 UFM1-protein ligase 1 homolog OS=Drosophila melanogaster OX=7227 GN=Ufl1 PE=2 SV=1	2	1	1	1	3.56059e+06
P54359	Septin-2 OS=Drosophila melanogaster OX=7227 GN=Sep2 PE=2 SV=2	2	1	1	1	3.52237e+06
Q9V3T9	NADPH:adrenodoxin oxidoreductase, mitochondrial OS=Drosophila melanogaster OX=7227 GN=dare PE=2 SV=1	5	2	2	2	3.51781e+06
A0A0B4K618	Fmr1, isoform G OS=Drosophila melanogaster OX=7227 GN=Fmr1 PE=1 SV=1	4	2	3	2	3.47384e+06
Q9VL69	LD05267p OS=Drosophila melanogaster OX=7227 GN=CK01296 PE=1 SV=1	10	1	1	1	3.46428e+06
A0A0B4LFP4	Ubiquitin-fold modifier 1 OS=Drosophila melanogaster OX=7227 GN=Ufm1 PE=3 SV=1	17	1	1	1	3.44928e+06
E1JIH4	Uncharacterized protein, isoform D OS=Drosophila melanogaster OX=7227 GN=Dmel\CG8478 PE=1 SV=1	6	2	4	2	3.36677e+06
Q9VXK5	Putative rRNA methyltransferase OS=Drosophila melanogaster OX=7227 GN=dSpb1 PE=1 SV=1	3	2	2	2	3.3441e+06
Q9VFF3	Rrp6, isoform B OS=Drosophila melanogaster OX=7227 GN=Rrp6 PE=1 SV=3	1	1	1	1	3.33473e+06
Q7JUX9	Mitochondrial ribonuclease P protein 1 homolog OS=Drosophila melanogaster OX=7227 GN=trmt10c PE=1 SV=1	3	1	1	1	3.33073e+06
M9PEL7	Ecdysone-inducible gene L2, isoform D OS=Drosophila melanogaster OX=7227 GN=ImpL2 PE=1 SV=1	5	1	1	1	3.22089e+06
Q9VIH1	CG9273 protein OS=Drosophila melanogaster OX=7227 GN=RPA2 PE=1 SV=2	14	1	1	1	3203022
Q7K485	CathD, isoform A OS=Drosophila melanogaster OX=7227 GN=cathD PE=1 SV=1	4	1	2	1	3154687
X2JKQ8	Rho kinase, isoform D OS=Drosophila melanogaster OX=7227 GN=Rok PE=1 SV=1	2	2	2	2	3140104
Q6NQY9	LD11580p OS=Drosophila melanogaster OX=7227 GN=cg9143 PE=1 SV=1	2	1	2	1	3.12915e+06
A8DZ29	Eukaryotic translation initiation factor 4G1, isoform B OS=Drosophila melanogaster OX=7227 GN=eIF4G1 PE=1 SV=1	3	4	4	4	3.12907e+06
Q9VG73	Interleukin enhancer-binding factor 2 homolog OS=Drosophila melanogaster OX=7227 GN=CG5641 PE=2 SV=1	3	1	1	1	3.05332e+06
Q9VVU1	FI09602p OS=Drosophila melanogaster OX=7227 GN=GH07925p PE=1 SV=1	2	1	1	1	3.0308e+06
Q95RI5	Failed axon connections OS=Drosophila melanogaster OX=7227 GN=fax PE=1 SV=1	4	1	1	1	3.01859e+06
Q9VK59	LD23647p OS=Drosophila melanogaster OX=7227 GN=Dmel\CG5787 PE=1 SV=2	2	2	2	2	2.99964e+06
Q9VGQ1	GM01350p OS=Drosophila melanogaster OX=7227 GN=alpha-KGDHC PE=1 SV=1	2	1	1	1	2.99733e+06
Q9W414	Regulatory particle triple-A ATPase 4 OS=Drosophila melanogaster OX=7227 GN=Rpt4 PE=1 SV=3	4	1	1	1	2996114
Q9VN25	Eukaryotic translation initiation factor 3 subunit A OS=Drosophila melanogaster OX=7227 GN=eIF3a PE=1 SV=1	3	3	3	3	2964678
O44434	QKR58E-3 OS=Drosophila melanogaster OX=7227 GN=qkr58E-3 PE=1 SV=1	4	1	1	1	2.89433e+06
Q9VV75	AT02348p OS=Drosophila melanogaster OX=7227 GN=UQCR-C2 PE=1 SV=1	2	1	1	1	2.86747e+06
Q0E8K6	tRNA pseudouridine synthase OS=Drosophila melanogaster OX=7227 GN=Dmel\CG34140 PE=2 SV=1	8	2	2	2	2.86439e+06
NGZ20124.1	phosphomannomutase/phosphoglucomutase [Wolbachia pipientis]	4	1	1	1	2861330
Q9VZL3	Sc2 OS=Drosophila melanogaster OX=7227 GN=Sc2 PE=1 SV=1	5	1	1	1	2.85481e+06
A0A0B4K6U6	Squid, isoform E OS=Drosophila melanogaster OX=7227 GN=sqd PE=4 SV=1	5	1	1	1	2.8491e+06
A1ZA83	DUF2012 domain-containing protein OS=Drosophila melanogaster OX=7227 GN=EMC7 PE=1 SV=1	7	1	2	1	2.83135e+06
P54367	Casein kinase I isoform alpha OS=Drosophila melanogaster OX=7227 GN=CkIalpha PE=1 SV=1	4	1	2	1	2782635
Q9VXV6	Secretory carrier-associated membrane protein OS=Drosophila melanogaster OX=7227 GN=Scamp PE=1 SV=1	10	2	2	2	2763057
A0A0B4K7U5	Lingerer, isoform H OS=Drosophila melanogaster OX=7227 GN=lig PE=1 SV=1	1	1	2	1	2.74664e+06
Q9VKK1	Enhancer of mRNA-decapping protein 4 homolog OS=Drosophila melanogaster OX=7227 GN=Ge-1 PE=1 SV=2	1	2	2	2	2.70601e+06
P41375	Eukaryotic translation initiation factor 2 subunit 2 OS=Drosophila melanogaster OX=7227 GN=eIF2beta PE=1 SV=1	5	1	1	1	2702259
O62530	Adaptor protein complex 2, mu subunit, isoform A OS=Drosophila melanogaster OX=7227 GN=AP-2mu PE=1 SV=1	11	4	4	4	2.6879e+06
Q9VP57	LD15904p OS=Drosophila melanogaster OX=7227 GN=pzg PE=1 SV=1	3	2	2	2	2.6692e+06
Q9W3C4	Beta-hexosaminidase OS=Drosophila melanogaster OX=7227 GN=Hexo2 PE=1 SV=1	2	1	1	1	2.66095e+06
Q0KIB3	Histone acetyltransferase type B catalytic subunit OS=Drosophila melanogaster OX=7227 GN=Hat1 PE=1 SV=1	3	1	1	1	2.66065e+06
A0A0B4KHR8	Multiple ankyrin repeats single KH domain, isoform E OS=Drosophila melanogaster OX=7227 GN=mask PE=4 SV=1	2	6	6	6	2.63343e+06
Q8IPN8	L82C OS=Drosophila melanogaster OX=7227 GN=mtd PE=1 SV=1	1	1	2	1	2.61627e+06
Q9VCP0	Transcription elongation factor B polypeptide 3 OS=Drosophila melanogaster OX=7227 GN=EloA PE=1 SV=1	4	1	1	1	2.59603e+06
Q8IRS9	Uncharacterized protein OS=Drosophila melanogaster OX=7227 GN=Gem4c PE=4 SV=2	1	1	1	1	2583442
Q9VG05	Uncharacterized protein, isoform H OS=Drosophila melanogaster OX=7227 GN=Dmel\CG7518 PE=1 SV=4	3	4	4	4	2.58078e+06
Q9W021	39S ribosomal protein L23, mitochondrial OS=Drosophila melanogaster OX=7227 GN=mRpL23 PE=2 SV=1	14	2	2	2	2.57025e+06
Q7JW12	Thioredoxin-related transmembrane protein 2 homolog OS=Drosophila melanogaster OX=7227 GN=CG11007 PE=2 SV=1	4	1	1	1	2557499
Q8INB6	Gilgamesh, isoform C OS=Drosophila melanogaster OX=7227 GN=gish PE=1 SV=2	3	1	1	1	2537079
H1UUD2	Ferritin OS=Drosophila melanogaster OX=7227 GN=Fer1HCH PE=1 SV=1	8	1	1	1	2.51896e+06
Q6AWD5	AT02057p OS=Drosophila melanogaster OX=7227 GN=Dmel\CG8176 PE=1 SV=1	6	3	3	3	2.48353e+06
A0A0B4KGG9	C-terminal binding protein, isoform F OS=Drosophila melanogaster OX=7227 GN=CtBP PE=1 SV=1	3	1	1	1	2.48147e+06
Q9W289	Golgi matrix protein 130 kD OS=Drosophila melanogaster OX=7227 GN=GM130 PE=1 SV=2	1	1	1	1	2.48055e+06
Q8IR72	FI19011p1 OS=Drosophila melanogaster OX=7227 GN=Dmel\CG32638 PE=1 SV=2	10	1	1	1	2439422
Q9VVM1	Uncharacterized protein, isoform B OS=Drosophila melanogaster OX=7227 GN=Dmel\CG7408 PE=1 SV=2	3	1	1	1	2.43615e+06
Q7KN94	Electron transfer flavoprotein subunit alpha OS=Drosophila melanogaster OX=7227 GN=wal PE=1 SV=1	5	1	1	1	2418080
Q9VHN5	Protein unc-50 homolog OS=Drosophila melanogaster OX=7227 GN=CG9773 PE=2 SV=1	7	1	1	1	2388896
Q9W0B8	Coatomer subunit alpha OS=Drosophila melanogaster OX=7227 GN=alphaCOP PE=1 SV=1	3	3	4	3	2.37695e+06
Q9VXA0	GATOR complex protein NPRL2 OS=Drosophila melanogaster OX=7227 GN=Nprl2 PE=1 SV=1	6	2	2	2	2.36924e+06
Q9VQK7	LD45152p OS=Drosophila melanogaster OX=7227 GN=Sf3b2 PE=1 SV=2	1	1	1	1	2.33014e+06
A0A0B4LEV2	DNA helicase OS=Drosophila melanogaster OX=7227 GN=dpa PE=1 SV=1	5	3	3	3	2327535
Q7KN85	ATP-citrate synthase OS=Drosophila melanogaster OX=7227 GN=ATPCL PE=1 SV=1	1	1	2	1	2.30661e+06
Q9VI10	Probable small nuclear ribonucleoprotein Sm D2 OS=Drosophila melanogaster OX=7227 GN=SmD2 PE=1 SV=1	8	1	1	1	2302878
E1JHJ2	Uncharacterized protein, isoform C OS=Drosophila melanogaster OX=7227 GN=Dmel\CG5953 PE=1 SV=1	3	1	1	1	2.26747e+06
O77410	Eukaryotic translation initiation factor 3 subunit E OS=Drosophila melanogaster OX=7227 GN=eIF3e PE=1 SV=1	5	1	1	1	2262157
X2JEI9	Rho GTPase activating protein at 19D, isoform D OS=Drosophila melanogaster OX=7227 GN=RhoGAP19D PE=1 SV=1	2	3	3	3	2225207
Q9VQR9	FI04424p OS=Drosophila melanogaster OX=7227 GN=Dmel\CG17593 PE=1 SV=1	4	2	2	2	2222895
M9MRG5	Taiman, isoform F OS=Drosophila melanogaster OX=7227 GN=tai PE=1 SV=1	2	2	2	2	2.18134e+06
A0A4D6K3W6	Inosine-5'-monophosphate dehydrogenase OS=Drosophila melanogaster OX=7227 GN=ras PE=1 SV=1	5	2	2	2	2.16575e+06
Q9VKJ6	Cation-transporting ATPase OS=Drosophila melanogaster OX=7227 GN=Dmel\CG6230 PE=1 SV=1	2	2	2	2	2.1347e+06
Q7KSB3	Oxysterol-binding protein OS=Drosophila melanogaster OX=7227 GN=CG5077 PE=1 SV=4	1	1	1	1	2.10128e+06
Q9VND3	LD24833p OS=Drosophila melanogaster OX=7227 GN=Pi4KIIalpha PE=1 SV=3	1	1	1	1	2.05309e+06
A1Z867	CAP, isoform A OS=Drosophila melanogaster OX=7227 GN=CAP PE=4 SV=1	1	1	1	1	2045510
Q9W4K0	CHOp24, isoform A OS=Drosophila melanogaster OX=7227 GN=CHOp24 PE=1 SV=1	21	3	3	3	1.99814e+06
ATP61817.1	fructose-bisphosphate aldolase, partial [Wolbachia pipientis]	4	1	1	1	1.98342e+06
Q8SXY6	Transmembrane emp24 domain-containing protein bai OS=Drosophila melanogaster OX=7227 GN=bai PE=2 SV=1	5	1	1	1	1.975e+06
Q9XZ10	V-type proton ATPase subunit a OS=Drosophila melanogaster OX=7227 GN=Vha100-1 PE=1 SV=1	6	4	5	4	1.93906e+06
Q9W1H3	FI21285p1 OS=Drosophila melanogaster OX=7227 GN=Upf3 PE=1 SV=2	2	1	1	1	1.92363e+06
O02649	Heat shock protein 60A OS=Drosophila melanogaster OX=7227 GN=Hsp60A PE=1 SV=3	2	1	1	1	1.90793e+06
Q9VYS3	Regulator of nonsense transcripts 1 homolog OS=Drosophila melanogaster OX=7227 GN=Upf1 PE=1 SV=2	4	3	5	3	1.89089e+06
Q9VKQ3	Ribosome biogenesis protein WDR12 homolog OS=Drosophila melanogaster OX=7227 GN=CG6724 PE=2 SV=1	5	2	2	2	1.878e+06
Q9Y162	BcDNA.GH02678 OS=Drosophila melanogaster OX=7227 GN=Vps4 PE=1 SV=1	3	1	1	1	1.86675e+06
Q8T0Q2	GH14260p OS=Drosophila melanogaster OX=7227 GN=Dmel\CG9775 PE=2 SV=1	5	1	1	1	1.85073e+06
Q9W5E8	Uncharacterized protein, isoform A OS=Drosophila melanogaster OX=7227 GN=Dmel\CG13366 PE=4 SV=2	1	1	2	1	1822985
Q9VN21	LD30155p OS=Drosophila melanogaster OX=7227 GN=lost PE=1 SV=1	10	5	5	5	1.81889e+06
X2JEA3	Polypeptide N-acetylgalactosaminyltransferase OS=Drosophila melanogaster OX=7227 GN=Pgant7 PE=3 SV=1	2	2	2	2	1.80929e+06
Q9VKD8	RE11167p OS=Drosophila melanogaster OX=7227 GN=Dmel\CG6686 PE=1 SV=1	2	2	2	2	1.77786e+06
Q9VAQ8	Beta1,4-N-acetylgalactosaminyltransferase B OS=Drosophila melanogaster OX=7227 GN=beta4GalNAcTB PE=2 SV=1	3	1	1	1	1777783
O97454	GEO08125p1 OS=Drosophila melanogaster OX=7227 GN=l(1)10Bb PE=1 SV=1	6	1	1	1	1739123
P04052	DNA-directed RNA polymerase II subunit RPB1 OS=Drosophila melanogaster OX=7227 GN=RpII215 PE=3 SV=4	0	1	1	1	1.72342e+06
Q9W1B0	Serine/threonine-protein kinase Genghis Khan OS=Drosophila melanogaster OX=7227 GN=gek PE=1 SV=1	1	1	1	1	1701213
M9PE74	No circadian temperature entrainment, isoform D OS=Drosophila melanogaster OX=7227 GN=nocte PE=1 SV=1	3	4	4	4	1.69475e+06
Q9W254	Quaking related 58E-2, isoform A OS=Drosophila melanogaster OX=7227 GN=qkr58E-2 PE=1 SV=1	4	1	1	1	1.67653e+06
Q9VIK6	Centrocortin, isoform A OS=Drosophila melanogaster OX=7227 GN=Cen PE=1 SV=1	1	1	1	1	1.65524e+06
M9PC56	Ionotropic receptor 25a, isoform D OS=Drosophila melanogaster OX=7227 GN=Ir25a PE=3 SV=1	1	1	1	1	1.65468e+06
Q7KVT8	Lethal (1) G0193, isoform B OS=Drosophila melanogaster OX=7227 GN=l(1)G0193 PE=1 SV=1	6	3	3	3	1.64921e+06
Q9VIF0	Nucleolar complex protein 2 homolog OS=Drosophila melanogaster OX=7227 GN=CG9246 PE=1 SV=1	2	1	1	1	1.63259e+06
Q95RX5	E3 ubiquitin-protein ligase Kcmf1 OS=Drosophila melanogaster OX=7227 GN=Kcmf1 PE=1 SV=1	8	2	2	2	1.62318e+06
Q9W124	LD27920p OS=Drosophila melanogaster OX=7227 GN=Dmel\CG4806 PE=1 SV=2	2	1	1	1	1590577
Q9VX15	LD35209p OS=Drosophila melanogaster OX=7227 GN=Rfc37 PE=1 SV=2	3	1	1	1	1.57528e+06
Q9VC52	Protoporphyrinogen oxidase OS=Drosophila melanogaster OX=7227 GN=Ppox PE=1 SV=1	3	1	1	1	1.5538e+06
Q9VH64	LD29322p OS=Drosophila melanogaster OX=7227 GN=Dmel\CG8507 PE=1 SV=1	11	3	3	3	1.52499e+06
Q4QQ01	IP05962p OS=Drosophila melanogaster OX=7227 GN=Pdrg1 PE=2 SV=1	10	1	1	1	1.50153e+06
Q9VND7	RE50009p OS=Drosophila melanogaster OX=7227 GN=Dmel\CG2931 PE=1 SV=1	3	1	1	1	1.4962e+06
Q7KNF1	Drosha OS=Drosophila melanogaster OX=7227 GN=drosha PE=2 SV=1	0	1	1	1	1.48184e+06
P26019	DNA polymerase alpha catalytic subunit OS=Drosophila melanogaster OX=7227 GN=DNApol-alpha180 PE=1 SV=2	1	1	1	1	1.43348e+06
Q9W0H8	IP16409p OS=Drosophila melanogaster OX=7227 GN=scf PE=1 SV=2	2	1	1	1	1.42929e+06
Q9VPJ9	Uncharacterized protein, isoform B OS=Drosophila melanogaster OX=7227 GN=CK02656 PE=1 SV=2	4	2	2	2	1.41718e+06
Q960D4	SD06560p OS=Drosophila melanogaster OX=7227 GN=EG:22E5.5 PE=1 SV=1	2	1	1	1	1375786
A1ZAW0	Dicer-2, isoform A OS=Drosophila melanogaster OX=7227 GN=Dcr-2 PE=1 SV=1	1	1	1	1	1.37147e+06
Q9V3G7	26S proteasome non-ATPase regulatory subunit 6 OS=Drosophila melanogaster OX=7227 GN=Rpn7 PE=2 SV=1	6	2	2	2	1.33583e+06
Q9VUM1	LD41209p OS=Drosophila melanogaster OX=7227 GN=Prp31 PE=1 SV=1	3	1	1	1	1321441
M9PEC1	Uncharacterized protein, isoform B OS=Drosophila melanogaster OX=7227 GN=Ist1 PE=1 SV=1	2	1	1	1	1.31961e+06
N0D8I3	Transcription elongation factor spt6 OS=Drosophila melanogaster OX=7227 GN=Spt6 PE=1 SV=1	0	1	1	1	1269407
A0A140SRF8	Uncharacterized protein, isoform C OS=Drosophila melanogaster OX=7227 GN=Dmel\CG11857 PE=1 SV=1	4	1	1	1	1.24425e+06
Q9V3I2	Drab5 OS=Drosophila melanogaster OX=7227 GN=Rab5 PE=1 SV=1	5	1	2	1	1.20864e+06
Q7K112	LD18435p OS=Drosophila melanogaster OX=7227 GN=twin PE=1 SV=1	2	1	1	1	1.19842e+06
Q9VJ74	RH55640p OS=Drosophila melanogaster OX=7227 GN=Dmel\CG10333 PE=1 SV=2	5	4	4	4	1191595
Q9VBY6	LD40504p OS=Drosophila melanogaster OX=7227 GN=PQBP1 PE=2 SV=1	4	1	1	1	1.16633e+06
Q9VK45	Serine/threonine-protein kinase Tor OS=Drosophila melanogaster OX=7227 GN=Tor PE=1 SV=1	0	1	1	1	1.15443e+06
Q7K2N0	GH24644p OS=Drosophila melanogaster OX=7227 GN=Lnpk PE=1 SV=1	4	1	1	1	1.0878e+06
Q24154	60S ribosomal protein L29 OS=Drosophila melanogaster OX=7227 GN=RpL29 PE=1 SV=1	14	1	1	1	1.07263e+06
B6IDY8	FI07656p OS=Drosophila melanogaster OX=7227 GN=Nprl3 PE=1 SV=1	2	1	1	1	1.04813e+06
Q7KVW2	FI18256p1 OS=Drosophila melanogaster OX=7227 GN=Pop1 PE=2 SV=1	1	1	1	1	1.04503e+06
Q9VUR2	LD31322p OS=Drosophila melanogaster OX=7227 GN=Dmel\CG12301 PE=1 SV=2	1	1	1	1	1.00782e+06
Q9VMD2	LD47671p OS=Drosophila melanogaster OX=7227 GN=Dmel\CG9536 PE=1 SV=1	5	1	1	1	1.00711e+06
M9PF35	Kinesin-like protein at 67A, isoform B OS=Drosophila melanogaster OX=7227 GN=Klp67A PE=1 SV=1	1	1	1	1	989019
A1Z802	FI05704p OS=Drosophila melanogaster OX=7227 GN=Lsm11 PE=2 SV=1	4	1	1	1	975196
Q9VAY2	Glycoprotein 93 OS=Drosophila melanogaster OX=7227 GN=Gp93 PE=1 SV=1	4	2	2	2	954256
Q9VAX8	LD28793p OS=Drosophila melanogaster OX=7227 GN=Dmel\CG4849 PE=1 SV=1	3	3	3	3	875268
M9PIC9	Spc105-related, isoform B OS=Drosophila melanogaster OX=7227 GN=Spc105R PE=4 SV=1	1	1	1	1	864741
Q9VCG4	Nucleoporin Ndc1 OS=Drosophila melanogaster OX=7227 GN=Ndc1 PE=1 SV=1	2	1	1	1	832477
Q86BS3	Chromator, isoform A OS=Drosophila melanogaster OX=7227 GN=Chro PE=1 SV=1	2	1	1	1	829115
Q9VJJ8	LD30602p OS=Drosophila melanogaster OX=7227 GN=mtgo PE=1 SV=2	3	2	2	2	825494
Q9VCH1	Eukaryotic translation initiation factor 4G2, isoform A OS=Drosophila melanogaster OX=7227 GN=eIF4G2 PE=1 SV=2	3	3	3	3	681726
Q9I7T7	La-related protein Larp4B OS=Drosophila melanogaster OX=7227 GN=Larp4B PE=1 SV=2	6	3	3	3	665357
Q9VTE6	IP14658p OS=Drosophila melanogaster OX=7227 GN=Dmel\CG7839 PE=1 SV=3	1	1	1	1	595681
Q9VR42	Serine/threonine-protein kinase RIO3 OS=Drosophila melanogaster OX=7227 GN=Dmel\CG3008 PE=1 SV=1	1	1	1	1	580318
M9PG01	Uncharacterized protein, isoform C OS=Drosophila melanogaster OX=7227 GN=Dmel\CG13700 PE=4 SV=1	2	1	1	1	561852
Q07436	Protein expanded OS=Drosophila melanogaster OX=7227 GN=ex PE=1 SV=3	2	2	4	2	462303
Q8T4G5	SD01613p OS=Drosophila melanogaster OX=7227 GN=AFG3L2 PE=1 SV=1	2	1	1	1	452711
O97422	Galactosylgalactosylxylosylprotein 3-beta-glucuronosyltransferase I OS=Drosophila melanogaster OX=7227 GN=GlcAT-I PE=2 SV=2	4	1	1	1	400372
Q9W106	Peroxisomal leader peptide-processing protease OS=Drosophila melanogaster OX=7227 GN=Dmel\CG3589 PE=2 SV=2	2	1	1	1	384858
Q9U9Q4	Eukaryotic translation initiation factor 3 subunit H OS=Drosophila melanogaster OX=7227 GN=eIF3h PE=1 SV=2	6	2	2	2	374634
A0A0B4LGF5	Optic atrophy 1, isoform C OS=Drosophila melanogaster OX=7227 GN=Opa1 PE=1 SV=1	1	1	1	1	366157
Q9VW73	FI16105p1 OS=Drosophila melanogaster OX=7227 GN=p18 PE=1 SV=1	7	1	1	1	364740
Q0KI98	FI06027p OS=Drosophila melanogaster OX=7227 GN=TrpRS PE=1 SV=1	3	1	1	1	332405
Q9VEH2	Uncharacterized protein OS=Drosophila melanogaster OX=7227 GN=Dmel\CG7523 PE=1 SV=1	5	1	1	1	271609
O46307	EG:8D8.4 protein OS=Drosophila melanogaster OX=7227 GN=EG:8D8.4 PE=4 SV=1	2	1	1	1	236970

## Sheet: 434MP2
Accession	Description	0611MP2-Coverage [%]	0611MP2 Peptides	0611MP2 # PSMs	0611MP2# Unique Peptides	0611MP2 AREA
P08736	Elongation factor 1-alpha 1 OS=Drosophila melanogaster OX=7227 GN=eEF1alpha1 PE=1 SV=2	36	13	27	13	2498581785
P84040	Histone H4 OS=Drosophila melanogaster OX=7227 GN=His4 PE=1 SV=2	55	11	28	11	2103088663
A0A0B4KH25	Histone H2A OS=Drosophila melanogaster OX=7227 GN=His2Av PE=3 SV=1	29	4	8	2	1119441680
P10987	Actin-5C OS=Drosophila melanogaster OX=7227 GN=Act5C PE=1 SV=4	49	15	28	4	9.0918e+08
P55830	40S ribosomal protein S3a OS=Drosophila melanogaster OX=7227 GN=RpS3A PE=1 SV=4	38	9	10	9	9.04972e+08
P02283	Histone H2B OS=Drosophila melanogaster OX=7227 GN=His2B PE=1 SV=2	40	6	8	6	8.29928e+08
M9PBL3	Heat shock protein 83, isoform B OS=Drosophila melanogaster OX=7227 GN=Hsp83 PE=3 SV=1	24	16	23	13	6.20896e+08
C0HL66	Histone H3.3A OS=Drosophila melanogaster OX=7227 GN=His3.3A PE=1 SV=1	13	2	2	2	511997308
P11147	Heat shock 70 kDa protein cognate 4 OS=Drosophila melanogaster OX=7227 GN=Hsc70-4 PE=1 SV=3	40	20	35	19	4.55384e+08
A0A0B4LFZ4	TER94, isoform E OS=Drosophila melanogaster OX=7227 GN=TER94 PE=1 SV=1	24	13	20	13	3.17529e+08
A0A0B4K6N1	40S ribosomal protein S8 OS=Drosophila melanogaster OX=7227 GN=RpS8 PE=3 SV=1	36	7	12	7	3.14395e+08
A8JNH2	Klarsicht, isoform D OS=Drosophila melanogaster OX=7227 GN=klar PE=4 SV=1	0	1	1	1	284197856
Q9VDH8	40S ribosomal protein S30 OS=Drosophila melanogaster OX=7227 GN=RpS30 PE=1 SV=1	9	3	7	3	254440046
Q9VXP3	GH05406p OS=Drosophila melanogaster OX=7227 GN=mRpS30 PE=1 SV=1	2	1	1	1	244968464
Q9VLU0	Barrier-to-autointegration factor OS=Drosophila melanogaster OX=7227 GN=baf PE=1 SV=1	30	2	3	2	2.16669e+08
Q9VQL7	Fatty acid synthase 1, isoform A OS=Drosophila melanogaster OX=7227 GN=FASN1 PE=1 SV=1	13	23	33	23	2.1307e+08
Q9VLT7	IP17351p OS=Drosophila melanogaster OX=7227 GN=RpL36A PE=1 SV=2	13	2	6	2	2.05225e+08
P15357	Ubiquitin-40S ribosomal protein S27a OS=Drosophila melanogaster OX=7227 GN=RpS27A PE=1 SV=2	42	6	10	6	1.85097e+08
A0A0B4JD57	Zipper, isoform F OS=Drosophila melanogaster OX=7227 GN=zip PE=1 SV=1	22	34	48	2	1.80103e+08
A0A0B4LG52	GEO08239p1 OS=Drosophila melanogaster OX=7227 GN=RpS16 PE=2 SV=1	19	4	6	4	1.76061e+08
Q9VEX6	ATPase family AAA domain-containing protein 3A homolog OS=Drosophila melanogaster OX=7227 GN=bor PE=1 SV=2	21	14	21	14	1.58187e+08
P17704	40S ribosomal protein S17 OS=Drosophila melanogaster OX=7227 GN=RpS17 PE=1 SV=2	25	3	7	3	1.49961e+08
C9QP42	Eukaryotic translation initiation factor 4A, isoform E OS=Drosophila melanogaster OX=7227 GN=eIF4A PE=1 SV=1	17	5	8	5	1.42657e+08
M9PEC8	Dynein heavy chain 64C, isoform G OS=Drosophila melanogaster OX=7227 GN=Dhc64C PE=1 SV=1	5	20	21	20	1.41269e+08
Q26365	ADP,ATP carrier protein OS=Drosophila melanogaster OX=7227 GN=sesB PE=2 SV=4	25	7	8	7	1.31347e+08
E1JHR5	Enolase, isoform F OS=Drosophila melanogaster OX=7227 GN=Eno PE=1 SV=1	19	6	10	6	1.23911e+08
X2JDU0	Ribosomal protein L9, isoform C OS=Drosophila melanogaster OX=7227 GN=RpL9 PE=4 SV=1	21	5	7	5	1.18817e+08
P09180	60S ribosomal protein L4 OS=Drosophila melanogaster OX=7227 GN=RpL4 PE=1 SV=2	37	13	18	13	1.18145e+08
Q24560	Tubulin beta-1 chain OS=Drosophila melanogaster OX=7227 GN=betaTub56D PE=1 SV=2	39	12	17	9	1.17812e+08
X2JC31	Clathrin heavy chain OS=Drosophila melanogaster OX=7227 GN=Chc PE=3 SV=1	10	13	17	13	1.1155e+08
C6SUW3	LD13662p OS=Drosophila melanogaster OX=7227 GN=RpS9 PE=1 SV=1	24	6	8	6	1.07824e+08
X2JCS6	60S ribosomal protein L7a OS=Drosophila melanogaster OX=7227 GN=RpL7A PE=3 SV=1	21	5	6	5	103479465
P46222	60S ribosomal protein L11 OS=Drosophila melanogaster OX=7227 GN=RpL11 PE=1 SV=2	8	1	1	1	96290080
Q9W002	Misshapen, isoform A OS=Drosophila melanogaster OX=7227 GN=msn PE=1 SV=3	8	11	15	11	9.17184e+07
P35381	ATP synthase subunit alpha, mitochondrial OS=Drosophila melanogaster OX=7227 GN=blw PE=1 SV=2	18	9	11	9	9.01653e+07
P39018	40S ribosomal protein S19a OS=Drosophila melanogaster OX=7227 GN=RpS19a PE=1 SV=3	28	6	7	6	8.97518e+07
Q0E9B6	40S ribosomal protein S11 OS=Drosophila melanogaster OX=7227 GN=RpS11 PE=1 SV=1	17	3	4	3	8.7508e+07
Q9VLC5	Aldehyde dehydrogenase OS=Drosophila melanogaster OX=7227 GN=Aldh PE=1 SV=1	16	8	9	8	8.58285e+07
Q9VN21	LD30155p OS=Drosophila melanogaster OX=7227 GN=lost PE=1 SV=1	17	9	13	9	8.38482e+07
Q9VWG3	40S ribosomal protein S10b OS=Drosophila melanogaster OX=7227 GN=RpS10b PE=1 SV=2	39	6	8	6	8.24387e+07
X2J5G6	Ribosomal protein L7, isoform B OS=Drosophila melanogaster OX=7227 GN=RpL7 PE=4 SV=1	23	5	6	5	8.00949e+07
M9PIM0	Ribosomal protein L10, isoform E OS=Drosophila melanogaster OX=7227 GN=RpL10 PE=4 SV=1	18	3	6	3	78208562
P21187	Polyadenylate-binding protein OS=Drosophila melanogaster OX=7227 GN=pAbp PE=1 SV=3	28	10	18	10	7.42967e+07
Q9W1B9	GEO07602p1 OS=Drosophila melanogaster OX=7227 GN=RpL12 PE=1 SV=1	15	2	2	2	72298101
Q7K1Y4	Probable cytosolic iron-sulfur protein assembly protein Ciao1 OS=Drosophila melanogaster OX=7227 GN=Ciao1 PE=1 SV=1	4	1	1	1	71440816
P29310	14-3-3 protein zeta OS=Drosophila melanogaster OX=7227 GN=14-3-3zeta PE=1 SV=1	15	3	3	3	70790618
P48149	40S ribosomal protein S15Aa OS=Drosophila melanogaster OX=7227 GN=RpS15Aa PE=1 SV=2	15	2	3	2	70774124
Q9W4C1	IP13321p OS=Drosophila melanogaster OX=7227 GN=Dmel\CG15784 PE=1 SV=1	14	6	14	6	7.06284e+07
P50887	60S ribosomal protein L22 OS=Drosophila melanogaster OX=7227 GN=RpL22 PE=1 SV=2	28	5	8	5	6.59582e+07
P46863	Kinesin-like protein Klp61F OS=Drosophila melanogaster OX=7227 GN=Klp61F PE=1 SV=2	12	11	14	11	6.58074e+07
M9PGV6	Alpha spectrin, isoform B OS=Drosophila melanogaster OX=7227 GN=alpha-Spec PE=4 SV=1	14	27	34	27	6.25714e+07
Q9NJH0	Elongation factor 1-gamma OS=Drosophila melanogaster OX=7227 GN=eEF1gamma PE=2 SV=2	16	7	10	7	6.06116e+07
P55841	60S ribosomal protein L14 OS=Drosophila melanogaster OX=7227 GN=RpL14 PE=1 SV=1	31	5	5	5	5.95821e+07
X2JE06	GEO07624p1 OS=Drosophila melanogaster OX=7227 GN=RpL24 PE=1 SV=1	15	3	4	3	5.86824e+07
A1Z8U4	Chaperonin containing TCP1 subunit 5, isoform B OS=Drosophila melanogaster OX=7227 GN=CCT5 PE=1 SV=1	9	6	8	6	5.80572e+07
X2JC35	60S ribosomal protein L36 OS=Drosophila melanogaster OX=7227 GN=RpL36 PE=2 SV=1	30	6	7	6	5.70206e+07
P41042	40S ribosomal protein S4 OS=Drosophila melanogaster OX=7227 GN=RpS4 PE=1 SV=2	33	7	12	7	5.57553e+07
P13060	Elongation factor 2 OS=Drosophila melanogaster OX=7227 GN=EF2 PE=1 SV=4	8	6	10	6	5.5329e+07
Q8T6I0	EH domain containing protein OS=Drosophila melanogaster OX=7227 GN=Past1 PE=1 SV=1	21	9	12	9	5.52912e+07
A0A0B4LFD9	GEO04460p1 OS=Drosophila melanogaster OX=7227 GN=RpS23 PE=2 SV=1	5	1	1	1	54119072
Q9VS34	60S ribosomal protein L18 OS=Drosophila melanogaster OX=7227 GN=RpL18 PE=1 SV=1	13	2	3	2	53540878
Q9VNE9	60S ribosomal protein L13a OS=Drosophila melanogaster OX=7227 GN=RpL13A PE=1 SV=1	18	5	9	5	52303614
Q9W5R8	60S ribosomal protein L5 OS=Drosophila melanogaster OX=7227 GN=RpL5 PE=1 SV=2	16	6	10	6	51990407
Q01604	Phosphoglycerate kinase OS=Drosophila melanogaster OX=7227 GN=Pgk PE=2 SV=2	9	4	5	4	51218437
Q95RI5	Failed axon connections OS=Drosophila melanogaster OX=7227 GN=fax PE=1 SV=1	5	2	2	2	5.10225e+07
Q9VGS2	Translationally-controlled tumor protein homolog OS=Drosophila melanogaster OX=7227 GN=Tctp PE=1 SV=1	7	1	1	1	50132464
Q9VUQ5	Protein argonaute-2 OS=Drosophila melanogaster OX=7227 GN=AGO2 PE=1 SV=3	30	12	17	12	49892848
A1Z713	Vacuolar protein sorting-associated protein 13 OS=Drosophila melanogaster OX=7227 GN=Vps13 PE=1 SV=2	1	2	2	2	48451876
C0HKA1	40S ribosomal protein S14b OS=Drosophila melanogaster OX=7227 GN=RpS14b PE=2 SV=1	35	6	7	6	4.77981e+07
Q9V9M7	RE62581p OS=Drosophila melanogaster OX=7227 GN=RpL21 PE=1 SV=1	26	4	5	4	4.66811e+07
Q9W392	Chaperonin containing TCP1 subunit 2 OS=Drosophila melanogaster OX=7227 GN=CCT2 PE=1 SV=2	23	8	11	8	4.5382e+07
P41092	60S ribosomal protein L27a OS=Drosophila melanogaster OX=7227 GN=RpL27A PE=1 SV=2	22	3	3	3	44715407
A4V4I8	Shibire, isoform F OS=Drosophila melanogaster OX=7227 GN=shi PE=1 SV=1	14	8	14	8	4.47128e+07
P41093	60S ribosomal protein L18a OS=Drosophila melanogaster OX=7227 GN=RpL18A PE=1 SV=1	19	3	6	3	42348483
P41094	40S ribosomal protein S18 OS=Drosophila melanogaster OX=7227 GN=RpS18 PE=1 SV=1	18	3	3	3	42252194
O62619	Pyruvate kinase OS=Drosophila melanogaster OX=7227 GN=PyK PE=2 SV=2	23	9	12	9	4.19704e+07
Q9W0A8	FI01658p OS=Drosophila melanogaster OX=7227 GN=RpL23A PE=1 SV=1	22	5	5	5	4.15596e+07
Q27237	Protein tumorous imaginal discs, mitochondrial OS=Drosophila melanogaster OX=7227 GN=l(2)tid PE=1 SV=2	29	8	10	8	4.15341e+07
A8JNJ6	Karst, isoform E OS=Drosophila melanogaster OX=7227 GN=kst PE=1 SV=2	9	32	39	32	4.14252e+07
P41126	60S ribosomal protein L13 OS=Drosophila melanogaster OX=7227 GN=RpL13 PE=1 SV=1	21	4	9	4	41119513
O18338	LD44762p OS=Drosophila melanogaster OX=7227 GN=Rab8 PE=1 SV=1	17	3	3	1	38481760
Q8T4G5	SD01613p OS=Drosophila melanogaster OX=7227 GN=AFG3L2 PE=1 SV=1	8	5	7	5	3.77426e+07
O16797	60S ribosomal protein L3 OS=Drosophila melanogaster OX=7227 GN=RpL3 PE=1 SV=3	12	3	3	3	3.67332e+07
Q8T0L3	GH24511p OS=Drosophila melanogaster OX=7227 GN=Uba1 PE=1 SV=1	7	7	8	7	3.61524e+07
Q9VJ19	RE25263p OS=Drosophila melanogaster OX=7227 GN=RpL30 PE=1 SV=1	22	3	3	3	35777576
Q9VZF5	Kinesin-like protein OS=Drosophila melanogaster OX=7227 GN=pav PE=1 SV=1	16	10	15	10	3.49943e+07
Q9VXQ5	Chaperonin containing TCP1 subunit 6 OS=Drosophila melanogaster OX=7227 GN=CCT6 PE=1 SV=1	19	9	12	9	3.39497e+07
P17210	Kinesin heavy chain OS=Drosophila melanogaster OX=7227 GN=Khc PE=1 SV=2	12	10	12	10	3.33052e+07
Q9VWH4	Probable isocitrate dehydrogenase [NAD] subunit alpha, mitochondrial OS=Drosophila melanogaster OX=7227 GN=Idh3a PE=2 SV=1	19	4	4	4	3.3152e+07
Q94920	Voltage-dependent anion-selective channel OS=Drosophila melanogaster OX=7227 GN=porin PE=1 SV=3	16	4	7	4	3.28525e+07
Q4AB57	Histone H2A OS=Drosophila melanogaster OX=7227 GN=His2A:CG33859 PE=3 SV=1	37	4	9	2	3.24908e+07
Q9VAN7	Phosphoglycerate mutase OS=Drosophila melanogaster OX=7227 GN=Pglym78 PE=1 SV=2	17	4	4	4	3.24903e+07
P48159	60S ribosomal protein L23 OS=Drosophila melanogaster OX=7227 GN=RpL23 PE=1 SV=2	24	3	3	3	32161971
O17445	60S ribosomal protein L15 OS=Drosophila melanogaster OX=7227 GN=RpL15 PE=1 SV=1	24	4	6	4	3.19426e+07
Q9W0S7	Staphylococcal nuclease domain-containing protein 1 OS=Drosophila melanogaster OX=7227 GN=Tudor-SN PE=1 SV=1	12	9	12	9	3.15973e+07
A4V4A5	GTP-binding nuclear protein OS=Drosophila melanogaster OX=7227 GN=Ran PE=1 SV=1	25	4	4	4	3.12513e+07
Q9V3G1	60S ribosomal protein L8 OS=Drosophila melanogaster OX=7227 GN=RpL8 PE=1 SV=1	23	5	8	5	3.05937e+07
A0A0B4KGP8	Eukaryotic translation initiation factor 2 subunit gamma, isoform D OS=Drosophila melanogaster OX=7227 GN=eIF2gamma PE=1 SV=1	11	4	6	4	3.03016e+07
A0A0B4LI25	Kinesin-like protein OS=Drosophila melanogaster OX=7227 GN=ncd PE=1 SV=1	7	3	4	3	29824993
P29613	Triosephosphate isomerase OS=Drosophila melanogaster OX=7227 GN=Tpi PE=1 SV=3	30	5	7	5	2.95116e+07
Q9V3I2	Drab5 OS=Drosophila melanogaster OX=7227 GN=Rab5 PE=1 SV=1	11	2	2	2	2.81999e+07
P48588	40S ribosomal protein S25 OS=Drosophila melanogaster OX=7227 GN=RpS25 PE=1 SV=3	29	3	8	3	2.79371e+07
Q7KSU6	Uncharacterized protein, isoform D OS=Drosophila melanogaster OX=7227 GN=anon-WO0118547.344 PE=1 SV=1	7	3	3	3	2.78843e+07
Q9VZS5	60S ribosomal protein L28 OS=Drosophila melanogaster OX=7227 GN=RpL28 PE=1 SV=1	19	2	3	2	27799550
Q9V405	26S proteasome regulatory complex subunit p48A OS=Drosophila melanogaster OX=7227 GN=Rpt3 PE=1 SV=1	8	3	4	3	25873704
Q03334	40S ribosomal protein S13 OS=Drosophila melanogaster OX=7227 GN=RpS13 PE=1 SV=3	21	3	5	3	2.57727e+07
P92177	14-3-3 protein epsilon OS=Drosophila melanogaster OX=7227 GN=14-3-3epsilon PE=1 SV=2	9	3	5	3	2.57682e+07
E1JJ68	Rm62, isoform H OS=Drosophila melanogaster OX=7227 GN=Rm62 PE=1 SV=1	18	9	11	7	25538986
O01666	ATP synthase subunit gamma, mitochondrial OS=Drosophila melanogaster OX=7227 GN=ATPsyngamma PE=2 SV=2	15	3	6	3	2.54616e+07
Q7KN85	ATP-citrate synthase OS=Drosophila melanogaster OX=7227 GN=ATPCL PE=1 SV=1	3	3	3	3	2.43343e+07
H5V8B8	MIP33436p1 OS=Drosophila melanogaster OX=7227 GN=Pp2A-29B PE=1 SV=1	14	6	10	6	2.37455e+07
P25007	Peptidyl-prolyl cis-trans isomerase OS=Drosophila melanogaster OX=7227 GN=Cyp1 PE=1 SV=2	13	2	2	2	23651438
P15348	DNA topoisomerase 2 OS=Drosophila melanogaster OX=7227 GN=Top2 PE=1 SV=1	6	8	10	8	2.34507e+07
M9NE89	Lamin, isoform B OS=Drosophila melanogaster OX=7227 GN=Lam PE=3 SV=1	20	8	9	8	2.32065e+07
Q9V3H2	26S proteasome non-ATPase regulatory subunit 14 OS=Drosophila melanogaster OX=7227 GN=Rpn11 PE=1 SV=1	15	3	4	3	2.29501e+07
Q9V9W2	Ribosomal protein L6, isoform A OS=Drosophila melanogaster OX=7227 GN=RpL6 PE=1 SV=1	19	4	5	4	2.27801e+07
M9NEW1	Myosin light chain cytoplasmic, isoform B OS=Drosophila melanogaster OX=7227 GN=Mlc-c PE=4 SV=1	33	4	4	4	2.23115e+07
Q3YMU0	Protein disulfide-isomerase (Fragment) OS=Drosophila melanogaster OX=7227 GN=ERp60 PE=1 SV=1	14	5	6	5	2.21013e+07
A0A0B4KFI7	ATP-dependent 6-phosphofructokinase OS=Drosophila melanogaster OX=7227 GN=Pfk PE=1 SV=1	4	3	3	3	2.19255e+07
Q9VNB9	GEO07455p1 OS=Drosophila melanogaster OX=7227 GN=RpL35A PE=1 SV=1	5	1	2	1	21358474
Q9VV75	AT02348p OS=Drosophila melanogaster OX=7227 GN=UQCR-C2 PE=1 SV=1	18	5	5	5	2.10365e+07
Q95RU0	Protein cueball OS=Drosophila melanogaster OX=7227 GN=cue PE=1 SV=1	4	3	3	3	2.07717e+07
Q9V3P0	Peroxiredoxin 1 OS=Drosophila melanogaster OX=7227 GN=Jafrac1 PE=1 SV=1	22	4	6	4	20739202
X2JC79	Eukaryotic translation initiation factor 4H1, isoform D OS=Drosophila melanogaster OX=7227 GN=eIF4H1 PE=1 SV=1	9	3	4	3	2.06146e+07
A0A0B4KHN1	Cheerio, isoform N OS=Drosophila melanogaster OX=7227 GN=cher PE=1 SV=1	9	16	17	16	2.05986e+07
Q9W0P5	UDP-glucose 4-epimerase OS=Drosophila melanogaster OX=7227 GN=Gale PE=1 SV=1	16	4	5	4	2.02324e+07
P20240	Otefin OS=Drosophila melanogaster OX=7227 GN=Ote PE=1 SV=2	30	9	12	9	2.01337e+07
P25843	Profilin OS=Drosophila melanogaster OX=7227 GN=chic PE=1 SV=1	37	2	4	2	20101998
P48601	26S proteasome regulatory subunit 4 OS=Drosophila melanogaster OX=7227 GN=Rpt2 PE=1 SV=2	12	4	6	4	1.99847e+07
Q9VA91	40S ribosomal protein S7 OS=Drosophila melanogaster OX=7227 GN=RpS7 PE=1 SV=1	26	5	8	5	1.99657e+07
Q9VHP0	ATP-dependent RNA helicase bel OS=Drosophila melanogaster OX=7227 GN=bel PE=1 SV=1	7	4	6	3	1.9881e+07
Q7KMP8	26S proteasome regulatory complex subunit p39A OS=Drosophila melanogaster OX=7227 GN=Rpn9 PE=1 SV=1	12	4	9	4	1.96487e+07
A4V303	T-complex protein 1 subunit gamma OS=Drosophila melanogaster OX=7227 GN=CCT3 PE=1 SV=1	12	5	6	5	1.95942e+07
P29327	40S ribosomal protein S6 OS=Drosophila melanogaster OX=7227 GN=RpS6 PE=1 SV=1	24	5	7	5	1.9368e+07
Q9VKZ8	Ubiquitin carboxyl-terminal hydrolase OS=Drosophila melanogaster OX=7227 GN=Usp14 PE=1 SV=1	8	3	4	3	19299977
P05990	CAD protein OS=Drosophila melanogaster OX=7227 GN=r PE=1 SV=3	4	9	11	9	1.89523e+07
Q9VBN5	60S ribosomal protein L27 OS=Drosophila melanogaster OX=7227 GN=RpL27 PE=1 SV=1	26	2	3	2	18916134
Q05825	ATP synthase subunit beta, mitochondrial OS=Drosophila melanogaster OX=7227 GN=ATPsynbeta PE=1 SV=3	15	5	6	5	1.7562e+07
O18640	Guanine nucleotide-binding protein subunit beta-like protein OS=Drosophila melanogaster OX=7227 GN=Rack1 PE=1 SV=2	7	2	3	2	1.75501e+07
A8DZ29	Eukaryotic translation initiation factor 4G1, isoform B OS=Drosophila melanogaster OX=7227 GN=eIF4G1 PE=1 SV=1	5	7	8	7	1.72397e+07
P31009	40S ribosomal protein S2 OS=Drosophila melanogaster OX=7227 GN=RpS2 PE=1 SV=2	12	2	2	2	17181116
Q9W047	LD30049p OS=Drosophila melanogaster OX=7227 GN=LD30049 PE=2 SV=1	6	2	2	2	17122214
P41374	Eukaryotic translation initiation factor 2 subunit 1 OS=Drosophila melanogaster OX=7227 GN=eIF2alpha PE=2 SV=1	9	3	3	3	1.70754e+07
Q9VVU2	GEO07453p1 OS=Drosophila melanogaster OX=7227 GN=RpL26 PE=1 SV=1	23	5	7	5	1.68042e+07
Q9VN25	Eukaryotic translation initiation factor 3 subunit A OS=Drosophila melanogaster OX=7227 GN=eIF3a PE=1 SV=1	11	10	10	10	1.67206e+07
Q9VWC7	FI02109p OS=Drosophila melanogaster OX=7227 GN=lincRNA.1023 PE=1 SV=1	12	7	8	7	1.65373e+07
Q9VZI1	Transgelin OS=Drosophila melanogaster OX=7227 GN=Chd64 PE=1 SV=2	19	3	3	3	1.62706e+07
M9PF16	Spectrin beta chain OS=Drosophila melanogaster OX=7227 GN=beta-Spec PE=3 SV=1	5	9	12	9	1.61417e+07
Q9XYZ9	Glutathione S transferase E12, isoform A OS=Drosophila melanogaster OX=7227 GN=GstE12 PE=1 SV=1	16	3	4	3	1.59522e+07
Q0KHU2	IGF-II mRNA-binding protein, isoform K OS=Drosophila melanogaster OX=7227 GN=Imp PE=1 SV=2	6	3	4	3	1.57029e+07
E2QCG7	Eukaryotic translation initiation factor 3 subunit B OS=Drosophila melanogaster OX=7227 GN=eIF3b PE=1 SV=1	16	8	10	8	1.53676e+07
Q9VAJ9	SD09259p OS=Drosophila melanogaster OX=7227 GN=Dmel\CG1907 PE=1 SV=1	3	1	1	1	15254282
Q9VA18	Coiled-coil-helix-coiled-coil-helix domain containing 3 OS=Drosophila melanogaster OX=7227 GN=Chchd3 PE=1 SV=1	27	3	5	3	1.46772e+07
P52295	Importin subunit alpha OS=Drosophila melanogaster OX=7227 GN=Pen PE=1 SV=2	11	4	4	4	1.45268e+07
Q94522	Succinate--CoA ligase [ADP/GDP-forming] subunit alpha, mitochondrial OS=Drosophila melanogaster OX=7227 GN=Scsalpha1 PE=2 SV=3	20	4	5	4	1.41284e+07
Q9VJJ8	LD30602p OS=Drosophila melanogaster OX=7227 GN=mtgo PE=1 SV=2	6	5	8	5	1.41149e+07
A0A0B4KGN2	MICOS complex subunit MIC60 OS=Drosophila melanogaster OX=7227 GN=Mitofilin PE=3 SV=1	14	8	8	8	1.39673e+07
Q7K4L8	LD33749p OS=Drosophila melanogaster OX=7227 GN=Dmel\CG7878 PE=1 SV=1	6	3	4	2	1.38928e+07
A0A0B4K7U5	Lingerer, isoform H OS=Drosophila melanogaster OX=7227 GN=lig PE=1 SV=1	9	6	7	6	1.35872e+07
Q9W414	Regulatory particle triple-A ATPase 4 OS=Drosophila melanogaster OX=7227 GN=Rpt4 PE=1 SV=3	12	3	6	3	1.35592e+07
A1Z992	1,4-Alpha-Glucan branching enzyme OS=Drosophila melanogaster OX=7227 GN=AGBE PE=1 SV=1	12	7	9	7	1.3129e+07
Q9VQQ6	FI18122p1 OS=Drosophila melanogaster OX=7227 GN=Snx1 PE=1 SV=1	10	3	3	3	1.30764e+07
P45594	Cofilin/actin-depolymerizing factor homolog OS=Drosophila melanogaster OX=7227 GN=tsr PE=1 SV=1	7	2	2	2	13000942
Q9W2I2	Queuosine salvage protein OS=Drosophila melanogaster OX=7227 GN=Dmel\CG9752 PE=1 SV=1	4	2	2	2	12873714
P41375	Eukaryotic translation initiation factor 2 subunit 2 OS=Drosophila melanogaster OX=7227 GN=eIF2beta PE=1 SV=1	3	1	2	1	12868268
Q9VBU9	40S ribosomal protein S27 OS=Drosophila melanogaster OX=7227 GN=RpS27 PE=1 SV=1	13	1	2	1	1.26432e+07
A4V0N4	MIP16230p OS=Drosophila melanogaster OX=7227 GN=Vha68-2 PE=1 SV=1	6	3	5	3	1.25852e+07
Q9VI20	FI17865p1 OS=Drosophila melanogaster OX=7227 GN=gzl PE=1 SV=1	4	2	2	2	1.25617e+07
Q9W045	FI21255p1 OS=Drosophila melanogaster OX=7227 GN=BcDNA:SD08776 PE=2 SV=2	19	4	8	4	1.2483e+07
Q9V3Q4	Peroxiredoxin OS=Drosophila melanogaster OX=7227 GN=Jafrac2 PE=1 SV=1	9	2	3	2	12299540
P48591	Ribonucleoside-diphosphate reductase large subunit OS=Drosophila melanogaster OX=7227 GN=RnrL PE=1 SV=2	7	5	5	5	12263824
P36241	60S ribosomal protein L19 OS=Drosophila melanogaster OX=7227 GN=RpL19 PE=1 SV=2	28	5	9	5	1.21255e+07
P04359	60S ribosomal protein L32 OS=Drosophila melanogaster OX=7227 GN=RpL32 PE=1 SV=3	13	1	4	1	1.1973e+07
Q9W3W8	60S ribosomal protein L17 OS=Drosophila melanogaster OX=7227 GN=RpL17 PE=1 SV=1	6	1	2	1	1.18226e+07
E1JIH4	Uncharacterized protein, isoform D OS=Drosophila melanogaster OX=7227 GN=Dmel\CG8478 PE=1 SV=1	7	4	4	4	1.16467e+07
A1Z6Z8	Dilute class unconventional myosin, isoform C OS=Drosophila melanogaster OX=7227 GN=didum PE=1 SV=1	2	3	4	3	11443649
P06605	Tubulin alpha-3 chain OS=Drosophila melanogaster OX=7227 GN=alphaTub84D PE=2 SV=1	8	3	6	3	1.14063e+07
P55828	40S ribosomal protein S20 OS=Drosophila melanogaster OX=7227 GN=RpS20 PE=1 SV=1	23	2	2	2	10975864
P54622	Single-stranded DNA-binding protein, mitochondrial OS=Drosophila melanogaster OX=7227 GN=mtSSB PE=1 SV=2	21	3	4	3	1.05361e+07
Q9V7D2	V-type proton ATPase subunit D 1 OS=Drosophila melanogaster OX=7227 GN=Vha36-1 PE=2 SV=1	9	2	2	2	1.04367e+07
A0A0B4LFL3	Eukaryotic translation elongation factor 1 beta, isoform C OS=Drosophila melanogaster OX=7227 GN=eEF1beta PE=3 SV=1	10	2	2	2	1.02245e+07
Q9Y105	Probable glutamine--tRNA ligase OS=Drosophila melanogaster OX=7227 GN=GlnRS PE=2 SV=1	4	4	4	4	1.01976e+07
O76742	CG5915 protein OS=Drosophila melanogaster OX=7227 GN=Rab7 PE=1 SV=1	27	5	6	5	1.01393e+07
P16378	G protein alpha o subunit OS=Drosophila melanogaster OX=7227 GN=Galphao PE=1 SV=1	6	2	3	1	10047072
P02517	Heat shock protein 26 OS=Drosophila melanogaster OX=7227 GN=Hsp26 PE=1 SV=2	7	1	2	1	9916776
Q8I0S9	Methylcrotonoyl-CoA carboxylase 1, isoform B OS=Drosophila melanogaster OX=7227 GN=Mccc1 PE=1 SV=1	5	3	3	3	9.88998e+06
P19889	60S acidic ribosomal protein P0 OS=Drosophila melanogaster OX=7227 GN=RpLP0 PE=1 SV=1	17	4	4	4	9.84417e+06
A0A0B4LFL2	Eukaryotic translation initiation factor 3 subunit C OS=Drosophila melanogaster OX=7227 GN=eIF3c PE=3 SV=1	7	6	8	6	9.83224e+06
Q9V3G7	26S proteasome non-ATPase regulatory subunit 6 OS=Drosophila melanogaster OX=7227 GN=Rpn7 PE=2 SV=1	6	2	2	2	9.82893e+06
Q95SH2	Charged multivesicular body protein 1, isoform A OS=Drosophila melanogaster OX=7227 GN=Chmp1 PE=1 SV=1	7	2	2	2	9.74211e+06
Q9VIH1	CG9273 protein OS=Drosophila melanogaster OX=7227 GN=RPA2 PE=1 SV=2	4	1	1	1	9669369
Q9VN93	Putative cysteine proteinase CG12163 OS=Drosophila melanogaster OX=7227 GN=CG12163 PE=2 SV=2	4	2	2	2	9574333
Q9W0B8	Coatomer subunit alpha OS=Drosophila melanogaster OX=7227 GN=alphaCOP PE=1 SV=1	3	3	3	3	9.56486e+06
Q9VI58	Terminal uridylyltransferase Tailor OS=Drosophila melanogaster OX=7227 GN=Tailor PE=1 SV=1	3	2	2	2	9.55632e+06
Q9W2D9	Eukaryotic translation initiation factor 3 subunit K OS=Drosophila melanogaster OX=7227 GN=eIF3k PE=2 SV=1	9	2	2	2	9504252
Q9VBX3	Vig2, isoform B OS=Drosophila melanogaster OX=7227 GN=vig2 PE=1 SV=2	7	2	2	2	9502410
Q8SX57	LD44221p OS=Drosophila melanogaster OX=7227 GN=CG11005 PE=1 SV=1	4	1	1	1	9360109
Q8MSW0	Isoleucyl-tRNA synthetase, isoform A OS=Drosophila melanogaster OX=7227 GN=IleRS PE=1 SV=1	5	6	6	6	9.33924e+06
A0A0B4K849	Hu li tai shao, isoform O OS=Drosophila melanogaster OX=7227 GN=hts PE=1 SV=1	4	2	3	2	9.33197e+06
Q9VEY5	MICOS complex subunit OS=Drosophila melanogaster OX=7227 GN=Dmel\CG5903 PE=1 SV=1	15	2	3	2	9.1246e+06
A0A0B4LGF5	Optic atrophy 1, isoform C OS=Drosophila melanogaster OX=7227 GN=Opa1 PE=1 SV=1	9	7	7	7	9.08436e+06
O61491	Flotillin-1 OS=Drosophila melanogaster OX=7227 GN=Flo1 PE=2 SV=1	9	3	5	3	9.04835e+06
A0A0B4K7J2	E3 SUMO-protein ligase RanBP2 OS=Drosophila melanogaster OX=7227 GN=Nup358 PE=1 SV=1	6	11	16	11	9042860
Q7KTI8	Receptor protein-tyrosine kinase OS=Drosophila melanogaster OX=7227 GN=Pvr PE=1 SV=1	5	6	6	6	9026310
X2JAF1	Lava lamp, isoform D OS=Drosophila melanogaster OX=7227 GN=lva PE=4 SV=1	2	4	5	4	9.01098e+06
Q7KY04	Rab4 protein OS=Drosophila melanogaster OX=7227 GN=Rab4 PE=1 SV=1	19	3	4	2	8.99539e+06
Q7KN75	Dodeca-satellite-binding protein 1, isoform A OS=Drosophila melanogaster OX=7227 GN=Dp1 PE=1 SV=1	8	7	7	7	8.92136e+06
Q9V4P1	Anillin OS=Drosophila melanogaster OX=7227 GN=scra PE=1 SV=3	3	3	3	3	8820645
X2JDI1	Serine/threonine-protein phosphatase OS=Drosophila melanogaster OX=7227 GN=mts PE=3 SV=1	4	1	2	1	8792706
Q9V5P6	H/ACA ribonucleoprotein complex subunit 3 OS=Drosophila melanogaster OX=7227 GN=CG7637 PE=2 SV=1	59	3	4	3	8.71188e+06
Q9VGQ1	GM01350p OS=Drosophila melanogaster OX=7227 GN=alpha-KGDHC PE=1 SV=1	9	3	3	3	8660690
Q9VDC3	AP complex subunit sigma OS=Drosophila melanogaster OX=7227 GN=AP-2sigma PE=1 SV=1	5	1	1	1	8631620
Q9VWQ7	GEO10539p1 OS=Drosophila melanogaster OX=7227 GN=Dmel\CG6891 PE=1 SV=1	7	1	2	1	8601152
M9MRJ4	Muscle-specific protein 300 kDa, isoform G OS=Drosophila melanogaster OX=7227 GN=Msp300 PE=1 SV=1	1	11	14	11	8.60032e+06
Q86BM5	A kinase anchor protein 200, isoform D OS=Drosophila melanogaster OX=7227 GN=Akap200 PE=1 SV=1	5	3	4	3	8.41621e+06
Q9VFV9	DnaJ-like-2, isoform A OS=Drosophila melanogaster OX=7227 GN=Droj2 PE=1 SV=1	3	1	1	1	8405204
A1Z6H7	Nuclear pore membrane glycoprotein 210 OS=Drosophila melanogaster OX=7227 GN=Gp210 PE=1 SV=1	2	3	3	3	8.34936e+06
O18404	3-hydroxyacyl-CoA dehydrogenase type-2 OS=Drosophila melanogaster OX=7227 GN=scu PE=1 SV=1	6	1	1	1	8.21986e+06
A1Z9I5	FI24033p1 OS=Drosophila melanogaster OX=7227 GN=tum PE=1 SV=1	8	4	4	4	8.20129e+06
Q9VV79	BcDNA.LD24702 OS=Drosophila melanogaster OX=7227 GN=spd-2 PE=1 SV=2	3	3	3	3	8.18892e+06
Q9VUZ0	Translocon-associated protein subunit beta OS=Drosophila melanogaster OX=7227 GN=SsRbeta PE=1 SV=2	19	2	2	2	8.15784e+06
A0A0B4K700	Mini spindles, isoform D OS=Drosophila melanogaster OX=7227 GN=msps PE=1 SV=1	5	6	6	6	7.99002e+06
Q8T0Q4	GH13992p OS=Drosophila melanogaster OX=7227 GN=shrb PE=1 SV=1	20	3	6	3	7.75978e+06
Q709R6	LEM domain-containing protein Bocksbeutel OS=Drosophila melanogaster OX=7227 GN=bocks PE=1 SV=1	9	2	5	2	7.72509e+06
M9PI41	Non-specific serine/threonine protein kinase OS=Drosophila melanogaster OX=7227 GN=sti PE=1 SV=1	6	8	10	8	7.68882e+06
P54611	V-type proton ATPase subunit E OS=Drosophila melanogaster OX=7227 GN=Vha26 PE=2 SV=1	9	2	4	2	7.65915e+06
M9PFF9	Trailer hitch, isoform D OS=Drosophila melanogaster OX=7227 GN=tral PE=1 SV=1	9	3	5	3	7.54494e+06
Q9XZ11	Smr domain-containing protein OS=Drosophila melanogaster OX=7227 GN=Dmel\CG7139 PE=1 SV=1	2	2	2	2	7.54358e+06
Q9VAY2	Glycoprotein 93 OS=Drosophila melanogaster OX=7227 GN=Gp93 PE=1 SV=1	7	5	5	3	7418402
Q9V597	60S ribosomal protein L31 OS=Drosophila melanogaster OX=7227 GN=RpL31 PE=1 SV=1	11	1	2	1	7417449
Q8IQZ7	FI19014p1 OS=Drosophila melanogaster OX=7227 GN=Fim PE=1 SV=1	3	2	3	2	7.4158e+06
Q8IQZ6	Uncharacterized protein, isoform D OS=Drosophila melanogaster OX=7227 GN=raskol PE=1 SV=2	5	5	5	5	7.37115e+06
Q9VZ34	RH72958p OS=Drosophila melanogaster OX=7227 GN=Dmel\CG2076 PE=1 SV=1	3	1	1	1	7369121
X2JAE9	Uncharacterized protein, isoform C OS=Drosophila melanogaster OX=7227 GN=CG10441 PE=4 SV=1	2	2	2	1	7.28279e+06
Q76NQ0	Dolichyl-diphosphooligosaccharide--protein glycosyltransferase subunit 1 OS=Drosophila melanogaster OX=7227 GN=CG5364 PE=1 SV=1	8	4	4	4	7.27692e+06
Q9VVH5	AT13736p OS=Drosophila melanogaster OX=7227 GN=UQCR-Q PE=1 SV=1	9	1	1	1	7214283
Q9VCK0	Eukaryotic translation initiation factor 3 subunit D-1 OS=Drosophila melanogaster OX=7227 GN=eIF3d1 PE=1 SV=1	3	1	2	1	7.12172e+06
P40797	Protein peanut OS=Drosophila melanogaster OX=7227 GN=pnut PE=1 SV=2	11	4	4	4	7.11859e+06
M9PCQ6	Discs large 5, isoform C OS=Drosophila melanogaster OX=7227 GN=Dlg5 PE=1 SV=1	3	4	5	4	6.93322e+06
Q9VB05	ALG-2 interacting protein X OS=Drosophila melanogaster OX=7227 GN=ALiX PE=1 SV=1	2	1	1	1	6.8778e+06
A4V391	Chaperonin containing TCP1 subunit 1, isoform B OS=Drosophila melanogaster OX=7227 GN=CCT1 PE=1 SV=1	5	2	2	2	6865819
A8DYI6	Prohibitin OS=Drosophila melanogaster OX=7227 GN=Phb2 PE=1 SV=1	21	5	6	5	6.86422e+06
Q9VW54	26S proteasome non-ATPase regulatory subunit 2 OS=Drosophila melanogaster OX=7227 GN=Rpn1 PE=1 SV=2	4	3	5	3	6.82512e+06
Q9VSA3	Probable medium-chain specific acyl-CoA dehydrogenase, mitochondrial OS=Drosophila melanogaster OX=7227 GN=CG12262 PE=2 SV=1	9	3	3	3	6.66521e+06
A4UZZ4	Alpha-1,4 glucan phosphorylase OS=Drosophila melanogaster OX=7227 GN=GlyP PE=1 SV=1	3	3	3	3	6.6555e+06
Q24025	Dorsal-ventral patterning protein Sog OS=Drosophila melanogaster OX=7227 GN=sog PE=1 SV=1	1	1	1	1	6.57163e+06
Q9W457	Serine hydroxymethyltransferase OS=Drosophila melanogaster OX=7227 GN=Shmt PE=1 SV=1	10	3	3	3	6507971
Q9VW13	FI01412p OS=Drosophila melanogaster OX=7227 GN=Dmel\CG9330 PE=1 SV=1	5	3	4	3	6.4002e+06
M9MRT6	Rap1 GTPase, isoform B OS=Drosophila melanogaster OX=7227 GN=Rap1 PE=4 SV=1	6	1	1	1	6.38981e+06
O62530	Adaptor protein complex 2, mu subunit, isoform A OS=Drosophila melanogaster OX=7227 GN=AP-2mu PE=1 SV=1	3	2	2	2	6371048
Q8IRG6	FACT complex subunit spt16 OS=Drosophila melanogaster OX=7227 GN=dre4 PE=1 SV=2	4	3	3	3	6.33352e+06
Q9VK59	LD23647p OS=Drosophila melanogaster OX=7227 GN=Dmel\CG5787 PE=1 SV=2	9	3	3	3	6.28716e+06
A0A0B4KI32	CIN85 and CD2AP related, isoform E OS=Drosophila melanogaster OX=7227 GN=cindr PE=1 SV=1	12	5	7	5	6.22473e+06
A0A0B4KHL2	Coatomer subunit gamma OS=Drosophila melanogaster OX=7227 GN=gammaCOP PE=1 SV=1	2	1	1	1	6145025
P45889	Actin-related protein 1 OS=Drosophila melanogaster OX=7227 GN=Arp1 PE=2 SV=2	2	1	1	1	6114746
A0A0B4KG15	Protein kinase C OS=Drosophila melanogaster OX=7227 GN=aPKC PE=1 SV=1	2	2	2	2	6.11085e+06
Q9VNF3	RE01652p OS=Drosophila melanogaster OX=7227 GN=Dmel\CG12171 PE=1 SV=1	4	1	1	1	6.06571e+06
X2JA43	Nucleostemin 3, isoform B OS=Drosophila melanogaster OX=7227 GN=Ns3 PE=4 SV=1	6	3	3	3	6.03635e+06
M9PEC1	Uncharacterized protein, isoform B OS=Drosophila melanogaster OX=7227 GN=Ist1 PE=1 SV=1	5	2	2	2	6.02407e+06
Q9W4P5	V-type proton ATPase subunit d 1 OS=Drosophila melanogaster OX=7227 GN=VhaAC39-1 PE=2 SV=1	5	2	2	2	5.99831e+06
M9PG62	Regulatory particle non-ATPase 3, isoform B OS=Drosophila melanogaster OX=7227 GN=Rpn3 PE=1 SV=1	9	5	5	5	5.98927e+06
A0A023GQA5	Prohibitin OS=Drosophila melanogaster OX=7227 GN=l(2)37Cc PE=1 SV=1	13	2	2	2	5886972
Q9VF20	Heavy metal tolerance factor 1 OS=Drosophila melanogaster OX=7227 GN=Hmt-1 PE=1 SV=1	3	2	2	2	5.8833e+06
P29845	Heat shock 70 kDa protein cognate 5 OS=Drosophila melanogaster OX=7227 GN=Hsc70-5 PE=1 SV=2	5	3	4	3	5.86402e+06
P46824	Kinesin light chain OS=Drosophila melanogaster OX=7227 GN=Klc PE=1 SV=1	11	4	4	4	5788046
Q9V9Q4	LD43819p OS=Drosophila melanogaster OX=7227 GN=Dmel\CG1416 PE=1 SV=2	9	2	3	2	5.77985e+06
Q7K3D4	Peptidylprolyl isomerase OS=Drosophila melanogaster OX=7227 GN=zda PE=1 SV=1	5	2	3	2	5.72134e+06
O02649	Heat shock protein 60A OS=Drosophila melanogaster OX=7227 GN=Hsp60A PE=1 SV=3	2	1	1	1	5.66105e+06
Q9W0T7	Dis3 like 3'-5' exoribonuclease 2, isoform A OS=Drosophila melanogaster OX=7227 GN=Dis3l2 PE=1 SV=2	2	2	2	2	5.65229e+06
Q9V9X4	Methylthioribose-1-phosphate isomerase OS=Drosophila melanogaster OX=7227 GN=CG11334 PE=2 SV=1	3	1	1	1	5648460
Q7KN97	Pyruvate carboxylase OS=Drosophila melanogaster OX=7227 GN=PCB PE=1 SV=1	3	3	5	3	5.62199e+06
Q9VWQ3	LD35981p OS=Drosophila melanogaster OX=7227 GN=cg6961 PE=2 SV=2	9	3	3	3	5.61813e+06
Q9VLV5	Probable small nuclear ribonucleoprotein E OS=Drosophila melanogaster OX=7227 GN=SmE PE=1 SV=1	16	1	1	1	5604149
Q7KN94	Electron transfer flavoprotein subunit alpha OS=Drosophila melanogaster OX=7227 GN=wal PE=1 SV=1	15	4	5	4	5.41446e+06
A1ZAU8	Patronin OS=Drosophila melanogaster OX=7227 GN=Patronin PE=1 SV=1	3	2	2	2	5406742
Q9VQ61	Aspartate aminotransferase OS=Drosophila melanogaster OX=7227 GN=Got2 PE=1 SV=1	16	4	4	4	5.26388e+06
F3YDF1	ATP-dependent zinc metalloprotease YME1L OS=Drosophila melanogaster OX=7227 GN=YME1L PE=2 SV=1	5	3	3	3	5.26086e+06
Q9VT75	LD19812p OS=Drosophila melanogaster OX=7227 GN=vnc PE=1 SV=1	6	1	1	1	5250624
Q9V4C7	Calcium-transporting ATPase OS=Drosophila melanogaster OX=7227 GN=PMCA PE=1 SV=5	2	2	2	2	5.22862e+06
P20353	G protein alpha i subunit OS=Drosophila melanogaster OX=7227 GN=Galphai PE=1 SV=2	7	2	4	1	5227756
Q8IPN8	L82C OS=Drosophila melanogaster OX=7227 GN=mtd PE=1 SV=1	6	3	3	3	5.19467e+06
M9MRM4	Sac1 phosphatase, isoform B OS=Drosophila melanogaster OX=7227 GN=Sac1 PE=4 SV=1	6	3	3	3	5.08328e+06
Q8MLV1	Lamin-B receptor OS=Drosophila melanogaster OX=7227 GN=LBR PE=1 SV=1	4	2	3	2	5.08018e+06
Q9W228	RE07815p OS=Drosophila melanogaster OX=7227 GN=Ugt317A1 PE=1 SV=3	9	3	3	3	5007716
Q9VHL2	T-complex protein 1 subunit eta OS=Drosophila melanogaster OX=7227 GN=CCT7 PE=1 SV=2	9	4	5	4	4.97647e+06
P07909	Heterogeneous nuclear ribonucleoprotein A1 OS=Drosophila melanogaster OX=7227 GN=Hrb98DE PE=2 SV=1	3	1	1	1	4976378
Q8MZI3	GH10652p OS=Drosophila melanogaster OX=7227 GN=BcDNA:HL07910 PE=1 SV=1	9	6	9	4	4.89923e+06
B7Z0P8	Uridine-cytidine kinase, isoform B OS=Drosophila melanogaster OX=7227 GN=Uck PE=1 SV=1	7	2	2	2	4.88825e+06
Q9VPY2	Phospholipase A2 activator protein, isoform A OS=Drosophila melanogaster OX=7227 GN=Plap PE=1 SV=1	6	4	5	4	4.87987e+06
Q9VRP3	AT08565p OS=Drosophila melanogaster OX=7227 GN=Txl PE=1 SV=1	9	2	2	2	4853022
Q9W499	FI02809p OS=Drosophila melanogaster OX=7227 GN=RpL35 PE=1 SV=2	16	2	2	2	4.83009e+06
Q7KN61	Farnesyl pyrophosphate synthase OS=Drosophila melanogaster OX=7227 GN=Fpps PE=1 SV=1	3	1	1	1	4.78144e+06
Q9VCC6	GM05240p OS=Drosophila melanogaster OX=7227 GN=Dmel\CG6178 PE=1 SV=1	1	1	1	1	4.77397e+06
Q9VQE0	Dynamin related protein 1, isoform A OS=Drosophila melanogaster OX=7227 GN=Drp1 PE=1 SV=1	3	2	2	2	4.77264e+06
A1ZAA5	Glutamate oxaloacetate transaminase 1, isoform B OS=Drosophila melanogaster OX=7227 GN=Got1 PE=1 SV=1	6	2	2	2	4771642
M9NFI2	Spinophilin, isoform E OS=Drosophila melanogaster OX=7227 GN=Spn PE=1 SV=1	3	4	4	4	4.66448e+06
Q8INB6	Gilgamesh, isoform C OS=Drosophila melanogaster OX=7227 GN=gish PE=1 SV=2	14	5	5	5	4.63954e+06
P08841	Tubulin beta-3 chain OS=Drosophila melanogaster OX=7227 GN=betaTub60D PE=2 SV=2	14	5	10	1	4.604e+06
P55162	Membrane-associated protein Hem OS=Drosophila melanogaster OX=7227 GN=Hem PE=2 SV=1	4	4	4	4	4.55094e+06
Q9W254	Quaking related 58E-2, isoform A OS=Drosophila melanogaster OX=7227 GN=qkr58E-2 PE=1 SV=1	7	2	2	2	4.54692e+06
A4V4A1	Kinesin-like protein OS=Drosophila melanogaster OX=7227 GN=Klp10A PE=1 SV=1	4	3	3	3	4.54416e+06
Q0E993	Valyl-tRNA synthetase, isoform A OS=Drosophila melanogaster OX=7227 GN=ValRS PE=1 SV=1	1	1	1	1	4507577
Q8IP94	Threonyl-tRNA synthetase, isoform B OS=Drosophila melanogaster OX=7227 GN=ThrRS PE=1 SV=1	4	2	3	2	4.47437e+06
P32234	GTP-binding protein 128up OS=Drosophila melanogaster OX=7227 GN=128up PE=2 SV=2	8	2	3	2	4.45081e+06
P29844	Endoplasmic reticulum chaperone BiP OS=Drosophila melanogaster OX=7227 GN=Hsc70-3 PE=1 SV=2	11	5	6	5	4.44037e+06
Q9VLQ9	Sorting nexin OS=Drosophila melanogaster OX=7227 GN=Snx6 PE=1 SV=2	5	2	2	2	4.43948e+06
A8JV09	Coronin OS=Drosophila melanogaster OX=7227 GN=pod1 PE=1 SV=1	3	2	3	2	4.41371e+06
Q9VUH6	Myopic OS=Drosophila melanogaster OX=7227 GN=mop PE=1 SV=2	2	3	3	3	4.39501e+06
Q9XYP7	Gamma-tubulin complex component 2 homolog OS=Drosophila melanogaster OX=7227 GN=Grip84 PE=1 SV=2	3	2	2	2	4.36427e+06
Q9VP46	GH16847p OS=Drosophila melanogaster OX=7227 GN=Dmel\CG7324 PE=1 SV=1	3	3	3	3	4350992
Q9VXN4	Probable arginine--tRNA ligase, cytoplasmic OS=Drosophila melanogaster OX=7227 GN=ArgRS PE=2 SV=1	2	1	2	1	4321686
Q24478	Centrosome-associated zinc finger protein CP190 OS=Drosophila melanogaster OX=7227 GN=Cp190 PE=1 SV=2	6	4	4	4	4.29844e+06
M9PC99	Secretory 24CD, isoform C OS=Drosophila melanogaster OX=7227 GN=Sec24CD PE=1 SV=1	2	2	2	2	4.2294e+06
Q0KI98	FI06027p OS=Drosophila melanogaster OX=7227 GN=TrpRS PE=1 SV=1	8	2	2	2	4.2166e+06
A1Z934	SD19268p OS=Drosophila melanogaster OX=7227 GN=Dmel\CG8778 PE=1 SV=1	9	2	2	2	4214708
Q8IQZ1	Glutathione synthetase OS=Drosophila melanogaster OX=7227 GN=Gss2 PE=1 SV=2	3	1	1	1	4.17877e+06
M9PBJ2	Lethal (2) giant larvae, isoform K OS=Drosophila melanogaster OX=7227 GN=l(2)gl PE=4 SV=1	3	2	2	2	4.17429e+06
A1Z6Q1	Klaroid, isoform B OS=Drosophila melanogaster OX=7227 GN=koi PE=1 SV=2	3	2	2	2	4162912
F0JAN9	RE19853p OS=Drosophila melanogaster OX=7227 GN=RhoGAP68F PE=1 SV=1	3	1	1	1	4.1491e+06
P54397	39 kDa FK506-binding nuclear protein OS=Drosophila melanogaster OX=7227 GN=FK506-bp1 PE=1 SV=2	11	3	3	3	4.11821e+06
Q0KHZ6	Electron transfer flavoprotein subunit beta OS=Drosophila melanogaster OX=7227 GN=ETFB PE=1 SV=1	9	2	2	2	4.04279e+06
P48461	Serine/threonine-protein phosphatase alpha-1 isoform OS=Drosophila melanogaster OX=7227 GN=Pp1alpha-96A PE=1 SV=1	5	1	2	1	3.9985e+06
P52304	Serine/threonine-protein kinase polo OS=Drosophila melanogaster OX=7227 GN=polo PE=1 SV=2	3	2	3	2	3.99845e+06
X2J5T3	Rab6, isoform B OS=Drosophila melanogaster OX=7227 GN=Rab6 PE=1 SV=1	9	2	2	1	3.99457e+06
X2JEM4	GEO07185p1 OS=Drosophila melanogaster OX=7227 GN=RpS28b PE=2 SV=1	18	1	1	1	3.98237e+06
X2JCY0	Inositol hexakisphosphate and diphosphoinositol-pentakisphosphate kinase OS=Drosophila melanogaster OX=7227 GN=l(1)G0196 PE=1 SV=1	2	3	3	3	3.97783e+06
A1Z9K0	Uncharacterized protein, isoform B OS=Drosophila melanogaster OX=7227 GN=EP(2)2054 PE=1 SV=2	5	6	7	6	3.97768e+06
Q7KMQ0	26S proteasome regulatory complex subunit p48B OS=Drosophila melanogaster OX=7227 GN=Rpt1 PE=1 SV=1	11	3	4	3	3973764
Q9W0R0	Cell division cycle 5, isoform A OS=Drosophila melanogaster OX=7227 GN=Cdc5 PE=1 SV=2	3	2	2	2	3965116
Q9VK56	Multidrug-Resistance like protein 1, isoform A OS=Drosophila melanogaster OX=7227 GN=MRP PE=1 SV=4	4	4	4	4	3.96391e+06
Q0KHU5	Lysophosphatidylcholine acyltransferase OS=Drosophila melanogaster OX=7227 GN=LPCAT PE=2 SV=1	2	1	1	1	3.96174e+06
M9PB90	Cullin-associated and neddylation-dissociated 1, isoform B OS=Drosophila melanogaster OX=7227 GN=Cand1 PE=1 SV=1	2	2	3	2	3.92909e+06
Q9W1N3	Levy, isoform A OS=Drosophila melanogaster OX=7227 GN=levy PE=1 SV=1	16	1	2	1	3.83381e+06
A0A0B4KHR8	Multiple ankyrin repeats single KH domain, isoform E OS=Drosophila melanogaster OX=7227 GN=mask PE=4 SV=1	2	5	6	5	3769110
Q7KVX5	VAMP-associated protein 33kDa, isoform A OS=Drosophila melanogaster OX=7227 GN=Vap33 PE=1 SV=1	7	1	1	1	3.75542e+06
Q8MRW1	SD19278p OS=Drosophila melanogaster OX=7227 GN=Tim23 PE=1 SV=1	14	2	2	2	3.75359e+06
Q8INM3	Protein slender lobes OS=Drosophila melanogaster OX=7227 GN=sle PE=1 SV=1	3	3	5	3	3.70742e+06
Q06559	40S ribosomal protein S3 OS=Drosophila melanogaster OX=7227 GN=RpS3 PE=1 SV=1	14	3	3	3	3692222
Q9VZI3	Unc-112-related protein OS=Drosophila melanogaster OX=7227 GN=Fit1 PE=1 SV=1	6	3	4	3	3.67711e+06
Q9VM57	Septin interacting protein 2, isoform A OS=Drosophila melanogaster OX=7227 GN=sip2 PE=1 SV=2	6	3	3	3	3.66477e+06
A0A0B4K5Z8	Protein transport protein SEC23 OS=Drosophila melanogaster OX=7227 GN=Sec23 PE=1 SV=1	4	1	1	1	3.66401e+06
Q9VDT1	Arc42 OS=Drosophila melanogaster OX=7227 GN=Arc42 PE=1 SV=1	5	2	2	2	3.65466e+06
P45437	Coatomer subunit beta OS=Drosophila melanogaster OX=7227 GN=betaCOP PE=2 SV=2	4	2	2	2	3.63837e+06
Q9VN44	FI07923p OS=Drosophila melanogaster OX=7227 GN=Karybeta3 PE=1 SV=1	1	1	1	1	3.62785e+06
P28668	Bifunctional glutamate/proline--tRNA ligase OS=Drosophila melanogaster OX=7227 GN=GluProRS PE=1 SV=2	1	1	1	1	3.62676e+06
Q8INW7	FI11475p OS=Drosophila melanogaster OX=7227 GN=Pax PE=1 SV=1	7	2	2	2	3.59232e+06
Q9W179	Sterile20-like kinase, isoform B OS=Drosophila melanogaster OX=7227 GN=Slik PE=1 SV=2	2	3	3	3	3.56455e+06
Q9VN02	GH14561p OS=Drosophila melanogaster OX=7227 GN=Vps24 PE=1 SV=1	6	1	1	1	3.5341e+06
O02195	Eukaryotic translation initiation factor 3 subunit I OS=Drosophila melanogaster OX=7227 GN=eIF3i PE=1 SV=1	8	2	3	2	3518253
M9MRD0	Ubiquitin carboxyl-terminal hydrolase OS=Drosophila melanogaster OX=7227 GN=Uch PE=3 SV=1	5	1	1	1	3.51559e+06
Q24572	Probable histone-binding protein Caf1 OS=Drosophila melanogaster OX=7227 GN=Caf1 PE=1 SV=1	2	1	2	1	3.51404e+06
A0A0B4K7L0	Rad50, isoform E OS=Drosophila melanogaster OX=7227 GN=rad50 PE=1 SV=1	1	1	1	1	3.49055e+06
Q9VDS5	Rho GTPase-activating protein 92B OS=Drosophila melanogaster OX=7227 GN=RhoGAP92B PE=1 SV=1	1	1	1	1	3.4767e+06
Q9XTL2	Jak pathway signal transduction adaptor molecule OS=Drosophila melanogaster OX=7227 GN=Stam PE=1 SV=1	5	2	2	2	3456407
Q7K3J0	Chaperonin containing TCP1 subunit 8 OS=Drosophila melanogaster OX=7227 GN=CCT8 PE=1 SV=1	4	2	2	2	3.43962e+06
Q24492	Replication protein A 70 kDa DNA-binding subunit OS=Drosophila melanogaster OX=7227 GN=RpA-70 PE=1 SV=1	4	2	3	2	3429484
M9PCI2	GEO11453p1 OS=Drosophila melanogaster OX=7227 GN=NHP2 PE=2 SV=1	6	2	2	2	3.42635e+06
Q9W327	Lysine--tRNA ligase OS=Drosophila melanogaster OX=7227 GN=LysRS PE=1 SV=2	1	1	1	1	3.41462e+06
P54385	Glutamate dehydrogenase, mitochondrial OS=Drosophila melanogaster OX=7227 GN=Gdh PE=1 SV=2	6	3	3	3	3.36071e+06
Q9VLB7	Rab GDP dissociation inhibitor OS=Drosophila melanogaster OX=7227 GN=Gdi PE=1 SV=1	4	1	1	1	3.34091e+06
O18335	Drab11 OS=Drosophila melanogaster OX=7227 GN=Rab11 PE=1 SV=1	5	1	1	1	3.32073e+06
Q9VNA3	GH21273p OS=Drosophila melanogaster OX=7227 GN=BEST:LD29996 PE=1 SV=1	6	1	1	1	3.28392e+06
Q9VG73	Interleukin enhancer-binding factor 2 homolog OS=Drosophila melanogaster OX=7227 GN=CG5641 PE=2 SV=1	3	1	1	1	3278926
Q9VN95	Enolase-phosphatase E1 OS=Drosophila melanogaster OX=7227 GN=CG12173 PE=2 SV=2	6	1	2	1	3.27484e+06
Q9VZL3	Sc2 OS=Drosophila melanogaster OX=7227 GN=Sc2 PE=1 SV=1	5	1	1	1	3.26711e+06
Q9VMX0	39S ribosomal protein L28, mitochondrial OS=Drosophila melanogaster OX=7227 GN=mRpL28 PE=2 SV=1	4	1	1	1	3.24279e+06
A0A0B7P9G0	Unextended, isoform E OS=Drosophila melanogaster OX=7227 GN=uex PE=1 SV=1	3	2	2	2	3.23001e+06
P13607	Sodium/potassium-transporting ATPase subunit alpha OS=Drosophila melanogaster OX=7227 GN=Atpalpha PE=1 SV=3	4	3	4	3	3.22072e+06
Q9Y0Y5	Coatomer subunit epsilon OS=Drosophila melanogaster OX=7227 GN=epsilonCOP PE=1 SV=1	6	1	1	1	3.21305e+06
D2NUK9	Ribonucloprotein OS=Drosophila melanogaster OX=7227 GN=hoip PE=1 SV=1	9	1	1	1	3.19426e+06
Q9VX08	LD10434p OS=Drosophila melanogaster OX=7227 GN=Dmel\CG6769 PE=1 SV=1	3	1	1	1	3.19422e+06
Q9VPT3	DEAD box protein 21E2 OS=Drosophila melanogaster OX=7227 GN=Dbp21E2 PE=1 SV=1	2	1	1	1	3186648
O62621	Coatomer subunit beta' OS=Drosophila melanogaster OX=7227 GN=beta'COP PE=2 SV=2	4	3	3	3	3.17741e+06
Q9VBI2	UMP-CMP kinase OS=Drosophila melanogaster OX=7227 GN=Dak1 PE=1 SV=1	9	2	2	2	3.14698e+06
Q7K209	Deoxyribose-phosphate aldolase, isoform A OS=Drosophila melanogaster OX=7227 GN=Dera PE=1 SV=1	13	3	4	3	3.13103e+06
E1JIJ5	Vacuolar proton pump subunit B OS=Drosophila melanogaster OX=7227 GN=Vha55 PE=1 SV=1	6	2	2	2	3.11972e+06
Q24050	Anon-i1 protein OS=Drosophila melanogaster OX=7227 GN=Dmel\CG2034 PE=1 SV=1	6	1	1	1	3.11474e+06
O46084	Serine/threonine-protein phosphatase Pgam5, mitochondrial OS=Drosophila melanogaster OX=7227 GN=Pgam5 PE=1 SV=1	7	1	1	1	3.11468e+06
Q9VP57	LD15904p OS=Drosophila melanogaster OX=7227 GN=pzg PE=1 SV=1	6	4	5	4	3.09976e+06
Q9VK45	Serine/threonine-protein kinase Tor OS=Drosophila melanogaster OX=7227 GN=Tor PE=1 SV=1	0	1	1	1	3098973
F6J1D0	CG3595 OS=Drosophila melanogaster OX=7227 GN=sqh PE=1 SV=1	17	2	2	2	3088967
A0A0B4LFA6	Regulatory particle non-ATPase 13, isoform G OS=Drosophila melanogaster OX=7227 GN=Rpn13 PE=1 SV=1	5	1	2	1	3.08635e+06
Q9VEF4	IP01257p OS=Drosophila melanogaster OX=7227 GN=Dmel\CG17803 PE=2 SV=2	3	1	1	1	3077962
Q8IQX8	Histidyl-tRNA synthetase, isoform D OS=Drosophila melanogaster OX=7227 GN=HisRS PE=1 SV=2	3	2	2	2	3074032
P54351	Vesicle-fusing ATPase 2 OS=Drosophila melanogaster OX=7227 GN=Nsf2 PE=2 SV=2	6	3	3	3	3.06909e+06
Q9VYW3	GEO08380p1 OS=Drosophila melanogaster OX=7227 GN=RPA3 PE=1 SV=1	27	2	3	2	3059869
Q9V428	Icarus, isoform A OS=Drosophila melanogaster OX=7227 GN=ics PE=1 SV=2	6	2	2	2	3.05149e+06
Q9VXR5	LD02975p OS=Drosophila melanogaster OX=7227 GN=Dmel\CG9281 PE=1 SV=1	3	2	3	2	3.04918e+06
Q9VKK1	Enhancer of mRNA-decapping protein 4 homolog OS=Drosophila melanogaster OX=7227 GN=Ge-1 PE=1 SV=2	2	3	3	3	3.04765e+06
Q9VL89	Methionine aminopeptidase 2 OS=Drosophila melanogaster OX=7227 GN=und PE=1 SV=1	2	1	1	1	3038958
Q9VPX7	Adenylyl cyclase-associated protein OS=Drosophila melanogaster OX=7227 GN=capt PE=1 SV=2	7	2	2	2	3.02031e+06
P07486	Glyceraldehyde-3-phosphate dehydrogenase 1 OS=Drosophila melanogaster OX=7227 GN=Gapdh1 PE=2 SV=2	5	1	1	1	3001452
A0A0B4KEX0	Protein clueless OS=Drosophila melanogaster OX=7227 GN=clu PE=1 SV=1	2	2	2	2	2986197
Q9VM22	LD15196p OS=Drosophila melanogaster OX=7227 GN=Dmel\CG5149 PE=1 SV=1	2	1	1	1	2966470
A1ZAW0	Dicer-2, isoform A OS=Drosophila melanogaster OX=7227 GN=Dcr-2 PE=1 SV=1	3	4	4	4	2.95753e+06
Q9VHE5	RH48056p OS=Drosophila melanogaster OX=7227 GN=RpL34b PE=1 SV=1	14	2	2	2	2.94472e+06
Q9V3D2	Oxygen-dependent coproporphyrinogen-III oxidase OS=Drosophila melanogaster OX=7227 GN=Coprox PE=2 SV=1	3	1	2	1	2.94257e+06
Q95WY3	FI04781p OS=Drosophila melanogaster OX=7227 GN=Nop56 PE=1 SV=1	2	1	1	1	2.94121e+06
P22464	Annexin B9 OS=Drosophila melanogaster OX=7227 GN=AnxB9 PE=2 SV=2	2	1	1	1	2935623
A0A0B4LG88	Quaking related 58E-1, isoform D OS=Drosophila melanogaster OX=7227 GN=qkr58E-1 PE=1 SV=1	9	2	3	2	2.92534e+06
O18332	FI01544p OS=Drosophila melanogaster OX=7227 GN=Rab1 PE=1 SV=1	17	3	3	1	2.91275e+06
Q9VKC8	FI03495p OS=Drosophila melanogaster OX=7227 GN=Tom70 PE=1 SV=2	2	1	1	1	2.89226e+06
Q9VF87	Cytoplasmic FMR1-interacting protein OS=Drosophila melanogaster OX=7227 GN=Sra-1 PE=1 SV=1	3	3	3	3	2.86177e+06
Q9W552	Vacuolar protein sorting-associated protein 26 OS=Drosophila melanogaster OX=7227 GN=Vps26 PE=2 SV=1	2	1	1	1	2.85606e+06
Q7JRE4	Inner nuclear membrane protein Man1 OS=Drosophila melanogaster OX=7227 GN=MAN1 PE=1 SV=1	4	2	2	2	2.83373e+06
Q9VFF0	GH01077p OS=Drosophila melanogaster OX=7227 GN=UQCR-C1 PE=1 SV=2	6	2	2	2	2.82795e+06
X2JA11	Uncharacterized protein, isoform B OS=Drosophila melanogaster OX=7227 GN=EG:BACR19J1.2 PE=1 SV=1	5	1	1	1	2.82141e+06
A1Z6L9	FI21274p1 OS=Drosophila melanogaster OX=7227 GN=Trap1 PE=1 SV=1	5	3	5	2	2811927
Q9VAW5	La-related protein 1 OS=Drosophila melanogaster OX=7227 GN=larp PE=1 SV=5	3	4	4	4	2.80436e+06
X2JFD6	Peroxisomal multifunctional enzyme type 2, isoform B OS=Drosophila melanogaster OX=7227 GN=Mfe2 PE=4 SV=1	5	3	3	3	2.80199e+06
Q7KUD4	Calcium-independent phospholipase A2 VIA, isoform B OS=Drosophila melanogaster OX=7227 GN=iPLA2-VIA PE=1 SV=1	2	2	2	2	2.77934e+06
Q7JX87	Peroxiredoxin OS=Drosophila melanogaster OX=7227 GN=Prx2540-2 PE=1 SV=1	6	1	2	1	2.77742e+06
P13496	Dynactin subunit 1 OS=Drosophila melanogaster OX=7227 GN=DCTN1-p150 PE=1 SV=2	2	2	2	2	2.74764e+06
Q9I7T7	La-related protein Larp4B OS=Drosophila melanogaster OX=7227 GN=Larp4B PE=1 SV=2	3	4	5	4	2.73643e+06
P91926	AP-2 complex subunit alpha OS=Drosophila melanogaster OX=7227 GN=AP-2alpha PE=1 SV=1	3	2	2	2	2.72676e+06
A0A0B4KGR1	Nuak1 ortholog, isoform H OS=Drosophila melanogaster OX=7227 GN=Nuak1 PE=4 SV=1	4	4	4	4	2.7027e+06
Q9W1H5	Decapping protein 1, isoform A OS=Drosophila melanogaster OX=7227 GN=DCP1 PE=1 SV=1	3	1	1	1	2675536
P02515	Heat shock protein 22 OS=Drosophila melanogaster OX=7227 GN=Hsp22 PE=1 SV=4	7	1	1	1	2620740
Q9VEN6	Mitochondrial ribosomal protein S11 OS=Drosophila melanogaster OX=7227 GN=mRpS11 PE=1 SV=1	6	1	1	1	2.61479e+06
Q9VGW6	DNA replication licensing factor Mcm5 OS=Drosophila melanogaster OX=7227 GN=Mcm5 PE=1 SV=1	1	1	1	1	2.5784e+06
A0A0B4K7W6	Without children, isoform C OS=Drosophila melanogaster OX=7227 GN=woc PE=1 SV=1	2	1	1	1	2.56153e+06
Q9V784	SAM50-like protein CG7639 OS=Drosophila melanogaster OX=7227 GN=CG7639 PE=2 SV=2	6	2	3	2	2561289
A0A0B4LFP4	Ubiquitin-fold modifier 1 OS=Drosophila melanogaster OX=7227 GN=Ufm1 PE=3 SV=1	17	1	1	1	2.51164e+06
Q9VVA7	Tumor suppressor protein 101 OS=Drosophila melanogaster OX=7227 GN=TSG101 PE=1 SV=2	4	2	2	2	2.49574e+06
A1Z7S0	Receptor mediated endocytosis 8, isoform A OS=Drosophila melanogaster OX=7227 GN=Rme-8 PE=1 SV=1	2	3	3	3	2.4495e+06
Q9VLM8	Alanine--tRNA ligase, cytoplasmic OS=Drosophila melanogaster OX=7227 GN=AlaRS PE=2 SV=1	3	2	2	2	2.44146e+06
Q7KW39	Probable methylmalonate-semialdehyde dehydrogenase [acylating], mitochondrial OS=Drosophila melanogaster OX=7227 GN=CG17896 PE=2 SV=1	6	2	3	2	2.39147e+06
Q9V9J3	Tyrosine-protein kinase Src42A OS=Drosophila melanogaster OX=7227 GN=Src42A PE=1 SV=1	2	1	1	1	2386538
Q8MRM0	GH16740p OS=Drosophila melanogaster OX=7227 GN=GstT4 PE=1 SV=1	3	1	1	1	2.37224e+06
Q9VCB9	FI08802p OS=Drosophila melanogaster OX=7227 GN=Dmel\CG5515 PE=1 SV=1	3	1	1	1	2.34643e+06
Q9W3F7	Mitoguardin OS=Drosophila melanogaster OX=7227 GN=Miga PE=1 SV=2	3	1	1	1	2.34167e+06
Q9VF08	Mitochondrial import inner membrane translocase subunit Tim16 OS=Drosophila melanogaster OX=7227 GN=blp PE=2 SV=1	8	1	1	1	2.34113e+06
Q9VFC8	Glycogen [starch] synthase OS=Drosophila melanogaster OX=7227 GN=GlyS PE=1 SV=2	3	1	1	1	2.33272e+06
Q9VWI2	N(Alpha)-acetyltransferase 15/16, isoform A OS=Drosophila melanogaster OX=7227 GN=Naa15-16 PE=1 SV=1	4	3	3	3	2311599
Q9VLP5	LD42916p OS=Drosophila melanogaster OX=7227 GN=Dmel\CG7806 PE=1 SV=1	1	1	1	1	2.30367e+06
A0A0B4KI71	Microtubule-associated protein 205, isoform C OS=Drosophila melanogaster OX=7227 GN=Map205 PE=1 SV=1	3	2	2	2	2.30266e+06
E2QD63	Hsc/Hsp70-interacting protein related, isoform B OS=Drosophila melanogaster OX=7227 GN=HIP-R PE=4 SV=1	4	1	1	1	2.29787e+06
M9PCI5	Phosphorylase b kinase regulatory subunit OS=Drosophila melanogaster OX=7227 GN=Dmel\CG8475 PE=3 SV=1	1	1	2	1	2.28696e+06
Q9V345	COP9 signalosome complex subunit 4 OS=Drosophila melanogaster OX=7227 GN=CSN4 PE=1 SV=1	12	3	3	3	2.25559e+06
Q9VVA4	GH26789p OS=Drosophila melanogaster OX=7227 GN=GS PE=1 SV=2	2	4	4	4	2.18667e+06
M9NE68	Heat shock protein 23, isoform B OS=Drosophila melanogaster OX=7227 GN=Hsp23 PE=3 SV=1	8	1	2	1	2.18326e+06
A1ZB83	Uncharacterized protein, isoform B OS=Drosophila melanogaster OX=7227 GN=BcDNA:RH27395 PE=1 SV=1	6	2	2	2	2175387
Q9V3Z4	GH11341p OS=Drosophila melanogaster OX=7227 GN=Rpn5 PE=1 SV=1	2	1	1	1	2.16099e+06
Q9VRL0	Cytochrome c1, isoform A OS=Drosophila melanogaster OX=7227 GN=Cyt-c1 PE=1 SV=1	4	1	1	1	2142849
Q7KQM6	GIGYF family protein CG11148 OS=Drosophila melanogaster OX=7227 GN=CG11148 PE=1 SV=2	1	1	1	1	2.11834e+06
Q9VBP9	Nuclear protein localization protein 4 homolog OS=Drosophila melanogaster OX=7227 GN=Npl4 PE=1 SV=3	1	1	1	1	2.10333e+06
Q9VL18	Probable elongation factor 1-delta OS=Drosophila melanogaster OX=7227 GN=eEF1delta PE=1 SV=1	10	2	2	2	2.09557e+06
Q9VH81	GH12714p OS=Drosophila melanogaster OX=7227 GN=PpD3 PE=1 SV=1	4	1	1	1	2.093e+06
Q9VLT5	Protein purity of essence OS=Drosophila melanogaster OX=7227 GN=poe PE=1 SV=1	0	2	2	2	2.06055e+06
Q9VHV3	FI02011p OS=Drosophila melanogaster OX=7227 GN=Dmel\CG7800 PE=1 SV=2	2	1	1	1	2053648
Q9W4X7	Eukaryotic translation initiation factor 3 subunit G-1 OS=Drosophila melanogaster OX=7227 GN=eIF3g1 PE=1 SV=1	5	1	2	1	2.04643e+06
Q9VU76	Combover, isoform A OS=Drosophila melanogaster OX=7227 GN=cmb PE=1 SV=2	1	1	1	1	2.04261e+06
Q9VU68	Actin-interacting protein 1 OS=Drosophila melanogaster OX=7227 GN=flr PE=2 SV=1	3	1	1	1	2038632
P14199	Protein ref(2)P OS=Drosophila melanogaster OX=7227 GN=ref(2)P PE=1 SV=2	2	1	1	1	2.02585e+06
Q9U9Q4	Eukaryotic translation initiation factor 3 subunit H OS=Drosophila melanogaster OX=7227 GN=eIF3h PE=1 SV=2	3	1	1	1	2.01601e+06
Q9VL96	Pescadillo homolog OS=Drosophila melanogaster OX=7227 GN=CG4364 PE=1 SV=1	2	1	1	1	2.0019e+06
P40320	S-adenosylmethionine synthase OS=Drosophila melanogaster OX=7227 GN=Sam-S PE=2 SV=2	3	1	1	1	1.99682e+06
Q9XYU0	DNA replication licensing factor Mcm7 OS=Drosophila melanogaster OX=7227 GN=Mcm7 PE=1 SV=1	1	1	1	1	1.99408e+06
A1Z784	Acetyl-CoA carboxylase, isoform A OS=Drosophila melanogaster OX=7227 GN=ACC PE=1 SV=1	1	2	3	2	1.9906e+06
Q8IRH0	LP21249p OS=Drosophila melanogaster OX=7227 GN=Psa PE=1 SV=1	1	1	1	1	1.98856e+06
Q9VUV9	Putative U5 small nuclear ribonucleoprotein 200 kDa helicase OS=Drosophila melanogaster OX=7227 GN=l(3)72Ab PE=2 SV=4	1	2	2	2	1.96594e+06
Q24276	Hsp90 co-chaperone Cdc37 OS=Drosophila melanogaster OX=7227 GN=Cdc37 PE=1 SV=1	4	1	1	1	1.96424e+06
P48592	Ribonucleoside-diphosphate reductase subunit M2 OS=Drosophila melanogaster OX=7227 GN=RnrS PE=1 SV=2	3	1	1	1	1921016
X2J5E8	Peptidylprolyl isomerase OS=Drosophila melanogaster OX=7227 GN=Fkbp59 PE=4 SV=1	9	3	5	3	1.92063e+06
Q9VLD6	Borealin OS=Drosophila melanogaster OX=7227 GN=borr PE=1 SV=1	4	1	1	1	1.91618e+06
B7Z0D4	Uncharacterized protein, isoform C OS=Drosophila melanogaster OX=7227 GN=clone 2.45 PE=1 SV=1	2	1	1	1	1.86007e+06
A0A0B4LEV2	DNA helicase OS=Drosophila melanogaster OX=7227 GN=dpa PE=1 SV=1	2	1	1	1	1.84606e+06
P05205	Heterochromatin protein 1 OS=Drosophila melanogaster OX=7227 GN=Su(var)205 PE=1 SV=2	14	2	2	2	1.84351e+06
Q9Y112	BcDNA.GH10614 OS=Drosophila melanogaster OX=7227 GN=dm1 PE=1 SV=1	3	1	1	1	1.83983e+06
Q24368	Chromatin-remodeling complex ATPase chain Iswi OS=Drosophila melanogaster OX=7227 GN=Iswi PE=1 SV=1	4	3	4	3	1.82479e+06
Q9VQR9	FI04424p OS=Drosophila melanogaster OX=7227 GN=Dmel\CG17593 PE=1 SV=1	2	1	1	1	1814045
Q07327	Protein ROP OS=Drosophila melanogaster OX=7227 GN=Rop PE=2 SV=2	2	1	1	1	1.81395e+06
Q8MRQ1	GH06222p OS=Drosophila melanogaster OX=7227 GN=Dmel\CG13124 PE=2 SV=1	5	2	2	2	1.80893e+06
A0A0B4JD48	Cysteine proteinase-1, isoform D OS=Drosophila melanogaster OX=7227 GN=Cp1 PE=1 SV=1	5	1	1	1	1.78685e+06
A0A0B4LHC9	Uncharacterized protein, isoform B OS=Drosophila melanogaster OX=7227 GN=Dmel\CG5554 PE=1 SV=1	4	1	1	1	1779571
Q9VIP9	Condensin complex subunit 2 OS=Drosophila melanogaster OX=7227 GN=barr PE=1 SV=1	1	1	1	1	1772084
M9PHV3	Rho GTPase activating protein p190, isoform F OS=Drosophila melanogaster OX=7227 GN=RhoGAPp190 PE=1 SV=1	1	1	1	1	1.75778e+06
Q960M4	Peroxiredoxin OS=Drosophila melanogaster OX=7227 GN=Prx5 PE=1 SV=1	8	1	1	1	1.74307e+06
Q7JRJ9	Inner centromere protein, isoform A OS=Drosophila melanogaster OX=7227 GN=Incenp PE=1 SV=1	4	2	2	2	1.736e+06
Q9W0L7	LD28815p OS=Drosophila melanogaster OX=7227 GN=Usp10 PE=1 SV=2	1	1	1	1	1.72747e+06
M9PE74	No circadian temperature entrainment, isoform D OS=Drosophila melanogaster OX=7227 GN=nocte PE=1 SV=1	4	6	6	6	1.68574e+06
Q7K0E6	Aspartyl-tRNA synthetase, isoform A OS=Drosophila melanogaster OX=7227 GN=AspRS PE=1 SV=1	2	1	2	1	1.67548e+06
A0A0B4K7Y9	Short stop, isoform AA OS=Drosophila melanogaster OX=7227 GN=shot PE=1 SV=1	1	3	3	3	1657228
A0A0B4K6M4	Scribble, isoform O OS=Drosophila melanogaster OX=7227 GN=scrib PE=1 SV=1	1	2	2	2	1.65539e+06
Q9VXK6	Eukaryotic translation initiation factor 5 OS=Drosophila melanogaster OX=7227 GN=eIF5 PE=1 SV=1	2	1	1	1	1.65053e+06
Q9VVC9	LD38375p OS=Drosophila melanogaster OX=7227 GN=Dmel\CG7728 PE=2 SV=1	2	2	2	2	1.62506e+06
Q9VY91	LD21074p OS=Drosophila melanogaster OX=7227 GN=Pdcd4 PE=1 SV=2	8	3	3	3	1.61092e+06
E1JGL8	Uncharacterized protein, isoform C OS=Drosophila melanogaster OX=7227 GN=Dmel\CG30122 PE=1 SV=1	1	1	1	1	1.60248e+06
M9PHV4	Uncharacterized protein, isoform F OS=Drosophila melanogaster OX=7227 GN=Dmel\CG42354 PE=1 SV=1	3	1	1	1	1.60167e+06
A0A0B4LGH1	Tubulin beta chain OS=Drosophila melanogaster OX=7227 GN=betaTub60D PE=1 SV=1	14	5	11	1	1579349
Q9VFP0	RH07106p OS=Drosophila melanogaster OX=7227 GN=Dmel\CG3061 PE=1 SV=1	4	1	1	1	1.5671e+06
Q9I7M2	GTP-binding protein 10 homolog OS=Drosophila melanogaster OX=7227 GN=CG10628 PE=2 SV=2	3	1	1	1	1.51412e+06
Q9VLX0	Lysine ketoglutarate reductase/saccharopine dehydrogenase, isoform A OS=Drosophila melanogaster OX=7227 GN=LKRSDH PE=1 SV=2	1	1	1	1	1.50519e+06
P48598	Eukaryotic translation initiation factor 4E1 OS=Drosophila melanogaster OX=7227 GN=eIF4E1 PE=1 SV=1	7	2	2	2	1.49599e+06
O18388	Importin subunit beta OS=Drosophila melanogaster OX=7227 GN=Fs(2)Ket PE=1 SV=2	5	3	4	3	1.47978e+06
A1Z6I7	Bub1-related kinase OS=Drosophila melanogaster OX=7227 GN=BubR1 PE=1 SV=1	2	2	2	2	1.47852e+06
Q7JX82	GH21964p OS=Drosophila melanogaster OX=7227 GN=kermit PE=1 SV=1	12	3	3	3	1.47503e+06
Q8MLS7	Lethal (2) k09913, isoform D OS=Drosophila melanogaster OX=7227 GN=l(2)k09913 PE=1 SV=1	11	2	3	2	1.47195e+06
M9NDM3	Rhea, isoform C OS=Drosophila melanogaster OX=7227 GN=rhea PE=1 SV=1	2	2	2	2	1.46569e+06
Q7JZD3	Eb1, isoform A OS=Drosophila melanogaster OX=7227 GN=Eb1 PE=1 SV=1	7	1	1	1	1.4536e+06
Q9VMH2	Actin-related protein 2/3 complex subunit 4 OS=Drosophila melanogaster OX=7227 GN=Arpc4 PE=1 SV=1	7	1	1	1	1.4516e+06
Q9GU68	Eukaryotic translation initiation factor 5A OS=Drosophila melanogaster OX=7227 GN=eEF5 PE=2 SV=2	9	1	1	1	1448371
A0A0B4LH64	Ataxin-2, isoform D OS=Drosophila melanogaster OX=7227 GN=Atx2 PE=4 SV=1	5	4	4	4	1.43212e+06
Q9VPE2	NADH dehydrogenase (Ubiquinone) 39 kDa subunit, isoform A OS=Drosophila melanogaster OX=7227 GN=ND-39 PE=1 SV=1	3	1	1	1	1.42463e+06
O61444	MAP kinase kinase 4, isoform A OS=Drosophila melanogaster OX=7227 GN=Mkk4 PE=1 SV=1	15	3	3	3	1.40683e+06
Q9VKB2	Ced-12 OS=Drosophila melanogaster OX=7227 GN=Ced-12 PE=1 SV=1	2	1	1	1	1.39659e+06
Q9VWD9	LD38919p OS=Drosophila melanogaster OX=7227 GN=Ubqn PE=1 SV=1	11	4	5	4	1.38504e+06
A1ZBE8	Protein dopey-1 homolog OS=Drosophila melanogaster OX=7227 GN=CG15099 PE=1 SV=1	1	1	2	1	1.36639e+06
Q07436	Protein expanded OS=Drosophila melanogaster OX=7227 GN=ex PE=1 SV=3	1	1	1	1	1.3658e+06
Q94533	Ribosomal protein S6 kinase OS=Drosophila melanogaster OX=7227 GN=S6k PE=1 SV=2	2	1	1	1	1.36465e+06
Q9VCU5	Mitochondrial ribosome-associated GTPase 1 OS=Drosophila melanogaster OX=7227 GN=CG17141 PE=1 SV=2	2	1	1	1	1.36441e+06
X2JAB9	Vinculin, isoform B OS=Drosophila melanogaster OX=7227 GN=Vinc PE=1 SV=1	3	2	2	2	1.35787e+06
M9MSQ1	Uncharacterized protein, isoform B OS=Drosophila melanogaster OX=7227 GN=anon-15Db PE=4 SV=1	1	1	1	1	1.35631e+06
X2J516	Trifunctional purine biosynthetic protein adenosine-3 OS=Drosophila melanogaster OX=7227 GN=Gart PE=1 SV=1	1	1	1	1	1.35144e+06
A1ZAH8	Ribosomal protein S15, isoform B OS=Drosophila melanogaster OX=7227 GN=RpS15 PE=1 SV=1	8	1	1	1	1.34713e+06
Q95SI7	GH23390p OS=Drosophila melanogaster OX=7227 GN=Dmel\CG6028 PE=1 SV=1	6	1	1	1	1.33439e+06
Q9W141	Putative ATP synthase subunit f, mitochondrial OS=Drosophila melanogaster OX=7227 GN=ATPsynF PE=3 SV=1	31	3	3	3	1.33165e+06
Q9VJ26	EF-hand domain-containing protein D2 homolog OS=Drosophila melanogaster OX=7227 GN=Swip-1 PE=2 SV=1	5	1	1	1	1.32363e+06
Q9VB22	LD33695p OS=Drosophila melanogaster OX=7227 GN=pins PE=1 SV=1	3	1	1	1	1.29456e+06
M9NDP2	GEO07841p1 OS=Drosophila melanogaster OX=7227 GN=D.M.UKP PE=2 SV=1	12	1	1	1	1.27127e+06
A1Z8U0	Pre-mRNA processing factor 8 OS=Drosophila melanogaster OX=7227 GN=Prp8 PE=1 SV=1	1	2	2	2	1.26824e+06
Q961E7	GH28523p OS=Drosophila melanogaster OX=7227 GN=PhKgamma PE=2 SV=1	3	1	1	1	1.26644e+06
Q86BS3	Chromator, isoform A OS=Drosophila melanogaster OX=7227 GN=Chro PE=1 SV=1	5	3	3	3	1.26287e+06
A1Z9A8	Protein PTCD3 homolog, mitochondrial OS=Drosophila melanogaster OX=7227 GN=CG4679 PE=2 SV=1	1	1	1	1	1.23528e+06
Q9VT61	LD27033p OS=Drosophila melanogaster OX=7227 GN=BcDNA:GH07921 PE=1 SV=1	3	2	3	2	1.23526e+06
M9PCJ5	Pericentrin-like protein, isoform G OS=Drosophila melanogaster OX=7227 GN=Plp PE=1 SV=1	1	2	2	2	1.23238e+06
A0A0B4LFX0	Enabled, isoform G OS=Drosophila melanogaster OX=7227 GN=ena PE=4 SV=1	2	1	1	1	1.22452e+06
Q9W3M7	LD32873p OS=Drosophila melanogaster OX=7227 GN=mahe PE=1 SV=1	4	3	5	2	1.21809e+06
Q9W3G0	Phosphatidylinositol glycan anchor biosynthesis class T OS=Drosophila melanogaster OX=7227 GN=PIG-T PE=2 SV=1	2	1	1	1	1.21612e+06
Q9VXH3	1-phosphatidylinositol 4,5-bisphosphate phosphodiesterase gamma OS=Drosophila melanogaster OX=7227 GN=sl PE=1 SV=3	1	1	1	1	1.20875e+06
Q9VUQ1	RE70822p OS=Drosophila melanogaster OX=7227 GN=BAG2 PE=1 SV=2	4	1	2	1	1.14894e+06
A0A0B4JDA0	Moira, isoform B OS=Drosophila melanogaster OX=7227 GN=mor PE=1 SV=1	1	1	1	1	1.14694e+06
Q9VH07	RuvB-like helicase 1 OS=Drosophila melanogaster OX=7227 GN=pont PE=1 SV=1	10	3	3	3	1.1351e+06
Q9V4C8	Host cell factor OS=Drosophila melanogaster OX=7227 GN=Hcf PE=1 SV=2	1	2	2	2	1115292
A1Z8D0	Periodic tryptophan protein 1 homolog OS=Drosophila melanogaster OX=7227 GN=nclb PE=1 SV=1	2	1	1	1	1.1139e+06
Q8WR08	Dystroglycan type I OS=Drosophila melanogaster OX=7227 GN=Dg PE=1 SV=1	2	2	2	2	1096937
Q7JUZ6	DnaJ-related co-chaperone MRJ OS=Drosophila melanogaster OX=7227 GN=mrj PE=2 SV=1	5	1	1	1	1.09274e+06
X2JC00	Rho GTPase activating protein at 1A, isoform E OS=Drosophila melanogaster OX=7227 GN=RhoGAP1A PE=1 SV=1	2	3	3	3	1.08048e+06
O96607	Homer OS=Drosophila melanogaster OX=7227 GN=homer PE=1 SV=1	4	1	2	1	1.06898e+06
A0A0B4KER0	Relative of woc, isoform C OS=Drosophila melanogaster OX=7227 GN=row PE=1 SV=1	2	1	2	1	1.06387e+06
A4V4I0	G protein beta-subunit 13F, isoform C OS=Drosophila melanogaster OX=7227 GN=Gbeta13F PE=1 SV=1	3	1	2	1	1.04381e+06
Q8SXY6	Transmembrane emp24 domain-containing protein bai OS=Drosophila melanogaster OX=7227 GN=bai PE=2 SV=1	11	2	2	2	1.01574e+06
Q9VPX5	Vacuolar protein sorting-associated protein 29 OS=Drosophila melanogaster OX=7227 GN=Vps29 PE=1 SV=1	5	1	1	1	1.00418e+06
P54359	Septin-2 OS=Drosophila melanogaster OX=7227 GN=Sep2 PE=2 SV=2	4	1	1	1	983992
P36951	Putative hydroxypyruvate isomerase OS=Drosophila melanogaster OX=7227 GN=Gip PE=2 SV=1	13	3	3	3	965652
A0A0B4J3Z9	Mitochondrial Rho GTPase OS=Drosophila melanogaster OX=7227 GN=Miro PE=3 SV=1	2	1	1	1	964032
A0A0B4KEU5	Coronin OS=Drosophila melanogaster OX=7227 GN=coro PE=1 SV=1	2	1	1	1	962537
A0A0B4K730	Ced-6, isoform F OS=Drosophila melanogaster OX=7227 GN=ced-6 PE=1 SV=1	2	1	1	1	945503
Q9W464	Glycosylphosphatidylinositol anchor attachment 1 OS=Drosophila melanogaster OX=7227 GN=GAA1 PE=1 SV=1	3	2	2	2	934477
Q9W1Q6	RE56001p OS=Drosophila melanogaster OX=7227 GN=Dmel\CG3530 PE=1 SV=2	2	1	1	1	934114
Q8IMX4	FI04408p OS=Drosophila melanogaster OX=7227 GN=Rox8 PE=1 SV=1	3	1	1	1	933440
E8NH77	SD15168p OS=Drosophila melanogaster OX=7227 GN=sw PE=1 SV=1	2	1	1	1	930587
Q8IMV6	Scaffold attachment factor B, isoform B OS=Drosophila melanogaster OX=7227 GN=Saf-B PE=1 SV=2	4	2	2	2	902305
Q9VN39	RE74585p OS=Drosophila melanogaster OX=7227 GN=Dmel\CG9775 PE=1 SV=1	7	2	2	2	883521
A0A0B4KFL0	Ran-binding protein M, isoform F OS=Drosophila melanogaster OX=7227 GN=RanBPM PE=1 SV=1	5	3	3	3	872795
X2JCF3	Rho GTPase activating protein at 16F, isoform E OS=Drosophila melanogaster OX=7227 GN=RhoGAP16F PE=4 SV=1	3	1	1	1	872710
Q9VTY2	Uncharacterized protein, isoform A OS=Drosophila melanogaster OX=7227 GN=anon-WO0172774.89 PE=1 SV=1	9	2	2	2	870590
O18413	26S proteasome regulatory subunit 8 OS=Drosophila melanogaster OX=7227 GN=Rpt6 PE=1 SV=2	18	5	5	5	861360
Q9VXE6	Nuclear pore complex protein Nup153 OS=Drosophila melanogaster OX=7227 GN=Nup153 PE=1 SV=4	1	1	1	1	856310
Q9VQR8	Leucyl-tRNA synthetase, isoform A OS=Drosophila melanogaster OX=7227 GN=LeuRS PE=1 SV=2	4	3	3	3	850489
Q7KNS3	Lissencephaly-1 homolog OS=Drosophila melanogaster OX=7227 GN=Lis-1 PE=1 SV=2	3	1	1	1	848311
X2JEI9	Rho GTPase activating protein at 19D, isoform D OS=Drosophila melanogaster OX=7227 GN=RhoGAP19D PE=1 SV=1	1	2	2	2	841812
A0A0B4KFW0	Hippo, isoform B OS=Drosophila melanogaster OX=7227 GN=hpo PE=4 SV=1	2	1	1	1	835437
Q9VL06	E3 ubiquitin-protein ligase Ufd4 OS=Drosophila melanogaster OX=7227 GN=Ufd4 PE=2 SV=1	1	2	2	2	833416
X2JG23	Misato, isoform B OS=Drosophila melanogaster OX=7227 GN=mst PE=4 SV=1	2	1	1	1	773838
Q7K2L1	AT22044p1 OS=Drosophila melanogaster OX=7227 GN=Orc3 PE=1 SV=1	2	1	1	1	771904
Q7KVT8	Lethal (1) G0193, isoform B OS=Drosophila melanogaster OX=7227 GN=l(1)G0193 PE=1 SV=1	1	1	1	1	757054
Q9VYQ8	Ubiquitin carboxyl-terminal hydrolase 7 OS=Drosophila melanogaster OX=7227 GN=Usp7 PE=1 SV=1	2	2	2	2	730389
Q8IRS9	Uncharacterized protein OS=Drosophila melanogaster OX=7227 GN=Gem4c PE=4 SV=2	1	1	1	1	713983
Q9VU65	POC1 centriolar protein homolog OS=Drosophila melanogaster OX=7227 GN=Poc1 PE=2 SV=1	8	2	2	2	700682
Q9VI72	Spindle assembly abnormal 4 OS=Drosophila melanogaster OX=7227 GN=Sas-4 PE=1 SV=2	2	2	3	2	699442
Q9VAP2	Augmin complex subunit dgt6 OS=Drosophila melanogaster OX=7227 GN=dgt6 PE=1 SV=1	2	1	1	1	695118
Q9VYI3	Probable 39S ribosomal protein L49, mitochondrial OS=Drosophila melanogaster OX=7227 GN=mRpL49 PE=3 SV=1	7	1	1	1	691887
Q9VPD2	Cytosolic Fe-S cluster assembly factor NUBP2 homolog OS=Drosophila melanogaster OX=7227 GN=CG4858 PE=1 SV=1	3	1	1	1	691829
Q7KVQ0	Probable H/ACA ribonucleoprotein complex subunit 1 OS=Drosophila melanogaster OX=7227 GN=CG4038 PE=2 SV=1	5	1	1	1	682549
Q9VC18	RE29555p OS=Drosophila melanogaster OX=7227 GN=BEST:GH11240 PE=1 SV=1	2	1	1	1	649028
Q9W423	LD18904p OS=Drosophila melanogaster OX=7227 GN=schlank PE=1 SV=2	5	1	1	1	647062
A1Z9M5	Uncharacterized protein OS=Drosophila melanogaster OX=7227 GN=Dmel\CG30069 PE=1 SV=1	0	1	1	1	637997
Q8MRM6	GH15213p OS=Drosophila melanogaster OX=7227 GN=Dmel\CG12065 PE=1 SV=1	8	3	4	3	606946
Q9VMD2	LD47671p OS=Drosophila melanogaster OX=7227 GN=Dmel\CG9536 PE=1 SV=1	8	2	2	2	573853
M9PIC9	Spc105-related, isoform B OS=Drosophila melanogaster OX=7227 GN=Spc105R PE=4 SV=1	1	1	1	1	561474
Q9VP77	LD23875p OS=Drosophila melanogaster OX=7227 GN=Dmel\CG10565 PE=1 SV=1	2	1	1	1	553257
X2JAU0	Integrin beta OS=Drosophila melanogaster OX=7227 GN=mys PE=3 SV=1	1	1	1	1	553162
P54399	Protein disulfide-isomerase OS=Drosophila melanogaster OX=7227 GN=Pdi PE=2 SV=1	5	2	2	2	552151
Q8SYR3	RE39606p OS=Drosophila melanogaster OX=7227 GN=Rsf1 PE=1 SV=1	7	1	1	1	546013
A0A0B4K6Z1	Rumpelstiltskin, isoform B OS=Drosophila melanogaster OX=7227 GN=rump PE=1 SV=1	6	1	1	1	545887
M9NDS8	Myosin binding subunit, isoform N OS=Drosophila melanogaster OX=7227 GN=Mbs PE=1 SV=1	2	2	2	2	509958
Q9VG38	Suppressor of fused homolog OS=Drosophila melanogaster OX=7227 GN=Su(fu) PE=1 SV=1	9	3	3	3	503884
Q9VWE6	Protein ELYS homolog OS=Drosophila melanogaster OX=7227 GN=Elys PE=1 SV=2	1	1	1	1	486988
Q8IH18	LD07709p OS=Drosophila melanogaster OX=7227 GN=4E-T PE=1 SV=1	1	1	1	1	481059
A1Z7A6	ArfGAP with SH3 domain, ANK repeat and PH domain-containing protein OS=Drosophila melanogaster OX=7227 GN=Asap PE=1 SV=1	2	1	1	1	468438
A0A0B4KFL3	Katanin p60 ATPase-containing subunit A1 OS=Drosophila melanogaster OX=7227 GN=Kat60 PE=3 SV=1	3	1	1	1	419384
Q9VZ04	Glucosidase 1, isoform B OS=Drosophila melanogaster OX=7227 GN=GCS1 PE=1 SV=4	2	1	1	1	398987
Q8IQ80	GH06117p OS=Drosophila melanogaster OX=7227 GN=pst PE=2 SV=2	2	1	1	1	394642
M9PJN0	Mushroom body defect, isoform K OS=Drosophila melanogaster OX=7227 GN=mud PE=1 SV=1	1	1	1	1	364354
Q9VTH2	FI22313p1 OS=Drosophila melanogaster OX=7227 GN=CG18490 PE=2 SV=2	1	1	1	1	361464
Q9VV61	Tr-type G domain-containing protein OS=Drosophila melanogaster OX=7227 GN=CG10162 PE=1 SV=3	1	1	1	1	348141
Q9VJY3	Uncharacterized protein, isoform B OS=Drosophila melanogaster OX=7227 GN=Dmel\CG7110 PE=4 SV=3	1	1	1	1	329698
X2JAX3	Ubiquitin conjugating enzyme 4, isoform B OS=Drosophila melanogaster OX=7227 GN=Ubc4 PE=1 SV=1	6	1	1	1	328100
Q9VW59	LD16419p OS=Drosophila melanogaster OX=7227 GN=RhoGDI PE=1 SV=1	10	1	1	1	321784
Q8IP47	Yuri gagarin, isoform D OS=Drosophila melanogaster OX=7227 GN=yuri PE=1 SV=1	3	1	1	1	310131
Q9V466	Nuclear pore complex protein Nup107 OS=Drosophila melanogaster OX=7227 GN=Nup107 PE=1 SV=1	2	1	1	1	257874

## Sheet: 434MP3
Protein FDR Confidence: Combined	Accession	Description	0611MP3-Coverage [%]	0611MP3 Peptides	0611MP3 # PSMs	0611MP3 # Unique Peptides	0611MP3 AREA
High	P84040	Histone H4 OS=Drosophila melanogaster OX=7227 GN=His4 PE=1 SV=2	61	12	33	12	5940248115
High	P84051	Histone H2A OS=Drosophila melanogaster OX=7227 GN=His2A PE=1 SV=2	48	6	13	4	3309140077
High	P08736	Elongation factor 1-alpha 1 OS=Drosophila melanogaster OX=7227 GN=eEF1alpha1 PE=1 SV=2	20	8	23	8	2593538638
High	Q9VDH8	40S ribosomal protein S30 OS=Drosophila melanogaster OX=7227 GN=RpS30 PE=1 SV=1	8	2	6	2	2089553712
High	P02283	Histone H2B OS=Drosophila melanogaster OX=7227 GN=His2B PE=1 SV=2	40	6	16	6	1897739451
High	P29613	Triosephosphate isomerase OS=Drosophila melanogaster OX=7227 GN=Tpi PE=1 SV=3	6	1	1	1	1027595840
High	X2JE06	GEO07624p1 OS=Drosophila melanogaster OX=7227 GN=RpL24 PE=1 SV=1	15	3	6	3	861505922
High	Q9W1V3	rRNA 2'-O-methyltransferase fibrillarin OS=Drosophila melanogaster OX=7227 GN=Fib PE=2 SV=1	29	10	21	10	7.78536e+08
High	C6SUW3	LD13662p OS=Drosophila melanogaster OX=7227 GN=RpS9 PE=1 SV=1	23	6	12	6	770011264
High	Q94920	Voltage-dependent anion-selective channel OS=Drosophila melanogaster OX=7227 GN=porin PE=1 SV=3	42	10	23	10	6.52189e+08
High	X2JC35	60S ribosomal protein L36 OS=Drosophila melanogaster OX=7227 GN=RpL36 PE=2 SV=1	29	7	16	7	6.3094e+08
High	P55841	60S ribosomal protein L14 OS=Drosophila melanogaster OX=7227 GN=RpL14 PE=1 SV=1	40	7	11	7	605958207
High	C0HL66	Histone H3.3A OS=Drosophila melanogaster OX=7227 GN=His3.3A PE=1 SV=1	37	8	11	8	571325890
High	P09180	60S ribosomal protein L4 OS=Drosophila melanogaster OX=7227 GN=RpL4 PE=1 SV=2	23	9	19	9	568279974
High	P10987	Actin-5C OS=Drosophila melanogaster OX=7227 GN=Act5C PE=1 SV=4	28	9	15	3	5.19543e+08
High	P19889	60S acidic ribosomal protein P0 OS=Drosophila melanogaster OX=7227 GN=RpLP0 PE=1 SV=1	35	9	15	9	5.16399e+08
High	A0A0B4JD95	Zipper, isoform H OS=Drosophila melanogaster OX=7227 GN=zip PE=1 SV=1	25	36	53	36	5.1557e+08
High	Q9VEX6	ATPase family AAA domain-containing protein 3A homolog OS=Drosophila melanogaster OX=7227 GN=bor PE=1 SV=2	24	14	21	14	4.55046e+08
High	M9PBL3	Heat shock protein 83, isoform B OS=Drosophila melanogaster OX=7227 GN=Hsp83 PE=3 SV=1	20	13	19	12	4.22173e+08
High	P29327	40S ribosomal protein S6 OS=Drosophila melanogaster OX=7227 GN=RpS6 PE=1 SV=1	27	6	10	6	4.15191e+08
High	Q9VBN5	60S ribosomal protein L27 OS=Drosophila melanogaster OX=7227 GN=RpL27 PE=1 SV=1	37	5	9	5	412309783
High	P54397	39 kDa FK506-binding nuclear protein OS=Drosophila melanogaster OX=7227 GN=FK506-bp1 PE=1 SV=2	33	11	18	11	3.87599e+08
High	Q26365	ADP,ATP carrier protein OS=Drosophila melanogaster OX=7227 GN=sesB PE=2 SV=4	20	5	8	5	3.83053e+08
High	O17445	60S ribosomal protein L15 OS=Drosophila melanogaster OX=7227 GN=RpL15 PE=1 SV=1	24	4	8	4	378605799
High	Q24560	Tubulin beta-1 chain OS=Drosophila melanogaster OX=7227 GN=betaTub56D PE=1 SV=2	36	10	20	8	3.5887e+08
High	Q9V9W2	Ribosomal protein L6, isoform A OS=Drosophila melanogaster OX=7227 GN=RpL6 PE=1 SV=1	21	7	14	7	3.52843e+08
High	Q9V9M7	RE62581p OS=Drosophila melanogaster OX=7227 GN=RpL21 PE=1 SV=1	33	6	10	6	3.40217e+08
High	P08570	60S acidic ribosomal protein P1 OS=Drosophila melanogaster OX=7227 GN=RpLP1 PE=1 SV=2	43	2	5	2	330481924
High	X2JCS6	60S ribosomal protein L7a OS=Drosophila melanogaster OX=7227 GN=RpL7A PE=3 SV=1	24	6	12	6	3.22225e+08
High	A0A0B4KFE9	Megator, isoform B OS=Drosophila melanogaster OX=7227 GN=Mtor PE=1 SV=1	15	27	31	27	3.16005e+08
High	P17704	40S ribosomal protein S17 OS=Drosophila melanogaster OX=7227 GN=RpS17 PE=1 SV=2	25	3	3	3	2.90558e+08
High	P46222	60S ribosomal protein L11 OS=Drosophila melanogaster OX=7227 GN=RpL11 PE=1 SV=2	11	2	2	2	285731453
High	O16130	60S ribosomal protein L39 OS=Drosophila melanogaster OX=7227 GN=RpL39 PE=1 SV=2	14	1	2	1	285541280
High	P20240	Otefin OS=Drosophila melanogaster OX=7227 GN=Ote PE=1 SV=2	45	16	30	16	2.78121e+08
High	Q7KLW9	BcDNA.LD02793 OS=Drosophila melanogaster OX=7227 GN=Prp19 PE=1 SV=1	32	9	13	9	2.66992e+08
High	P41092	60S ribosomal protein L27a OS=Drosophila melanogaster OX=7227 GN=RpL27A PE=1 SV=2	15	2	4	2	259417204
High	P41093	60S ribosomal protein L18a OS=Drosophila melanogaster OX=7227 GN=RpL18A PE=1 SV=1	27	6	7	6	2.50299e+08
High	Q7KMJ6	RNA-binding protein spenito OS=Drosophila melanogaster OX=7227 GN=nito PE=1 SV=1	13	9	22	9	2.4966e+08
High	Q05856	Small nuclear ribonucleoprotein-associated protein B OS=Drosophila melanogaster OX=7227 GN=SmB PE=1 SV=1	5	2	2	2	243018240
High	A0A0B4K6N1	40S ribosomal protein S8 OS=Drosophila melanogaster OX=7227 GN=RpS8 PE=3 SV=1	36	6	7	6	2.37289e+08
High	Q9VLC5	Aldehyde dehydrogenase OS=Drosophila melanogaster OX=7227 GN=Aldh PE=1 SV=1	19	8	13	8	2.22917e+08
High	A0A0B4LG52	GEO08239p1 OS=Drosophila melanogaster OX=7227 GN=RpS16 PE=2 SV=1	30	5	7	5	2.21669e+08
High	A0A0B4K7J2	E3 SUMO-protein ligase RanBP2 OS=Drosophila melanogaster OX=7227 GN=Nup358 PE=1 SV=1	11	22	25	22	2.16201e+08
High	O76876	EG:132E8.1 protein OS=Drosophila melanogaster OX=7227 GN=ssx PE=1 SV=1	11	4	5	4	205798368
High	P11147	Heat shock 70 kDa protein cognate 4 OS=Drosophila melanogaster OX=7227 GN=Hsc70-4 PE=1 SV=3	21	11	15	10	2.05308e+08
High	P41042	40S ribosomal protein S4 OS=Drosophila melanogaster OX=7227 GN=RpS4 PE=1 SV=2	34	7	13	7	2.02624e+08
High	C9QP42	Eukaryotic translation initiation factor 4A, isoform E OS=Drosophila melanogaster OX=7227 GN=eIF4A PE=1 SV=1	18	5	8	4	1.99394e+08
High	Q9VLU0	Barrier-to-autointegration factor OS=Drosophila melanogaster OX=7227 GN=baf PE=1 SV=1	17	1	3	1	198294611
High	Q9W499	FI02809p OS=Drosophila melanogaster OX=7227 GN=RpL35 PE=1 SV=2	24	4	4	4	1.95213e+08
High	Q9V3G1	60S ribosomal protein L8 OS=Drosophila melanogaster OX=7227 GN=RpL8 PE=1 SV=1	33	8	16	8	1.78904e+08
High	Q9VNE9	60S ribosomal protein L13a OS=Drosophila melanogaster OX=7227 GN=RpL13A PE=1 SV=1	20	5	8	5	171758158
High	P26686	Serine-arginine protein 55 OS=Drosophila melanogaster OX=7227 GN=B52 PE=1 SV=4	9	4	4	4	1.7076e+08
High	M9NE89	Lamin, isoform B OS=Drosophila melanogaster OX=7227 GN=Lam PE=3 SV=1	40	18	20	18	1.67227e+08
High	P31009	40S ribosomal protein S2 OS=Drosophila melanogaster OX=7227 GN=RpS2 PE=1 SV=2	18	3	6	3	1.66009e+08
High	X2JC31	Clathrin heavy chain OS=Drosophila melanogaster OX=7227 GN=Chc PE=3 SV=1	5	7	13	7	1.65148e+08
High	A0A0B4LG88	Quaking related 58E-1, isoform D OS=Drosophila melanogaster OX=7227 GN=qkr58E-1 PE=1 SV=1	27	7	12	7	1.64142e+08
High	A0A0B4KH25	Histone H2A OS=Drosophila melanogaster OX=7227 GN=His2Av PE=3 SV=1	28	4	10	2	1.61574e+08
High	P50887	60S ribosomal protein L22 OS=Drosophila melanogaster OX=7227 GN=RpL22 PE=1 SV=2	31	5	12	5	1.60503e+08
High	Q03334	40S ribosomal protein S13 OS=Drosophila melanogaster OX=7227 GN=RpS13 PE=1 SV=3	25	5	11	5	1.59906e+08
High	A1Z8U0	Pre-mRNA processing factor 8 OS=Drosophila melanogaster OX=7227 GN=Prp8 PE=1 SV=1	10	20	23	20	157199457
High	P04359	60S ribosomal protein L32 OS=Drosophila melanogaster OX=7227 GN=RpL32 PE=1 SV=3	22	4	9	4	1.57182e+08
High	P35600	Replication factor C subunit 1 OS=Drosophila melanogaster OX=7227 GN=Gnf1 PE=1 SV=2	7	7	10	7	1.5423e+08
High	A0A0B4LFD9	GEO04460p1 OS=Drosophila melanogaster OX=7227 GN=RpS23 PE=2 SV=1	32	6	11	6	1.52725e+08
High	A0A0B4LI25	Kinesin-like protein OS=Drosophila melanogaster OX=7227 GN=ncd PE=1 SV=1	12	6	10	6	148211535
High	Q0E924	Prohibitin OS=Drosophila melanogaster OX=7227 GN=Phb2 PE=1 SV=2	24	5	11	5	146374378
High	P39018	40S ribosomal protein S19a OS=Drosophila melanogaster OX=7227 GN=RpS19a PE=1 SV=3	21	4	6	4	144109583
High	E1JJ68	Rm62, isoform H OS=Drosophila melanogaster OX=7227 GN=Rm62 PE=1 SV=1	22	9	15	7	1.42972e+08
High	P35381	ATP synthase subunit alpha, mitochondrial OS=Drosophila melanogaster OX=7227 GN=blw PE=1 SV=2	21	9	13	9	138858800
High	Q9VLT7	IP17351p OS=Drosophila melanogaster OX=7227 GN=RpL36A PE=1 SV=2	13	2	2	2	136274878
High	M9PIM0	Ribosomal protein L10, isoform E OS=Drosophila melanogaster OX=7227 GN=RpL10 PE=4 SV=1	20	4	7	4	134884113
High	A4V4A5	GTP-binding nuclear protein OS=Drosophila melanogaster OX=7227 GN=Ran PE=1 SV=1	25	4	8	4	131933347
High	P15348	DNA topoisomerase 2 OS=Drosophila melanogaster OX=7227 GN=Top2 PE=1 SV=1	8	9	13	9	1.3187e+08
High	Q9VMU4	60S ribosomal protein L37a OS=Drosophila melanogaster OX=7227 GN=RpL37A PE=1 SV=3	21	2	7	2	1.29234e+08
High	Q9VV75	AT02348p OS=Drosophila melanogaster OX=7227 GN=UQCR-C2 PE=1 SV=1	20	7	9	7	1.28001e+08
High	Q76NQ0	Dolichyl-diphosphooligosaccharide--protein glycosyltransferase subunit 1 OS=Drosophila melanogaster OX=7227 GN=CG5364 PE=1 SV=1	21	6	8	6	126735477
High	A0A0B4LFZ4	TER94, isoform E OS=Drosophila melanogaster OX=7227 GN=TER94 PE=1 SV=1	19	12	14	12	126259838
High	Q9VS34	60S ribosomal protein L18 OS=Drosophila melanogaster OX=7227 GN=RpL18 PE=1 SV=1	17	3	5	3	1.25231e+08
High	Q9NJH0	Elongation factor 1-gamma OS=Drosophila melanogaster OX=7227 GN=eEF1gamma PE=2 SV=2	13	6	9	6	121930876
High	Q9VUV9	Putative U5 small nuclear ribonucleoprotein 200 kDa helicase OS=Drosophila melanogaster OX=7227 GN=l(3)72Ab PE=2 SV=4	9	16	19	16	1.19418e+08
High	Q9VN21	LD30155p OS=Drosophila melanogaster OX=7227 GN=lost PE=1 SV=1	21	9	11	9	1.18792e+08
High	P41094	40S ribosomal protein S18 OS=Drosophila melanogaster OX=7227 GN=RpS18 PE=1 SV=1	41	5	5	5	1.13507e+08
High	P17886	Protein crooked neck OS=Drosophila melanogaster OX=7227 GN=crn PE=2 SV=2	12	8	8	8	112468397
High	Q9VWG3	40S ribosomal protein S10b OS=Drosophila melanogaster OX=7227 GN=RpS10b PE=1 SV=2	39	5	5	5	107077366
Medium	A0A0B4LGZ2	Uncharacterized protein, isoform E OS=Drosophila melanogaster OX=7227 GN=CG12816 PE=1 SV=1	0	1	1	1	106193048
High	P21187	Polyadenylate-binding protein OS=Drosophila melanogaster OX=7227 GN=pAbp PE=1 SV=3	26	9	15	9	1.05848e+08
High	Q7KR04	40S ribosomal protein S15Ab OS=Drosophila melanogaster OX=7227 GN=RpS15Ab PE=2 SV=3	22	2	2	2	104292504
High	Q9W0R0	Cell division cycle 5, isoform A OS=Drosophila melanogaster OX=7227 GN=Cdc5 PE=1 SV=2	15	9	11	9	1.02709e+08
High	Q9W0A8	FI01658p OS=Drosophila melanogaster OX=7227 GN=RpL23A PE=1 SV=1	18	4	4	4	9.99597e+07
High	M9PGV6	Alpha spectrin, isoform B OS=Drosophila melanogaster OX=7227 GN=alpha-Spec PE=4 SV=1	10	19	24	19	9.36593e+07
High	M9NEW1	Myosin light chain cytoplasmic, isoform B OS=Drosophila melanogaster OX=7227 GN=Mlc-c PE=4 SV=1	35	4	5	4	9.01231e+07
High	Q95RI5	Failed axon connections OS=Drosophila melanogaster OX=7227 GN=fax PE=1 SV=1	4	1	4	1	89075052
High	P46863	Kinesin-like protein Klp61F OS=Drosophila melanogaster OX=7227 GN=Klp61F PE=1 SV=2	17	14	17	14	8.16917e+07
High	A1Z7K2	FI03455p OS=Drosophila melanogaster OX=7227 GN=CG2396 PE=1 SV=1	4	2	2	2	77858536
High	P07909	Heterogeneous nuclear ribonucleoprotein A1 OS=Drosophila melanogaster OX=7227 GN=Hrb98DE PE=2 SV=1	12	4	5	2	74839854
High	A0A0B4KGN2	MICOS complex subunit MIC60 OS=Drosophila melanogaster OX=7227 GN=Mitofilin PE=3 SV=1	21	12	20	12	7.46728e+07
High	P13060	Elongation factor 2 OS=Drosophila melanogaster OX=7227 GN=EF2 PE=1 SV=4	8	6	7	6	7.20901e+07
High	P06605	Tubulin alpha-3 chain OS=Drosophila melanogaster OX=7227 GN=alphaTub84D PE=2 SV=1	16	5	9	5	7.01124e+07
High	P15357	Ubiquitin-40S ribosomal protein S27a OS=Drosophila melanogaster OX=7227 GN=RpS27A PE=1 SV=2	38	5	5	5	6.83974e+07
Medium	P25843	Profilin OS=Drosophila melanogaster OX=7227 GN=chic PE=1 SV=1	7	1	1	1	65905740
High	Q9V597	60S ribosomal protein L31 OS=Drosophila melanogaster OX=7227 GN=RpL31 PE=1 SV=1	26	4	5	4	6.57723e+07
High	Q9VAJ9	SD09259p OS=Drosophila melanogaster OX=7227 GN=Dmel\CG1907 PE=1 SV=1	11	3	4	3	6.43436e+07
High	P25171	Regulator of chromosome condensation OS=Drosophila melanogaster OX=7227 GN=Rcc1 PE=1 SV=2	5	2	3	2	6.43303e+07
High	Q8T6I0	EH domain containing protein OS=Drosophila melanogaster OX=7227 GN=Past1 PE=1 SV=1	10	4	4	4	64304788
High	O16797	60S ribosomal protein L3 OS=Drosophila melanogaster OX=7227 GN=RpL3 PE=1 SV=3	14	5	6	5	6.41101e+07
High	Q9W5R8	60S ribosomal protein L5 OS=Drosophila melanogaster OX=7227 GN=RpL5 PE=1 SV=2	19	6	7	6	6.11966e+07
High	P41126	60S ribosomal protein L13 OS=Drosophila melanogaster OX=7227 GN=RpL13 PE=1 SV=1	24	5	6	5	6.07686e+07
High	A1Z9G2	Pre-mRNA-splicing factor syf1 homolog OS=Drosophila melanogaster OX=7227 GN=fand PE=1 SV=1	2	3	4	3	60042318
High	M9PH59	Ribosomal protein L37 OS=Drosophila melanogaster OX=7227 GN=RpL37a PE=2 SV=1	8	1	1	1	58243484
High	A1ZAU8	Patronin OS=Drosophila melanogaster OX=7227 GN=Patronin PE=1 SV=1	5	5	6	5	57021114
High	X2JDU0	Ribosomal protein L9, isoform C OS=Drosophila melanogaster OX=7227 GN=RpL9 PE=4 SV=1	17	4	5	4	56469461
High	Q9W4C1	IP13321p OS=Drosophila melanogaster OX=7227 GN=Dmel\CG15784 PE=1 SV=1	8	3	8	3	5.61768e+07
High	Q9VA00	Protein zwilch OS=Drosophila melanogaster OX=7227 GN=Zwilch PE=1 SV=1	3	1	1	1	52851996
High	Q9W228	RE07815p OS=Drosophila melanogaster OX=7227 GN=Ugt317A1 PE=1 SV=3	15	5	7	5	5.25059e+07
High	E1JIH4	Uncharacterized protein, isoform D OS=Drosophila melanogaster OX=7227 GN=Dmel\CG8478 PE=1 SV=1	22	9	15	9	5.23158e+07
High	Q9VWQ3	LD35981p OS=Drosophila melanogaster OX=7227 GN=cg6961 PE=2 SV=2	14	5	10	5	5.16775e+07
High	Q9VLV5	Probable small nuclear ribonucleoprotein E OS=Drosophila melanogaster OX=7227 GN=SmE PE=1 SV=1	40	3	7	3	51350241
High	Q9W392	Chaperonin containing TCP1 subunit 2 OS=Drosophila melanogaster OX=7227 GN=CCT2 PE=1 SV=2	21	8	11	8	50761015
High	Q8IRG6	FACT complex subunit spt16 OS=Drosophila melanogaster OX=7227 GN=dre4 PE=1 SV=2	5	5	6	5	50640267
High	Q94522	Succinate--CoA ligase [ADP/GDP-forming] subunit alpha, mitochondrial OS=Drosophila melanogaster OX=7227 GN=Scsalpha1 PE=2 SV=3	16	3	6	3	5.05746e+07
High	M9PCI2	GEO11453p1 OS=Drosophila melanogaster OX=7227 GN=NHP2 PE=2 SV=1	6	2	3	2	47841022
High	A8JNJ6	Karst, isoform E OS=Drosophila melanogaster OX=7227 GN=kst PE=1 SV=2	6	20	23	20	4.62434e+07
High	Q27268	ATP-dependent RNA helicase WM6 OS=Drosophila melanogaster OX=7227 GN=Hel25E PE=1 SV=1	6	2	2	2	44290376
High	Q9VZF5	Kinesin-like protein OS=Drosophila melanogaster OX=7227 GN=pav PE=1 SV=1	12	8	12	8	44245698
High	Q709R6	LEM domain-containing protein Bocksbeutel OS=Drosophila melanogaster OX=7227 GN=bocks PE=1 SV=1	14	3	4	3	4.4234e+07
High	P36241	60S ribosomal protein L19 OS=Drosophila melanogaster OX=7227 GN=RpL19 PE=1 SV=2	27	5	9	5	4.36128e+07
High	Q9VZS5	60S ribosomal protein L28 OS=Drosophila melanogaster OX=7227 GN=RpL28 PE=1 SV=1	38	7	7	7	4.35682e+07
High	P55828	40S ribosomal protein S20 OS=Drosophila melanogaster OX=7227 GN=RpS20 PE=1 SV=1	23	2	2	2	43243048
High	Q9VQL7	Fatty acid synthase 1, isoform A OS=Drosophila melanogaster OX=7227 GN=FASN1 PE=1 SV=1	8	14	17	14	4.29906e+07
High	C0HKA1	40S ribosomal protein S14b OS=Drosophila melanogaster OX=7227 GN=RpS14b PE=2 SV=1	20	4	4	4	4.28605e+07
High	P48809	Heterogeneous nuclear ribonucleoprotein 27C OS=Drosophila melanogaster OX=7227 GN=Hrb27C PE=1 SV=2	18	4	6	4	4.26457e+07
High	Q9VAX8	LD28793p OS=Drosophila melanogaster OX=7227 GN=Dmel\CG4849 PE=1 SV=1	14	10	11	10	4.2248e+07
High	A4V2B8	Casein kinase IIalpha, isoform C OS=Drosophila melanogaster OX=7227 GN=CkIIalpha PE=1 SV=1	13	3	4	3	4.17939e+07
High	Q8IMV6	Scaffold attachment factor B, isoform B OS=Drosophila melanogaster OX=7227 GN=Saf-B PE=1 SV=2	4	3	3	3	4.11826e+07
High	Q06559	40S ribosomal protein S3 OS=Drosophila melanogaster OX=7227 GN=RpS3 PE=1 SV=1	9	3	4	3	41062225
High	Q9W3W8	60S ribosomal protein L17 OS=Drosophila melanogaster OX=7227 GN=RpL17 PE=1 SV=1	6	1	3	1	39296698
High	Q9W002	Misshapen, isoform A OS=Drosophila melanogaster OX=7227 GN=msn PE=1 SV=3	9	8	9	8	3.85648e+07
High	A0A023GQA5	Prohibitin OS=Drosophila melanogaster OX=7227 GN=l(2)37Cc PE=1 SV=1	29	5	6	5	3.84706e+07
High	Q9W0P8	Mediator of RNA polymerase II transcription subunit 14 OS=Drosophila melanogaster OX=7227 GN=MED14 PE=1 SV=4	4	4	6	4	37850129
High	Q05344	FACT complex subunit Ssrp1 OS=Drosophila melanogaster OX=7227 GN=Ssrp PE=1 SV=2	3	2	2	2	3.76406e+07
High	Q9VH07	RuvB-like helicase 1 OS=Drosophila melanogaster OX=7227 GN=pont PE=1 SV=1	13	4	5	4	37171370
High	A0A0B4KGP8	Eukaryotic translation initiation factor 2 subunit gamma, isoform D OS=Drosophila melanogaster OX=7227 GN=eIF2gamma PE=1 SV=1	12	5	6	5	3.70016e+07
High	Q95WY3	FI04781p OS=Drosophila melanogaster OX=7227 GN=Nop56 PE=1 SV=1	9	3	6	3	36691571
High	Q9VJ19	RE25263p OS=Drosophila melanogaster OX=7227 GN=RpL30 PE=1 SV=1	12	1	3	1	36415601
High	Q7JNE1	Non-histone chromosomal protein Prod OS=Drosophila melanogaster OX=7227 GN=prod PE=1 SV=1	31	6	9	6	3.60054e+07
High	Q9VU02	Probable small nuclear ribonucleoprotein Sm D1 OS=Drosophila melanogaster OX=7227 GN=SmD1 PE=1 SV=1	19	2	4	2	3.59879e+07
High	M9PF16	Spectrin beta chain OS=Drosophila melanogaster OX=7227 GN=beta-Spec PE=3 SV=1	3	6	7	6	35804225
High	M9MRJ4	Muscle-specific protein 300 kDa, isoform G OS=Drosophila melanogaster OX=7227 GN=Msp300 PE=1 SV=1	4	16	18	10	3.53242e+07
High	Q7K3D4	Peptidylprolyl isomerase OS=Drosophila melanogaster OX=7227 GN=zda PE=1 SV=1	15	6	7	6	3.51751e+07
High	Q9VUZ0	Translocon-associated protein subunit beta OS=Drosophila melanogaster OX=7227 GN=SsRbeta PE=1 SV=2	19	2	2	2	34000580
High	Q9V784	SAM50-like protein CG7639 OS=Drosophila melanogaster OX=7227 GN=CG7639 PE=2 SV=2	13	5	5	5	3.36729e+07
High	Q9V397	BcDNA.GH12558 OS=Drosophila melanogaster OX=7227 GN=Mtpalpha PE=1 SV=1	7	4	5	4	33316116
High	X2JFR1	No on or off transient A, isoform D OS=Drosophila melanogaster OX=7227 GN=nonA PE=1 SV=1	11	4	6	4	3.26095e+07
High	Q9W0P5	UDP-glucose 4-epimerase OS=Drosophila melanogaster OX=7227 GN=Gale PE=1 SV=1	11	3	3	3	32564752
High	A0A0B4KFI7	ATP-dependent 6-phosphofructokinase OS=Drosophila melanogaster OX=7227 GN=Pfk PE=1 SV=1	6	3	4	3	32306177
High	Q9W3R9	FI03239p OS=Drosophila melanogaster OX=7227 GN=Dmel\CG1677 PE=1 SV=2	8	4	6	4	3.21966e+07
High	M9MRM4	Sac1 phosphatase, isoform B OS=Drosophila melanogaster OX=7227 GN=Sac1 PE=4 SV=1	6	3	4	3	32019912
High	Q7KN94	Electron transfer flavoprotein subunit alpha OS=Drosophila melanogaster OX=7227 GN=wal PE=1 SV=1	13	3	3	3	31551893
High	Q9V3P6	26S proteasome non-ATPase regulatory subunit 1 OS=Drosophila melanogaster OX=7227 GN=Rpn2 PE=1 SV=1	3	2	2	2	29911467
High	A0A0B4KFV4	Uncharacterized protein, isoform B OS=Drosophila melanogaster OX=7227 GN=Dmel\CG15107 PE=4 SV=1	10	2	2	2	29782008
High	P05389	60S acidic ribosomal protein P2 OS=Drosophila melanogaster OX=7227 GN=RpLP2 PE=1 SV=1	54	4	8	4	29525498
High	M9PFL9	CENP-meta, isoform F OS=Drosophila melanogaster OX=7227 GN=cmet PE=1 SV=1	6	8	9	8	2.89334e+07
High	Q7KN85	ATP-citrate synthase OS=Drosophila melanogaster OX=7227 GN=ATPCL PE=1 SV=1	4	3	4	3	2.86371e+07
High	Q9VVC9	LD38375p OS=Drosophila melanogaster OX=7227 GN=Dmel\CG7728 PE=2 SV=1	3	3	3	3	28599496
High	Q27237	Protein tumorous imaginal discs, mitochondrial OS=Drosophila melanogaster OX=7227 GN=l(2)tid PE=1 SV=2	28	10	14	10	2.81682e+07
High	Q9XZ21	Something that sticks like glue, isoform A OS=Drosophila melanogaster OX=7227 GN=snama PE=1 SV=1	6	5	5	5	2.81612e+07
High	Q8MLV1	Lamin-B receptor OS=Drosophila melanogaster OX=7227 GN=LBR PE=1 SV=1	12	5	7	5	27906790
High	Q9W0M1	Centrosomal protein cep290 OS=Drosophila melanogaster OX=7227 GN=cep290 PE=1 SV=2	1	1	1	1	27869356
High	P48588	40S ribosomal protein S25 OS=Drosophila melanogaster OX=7227 GN=RpS25 PE=1 SV=3	27	5	7	5	2.78552e+07
High	Q9VJ74	RH55640p OS=Drosophila melanogaster OX=7227 GN=Dmel\CG10333 PE=1 SV=2	5	5	6	5	27673598
High	A1Z8U4	Chaperonin containing TCP1 subunit 5, isoform B OS=Drosophila melanogaster OX=7227 GN=CCT5 PE=1 SV=1	4	2	2	2	2.74742e+07
High	Q9VPL0	GM13767p OS=Drosophila melanogaster OX=7227 GN=Dmel\CG3436 PE=1 SV=1	18	7	10	7	2.73991e+07
High	Q9VKZ8	Ubiquitin carboxyl-terminal hydrolase OS=Drosophila melanogaster OX=7227 GN=Usp14 PE=1 SV=1	8	3	3	3	2.66768e+07
High	Q9VYQ9	LD24662p OS=Drosophila melanogaster OX=7227 GN=Tango4 PE=1 SV=1	6	2	2	1	26642407
High	Q8T0L3	GH24511p OS=Drosophila melanogaster OX=7227 GN=Uba1 PE=1 SV=1	6	5	5	5	26501571
High	A1Z9I5	FI24033p1 OS=Drosophila melanogaster OX=7227 GN=tum PE=1 SV=1	7	4	6	4	2.64498e+07
High	A1ZAW0	Dicer-2, isoform A OS=Drosophila melanogaster OX=7227 GN=Dcr-2 PE=1 SV=1	4	5	5	5	26224600
High	Q9VSA3	Probable medium-chain specific acyl-CoA dehydrogenase, mitochondrial OS=Drosophila melanogaster OX=7227 GN=CG12262 PE=2 SV=1	9	3	4	3	2.6191e+07
High	A0A0B4KHL2	Coatomer subunit gamma OS=Drosophila melanogaster OX=7227 GN=gammaCOP PE=1 SV=1	2	1	1	1	26147248
High	Q9VYG8	CG15717-PA OS=Drosophila melanogaster OX=7227 GN=Dmel\CG15717 PE=1 SV=1	11	2	3	2	25941884
Medium	Q9I7N1	MFS domain-containing protein OS=Drosophila melanogaster OX=7227 GN=Dmel\CG18788 PE=4 SV=3	2	1	1	1	25799052
High	Q8IQZ6	Uncharacterized protein, isoform D OS=Drosophila melanogaster OX=7227 GN=raskol PE=1 SV=2	3	6	6	6	2.57617e+07
High	Q9VAY2	Glycoprotein 93 OS=Drosophila melanogaster OX=7227 GN=Gp93 PE=1 SV=1	6	3	6	2	25063656
High	Q9W045	FI21255p1 OS=Drosophila melanogaster OX=7227 GN=BcDNA:SD08776 PE=2 SV=2	34	7	10	7	2.48612e+07
High	Q8IRH5	Zinc finger protein CG2199 OS=Drosophila melanogaster OX=7227 GN=CG2199 PE=1 SV=1	2	1	1	1	24772922
High	Q8INM3	Protein slender lobes OS=Drosophila melanogaster OX=7227 GN=sle PE=1 SV=1	5	5	7	5	2.45648e+07
High	Q9VFE6	RRP15-like protein OS=Drosophila melanogaster OX=7227 GN=CG3817 PE=1 SV=1	4	1	2	1	24441884
High	P48601	26S proteasome regulatory subunit 4 OS=Drosophila melanogaster OX=7227 GN=Rpt2 PE=1 SV=2	5	2	2	2	24069453
High	Q9VUQ5	Protein argonaute-2 OS=Drosophila melanogaster OX=7227 GN=AGO2 PE=1 SV=3	22	8	10	8	2.40109e+07
High	Q7KSU6	Uncharacterized protein, isoform D OS=Drosophila melanogaster OX=7227 GN=anon-WO0118547.344 PE=1 SV=1	11	4	4	4	24001570
High	Q7KBL8	Mediator of RNA polymerase II transcription subunit 29 OS=Drosophila melanogaster OX=7227 GN=ix PE=1 SV=1	9	1	3	1	23615878
High	Q9W106	Peroxisomal leader peptide-processing protease OS=Drosophila melanogaster OX=7227 GN=Dmel\CG3589 PE=2 SV=2	10	4	5	4	2.35065e+07
High	Q05825	ATP synthase subunit beta, mitochondrial OS=Drosophila melanogaster OX=7227 GN=ATPsynbeta PE=1 SV=3	16	5	5	5	23171648
High	Q9W0T7	Dis3 like 3'-5' exoribonuclease 2, isoform A OS=Drosophila melanogaster OX=7227 GN=Dis3l2 PE=1 SV=2	7	6	7	6	2.31334e+07
High	Q94513	Boundary element associated factor OS=Drosophila melanogaster OX=7227 GN=BEAF-32 PE=1 SV=1	4	1	2	1	2.30463e+07
High	Q7KVX5	VAMP-associated protein 33kDa, isoform A OS=Drosophila melanogaster OX=7227 GN=Vap33 PE=1 SV=1	18	2	5	2	2.28963e+07
High	O18404	3-hydroxyacyl-CoA dehydrogenase type-2 OS=Drosophila melanogaster OX=7227 GN=scu PE=1 SV=1	11	2	2	2	2.25329e+07
High	Q9V3Q4	Peroxiredoxin OS=Drosophila melanogaster OX=7227 GN=Jafrac2 PE=1 SV=1	12	2	3	2	22397694
High	Q9VKC1	IP16805p OS=Drosophila melanogaster OX=7227 GN=RpL7-like PE=1 SV=2	18	3	4	3	22321671
High	P55830	40S ribosomal protein S3a OS=Drosophila melanogaster OX=7227 GN=RpS3A PE=1 SV=4	11	3	3	3	2.22982e+07
High	A4V2K7	D1 chromosomal protein, isoform C OS=Drosophila melanogaster OX=7227 GN=D1 PE=1 SV=1	5	1	2	1	21921239
High	Q9U4L6	Mitochondrial import receptor subunit TOM40 homolog 1 OS=Drosophila melanogaster OX=7227 GN=Tom40 PE=2 SV=2	4	1	1	1	21880334
High	A4V391	Chaperonin containing TCP1 subunit 1, isoform B OS=Drosophila melanogaster OX=7227 GN=CCT1 PE=1 SV=1	2	1	2	1	21759866
High	Q9VK59	LD23647p OS=Drosophila melanogaster OX=7227 GN=Dmel\CG5787 PE=1 SV=2	6	4	4	4	2.14371e+07
High	Q9V3G3	Peptidyl-prolyl cis-trans isomerase E OS=Drosophila melanogaster OX=7227 GN=cyp33 PE=1 SV=1	3	1	1	1	20878178
High	Q9VA73	Calcium-binding mitochondrial carrier protein Aralar1 OS=Drosophila melanogaster OX=7227 GN=aralar1 PE=2 SV=1	5	4	6	4	20631381
Medium	A8JNM1	Formin 3, isoform B OS=Drosophila melanogaster OX=7227 GN=form3 PE=4 SV=1	1	1	1	1	20326514
High	F6J1D0	CG3595 OS=Drosophila melanogaster OX=7227 GN=sqh PE=1 SV=1	26	3	6	3	2.03017e+07
High	Q9VW54	26S proteasome non-ATPase regulatory subunit 2 OS=Drosophila melanogaster OX=7227 GN=Rpn1 PE=1 SV=2	5	4	5	4	2.00036e+07
High	Q9VXQ5	Chaperonin containing TCP1 subunit 6 OS=Drosophila melanogaster OX=7227 GN=CCT6 PE=1 SV=1	2	1	2	1	19981838
High	Q24492	Replication protein A 70 kDa DNA-binding subunit OS=Drosophila melanogaster OX=7227 GN=RpA-70 PE=1 SV=1	13	6	9	6	1.98806e+07
High	Q7KN75	Dodeca-satellite-binding protein 1, isoform A OS=Drosophila melanogaster OX=7227 GN=Dp1 PE=1 SV=1	9	7	10	7	19867379
High	Q9VW47	Mediator of RNA polymerase II transcription subunit 12 OS=Drosophila melanogaster OX=7227 GN=kto PE=1 SV=2	2	4	5	4	1.98574e+07
High	M9PCQ6	Discs large 5, isoform C OS=Drosophila melanogaster OX=7227 GN=Dlg5 PE=1 SV=1	4	5	6	5	19812207
High	Q9W141	Putative ATP synthase subunit f, mitochondrial OS=Drosophila melanogaster OX=7227 GN=ATPsynF PE=3 SV=1	22	3	4	3	19772478
High	A4V4I8	Shibire, isoform F OS=Drosophila melanogaster OX=7227 GN=shi PE=1 SV=1	12	7	10	7	1.94029e+07
High	P92177	14-3-3 protein epsilon OS=Drosophila melanogaster OX=7227 GN=14-3-3epsilon PE=1 SV=2	13	2	3	1	1.93736e+07
High	E1JH57	Mars, isoform B OS=Drosophila melanogaster OX=7227 GN=mars PE=1 SV=1	6	3	5	3	1.93404e+07
High	Q7JQN4	LD15481p OS=Drosophila melanogaster OX=7227 GN=Rs1 PE=1 SV=1	5	3	4	3	1.93012e+07
Medium	Q9VXN2	Protein stunted OS=Drosophila melanogaster OX=7227 GN=sun PE=1 SV=1	25	1	1	1	19228276
High	X2JDP6	Nucleosome-destabilizing factor, isoform C OS=Drosophila melanogaster OX=7227 GN=Ndf PE=4 SV=1	4	1	1	1	19098174
High	Q9V3Y4	LD43650p OS=Drosophila melanogaster OX=7227 GN=Mtch PE=1 SV=1	12	3	5	3	1.88166e+07
High	Q9VHP0	ATP-dependent RNA helicase bel OS=Drosophila melanogaster OX=7227 GN=bel PE=1 SV=1	5	3	3	2	18517978
High	A0A0B4LGB7	Calcium-transporting ATPase OS=Drosophila melanogaster OX=7227 GN=SERCA PE=1 SV=1	3	2	2	2	1.85073e+07
High	Q9VI58	Terminal uridylyltransferase Tailor OS=Drosophila melanogaster OX=7227 GN=Tailor PE=1 SV=1	2	1	2	1	18498081
High	Q7K4L8	LD33749p OS=Drosophila melanogaster OX=7227 GN=Dmel\CG7878 PE=1 SV=1	6	4	5	3	18321916
High	A0A0B4LFL3	Eukaryotic translation elongation factor 1 beta, isoform C OS=Drosophila melanogaster OX=7227 GN=eEF1beta PE=3 SV=1	20	3	3	3	18125838
High	O62619	Pyruvate kinase OS=Drosophila melanogaster OX=7227 GN=PyK PE=2 SV=2	12	5	7	5	1.80885e+07
High	Q9VK69	T-complex protein 1 subunit delta OS=Drosophila melanogaster OX=7227 GN=CCT4 PE=1 SV=1	4	1	2	1	17998078
High	A4V303	T-complex protein 1 subunit gamma OS=Drosophila melanogaster OX=7227 GN=CCT3 PE=1 SV=1	10	4	5	4	17709190
High	P05205	Heterochromatin protein 1 OS=Drosophila melanogaster OX=7227 GN=Su(var)205 PE=1 SV=2	8	2	2	2	17591460
High	O18413	26S proteasome regulatory subunit 8 OS=Drosophila melanogaster OX=7227 GN=Rpt6 PE=1 SV=2	6	2	2	2	1.75719e+07
High	Q9VGG9	RE35509p OS=Drosophila melanogaster OX=7227 GN=CG14729 PE=1 SV=4	5	5	6	5	1.72879e+07
High	Q01604	Phosphoglycerate kinase OS=Drosophila melanogaster OX=7227 GN=Pgk PE=2 SV=2	9	3	5	3	1.72874e+07
High	Q7K3J0	Chaperonin containing TCP1 subunit 8 OS=Drosophila melanogaster OX=7227 GN=CCT8 PE=1 SV=1	3	2	3	2	1.71484e+07
High	Q9W140	SD02086p OS=Drosophila melanogaster OX=7227 GN=Dmel\CG3548 PE=1 SV=1	8	3	3	3	17131159
High	Q4ABD8	Histone H1 OS=Drosophila melanogaster OX=7227 GN=His1:CG33807 PE=3 SV=1	8	2	7	2	1.70625e+07
High	Q9VYW3	GEO08380p1 OS=Drosophila melanogaster OX=7227 GN=RPA3 PE=1 SV=1	11	1	1	1	17059650
High	Q9VAN7	Phosphoglycerate mutase OS=Drosophila melanogaster OX=7227 GN=Pglym78 PE=1 SV=2	15	3	3	3	1.70464e+07
High	Q9VUB5	UpSET, isoform A OS=Drosophila melanogaster OX=7227 GN=upSET PE=1 SV=3	3	5	5	5	1.70365e+07
High	Q7K0D8	Nuclear pore complex protein Nup50 OS=Drosophila melanogaster OX=7227 GN=Nup50 PE=2 SV=1	6	3	4	3	1.6991e+07
High	O44437	Small nuclear ribonucleoprotein Sm D3 OS=Drosophila melanogaster OX=7227 GN=SmD3 PE=1 SV=1	7	2	2	2	16951500
High	Q9XYZ9	Glutathione S transferase E12, isoform A OS=Drosophila melanogaster OX=7227 GN=GstE12 PE=1 SV=1	7	1	1	1	16932970
High	Q9W3C2	Ribosome biogenesis protein NOP53 OS=Drosophila melanogaster OX=7227 GN=CG1785 PE=2 SV=1	7	2	2	2	16903192
High	Q9VI54	LD29489p OS=Drosophila melanogaster OX=7227 GN=Dmel\CG1965 PE=1 SV=3	6	5	7	5	16787126
High	Q9VP57	LD15904p OS=Drosophila melanogaster OX=7227 GN=pzg PE=1 SV=1	6	4	6	4	1.67614e+07
High	Q59DP9	Calcium-transporting ATPase OS=Drosophila melanogaster OX=7227 GN=PMCA PE=1 SV=3	3	2	2	2	1.66396e+07
High	Q9VB05	ALG-2 interacting protein X OS=Drosophila melanogaster OX=7227 GN=ALiX PE=1 SV=1	2	1	1	1	16514845
High	Q9W0R7	Ada2a-containing complex component 3, isoform B OS=Drosophila melanogaster OX=7227 GN=Atac3 PE=4 SV=3	14	4	4	4	16513588
High	Q9V3G7	26S proteasome non-ATPase regulatory subunit 6 OS=Drosophila melanogaster OX=7227 GN=Rpn7 PE=2 SV=1	11	4	4	4	16393802
High	Q8IQZ7	FI19014p1 OS=Drosophila melanogaster OX=7227 GN=Fim PE=1 SV=1	2	1	2	1	16392942
High	Q8MSW0	Isoleucyl-tRNA synthetase, isoform A OS=Drosophila melanogaster OX=7227 GN=IleRS PE=1 SV=1	4	5	5	5	1.6376e+07
High	A0A0B4LGF5	Optic atrophy 1, isoform C OS=Drosophila melanogaster OX=7227 GN=Opa1 PE=1 SV=1	8	7	9	7	1.61908e+07
Medium	Q9VN93	Putative cysteine proteinase CG12163 OS=Drosophila melanogaster OX=7227 GN=CG12163 PE=2 SV=2	1	1	1	1	16124887
High	A4V0N4	MIP16230p OS=Drosophila melanogaster OX=7227 GN=Vha68-2 PE=1 SV=1	6	3	3	3	1.59691e+07
High	P54622	Single-stranded DNA-binding protein, mitochondrial OS=Drosophila melanogaster OX=7227 GN=mtSSB PE=1 SV=2	49	6	6	6	1.59241e+07
High	A1ZBT5	Mediator of RNA polymerase II transcription subunit 8 OS=Drosophila melanogaster OX=7227 GN=MED8 PE=2 SV=1	6	1	1	1	15901817
High	Q9V3D2	Oxygen-dependent coproporphyrinogen-III oxidase OS=Drosophila melanogaster OX=7227 GN=Coprox PE=2 SV=1	14	4	4	4	1.58449e+07
High	Q7JRJ9	Inner centromere protein, isoform A OS=Drosophila melanogaster OX=7227 GN=Incenp PE=1 SV=1	3	1	2	1	15818921
High	Q8SX57	LD44221p OS=Drosophila melanogaster OX=7227 GN=CG11005 PE=1 SV=1	10	2	3	2	15507115
High	Q9VD52	LD21931p OS=Drosophila melanogaster OX=7227 GN=CDC40 PE=1 SV=1	12	5	7	5	1.54611e+07
High	Q9W2D9	Eukaryotic translation initiation factor 3 subunit K OS=Drosophila melanogaster OX=7227 GN=eIF3k PE=2 SV=1	9	2	3	2	1.54213e+07
High	A1Z6L9	FI21274p1 OS=Drosophila melanogaster OX=7227 GN=Trap1 PE=1 SV=1	5	3	5	3	15327492
Medium	Q9VHL1	LD40589p OS=Drosophila melanogaster OX=7227 GN=Dmel\CG9839 PE=1 SV=1	1	1	1	1	15201094
High	A1Z803	FI02892p OS=Drosophila melanogaster OX=7227 GN=Marc PE=1 SV=1	3	1	1	1	15018769
Medium	Q9VWQ7	GEO10539p1 OS=Drosophila melanogaster OX=7227 GN=Dmel\CG6891 PE=1 SV=1	7	1	1	1	14948779
High	Q9VGL0	LD43047p OS=Drosophila melanogaster OX=7227 GN=Dmel\CG14712 PE=1 SV=3	1	1	3	1	14922630
High	Q9VN44	FI07923p OS=Drosophila melanogaster OX=7227 GN=Karybeta3 PE=1 SV=1	3	2	2	2	1.48743e+07
High	Q8T0M2	GH22734p OS=Drosophila melanogaster OX=7227 GN=CG7701 PE=1 SV=1	2	2	3	2	14831906
High	Q9VM69	CG10206-PA OS=Drosophila melanogaster OX=7227 GN=nop5 PE=1 SV=2	3	1	2	1	1.4714e+07
High	Q8MRG6	Precursor RNA processing 3, isoform B OS=Drosophila melanogaster OX=7227 GN=Prp3 PE=1 SV=1	8	4	4	4	1.46224e+07
High	Q9VJJ8	LD30602p OS=Drosophila melanogaster OX=7227 GN=mtgo PE=1 SV=2	3	3	5	3	14615573
High	Q9VXE6	Nuclear pore complex protein Nup153 OS=Drosophila melanogaster OX=7227 GN=Nup153 PE=1 SV=4	3	4	4	4	1.4442e+07
High	M9PEC8	Dynein heavy chain 64C, isoform G OS=Drosophila melanogaster OX=7227 GN=Dhc64C PE=1 SV=1	2	9	10	9	1.44198e+07
High	Q8IML9	105 kDa Doa protein kinase OS=Drosophila melanogaster OX=7227 GN=Doa PE=1 SV=2	1	1	2	1	14383109
High	Q9V3F3	Transcription termination factor, mitochondrial OS=Drosophila melanogaster OX=7227 GN=mTTF PE=2 SV=1	4	1	2	1	14338277
High	Q94901	RNA-binding protein lark OS=Drosophila melanogaster OX=7227 GN=lark PE=1 SV=1	13	4	5	4	1.4303e+07
High	Q9VU76	Combover, isoform A OS=Drosophila melanogaster OX=7227 GN=cmb PE=1 SV=2	5	5	6	5	14101718
High	Q9VFV9	DnaJ-like-2, isoform A OS=Drosophila melanogaster OX=7227 GN=Droj2 PE=1 SV=1	3	1	1	1	14086042
High	A0A0B4LGT9	Uncharacterized protein, isoform B OS=Drosophila melanogaster OX=7227 GN=Dmel\CG9667 PE=1 SV=1	6	1	1	1	14062582
High	Q0KHU5	Lysophosphatidylcholine acyltransferase OS=Drosophila melanogaster OX=7227 GN=LPCAT PE=2 SV=1	4	2	2	2	14053888
High	P49846	Transcription initiation factor TFIID subunit 5 OS=Drosophila melanogaster OX=7227 GN=Taf5 PE=1 SV=1	3	2	2	2	1.37885e+07
High	P29844	Endoplasmic reticulum chaperone BiP OS=Drosophila melanogaster OX=7227 GN=Hsc70-3 PE=1 SV=2	12	5	7	4	1.37591e+07
High	A0A0B4K700	Mini spindles, isoform D OS=Drosophila melanogaster OX=7227 GN=msps PE=1 SV=1	4	6	8	6	1.37027e+07
High	A0A0B4KHN1	Cheerio, isoform N OS=Drosophila melanogaster OX=7227 GN=cher PE=1 SV=1	2	5	6	5	1.36717e+07
High	Q9VEC1	Mediator of RNA polymerase II transcription subunit 17 OS=Drosophila melanogaster OX=7227 GN=MED17 PE=1 SV=1	5	2	3	2	13561326
Medium	Q9VDC3	AP complex subunit sigma OS=Drosophila melanogaster OX=7227 GN=AP-2sigma PE=1 SV=1	5	1	1	1	13494280
High	Q7K3M5	DEAH-box helicase 15, isoform A OS=Drosophila melanogaster OX=7227 GN=Dhx15 PE=1 SV=1	3	2	2	2	1.33127e+07
High	Q7K2I4	Peptidyl-prolyl cis-trans isomerase OS=Drosophila melanogaster OX=7227 GN=Dmel\CG7768 PE=2 SV=1	13	2	2	2	13265037
High	A1Z7S0	Receptor mediated endocytosis 8, isoform A OS=Drosophila melanogaster OX=7227 GN=Rme-8 PE=1 SV=1	2	4	4	4	13262258
High	O01666	ATP synthase subunit gamma, mitochondrial OS=Drosophila melanogaster OX=7227 GN=ATPsyngamma PE=2 SV=2	7	2	2	2	13198183
High	Q9VK56	Multidrug-Resistance like protein 1, isoform A OS=Drosophila melanogaster OX=7227 GN=MRP PE=1 SV=4	5	5	8	5	12845089
High	Q9W1H4	DNA ligase 1 OS=Drosophila melanogaster OX=7227 GN=DNAlig1 PE=1 SV=2	2	1	1	1	12783105
High	X2J5G6	Ribosomal protein L7, isoform B OS=Drosophila melanogaster OX=7227 GN=RpL7 PE=4 SV=1	15	3	3	3	1.27403e+07
High	Q9VMX0	39S ribosomal protein L28, mitochondrial OS=Drosophila melanogaster OX=7227 GN=mRpL28 PE=2 SV=1	4	1	1	1	12605827
High	Q9VAY6	BCAS2 OS=Drosophila melanogaster OX=7227 GN=BCAS2 PE=1 SV=1	4	1	2	1	12575129
High	Q9VSL8	Rhea, isoform B OS=Drosophila melanogaster OX=7227 GN=rhea PE=1 SV=1	2	5	6	5	1.24064e+07
High	Q8SXY6	Transmembrane emp24 domain-containing protein bai OS=Drosophila melanogaster OX=7227 GN=bai PE=2 SV=1	5	1	1	1	12360164
High	P49847	Transcription initiation factor TFIID subunit 6 OS=Drosophila melanogaster OX=7227 GN=Taf6 PE=1 SV=2	4	2	2	2	12074724
High	Q24253	AP complex subunit beta OS=Drosophila melanogaster OX=7227 GN=AP-1-2beta PE=1 SV=1	2	2	3	2	12047716
High	Q9VLR5	RNA polymerase II transcriptional coactivator OS=Drosophila melanogaster OX=7227 GN=Ssb-c31a PE=2 SV=1	9	1	1	1	11979303
High	P02517	Heat shock protein 26 OS=Drosophila melanogaster OX=7227 GN=Hsp26 PE=1 SV=2	14	2	5	2	1.19612e+07
High	Q9VFF0	GH01077p OS=Drosophila melanogaster OX=7227 GN=UQCR-C1 PE=1 SV=2	11	4	4	4	1.19589e+07
High	Q9VLK1	U3 small nucleolar ribonucleoprotein protein MPP10 OS=Drosophila melanogaster OX=7227 GN=Dmel\CG13097 PE=1 SV=1	12	6	7	6	1.18223e+07
High	Q9V3H2	26S proteasome non-ATPase regulatory subunit 14 OS=Drosophila melanogaster OX=7227 GN=Rpn11 PE=1 SV=1	16	3	3	3	11821279
High	M9PFP3	TBP-associated factor 4, isoform G OS=Drosophila melanogaster OX=7227 GN=Taf4 PE=1 SV=1	4	2	3	2	1.17446e+07
High	Q7KVQ0	Probable H/ACA ribonucleoprotein complex subunit 1 OS=Drosophila melanogaster OX=7227 GN=CG4038 PE=2 SV=1	12	2	3	2	11725801
High	Q9VWC7	FI02109p OS=Drosophila melanogaster OX=7227 GN=lincRNA.1023 PE=1 SV=1	8	5	6	5	1.15975e+07
High	Q9VXQ0	Mitochondrial ribosomal protein L3 OS=Drosophila melanogaster OX=7227 GN=mRpL3 PE=1 SV=2	6	1	1	1	11412560
High	O96607	Homer OS=Drosophila melanogaster OX=7227 GN=homer PE=1 SV=1	4	1	2	1	11326360
High	Q9VPJ9	Uncharacterized protein, isoform B OS=Drosophila melanogaster OX=7227 GN=CK02656 PE=1 SV=2	2	1	1	1	11299103
High	M9MRT6	Rap1 GTPase, isoform B OS=Drosophila melanogaster OX=7227 GN=Rap1 PE=4 SV=1	8	1	2	1	11236741
High	Q8I0S9	Methylcrotonoyl-CoA carboxylase 1, isoform B OS=Drosophila melanogaster OX=7227 GN=Mccc1 PE=1 SV=1	9	4	4	4	1.12336e+07
High	Q9VLD6	Borealin OS=Drosophila melanogaster OX=7227 GN=borr PE=1 SV=1	4	1	3	1	11155177
High	Q9VWH4	Probable isocitrate dehydrogenase [NAD] subunit alpha, mitochondrial OS=Drosophila melanogaster OX=7227 GN=Idh3a PE=2 SV=1	14	4	4	4	1.10446e+07
High	Q9XYU0	DNA replication licensing factor Mcm7 OS=Drosophila melanogaster OX=7227 GN=Mcm7 PE=1 SV=1	3	2	2	2	1.10385e+07
High	Q9VN39	RE74585p OS=Drosophila melanogaster OX=7227 GN=Dmel\CG9775 PE=1 SV=1	19	7	7	7	1.10049e+07
High	Q0E9B6	40S ribosomal protein S11 OS=Drosophila melanogaster OX=7227 GN=RpS11 PE=1 SV=1	5	1	2	1	10990683
High	Q8T4G5	SD01613p OS=Drosophila melanogaster OX=7227 GN=AFG3L2 PE=1 SV=1	6	3	3	3	1.09377e+07
High	Q9V3V0	DXl6 protein OS=Drosophila melanogaster OX=7227 GN=x16 PE=1 SV=1	11	2	4	2	10806018
High	Q9V3P3	LD45860p OS=Drosophila melanogaster OX=7227 GN=REG PE=1 SV=1	5	1	1	1	10803621
High	Q8MRW1	SD19278p OS=Drosophila melanogaster OX=7227 GN=Tim23 PE=1 SV=1	28	3	3	3	10726053
High	Q9VQQ6	FI18122p1 OS=Drosophila melanogaster OX=7227 GN=Snx1 PE=1 SV=1	7	3	3	3	1.07179e+07
High	A0A0B4K7U5	Lingerer, isoform H OS=Drosophila melanogaster OX=7227 GN=lig PE=1 SV=1	2	2	4	2	10688168
High	Q9V7Y2	Sphingosine-1-phosphate lyase OS=Drosophila melanogaster OX=7227 GN=Sply PE=1 SV=1	8	3	4	3	1.06458e+07
High	Q9W3K4	LD45266p OS=Drosophila melanogaster OX=7227 GN=Dmel\CG1575 PE=2 SV=1	1	1	2	1	10601549
High	P08266	DNA-directed RNA polymerase II subunit RPB2 OS=Drosophila melanogaster OX=7227 GN=RpII140 PE=2 SV=2	2	2	3	2	10509594
High	Q9VIH1	CG9273 protein OS=Drosophila melanogaster OX=7227 GN=RPA2 PE=1 SV=2	22	3	3	3	10502976
High	A0A0B4K6K9	La related protein, isoform F OS=Drosophila melanogaster OX=7227 GN=larp PE=1 SV=1	5	3	3	3	1.04989e+07
High	Q9W1N3	Levy, isoform A OS=Drosophila melanogaster OX=7227 GN=levy PE=1 SV=1	16	1	1	1	10453471
Medium	Q9VDZ7	Mitochondrial import inner membrane translocase subunit TIM44 OS=Drosophila melanogaster OX=7227 GN=CG117799 PE=1 SV=1	4	1	1	1	10354876
High	X2JG22	Uncharacterized protein, isoform D OS=Drosophila melanogaster OX=7227 GN=PRP4 PE=1 SV=1	2	1	1	1	10207454
High	Q9VCC6	GM05240p OS=Drosophila melanogaster OX=7227 GN=Dmel\CG6178 PE=1 SV=1	4	2	2	2	10142157
High	P53034	Replication factor C subunit 2 OS=Drosophila melanogaster OX=7227 GN=RfC4 PE=1 SV=1	12	3	4	3	1.01333e+07
High	X2JA43	Nucleostemin 3, isoform B OS=Drosophila melanogaster OX=7227 GN=Ns3 PE=4 SV=1	1	1	2	1	9956843
High	O44424	Splicing factor ESS-2 homolog OS=Drosophila melanogaster OX=7227 GN=Es2 PE=1 SV=2	2	1	1	1	9880818
High	P52295	Importin subunit alpha OS=Drosophila melanogaster OX=7227 GN=Pen PE=1 SV=2	7	3	3	3	9859232
High	Q9W047	LD30049p OS=Drosophila melanogaster OX=7227 GN=LD30049 PE=2 SV=1	3	1	1	1	9818958
High	Q9W3N9	LD24105p OS=Drosophila melanogaster OX=7227 GN=154229_at PE=1 SV=1	5	1	2	1	9.80127e+06
High	Q9VVI0	SD09427p OS=Drosophila melanogaster OX=7227 GN=U4-U6-60K PE=1 SV=1	5	2	2	2	9752530
High	Q9VXG1	Zinc finger protein hangover OS=Drosophila melanogaster OX=7227 GN=hang PE=1 SV=4	2	3	3	3	9.74863e+06
High	O76994	GM13959p OS=Drosophila melanogaster OX=7227 GN=Ip259 PE=2 SV=1	7	2	2	2	9744211
High	E1JHV7	Enhancer of bithorax, isoform F OS=Drosophila melanogaster OX=7227 GN=E(bx) PE=1 SV=1	2	2	2	2	9713939
High	A0A0B4JD97	Transforming acidic coiled-coil protein, isoform K OS=Drosophila melanogaster OX=7227 GN=tacc PE=1 SV=1	2	2	2	2	9609940
High	A4V4A1	Kinesin-like protein OS=Drosophila melanogaster OX=7227 GN=Klp10A PE=1 SV=1	4	3	3	3	9.55773e+06
High	A0A0B4LFL2	Eukaryotic translation initiation factor 3 subunit C OS=Drosophila melanogaster OX=7227 GN=eIF3c PE=3 SV=1	2	2	2	2	9514026
High	M9PBZ3	Split ends, isoform H OS=Drosophila melanogaster OX=7227 GN=spen PE=1 SV=1	2	7	8	7	9.5109e+06
High	Q9VBV8	Mannosyltransferase OS=Drosophila melanogaster OX=7227 GN=Alg9 PE=2 SV=1	1	1	1	1	9442525
High	X2JEM4	GEO07185p1 OS=Drosophila melanogaster OX=7227 GN=RpS28b PE=2 SV=1	38	3	3	3	9.39324e+06
Medium	X2JA11	Uncharacterized protein, isoform B OS=Drosophila melanogaster OX=7227 GN=EG:BACR19J1.2 PE=1 SV=1	6	1	1	1	9227520
Medium	Q9VEJ2	Nucleolar protein 14 homolog OS=Drosophila melanogaster OX=7227 GN=l(3)07882 PE=2 SV=2	1	1	1	1	9216877
High	Q9W0S7	Staphylococcal nuclease domain-containing protein 1 OS=Drosophila melanogaster OX=7227 GN=Tudor-SN PE=1 SV=1	3	2	2	2	9140241
High	Q9V3W7	LD40489p OS=Drosophila melanogaster OX=7227 GN=SF2 PE=1 SV=1	11	3	4	3	9138146
High	X2J5T3	Rab6, isoform B OS=Drosophila melanogaster OX=7227 GN=Rab6 PE=1 SV=1	4	1	1	1	9030681
High	Q9VCK0	Eukaryotic translation initiation factor 3 subunit D-1 OS=Drosophila melanogaster OX=7227 GN=eIF3d1 PE=1 SV=1	10	3	3	3	9.02081e+06
High	Q9VI20	FI17865p1 OS=Drosophila melanogaster OX=7227 GN=gzl PE=1 SV=1	1	1	1	1	8862414
Medium	Q9VL02	GH08677p OS=Drosophila melanogaster OX=7227 GN=nmd PE=2 SV=1	4	1	1	1	8647587
High	A0A0B4K849	Hu li tai shao, isoform O OS=Drosophila melanogaster OX=7227 GN=hts PE=1 SV=1	1	1	2	1	8601025
High	A1Z9E3	Elongation factor Tu OS=Drosophila melanogaster OX=7227 GN=mEFTu1 PE=1 SV=1	13	4	6	4	8571346
High	Q9VH92	DUNC-115m OS=Drosophila melanogaster OX=7227 GN=Unc-115b PE=2 SV=2	7	3	4	3	8.51923e+06
High	A8DY81	Not1, isoform C OS=Drosophila melanogaster OX=7227 GN=Not1 PE=1 SV=1	2	2	3	2	8.48901e+06
High	Q9VWK5	GH15225p OS=Drosophila melanogaster OX=7227 GN=Ulp1 PE=1 SV=1	4	4	4	4	8.38958e+06
Medium	P45594	Cofilin/actin-depolymerizing factor homolog OS=Drosophila melanogaster OX=7227 GN=tsr PE=1 SV=1	7	1	1	1	8.3805e+06
High	Q9XZ61	Ubiquitin carboxyl-terminal hydrolase OS=Drosophila melanogaster OX=7227 GN=Uch-L5 PE=1 SV=1	9	2	2	2	8.28565e+06
High	M9NFL1	Eukaryotic translation initiation factor 5B, isoform D OS=Drosophila melanogaster OX=7227 GN=eIF5B PE=1 SV=1	2	1	1	1	8227824
High	Q9VJG2	Uncharacterized protein OS=Drosophila melanogaster OX=7227 GN=cg12288 PE=1 SV=1	3	1	1	1	8159236
High	M9PFZ1	Nopp140, isoform E OS=Drosophila melanogaster OX=7227 GN=Nopp140 PE=1 SV=1	2	1	1	1	8152146
High	O76742	CG5915 protein OS=Drosophila melanogaster OX=7227 GN=Rab7 PE=1 SV=1	18	3	3	3	8.10221e+06
High	Q9V405	26S proteasome regulatory complex subunit p48A OS=Drosophila melanogaster OX=7227 GN=Rpt3 PE=1 SV=1	6	2	3	2	8062084
High	Q5BIJ2	Serine/threonine protein phosphatase 2A regulatory subunit OS=Drosophila melanogaster OX=7227 GN=wrd PE=1 SV=1	2	1	2	1	8057581
High	Q7K012	Brahma associated protein 55kD OS=Drosophila melanogaster OX=7227 GN=Bap55 PE=1 SV=1	3	1	1	1	8.0168e+06
High	A1Z6H7	Nuclear pore membrane glycoprotein 210 OS=Drosophila melanogaster OX=7227 GN=Gp210 PE=1 SV=1	3	4	4	4	7.98046e+06
High	P20439	G2/mitotic-specific cyclin-B OS=Drosophila melanogaster OX=7227 GN=CycB PE=1 SV=2	2	1	1	1	7929930
High	Q8MRM6	GH15213p OS=Drosophila melanogaster OX=7227 GN=Dmel\CG12065 PE=1 SV=1	4	2	2	2	7929554
High	O02195	Eukaryotic translation initiation factor 3 subunit I OS=Drosophila melanogaster OX=7227 GN=eIF3i PE=1 SV=1	13	3	3	3	7.87971e+06
High	Q9VH81	GH12714p OS=Drosophila melanogaster OX=7227 GN=PpD3 PE=1 SV=1	3	1	2	1	7.87701e+06
High	Q9VUC6	Formin-like protein OS=Drosophila melanogaster OX=7227 GN=Frl PE=1 SV=3	1	1	2	1	7850093
High	Q3YMU0	Protein disulfide-isomerase (Fragment) OS=Drosophila melanogaster OX=7227 GN=ERp60 PE=1 SV=1	11	3	4	3	7845977
High	Q9VA91	40S ribosomal protein S7 OS=Drosophila melanogaster OX=7227 GN=RpS7 PE=1 SV=1	13	2	2	2	7.83784e+06
High	Q9VBX3	Vig2, isoform B OS=Drosophila melanogaster OX=7227 GN=vig2 PE=1 SV=2	3	1	1	1	7.80791e+06
High	Q9W391	Probable phosphorylase b kinase regulatory subunit alpha OS=Drosophila melanogaster OX=7227 GN=CG7766 PE=1 SV=2	2	2	2	2	7.79012e+06
High	Q7KTK9	Midline uncoordinated, isoform A OS=Drosophila melanogaster OX=7227 GN=muc PE=1 SV=1	2	1	1	1	7.68773e+06
High	Q2PE12	GEO10659p1 OS=Drosophila melanogaster OX=7227 GN=Tina-1 PE=1 SV=1	19	1	3	1	7607605
Medium	A8JUQ9	Vav guanine nucleotide exchange factor, isoform C OS=Drosophila melanogaster OX=7227 GN=Vav PE=1 SV=1	2	1	1	1	7567312
High	M9PFN1	RuvB-like helicase OS=Drosophila melanogaster OX=7227 GN=rept PE=3 SV=1	8	3	3	3	7.56695e+06
High	Q9VAC1	GM14349p OS=Drosophila melanogaster OX=7227 GN=anon-WO0153538.36 PE=1 SV=1	3	1	1	1	7546957
High	Q9W402	NADH dehydrogenase (Ubiquinone) B16.6 subunit, isoform A OS=Drosophila melanogaster OX=7227 GN=ND-B16.6 PE=1 SV=1	20	2	4	2	7.50702e+06
High	Q9VNI3	Histone PARylation factor 1-like OS=Drosophila melanogaster OX=7227 GN=CG1218 PE=1 SV=2	2	1	1	1	7.48244e+06
High	M9PI41	Non-specific serine/threonine protein kinase OS=Drosophila melanogaster OX=7227 GN=sti PE=1 SV=1	1	2	2	2	7.47508e+06
High	A1Z9J3	Short stop, isoform H OS=Drosophila melanogaster OX=7227 GN=shot PE=1 SV=1	2	11	13	11	7.42127e+06
Medium	O62621	Coatomer subunit beta' OS=Drosophila melanogaster OX=7227 GN=beta'COP PE=2 SV=2	1	1	1	1	7398085
High	Q9VA69	Prolyl 4-hydroxylase alpha-related protein PH4[alpha]EFB OS=Drosophila melanogaster OX=7227 GN=PH4alphaEFB PE=1 SV=2	5	2	4	2	7.285e+06
High	Q7KMP8	26S proteasome regulatory complex subunit p39A OS=Drosophila melanogaster OX=7227 GN=Rpn9 PE=1 SV=1	9	2	3	2	7.17261e+06
High	Q9Y105	Probable glutamine--tRNA ligase OS=Drosophila melanogaster OX=7227 GN=GlnRS PE=2 SV=1	2	1	1	1	7162051
High	Q9VG84	DNA ligase OS=Drosophila melanogaster OX=7227 GN=DNAlig3 PE=1 SV=3	4	2	3	2	7157439
High	Q8MRM0	GH16740p OS=Drosophila melanogaster OX=7227 GN=GstT4 PE=1 SV=1	12	2	3	2	7.15484e+06
High	Q7JQT9	LD47550p OS=Drosophila melanogaster OX=7227 GN=Dmel\CG1671 PE=1 SV=1	1	1	1	1	7.14979e+06
High	Q8IQQ0	Neural conserved at 73EF, isoform F OS=Drosophila melanogaster OX=7227 GN=Nc73EF PE=1 SV=1	4	2	2	2	7.14206e+06
High	E1JJ72	Transcription initiation factor TFIID subunit OS=Drosophila melanogaster OX=7227 GN=Taf1 PE=1 SV=1	3	4	4	4	7.08796e+06
High	Q9VYU5	Karl, isoform A OS=Drosophila melanogaster OX=7227 GN=Karl PE=4 SV=2	3	1	1	1	7.06697e+06
High	Q9VI84	LD17053p OS=Drosophila melanogaster OX=7227 GN=Dmel\CG1227 PE=2 SV=1	6	1	1	1	7.06423e+06
High	Q9VKD8	RE11167p OS=Drosophila melanogaster OX=7227 GN=Dmel\CG6686 PE=1 SV=1	4	3	3	3	7041234
High	Q9VU43	FI04407p OS=Drosophila melanogaster OX=7227 GN=Srrm1 PE=1 SV=1	2	1	1	1	7.00351e+06
High	Q24368	Chromatin-remodeling complex ATPase chain Iswi OS=Drosophila melanogaster OX=7227 GN=Iswi PE=1 SV=1	4	4	4	4	7.00085e+06
High	M9PC99	Secretory 24CD, isoform C OS=Drosophila melanogaster OX=7227 GN=Sec24CD PE=1 SV=1	1	1	2	1	6.99736e+06
High	X2JAF1	Lava lamp, isoform D OS=Drosophila melanogaster OX=7227 GN=lva PE=4 SV=1	3	6	7	6	6946864
High	Q8IPN8	L82C OS=Drosophila melanogaster OX=7227 GN=mtd PE=1 SV=1	4	2	4	2	6.93849e+06
High	Q9VRP3	AT08565p OS=Drosophila melanogaster OX=7227 GN=Txl PE=1 SV=1	4	1	1	1	6.89957e+06
High	Q7KUD4	Calcium-independent phospholipase A2 VIA, isoform B OS=Drosophila melanogaster OX=7227 GN=iPLA2-VIA PE=1 SV=1	1	1	1	1	6815924
High	Q9VZL3	Sc2 OS=Drosophila melanogaster OX=7227 GN=Sc2 PE=1 SV=1	5	1	1	1	6800567
High	Q7KVQ7	Transport and golgi organization 5, isoform B OS=Drosophila melanogaster OX=7227 GN=Tango5 PE=1 SV=1	2	1	1	1	6.79178e+06
High	Q9VUA0	G patch domain-containing protein 1 homolog OS=Drosophila melanogaster OX=7227 GN=CG8833 PE=2 SV=1	5	3	3	3	6.75825e+06
High	Q8INB6	Gilgamesh, isoform C OS=Drosophila melanogaster OX=7227 GN=gish PE=1 SV=2	5	2	2	2	6.74886e+06
High	Q494M1	DNA topoisomerase I OS=Drosophila melanogaster OX=7227 GN=Top1 PE=1 SV=1	4	3	3	3	6.64998e+06
High	O61491	Flotillin-1 OS=Drosophila melanogaster OX=7227 GN=Flo1 PE=2 SV=1	9	3	3	3	6.6463e+06
High	Q9VV79	BcDNA.LD24702 OS=Drosophila melanogaster OX=7227 GN=spd-2 PE=1 SV=2	1	1	1	1	6.47103e+06
Medium	A0A0B4LGQ1	Superoxide dismutase OS=Drosophila melanogaster OX=7227 GN=Sod2 PE=3 SV=1	4	1	1	1	6.45021e+06
High	Q9W3G0	Phosphatidylinositol glycan anchor biosynthesis class T OS=Drosophila melanogaster OX=7227 GN=PIG-T PE=2 SV=1	2	1	1	1	6.44413e+06
High	Q9VNA3	GH21273p OS=Drosophila melanogaster OX=7227 GN=BEST:LD29996 PE=1 SV=1	11	1	2	1	6.41931e+06
High	Q9VC52	Protoporphyrinogen oxidase OS=Drosophila melanogaster OX=7227 GN=Ppox PE=1 SV=1	3	2	2	2	6.37148e+06
High	Q95RU0	Protein cueball OS=Drosophila melanogaster OX=7227 GN=cue PE=1 SV=1	4	2	3	2	6303793
High	Q9V9X4	Methylthioribose-1-phosphate isomerase OS=Drosophila melanogaster OX=7227 GN=CG11334 PE=2 SV=1	3	1	1	1	6.30217e+06
High	A4V1Y6	Trithorax-like, isoform F OS=Drosophila melanogaster OX=7227 GN=Trl PE=1 SV=1	2	1	2	1	6280302
High	A8JNW4	Mediator of RNA polymerase II transcription subunit 13 OS=Drosophila melanogaster OX=7227 GN=skd PE=1 SV=1	4	5	6	5	6.26875e+06
Medium	X2JAZ6	Charybde, isoform E OS=Drosophila melanogaster OX=7227 GN=chrb PE=4 SV=1	3	1	1	1	6.21858e+06
High	A4UZZ4	Alpha-1,4 glucan phosphorylase OS=Drosophila melanogaster OX=7227 GN=GlyP PE=1 SV=1	4	3	3	3	6.21469e+06
Medium	Q8MUJ1	Protein eiger OS=Drosophila melanogaster OX=7227 GN=egr PE=1 SV=1	2	1	1	1	6.20169e+06
High	P54359	Septin-2 OS=Drosophila melanogaster OX=7227 GN=Sep2 PE=2 SV=2	6	3	3	3	6.16022e+06
High	P52304	Serine/threonine-protein kinase polo OS=Drosophila melanogaster OX=7227 GN=polo PE=1 SV=2	2	1	1	1	6.11741e+06
High	M9PB90	Cullin-associated and neddylation-dissociated 1, isoform B OS=Drosophila melanogaster OX=7227 GN=Cand1 PE=1 SV=1	2	2	2	2	6.11237e+06
High	P54385	Glutamate dehydrogenase, mitochondrial OS=Drosophila melanogaster OX=7227 GN=Gdh PE=1 SV=2	6	3	4	3	6.07495e+06
High	P54351	Vesicle-fusing ATPase 2 OS=Drosophila melanogaster OX=7227 GN=Nsf2 PE=2 SV=2	1	1	1	1	5985688
High	P29845	Heat shock 70 kDa protein cognate 5 OS=Drosophila melanogaster OX=7227 GN=Hsc70-5 PE=1 SV=2	5	3	3	3	5.95748e+06
High	Q24478	Centrosome-associated zinc finger protein CP190 OS=Drosophila melanogaster OX=7227 GN=Cp190 PE=1 SV=2	4	4	4	4	5.93381e+06
High	Q9VKQ3	Ribosome biogenesis protein WDR12 homolog OS=Drosophila melanogaster OX=7227 GN=CG6724 PE=2 SV=1	5	2	2	2	5.87262e+06
Medium	Q9VFC8	Glycogen [starch] synthase OS=Drosophila melanogaster OX=7227 GN=GlyS PE=1 SV=2	1	1	1	1	5.85136e+06
High	Q9W2I2	Queuosine salvage protein OS=Drosophila melanogaster OX=7227 GN=Dmel\CG9752 PE=1 SV=1	2	1	1	1	5.83076e+06
High	Q9VTB3	GH06691p OS=Drosophila melanogaster OX=7227 GN=Dmel\CG11811 PE=1 SV=1	15	2	3	2	5779106
High	Q9VKP5	Uncharacterized protein, isoform A OS=Drosophila melanogaster OX=7227 GN=Dmel\CG6700 PE=1 SV=1	2	1	1	1	5755507
High	B7Z0D4	Uncharacterized protein, isoform C OS=Drosophila melanogaster OX=7227 GN=clone 2.45 PE=1 SV=1	1	1	2	1	5.7545e+06
High	M9PFG1	Lethal (3) 72Dn, isoform B OS=Drosophila melanogaster OX=7227 GN=l(3)72Dn PE=1 SV=1	4	2	2	2	5.69954e+06
Medium	C0PDF4	MIP06482p OS=Drosophila melanogaster OX=7227 GN=CG18815-RA PE=1 SV=1	5	1	1	1	5.67337e+06
High	Q9VPR1	GH02075p OS=Drosophila melanogaster OX=7227 GN=Tspo PE=1 SV=1	9	1	2	1	5.65728e+06
High	Q7YU05	Pyruvate dehydrogenase E1 component subunit alpha OS=Drosophila melanogaster OX=7227 GN=Pdha PE=1 SV=1	5	1	2	1	5651325
High	Q9VFT4	AT27578p OS=Drosophila melanogaster OX=7227 GN=rin PE=1 SV=1	1	1	1	1	5615576
High	Q9XYZ5	DNA damage-binding protein 1 OS=Drosophila melanogaster OX=7227 GN=pic PE=1 SV=1	1	1	2	1	5.51745e+06
High	Q9VNI8	Hpr1 OS=Drosophila melanogaster OX=7227 GN=Hpr1 PE=1 SV=1	2	1	1	1	5.50278e+06
High	Q24595	DNA repair protein complementing XP-C cells homolog OS=Drosophila melanogaster OX=7227 GN=Xpc PE=1 SV=2	1	1	1	1	5.50115e+06
Medium	Q8IQX8	Histidyl-tRNA synthetase, isoform D OS=Drosophila melanogaster OX=7227 GN=HisRS PE=1 SV=2	2	1	1	1	5475151
High	Q0E8G6	Cleavage and polyadenylation specificity factor subunit 5 OS=Drosophila melanogaster OX=7227 GN=Cpsf5 PE=1 SV=1	6	1	2	1	5.46066e+06
High	X2JFD6	Peroxisomal multifunctional enzyme type 2, isoform B OS=Drosophila melanogaster OX=7227 GN=Mfe2 PE=4 SV=1	2	1	1	1	5.46047e+06
High	Q9VW59	LD16419p OS=Drosophila melanogaster OX=7227 GN=RhoGDI PE=1 SV=1	9	1	1	1	5.3557e+06
High	Q9W197	7-methylguanosine phosphate-specific 5'-nucleotidase OS=Drosophila melanogaster OX=7227 GN=cN-IIIB PE=1 SV=1	3	1	1	1	5.31009e+06
High	Q9W0B0	Uncharacterized protein, isoform C OS=Drosophila melanogaster OX=7227 GN=Srrm234 PE=1 SV=2	5	4	5	4	5.25958e+06
High	X2JEI9	Rho GTPase activating protein at 19D, isoform D OS=Drosophila melanogaster OX=7227 GN=RhoGAP19D PE=1 SV=1	3	4	4	4	5.15823e+06
High	Q9V9S8	Ferrochelatase, mitochondrial OS=Drosophila melanogaster OX=7227 GN=FeCh PE=2 SV=1	6	2	3	2	5124704
High	M9NE68	Heat shock protein 23, isoform B OS=Drosophila melanogaster OX=7227 GN=Hsp23 PE=3 SV=1	8	1	1	1	5.12364e+06
High	A0A0B4KFL0	Ran-binding protein M, isoform F OS=Drosophila melanogaster OX=7227 GN=RanBPM PE=1 SV=1	2	1	2	1	5.11912e+06
Medium	Q9VGW6	DNA replication licensing factor Mcm5 OS=Drosophila melanogaster OX=7227 GN=Mcm5 PE=1 SV=1	1	1	1	1	5.11903e+06
High	Q9W021	39S ribosomal protein L23, mitochondrial OS=Drosophila melanogaster OX=7227 GN=mRpL23 PE=2 SV=1	7	1	1	1	5.10067e+06
High	Q9VQ61	Aspartate aminotransferase OS=Drosophila melanogaster OX=7227 GN=Got2 PE=1 SV=1	17	4	6	4	5059090
Medium	X2J9F3	Nucleoporin 160kD, isoform B OS=Drosophila melanogaster OX=7227 GN=Nup160 PE=4 SV=1	1	1	1	1	5027036
High	A0A0B4KGG9	C-terminal binding protein, isoform F OS=Drosophila melanogaster OX=7227 GN=CtBP PE=1 SV=1	3	1	1	1	5022066
High	Q9V3D6	Probable cleavage and polyadenylation specificity factor subunit 2 OS=Drosophila melanogaster OX=7227 GN=Cpsf100 PE=1 SV=1	2	1	1	1	4.98231e+06
High	P23128	ATP-dependent RNA helicase me31b OS=Drosophila melanogaster OX=7227 GN=me31B PE=1 SV=3	4	1	1	1	4.98146e+06
High	Q0KIE7	Ankyrin, isoform B OS=Drosophila melanogaster OX=7227 GN=Ank PE=1 SV=1	1	1	1	1	4972310
High	Q8MLS7	Lethal (2) k09913, isoform D OS=Drosophila melanogaster OX=7227 GN=l(2)k09913 PE=1 SV=1	11	2	2	2	4.94935e+06
High	Q86BS3	Chromator, isoform A OS=Drosophila melanogaster OX=7227 GN=Chro PE=1 SV=1	3	2	4	2	4.94832e+06
High	A1Z713	Vacuolar protein sorting-associated protein 13 OS=Drosophila melanogaster OX=7227 GN=Vps13 PE=1 SV=2	1	2	2	2	4.93674e+06
High	Q9W2N0	F-actin-capping protein subunit alpha OS=Drosophila melanogaster OX=7227 GN=cpa PE=2 SV=1	6	1	2	1	4883825
High	P08841	Tubulin beta-3 chain OS=Drosophila melanogaster OX=7227 GN=betaTub60D PE=2 SV=2	9	3	6	1	4.86584e+06
Medium	Q9W1X4	Nuclear pore complex protein Nup214 OS=Drosophila melanogaster OX=7227 GN=Nup214 PE=1 SV=2	1	1	1	1	4.85262e+06
High	M9PCJ5	Pericentrin-like protein, isoform G OS=Drosophila melanogaster OX=7227 GN=Plp PE=1 SV=1	1	1	1	1	4.84721e+06
High	Q7K110	Dolichyl-diphosphooligosaccharide--protein glycosyltransferase subunit 2 OS=Drosophila melanogaster OX=7227 GN=OstDelta PE=1 SV=1	3	1	1	1	4817779
High	M9MSQ1	Uncharacterized protein, isoform B OS=Drosophila melanogaster OX=7227 GN=anon-15Db PE=4 SV=1	1	1	1	1	4805584
High	Q04688	DNA-binding protein Ets97D OS=Drosophila melanogaster OX=7227 GN=Ets97D PE=1 SV=2	3	1	1	1	4.80418e+06
Medium	A0A0B4LEV2	DNA helicase OS=Drosophila melanogaster OX=7227 GN=dpa PE=1 SV=1	2	1	1	1	4793422
High	A0A4D6K557	Xmas, isoform C OS=Drosophila melanogaster OX=7227 GN=xmas PE=4 SV=1	1	1	1	1	4744995
High	Q8IH00	Nucleolar protein 6 OS=Drosophila melanogaster OX=7227 GN=Mat89Ba PE=1 SV=1	1	1	1	1	4.74229e+06
Medium	A0A0B4KH94	Fasciclin 1, isoform G OS=Drosophila melanogaster OX=7227 GN=Fas1 PE=1 SV=1	1	1	1	1	4712191
High	Q9VF08	Mitochondrial import inner membrane translocase subunit Tim16 OS=Drosophila melanogaster OX=7227 GN=blp PE=2 SV=1	16	2	3	2	4.59785e+06
High	Q9VIW7	RNA-splicing ligase RtcB homolog OS=Drosophila melanogaster OX=7227 GN=RtcB PE=2 SV=1	2	1	1	1	4.5896e+06
High	Q9VLK2	Ribosomal L1 domain-containing protein CG13096 OS=Drosophila melanogaster OX=7227 GN=CG13096 PE=1 SV=1	10	5	6	5	4.58624e+06
High	Q9VSL4	Glutathione S transferase O2, isoform B OS=Drosophila melanogaster OX=7227 GN=GstO2 PE=1 SV=2	6	1	2	1	4579529
High	A8DYU9	TNF-receptor-associated factor 4, isoform E OS=Drosophila melanogaster OX=7227 GN=Traf4 PE=4 SV=2	3	1	1	1	4556668
High	Q7KJA9	O-glycosyltransferase OS=Drosophila melanogaster OX=7227 GN=sxc PE=1 SV=1	1	1	1	1	4537323
High	P48591	Ribonucleoside-diphosphate reductase large subunit OS=Drosophila melanogaster OX=7227 GN=RnrL PE=1 SV=2	5	3	3	3	4529854
High	Q9VIF6	FI20110p1 OS=Drosophila melanogaster OX=7227 GN=cg9253 PE=1 SV=1	4	2	2	2	4.52735e+06
High	Q9Y095	FI04011p OS=Drosophila melanogaster OX=7227 GN=XRCC1 PE=1 SV=1	2	1	2	1	4.50852e+06
High	A0A0B4LF93	Sin3A, isoform I OS=Drosophila melanogaster OX=7227 GN=Sin3A PE=1 SV=1	1	1	1	1	4464212
High	X2JKQ8	Rho kinase, isoform D OS=Drosophila melanogaster OX=7227 GN=Rok PE=1 SV=1	1	1	1	1	4.44737e+06
High	P41375	Eukaryotic translation initiation factor 2 subunit 2 OS=Drosophila melanogaster OX=7227 GN=eIF2beta PE=1 SV=1	5	1	1	1	4.43706e+06
High	Q8MZI3	GH10652p OS=Drosophila melanogaster OX=7227 GN=BcDNA:HL07910 PE=1 SV=1	11	8	9	6	4.40516e+06
Medium	Q9VBP9	Nuclear protein localization protein 4 homolog OS=Drosophila melanogaster OX=7227 GN=Npl4 PE=1 SV=3	1	1	1	1	4396891
High	Q9W3N1	RH59310p OS=Drosophila melanogaster OX=7227 GN=spidey PE=1 SV=1	8	1	1	1	4.36731e+06
High	X2JC79	Eukaryotic translation initiation factor 4H1, isoform D OS=Drosophila melanogaster OX=7227 GN=eIF4H1 PE=1 SV=1	3	1	1	1	4329231
High	A0A0B4KHR8	Multiple ankyrin repeats single KH domain, isoform E OS=Drosophila melanogaster OX=7227 GN=mask PE=4 SV=1	0	1	1	1	4.31168e+06
High	Q7K3B7	2-hydroxyacyl-CoA lyase OS=Drosophila melanogaster OX=7227 GN=Hacl PE=1 SV=1	4	1	1	1	4278473
High	Q9VKC8	FI03495p OS=Drosophila melanogaster OX=7227 GN=Tom70 PE=1 SV=2	4	2	2	2	4264193
High	Q9W1F7	IP15825p OS=Drosophila melanogaster OX=7227 GN=Stoml2 PE=1 SV=2	5	1	1	1	4.26323e+06
High	Q7JW12	Thioredoxin-related transmembrane protein 2 homolog OS=Drosophila melanogaster OX=7227 GN=CG11007 PE=2 SV=1	4	1	1	1	4236547
High	M9PHV3	Rho GTPase activating protein p190, isoform F OS=Drosophila melanogaster OX=7227 GN=RhoGAPp190 PE=1 SV=1	1	1	1	1	4.23401e+06
High	Q9V4E0	LD47962p OS=Drosophila melanogaster OX=7227 GN=ND-49 PE=1 SV=2	4	1	1	1	4229333
High	M9PIC9	Spc105-related, isoform B OS=Drosophila melanogaster OX=7227 GN=Spc105R PE=4 SV=1	1	2	2	2	4.22745e+06
Medium	Q9VQK4	Alpha1,4-galactosyltransferase 1 OS=Drosophila melanogaster OX=7227 GN=alpha4GT1 PE=2 SV=1	2	1	1	1	4.20267e+06
High	Q7JXU4	Nucleolar GTP-binding protein 2 OS=Drosophila melanogaster OX=7227 GN=Ns2 PE=1 SV=1	7	3	3	3	4.16947e+06
High	Q9VX63	FI18001p1 OS=Drosophila melanogaster OX=7227 GN=Dmel\CG8915 PE=2 SV=1	3	2	2	2	4165739
High	D2NUK9	Ribonucloprotein OS=Drosophila melanogaster OX=7227 GN=hoip PE=1 SV=1	12	1	2	1	4.16407e+06
Medium	M9PG62	Regulatory particle non-ATPase 3, isoform B OS=Drosophila melanogaster OX=7227 GN=Rpn3 PE=1 SV=1	1	1	1	1	4101641
High	A1Z867	CAP, isoform A OS=Drosophila melanogaster OX=7227 GN=CAP PE=4 SV=1	1	2	2	2	4097857
High	Q9V3P0	Peroxiredoxin 1 OS=Drosophila melanogaster OX=7227 GN=Jafrac1 PE=1 SV=1	7	1	1	1	4.06948e+06
High	Q9VK45	Serine/threonine-protein kinase Tor OS=Drosophila melanogaster OX=7227 GN=Tor PE=1 SV=1	1	2	2	2	4061760
High	A0A0B4K7W6	Without children, isoform C OS=Drosophila melanogaster OX=7227 GN=woc PE=1 SV=1	2	1	2	1	4.05641e+06
High	M9PFF9	Trailer hitch, isoform D OS=Drosophila melanogaster OX=7227 GN=tral PE=1 SV=1	6	2	6	2	4.01512e+06
High	Q9VHC7	FI21236p1 OS=Drosophila melanogaster OX=7227 GN=rump PE=1 SV=1	7	3	4	3	3.98482e+06
Medium	Q9W457	Serine hydroxymethyltransferase OS=Drosophila melanogaster OX=7227 GN=Shmt PE=1 SV=1	1	1	1	1	3.98434e+06
High	Q8IR99	IGF-II mRNA-binding protein, isoform D OS=Drosophila melanogaster OX=7227 GN=Imp PE=1 SV=1	7	3	4	3	3.97134e+06
High	Q9VDR1	Mediator of RNA polymerase II transcription subunit 25 OS=Drosophila melanogaster OX=7227 GN=MED25 PE=2 SV=1	2	1	1	1	3.95837e+06
High	A1Z7X7	Glutathione S transferase T2 OS=Drosophila melanogaster OX=7227 GN=GstT2 PE=1 SV=2	7	1	1	1	3.95212e+06
Medium	Q9W2X6	ATP synthase, delta subunit, isoform A OS=Drosophila melanogaster OX=7227 GN=ATPsyndelta PE=1 SV=1	6	1	1	1	3.93806e+06
High	Q9VL25	RE48269p OS=Drosophila melanogaster OX=7227 GN=cg4901 PE=1 SV=2	2	1	1	1	3859424
High	Q9W3D3	DENN domain-containing protein Crag OS=Drosophila melanogaster OX=7227 GN=Crag PE=1 SV=3	1	1	1	1	3.80003e+06
High	P17210	Kinesin heavy chain OS=Drosophila melanogaster OX=7227 GN=Khc PE=1 SV=2	4	3	4	3	3.78978e+06
High	Q9VJH2	Aspartyl-tRNA synthetase, mitochondrial, isoform A OS=Drosophila melanogaster OX=7227 GN=AspRS-m PE=1 SV=3	1	1	1	1	3756657
High	Q9W437	Raptor, isoform B OS=Drosophila melanogaster OX=7227 GN=raptor PE=1 SV=2	2	2	2	2	3.75478e+06
High	P05990	CAD protein OS=Drosophila melanogaster OX=7227 GN=r PE=1 SV=3	1	3	3	3	3.75086e+06
High	Q9VCY1	RRM domain-containing protein OS=Drosophila melanogaster OX=7227 GN=Dmel\CG6937 PE=1 SV=1	8	2	2	2	3.73938e+06
High	Q9VNI9	IP18173p OS=Drosophila melanogaster OX=7227 GN=Sec20 PE=1 SV=1	4	1	1	1	3715953
High	A1Z6Q0	Klaroid, isoform D OS=Drosophila melanogaster OX=7227 GN=koi PE=1 SV=1	6	2	2	1	3.70577e+06
High	Q9VTT2	LD20590p OS=Drosophila melanogaster OX=7227 GN=vers PE=1 SV=1	3	1	1	1	3.70175e+06
High	Q9VBY2	FI08810p OS=Drosophila melanogaster OX=7227 GN=Dmel\CG11920 PE=1 SV=1	13	3	4	3	3.67623e+06
High	A1Z992	1,4-Alpha-Glucan branching enzyme OS=Drosophila melanogaster OX=7227 GN=AGBE PE=1 SV=1	3	2	2	2	3.64872e+06
Medium	Q9VW13	FI01412p OS=Drosophila melanogaster OX=7227 GN=Dmel\CG9330 PE=1 SV=1	2	1	1	1	3614483
High	A1ZBI6	Arylalkylamine N-acetyltransferase-like 5 OS=Drosophila melanogaster OX=7227 GN=AANATL5 PE=4 SV=1	6	1	1	1	3.60105e+06
High	M9PGB6	Uncharacterized protein, isoform B OS=Drosophila melanogaster OX=7227 GN=Dmel\CG7519 PE=1 SV=1	9	1	1	1	3.59282e+06
High	A1Z6H6	Peptidase_M3 domain-containing protein OS=Drosophila melanogaster OX=7227 GN=Dmel\CG7791 PE=1 SV=1	1	1	1	1	3.57848e+06
High	Q9W394	RRM domain-containing protein OS=Drosophila melanogaster OX=7227 GN=Dmel\CG32708 PE=1 SV=1	5	1	1	1	3.55419e+06
High	Q9VCU5	Mitochondrial ribosome-associated GTPase 1 OS=Drosophila melanogaster OX=7227 GN=CG17141 PE=1 SV=2	7	1	1	1	3.49229e+06
High	M9PHV4	Uncharacterized protein, isoform F OS=Drosophila melanogaster OX=7227 GN=Dmel\CG42354 PE=1 SV=1	3	1	1	1	3482842
High	Q9VHJ7	LD41978p OS=Drosophila melanogaster OX=7227 GN=Dmel\CG11964 PE=1 SV=1	1	1	1	1	3.45104e+06
High	Q9VX09	Actin-related protein 8 OS=Drosophila melanogaster OX=7227 GN=Arp8 PE=1 SV=1	7	3	3	3	3.43888e+06
High	Q9VEN6	Mitochondrial ribosomal protein S11 OS=Drosophila melanogaster OX=7227 GN=mRpS11 PE=1 SV=1	14	2	2	2	3.43275e+06
High	Q7KN97	Pyruvate carboxylase OS=Drosophila melanogaster OX=7227 GN=PCB PE=1 SV=1	4	3	3	3	3.42687e+06
High	Q9VGH5	AT27789p OS=Drosophila melanogaster OX=7227 GN=glo PE=1 SV=1	5	2	2	2	3.41374e+06
High	Q9VHL2	T-complex protein 1 subunit eta OS=Drosophila melanogaster OX=7227 GN=CCT7 PE=1 SV=2	4	2	2	2	3.35393e+06
High	Q9NG98	DNA topoisomerase 3-alpha OS=Drosophila melanogaster OX=7227 GN=Top3alpha PE=2 SV=2	3	3	3	3	3349590
Medium	Q9VD58	GH26270p OS=Drosophila melanogaster OX=7227 GN=Idh3b PE=1 SV=1	3	1	1	1	3.33852e+06
High	Q9VNC0	GH11824p OS=Drosophila melanogaster OX=7227 GN=POLDIP2 PE=1 SV=1	6	2	2	2	3.33289e+06
High	Q9VW10	LD21924p OS=Drosophila melanogaster OX=7227 GN=Dmel\CG9300 PE=1 SV=1	2	1	1	1	3.31972e+06
Medium	Q9VC45	Protein abnormal spindle OS=Drosophila melanogaster OX=7227 GN=asp PE=1 SV=3	0	1	1	1	3.2795e+06
High	Q9VJ77	FI24106p1 OS=Drosophila melanogaster OX=7227 GN=Dmel\CG15160 PE=2 SV=2	4	2	3	2	3278020
High	Q9VJC7	Elongation factor Ts, mitochondrial OS=Drosophila melanogaster OX=7227 GN=mEFTs PE=2 SV=1	7	1	1	1	3.27346e+06
High	Q7JZ53	RE57564p OS=Drosophila melanogaster OX=7227 GN=mRpS4 PE=1 SV=1	8	1	1	1	3.258e+06
High	Q9V3T9	NADPH:adrenodoxin oxidoreductase, mitochondrial OS=Drosophila melanogaster OX=7227 GN=dare PE=2 SV=1	2	1	1	1	3.25733e+06
High	Q9U9Q1	Replication factor C 38kD subunit, isoform A OS=Drosophila melanogaster OX=7227 GN=RfC38 PE=1 SV=1	8	2	2	2	3.21741e+06
High	Q9VJL9	AT12460p OS=Drosophila melanogaster OX=7227 GN=MET30 PE=2 SV=2	4	1	1	1	3.17222e+06
High	M9PGQ6	Bx42, isoform B OS=Drosophila melanogaster OX=7227 GN=Bx42 PE=4 SV=1	3	2	2	2	3.14563e+06
High	Q9W3U0	Acyl-coenzyme A oxidase OS=Drosophila melanogaster OX=7227 GN=Dmel\CG4586 PE=1 SV=1	1	1	1	1	3.13463e+06
High	X2JAI4	DNA helicase OS=Drosophila melanogaster OX=7227 GN=Mcm3 PE=1 SV=1	2	1	1	1	3.13264e+06
High	P48810	Heterogeneous nuclear ribonucleoprotein 87F OS=Drosophila melanogaster OX=7227 GN=Hrb87F PE=2 SV=2	6	3	3	1	3.12202e+06
High	Q9VV52	LD37257p OS=Drosophila melanogaster OX=7227 GN=RAF2 PE=1 SV=3	3	1	2	1	3.1159e+06
High	Q9VEB3	Ribosome production factor 2 homolog OS=Drosophila melanogaster OX=7227 GN=Non3 PE=2 SV=3	8	2	2	2	3096625
High	O44081	H/ACA ribonucleoprotein complex subunit 4 OS=Drosophila melanogaster OX=7227 GN=Nop60B PE=1 SV=1	8	3	3	3	3.09325e+06
High	Q9VCB9	FI08802p OS=Drosophila melanogaster OX=7227 GN=Dmel\CG5515 PE=1 SV=1	3	1	1	1	3.08671e+06
High	Q24439	ATP synthase subunit O, mitochondrial OS=Drosophila melanogaster OX=7227 GN=ATPsynO PE=2 SV=2	5	1	1	1	3.07114e+06
High	Q9VHE5	RH48056p OS=Drosophila melanogaster OX=7227 GN=RpL34b PE=1 SV=1	21	3	3	3	3050164
High	A1ZBE9	Methionyl-tRNA synthetase OS=Drosophila melanogaster OX=7227 GN=MetRS PE=1 SV=1	1	1	1	1	3.04227e+06
High	Q9VEH0	Aluminum tubes, isoform A OS=Drosophila melanogaster OX=7227 GN=alt PE=1 SV=1	7	4	4	4	2.99876e+06
High	P13607	Sodium/potassium-transporting ATPase subunit alpha OS=Drosophila melanogaster OX=7227 GN=Atpalpha PE=1 SV=3	3	3	3	3	2.93139e+06
High	Q9VM57	Septin interacting protein 2, isoform A OS=Drosophila melanogaster OX=7227 GN=sip2 PE=1 SV=2	6	2	2	2	2.9115e+06
High	Q9W0B8	Coatomer subunit alpha OS=Drosophila melanogaster OX=7227 GN=alphaCOP PE=1 SV=1	2	2	2	2	2.90759e+06
High	Q9VGP4	LP08082p OS=Drosophila melanogaster OX=7227 GN=Ranbp9 PE=1 SV=1	2	2	2	2	2.89552e+06
High	Q9V3V6	26S proteasome regulatory complex subunit p50 OS=Drosophila melanogaster OX=7227 GN=Rpt5 PE=1 SV=1	5	2	2	2	2.87117e+06
[truncated: 152 more rows]

## Sheet: 434MP4
Accession	Description	0611MP4-Coverage [%]	0611MP4 Peptides	0611MP4 # PSMs	0611MP4 # Unique Peptides	0611MP4 AREA
[truncated: 873 more rows]

[truncated: 8 more sheets: 434MP5, 434MP6, 434MP7, 434MP8, 434MP9, 434MP10, 434MP11, 434MP12]
