# Supplementary material for: Wolbachia uses ankyrin repeats to target specific fly proteins
Source: mBio. 2026 Apr 20;17(5):e00172-26. doi: 10.1128/mbio.00172-26 (PMC13170367; doi:10.1128/mbio.00172-26)
Supplement: Data S2 — Full coIP results for WARP754. [file mbio.00172-26-s0002.xlsx]

## Sheet: Sample
Mass spectrometry results from coimmunoprecipitation experiments including the following information: Accession, Description,coverage, peptides, PSM, unique peptides, and area.
Each experiment is listed below
Sample name		Sample type
MP1	Prebleed	TET Cells
MP2	Prebleed	TET Cells
MP5	anti-754	TET Cells
MP6	anti-754	TET Cells
MP9	Prebleed	JW18 +wMel
MP10	Prebleed	JW18 +wMel
MP13	anti-754	JW18 +wMel
MP14	anti-754	JW18 +wMel
2025MP1	Prebleed	TET Cells
2025MP2	Prebleed	TET Cells
2025MP3	Prebleed	JW18 +wMel
2025MP4	Prebleed	JW18 +wMel
2025MP5	anti-754	TET Cells
2025MP6	anti-754	TET Cells
2025MP7	anti-754	JW18 +wMel
2025MP8	anti-754	JW18 +wMel
2025MP9	anti-754	JW18 +wMel

## Sheet: MP1
Accession	Description	Coverage [%] MP1	# Peptides MP1	# PSMs MP1	# Unique Peptides MP1	Area MP1
WP_007302296.1	glutathione synthase [Wolbachia]	8	1	1	1	887468
WP_182321056.1	uroporphyrinogen decarboxylase [Wolbachia pipientis]	6	1	1	1	399056
A1Z8G7	FI09243p OS=Drosophila melanogaster OX=7227 GN=Listericin PE=2 SV=1	23	1	1	1	381289
Q5EAK6	Serine/threonine-protein kinase ATM OS=Drosophila melanogaster OX=7227 GN=tefu PE=2 SV=1	1	1	1	1	555407
A0A0B4K866	Straightjacket, isoform C OS=Drosophila melanogaster OX=7227 GN=stj PE=1 SV=1	1	1	1	1	359055

## Sheet: MP2
Accession	Description	Coverage [%] MP2	# Peptides MP2	# PSMs MP2	# Unique Peptides MP2	Area MP2
P55830	40S ribosomal protein S3a OS=Drosophila melanogaster OX=7227 GN=RpS3A PE=1 SV=4	4	1	1	1	1.36123e+06
A0A0B4K6N1	40S ribosomal protein S8 OS=Drosophila melanogaster OX=7227 GN=RpS8 PE=3 SV=1	19	3	4	3	2.06498e+06
P46222	60S ribosomal protein L11 OS=Drosophila melanogaster OX=7227 GN=RpL11 PE=1 SV=2	8	1	1	1	357358
P41126	60S ribosomal protein L13 OS=Drosophila melanogaster OX=7227 GN=RpL13 PE=1 SV=1	8	1	1	1	271982
P55841	60S ribosomal protein L14 OS=Drosophila melanogaster OX=7227 GN=RpL14 PE=1 SV=1	7	1	1	1	1.90484e+06
O17445	60S ribosomal protein L15 OS=Drosophila melanogaster OX=7227 GN=RpL15 PE=1 SV=1	7	1	1	1	444163
Q9VS34	60S ribosomal protein L18 OS=Drosophila melanogaster OX=7227 GN=RpL18 PE=1 SV=1	7	1	1	1	700629
P50887	60S ribosomal protein L22 OS=Drosophila melanogaster OX=7227 GN=RpL22 PE=1 SV=2	9	1	1	1	483001
X2JC35	60S ribosomal protein L36 OS=Drosophila melanogaster OX=7227 GN=RpL36 PE=2 SV=1	10	1	1	1	469102
P09180	60S ribosomal protein L4 OS=Drosophila melanogaster OX=7227 GN=RpL4 PE=1 SV=2	14	3	3	3	1.14759e+06
Q9VLC5	Aldehyde dehydrogenase OS=Drosophila melanogaster OX=7227 GN=Aldh PE=1 SV=1	3	1	1	1	309742
Q05825	ATP synthase subunit beta, mitochondrial OS=Drosophila melanogaster OX=7227 GN=ATPsynbeta PE=1 SV=3	7	2	2	2	1.02187e+07
Q9VHP0	ATP-dependent RNA helicase bel OS=Drosophila melanogaster OX=7227 GN=bel PE=1 SV=1	2	1	1	1	416808
Q9VLU0	Barrier-to-autointegration factor OS=Drosophila melanogaster OX=7227 GN=baf PE=1 SV=1	17	1	2	1	1.04703e+06
P15348	DNA topoisomerase 2 OS=Drosophila melanogaster OX=7227 GN=Top2 PE=1 SV=1	2	2	2	2	1.82462e+06
P08736	Elongation factor 1-alpha 1 OS=Drosophila melanogaster OX=7227 GN=eEF1alpha1 PE=1 SV=2	9	2	3	2	5.17591e+06
Q9W499	FI02809p OS=Drosophila melanogaster OX=7227 GN=RpL35 PE=1 SV=2	11	1	1	1	383192
X2JE06	GEO07624p1 OS=Drosophila melanogaster OX=7227 GN=RpL24 PE=1 SV=1	8	1	1	1	940590
M9PJN8	Glyceraldehyde-3-phosphate dehydrogenase OS=Drosophila melanogaster OX=7227 GN=Gapdh2 PE=3 SV=1	8	2	2	2	2.78513e+06
A4V4A5	GTP-binding nuclear protein OS=Drosophila melanogaster OX=7227 GN=Ran PE=1 SV=1	6	1	1	1	547069
P11147	Heat shock 70 kDa protein cognate 4 OS=Drosophila melanogaster OX=7227 GN=Hsc70-4 PE=1 SV=3	9	4	4	4	2.13626e+06
M9PBL3	Heat shock protein 83, isoform B OS=Drosophila melanogaster OX=7227 GN=Hsp83 PE=3 SV=1	2	1	1	1	379504
P02283	Histone H2B OS=Drosophila melanogaster OX=7227 GN=His2B PE=1 SV=2	20	2	2	2	715084
C0HL66	Histone H3.3A OS=Drosophila melanogaster OX=7227 GN=His3.3A PE=1 SV=1	7	1	1	1	7.61601e+06
P84040	Histone H4 OS=Drosophila melanogaster OX=7227 GN=His4 PE=1 SV=2	35	4	6	4	2.39429e+07
Q9VN21	LD30155p OS=Drosophila melanogaster OX=7227 GN=lost PE=1 SV=1	2	1	1	1	1.2706e+06
Q95RC8	LD44171p OS=Drosophila melanogaster OX=7227 GN=mu2 PE=1 SV=1	2	1	1	1	633626
Q9VVZ0	Male sterile (3) 76Ba OS=Drosophila melanogaster OX=7227 GN=ms(3)76Ba PE=4 SV=2	4	1	1	1	333677
P25843	Profilin OS=Drosophila melanogaster OX=7227 GN=chic PE=1 SV=1	17	1	1	1	293613
Q9VUQ5	Protein argonaute-2 OS=Drosophila melanogaster OX=7227 GN=AGO2 PE=1 SV=3	9	1	1	1	702098
P48591	Ribonucleoside-diphosphate reductase large subunit OS=Drosophila melanogaster OX=7227 GN=RnrL PE=1 SV=2	2	1	1	1	266286
X2J5G6	Ribosomal protein L7, isoform B OS=Drosophila melanogaster OX=7227 GN=RpL7 PE=4 SV=1	5	1	1	1	350172
A0A0B4LFZ4	TER94, isoform E OS=Drosophila melanogaster OX=7227 GN=TER94 PE=1 SV=1	4	2	2	2	300679
P06605	Tubulin alpha-3 chain OS=Drosophila melanogaster OX=7227 GN=alphaTub84D PE=2 SV=1	19	6	8	6	5.49347e+06
A1ZBL0	Tubulin beta chain OS=Drosophila melanogaster OX=7227 GN=betaTub56D PE=1 SV=1	22	6	6	3	3.20324e+06
A0A0B4LGH1	Tubulin beta chain OS=Drosophila melanogaster OX=7227 GN=betaTub60D PE=1 SV=1	15	4	4	1	305413
P15357	Ubiquitin-40S ribosomal protein S27a OS=Drosophila melanogaster OX=7227 GN=RpS27A PE=1 SV=2	10	1	2	1	1.20786e+06
Q7KSU6	Uncharacterized protein, isoform D OS=Drosophila melanogaster OX=7227 GN=anon-WO0118547.344 PE=1 SV=1	5	2	2	2	895585

## Sheet: MP5
Accession	Description	Coverage [%] MP5	# Peptides MP5	# PSMs MP5	# Unique Peptides MP5	Area MP5
WP_006014690.1	DNA-directed RNA polymerase subunit beta/beta' [Wolbachia]	0	1	1	1	1.77053e+06
A1ZBL0	Tubulin beta chain OS=Drosophila melanogaster OX=7227 GN=betaTub56D PE=1 SV=1	13	5	6	5	4.36637e+06
P08736	Elongation factor 1-alpha 1 OS=Drosophila melanogaster OX=7227 GN=eEF1alpha1 PE=1 SV=2	16	5	6	5	4.41908e+06
P84040	Histone H4 OS=Drosophila melanogaster OX=7227 GN=His4 PE=1 SV=2	34	4	6	4	1.79815e+07
P02283	Histone H2B OS=Drosophila melanogaster OX=7227 GN=His2B PE=1 SV=2	20	3	4	3	2762101
P06605	Tubulin alpha-3 chain OS=Drosophila melanogaster OX=7227 GN=alphaTub84D PE=2 SV=1	14	4	4	4	4810489
P09180	60S ribosomal protein L4 OS=Drosophila melanogaster OX=7227 GN=RpL4 PE=1 SV=2	7	2	3	2	1.37057e+06
A0A0B4K6N1	40S ribosomal protein S8 OS=Drosophila melanogaster OX=7227 GN=RpS8 PE=3 SV=1	21	3	3	3	1.5682e+06
Q9W4C1	IP13321p OS=Drosophila melanogaster OX=7227 GN=Dmel\CG15784 PE=1 SV=1	8	2	2	2	1.42936e+06
P41092	60S ribosomal protein L27a OS=Drosophila melanogaster OX=7227 GN=RpL27A PE=1 SV=2	12	1	2	1	1.46805e+06
P55841	60S ribosomal protein L14 OS=Drosophila melanogaster OX=7227 GN=RpL14 PE=1 SV=1	13	2	3	2	812886
A4V4A5	GTP-binding nuclear protein OS=Drosophila melanogaster OX=7227 GN=Ran PE=1 SV=1	6	1	2	1	316113
M9PJN8	Glyceraldehyde-3-phosphate dehydrogenase OS=Drosophila melanogaster OX=7227 GN=Gapdh2 PE=3 SV=1	8	2	2	2	1.99525e+06
A4V0N4	MIP16230p OS=Drosophila melanogaster OX=7227 GN=Vha68-2 PE=1 SV=1	5	2	2	2	636738
Q9VN21	LD30155p OS=Drosophila melanogaster OX=7227 GN=lost PE=1 SV=1	5	2	2	2	1.23367e+06
Q7KSU6	Uncharacterized protein, isoform D OS=Drosophila melanogaster OX=7227 GN=anon-WO0118547.344 PE=1 SV=1	4	1	1	1	355505
P15357	Ubiquitin-40S ribosomal protein S27a OS=Drosophila melanogaster OX=7227 GN=RpS27A PE=1 SV=2	10	1	1	1	915161
Q4AB57	Histone H2A OS=Drosophila melanogaster OX=7227 GN=His2A:CG33859 PE=3 SV=1	19	1	1	1	364374
Q8I0E9	AT07372p OS=Drosophila melanogaster OX=7227 GN=Hsc70-1 PE=1 SV=1	4	1	1	1	349623
Q9VS34	60S ribosomal protein L18 OS=Drosophila melanogaster OX=7227 GN=RpL18 PE=1 SV=1	7	1	1	1	887436
P36241	60S ribosomal protein L19 OS=Drosophila melanogaster OX=7227 GN=RpL19 PE=1 SV=2	8	1	1	1	279680
O17445	60S ribosomal protein L15 OS=Drosophila melanogaster OX=7227 GN=RpL15 PE=1 SV=1	7	1	1	1	303973
P46222	60S ribosomal protein L11 OS=Drosophila melanogaster OX=7227 GN=RpL11 PE=1 SV=2	8	1	1	1	379891
Q9V597	60S ribosomal protein L31 OS=Drosophila melanogaster OX=7227 GN=RpL31 PE=1 SV=1	11	1	1	1	379761
A0A0B4KH25	Histone H2A OS=Drosophila melanogaster OX=7227 GN=His2Av PE=3 SV=1	12	1	1	1	560055
A0A0B4LFD9	GEO04460p1 OS=Drosophila melanogaster OX=7227 GN=RpS23 PE=2 SV=1	8	1	1	1	239913
Q9W414	Regulatory particle triple-A ATPase 4 OS=Drosophila melanogaster OX=7227 GN=Rpt4 PE=1 SV=3	4	1	1	1	506264
Q9VUQ5	Protein argonaute-2 OS=Drosophila melanogaster OX=7227 GN=AGO2 PE=1 SV=3	9	1	1	1	384475
A0A0B4LFZ4	TER94, isoform E OS=Drosophila melanogaster OX=7227 GN=TER94 PE=1 SV=1	2	1	1	1	657076
X2JE06	GEO07624p1 OS=Drosophila melanogaster OX=7227 GN=RpL24 PE=1 SV=1	8	1	1	1	1.44307e+06
Q0KIB3	Histone acetyltransferase type B catalytic subunit OS=Drosophila melanogaster OX=7227 GN=Hat1 PE=1 SV=1	3	1	1	1	324599
Q9VGS2	Translationally-controlled tumor protein homolog OS=Drosophila melanogaster OX=7227 GN=Tctp PE=1 SV=1	7	1	1	1	414435
Q8T8W3	AT21416p OS=Drosophila melanogaster OX=7227 GN=Past1 PE=1 SV=1	2	1	1	1	361792
X2JC35	60S ribosomal protein L36 OS=Drosophila melanogaster OX=7227 GN=RpL36 PE=2 SV=1	10	1	1	1	815775
P29310	14-3-3 protein zeta OS=Drosophila melanogaster OX=7227 GN=14-3-3zeta PE=1 SV=1	5	1	1	1	314503
Q9VFC8	Glycogen [starch] synthase OS=Drosophila melanogaster OX=7227 GN=GlyS PE=1 SV=2	2	1	1	1	323562
Q9VDH8	40S ribosomal protein S30 OS=Drosophila melanogaster OX=7227 GN=RpS30 PE=1 SV=1	8	1	1	1	634868
C0HL66	Histone H3.3A OS=Drosophila melanogaster OX=7227 GN=His3.3A PE=1 SV=1	8	1	1	1	494367
Q9VB14	40S ribosomal protein S10a OS=Drosophila melanogaster OX=7227 GN=RpS10a PE=1 SV=1	6	1	1	1	448380
P31009	40S ribosomal protein S2 OS=Drosophila melanogaster OX=7227 GN=RpS2 PE=1 SV=2	4	1	1	1	522465
X2JDI1	Serine/threonine-protein phosphatase OS=Drosophila melanogaster OX=7227 GN=mts PE=3 SV=1	4	1	1	1	378415

## Sheet: MP6
Accession	Description	Coverage [%] MP6	# Peptides MP6	# PSMs MP6	# Unique Peptides MP6	Area MP6
P84040	Histone H4 OS=Drosophila melanogaster OX=7227 GN=His4 PE=1 SV=2	34	4	8	4	2.53588e+07
P08736	Elongation factor 1-alpha 1 OS=Drosophila melanogaster OX=7227 GN=eEF1alpha1 PE=1 SV=2	16	5	6	5	5.00107e+06
P06605	Tubulin alpha-3 chain OS=Drosophila melanogaster OX=7227 GN=alphaTub84D PE=2 SV=1	20	6	6	6	4.0182e+06
A1ZBL0	Tubulin beta chain OS=Drosophila melanogaster OX=7227 GN=betaTub56D PE=1 SV=1	17	6	6	6	2.76002e+06
M9PJN8	Glyceraldehyde-3-phosphate dehydrogenase OS=Drosophila melanogaster OX=7227 GN=Gapdh2 PE=3 SV=1	8	2	2	2	2.29725e+06
Q9VDH8	40S ribosomal protein S30 OS=Drosophila melanogaster OX=7227 GN=RpS30 PE=1 SV=1	8	1	1	1	1.96247e+06
Q9VUQ5	Protein argonaute-2 OS=Drosophila melanogaster OX=7227 GN=AGO2 PE=1 SV=3	15	2	2	2	1.94106e+06
Q4AB57	Histone H2A OS=Drosophila melanogaster OX=7227 GN=His2A:CG33859 PE=3 SV=1	26	2	2	2	1.82807e+06
Q9W384	Brahma associated protein 111kD OS=Drosophila melanogaster OX=7227 GN=Bap111 PE=1 SV=1	5	1	1	1	1.46046e+06
P55841	60S ribosomal protein L14 OS=Drosophila melanogaster OX=7227 GN=RpL14 PE=1 SV=1	13	2	3	2	1.40987e+06
A0A0B4K6N1	40S ribosomal protein S8 OS=Drosophila melanogaster OX=7227 GN=RpS8 PE=3 SV=1	20	3	3	3	1.30758e+06
Q9VN21	LD30155p OS=Drosophila melanogaster OX=7227 GN=lost PE=1 SV=1	2	1	1	1	1.01501e+06
P15348	DNA topoisomerase 2 OS=Drosophila melanogaster OX=7227 GN=Top2 PE=1 SV=1	2	2	2	2	939876
P15357	Ubiquitin-40S ribosomal protein S27a OS=Drosophila melanogaster OX=7227 GN=RpS27A PE=1 SV=2	10	1	1	1	903516
Q9VVZ0	Male sterile (3) 76Ba OS=Drosophila melanogaster OX=7227 GN=ms(3)76Ba PE=4 SV=2	4	1	1	1	810320
P55830	40S ribosomal protein S3a OS=Drosophila melanogaster OX=7227 GN=RpS3A PE=1 SV=4	4	1	1	1	783828
X2JE06	GEO07624p1 OS=Drosophila melanogaster OX=7227 GN=RpL24 PE=1 SV=1	8	1	1	1	782613
P02283	Histone H2B OS=Drosophila melanogaster OX=7227 GN=His2B PE=1 SV=2	17	2	2	2	724177
WP_006014690.1	DNA-directed RNA polymerase subunit beta/beta' [Wolbachia]	0	1	1	1	708173
A0A0B4LFD9	GEO04460p1 OS=Drosophila melanogaster OX=7227 GN=RpS23 PE=2 SV=1	8	1	1	1	663528
P09180	60S ribosomal protein L4 OS=Drosophila melanogaster OX=7227 GN=RpL4 PE=1 SV=2	9	2	2	2	621578
Q9VS34	60S ribosomal protein L18 OS=Drosophila melanogaster OX=7227 GN=RpL18 PE=1 SV=1	7	1	1	1	599128
P11147	Heat shock 70 kDa protein cognate 4 OS=Drosophila melanogaster OX=7227 GN=Hsc70-4 PE=1 SV=3	2	1	1	1	575446
C0HL66	Histone H3.3A OS=Drosophila melanogaster OX=7227 GN=His3.3A PE=1 SV=1	8	1	1	1	484143
Q3YMU0	Protein disulfide-isomerase (Fragment) OS=Drosophila melanogaster OX=7227 GN=ERp60 PE=1 SV=1	2	1	1	1	460490
M9PBL3	Heat shock protein 83, isoform B OS=Drosophila melanogaster OX=7227 GN=Hsp83 PE=3 SV=1	2	1	1	1	448007
Q9VIC3	Alpha-Esterase-1 OS=Drosophila melanogaster OX=7227 GN=alpha-Est1 PE=2 SV=1	4	1	1	1	427266
A4V4A5	GTP-binding nuclear protein OS=Drosophila melanogaster OX=7227 GN=Ran PE=1 SV=1	6	1	1	1	422394
X2JC35	60S ribosomal protein L36 OS=Drosophila melanogaster OX=7227 GN=RpL36 PE=2 SV=1	10	1	1	1	416043
Q9Y156	BcDNA.GH02976 OS=Drosophila melanogaster OX=7227 GN=obst-B PE=1 SV=1	11	1	1	1	409823
P31009	40S ribosomal protein S2 OS=Drosophila melanogaster OX=7227 GN=RpS2 PE=1 SV=2	4	1	1	1	389367
E1JHR5	Enolase, isoform F OS=Drosophila melanogaster OX=7227 GN=Eno PE=1 SV=1	3	1	1	1	353624
Q9V597	60S ribosomal protein L31 OS=Drosophila melanogaster OX=7227 GN=RpL31 PE=1 SV=1	11	1	1	1	336792
Q9W1V3	rRNA 2'-O-methyltransferase fibrillarin OS=Drosophila melanogaster OX=7227 GN=Fib PE=2 SV=1	3	1	1	1	326750
Q7KSU6	Uncharacterized protein, isoform D OS=Drosophila melanogaster OX=7227 GN=anon-WO0118547.344 PE=1 SV=1	3	1	1	1	308532
O17445	60S ribosomal protein L15 OS=Drosophila melanogaster OX=7227 GN=RpL15 PE=1 SV=1	7	1	1	1	258209
Q9VA99	Uncharacterized protein OS=Drosophila melanogaster OX=7227 GN=Dmel\CG31028 PE=4 SV=5	2	1	1	1	255630

## Sheet: MP9
Accession	Description	Coverage [%] MP9	# Peptides MP9	# PSMs MP9	# Unique Peptides MP9	Area MP9
P06605	Tubulin alpha-3 chain OS=Drosophila melanogaster OX=7227 GN=alphaTub84D PE=2 SV=1	28	9	19	9	8.44488e+07
Q24560	Tubulin beta-1 chain OS=Drosophila melanogaster OX=7227 GN=betaTub56D PE=1 SV=2	41	13	26	8	7.48319e+07
P11147	Heat shock 70 kDa protein cognate 4 OS=Drosophila melanogaster OX=7227 GN=Hsc70-4 PE=1 SV=3	31	17	24	14	3.77522e+07
P84040	Histone H4 OS=Drosophila melanogaster OX=7227 GN=His4 PE=1 SV=2	51	6	9	6	2.60253e+07
WP_038199030.1	porin [Wolbachia pipientis]	21	10	15	10	2.57018e+07
M9PBL3	Heat shock protein 83, isoform B OS=Drosophila melanogaster OX=7227 GN=Hsp83 PE=3 SV=1	21	12	16	11	2.44661e+07
A4V4A5	GTP-binding nuclear protein OS=Drosophila melanogaster OX=7227 GN=Ran PE=1 SV=1	22	3	3	3	1.83575e+07
NGZ19502.1	elongation factor Tu [Wolbachia pipientis]	15	4	8	4	1.79696e+07
P10987	Actin-5C OS=Drosophila melanogaster OX=7227 GN=Act5C PE=1 SV=4	37	7	11	2	1.53808e+07
P08736	Elongation factor 1-alpha 1 OS=Drosophila melanogaster OX=7227 GN=eEF1alpha1 PE=1 SV=2	13	5	7	5	1.50283e+07
P09180	60S ribosomal protein L4 OS=Drosophila melanogaster OX=7227 GN=RpL4 PE=1 SV=2	29	8	14	8	1.44974e+07
Q9VWG3	40S ribosomal protein S10b OS=Drosophila melanogaster OX=7227 GN=RpS10b PE=1 SV=2	15	2	2	2	1.39602e+07
Q9VGS2	Translationally-controlled tumor protein homolog OS=Drosophila melanogaster OX=7227 GN=Tctp PE=1 SV=1	17	3	4	3	1.25032e+07
X2JE06	GEO07624p1 OS=Drosophila melanogaster OX=7227 GN=RpL24 PE=1 SV=1	8	1	1	1	12061177
P15348	DNA topoisomerase 2 OS=Drosophila melanogaster OX=7227 GN=Top2 PE=1 SV=1	7	7	7	7	1.10684e+07
Q7KSU6	Uncharacterized protein, isoform D OS=Drosophila melanogaster OX=7227 GN=anon-WO0118547.344 PE=1 SV=1	17	5	5	5	9.56895e+06
P38979	40S ribosomal protein SA OS=Drosophila melanogaster OX=7227 GN=sta PE=1 SV=3	15	2	4	2	9.25174e+06
M9PJN8	Glyceraldehyde-3-phosphate dehydrogenase OS=Drosophila melanogaster OX=7227 GN=Gapdh2 PE=3 SV=1	8	2	2	2	9.03812e+06
Q9VLC5	Aldehyde dehydrogenase OS=Drosophila melanogaster OX=7227 GN=Aldh PE=1 SV=1	10	4	5	4	8.87437e+06
A0A0B4K6N1	40S ribosomal protein S8 OS=Drosophila melanogaster OX=7227 GN=RpS8 PE=3 SV=1	21	3	4	3	8.0269e+06
Q05825	ATP synthase subunit beta, mitochondrial OS=Drosophila melanogaster OX=7227 GN=ATPsynbeta PE=1 SV=3	16	5	5	5	8.01575e+06
P31009	40S ribosomal protein S2 OS=Drosophila melanogaster OX=7227 GN=RpS2 PE=1 SV=2	12	2	2	2	7.57675e+06
P25843	Profilin OS=Drosophila melanogaster OX=7227 GN=chic PE=1 SV=1	66	4	6	4	7124771
Q9VN21	LD30155p OS=Drosophila melanogaster OX=7227 GN=lost PE=1 SV=1	8	3	6	3	7.06538e+06
Q8T0L3	GH24511p OS=Drosophila melanogaster OX=7227 GN=Uba1 PE=1 SV=1	4	4	5	4	6.90506e+06
A0A0B4LGH1	Tubulin beta chain OS=Drosophila melanogaster OX=7227 GN=betaTub60D PE=1 SV=1	23	7	17	4	6.89053e+06
A0A0B4LFZ4	TER94, isoform E OS=Drosophila melanogaster OX=7227 GN=TER94 PE=1 SV=1	11	7	8	7	6.50042e+06
P13060	Elongation factor 2 OS=Drosophila melanogaster OX=7227 GN=EF2 PE=1 SV=4	8	4	7	4	6.32861e+06
Q3YMU0	Protein disulfide-isomerase (Fragment) OS=Drosophila melanogaster OX=7227 GN=ERp60 PE=1 SV=1	15	4	4	4	6.05108e+06
P19889	60S acidic ribosomal protein P0 OS=Drosophila melanogaster OX=7227 GN=RpLP0 PE=1 SV=1	4	1	1	1	6.01064e+06
E1JHR5	Enolase, isoform F OS=Drosophila melanogaster OX=7227 GN=Eno PE=1 SV=1	18	5	5	5	5.89252e+06
TVS99227.1	DNA-directed RNA polymerase subunit beta/beta' [Wolbachia pipientis]	5	10	10	10	5.77631e+06
P29844	Endoplasmic reticulum chaperone BiP OS=Drosophila melanogaster OX=7227 GN=Hsc70-3 PE=1 SV=2	10	6	8	3	5.48352e+06
P55841	60S ribosomal protein L14 OS=Drosophila melanogaster OX=7227 GN=RpL14 PE=1 SV=1	20	3	3	3	5.21267e+06
P29845	Heat shock 70 kDa protein cognate 5 OS=Drosophila melanogaster OX=7227 GN=Hsc70-5 PE=1 SV=2	10	5	6	5	4.81783e+06
Q9W0B8	Coatomer subunit alpha OS=Drosophila melanogaster OX=7227 GN=alphaCOP PE=1 SV=1	5	5	6	5	4.78634e+06
Q9VS34	60S ribosomal protein L18 OS=Drosophila melanogaster OX=7227 GN=RpL18 PE=1 SV=1	7	1	1	1	4.65685e+06
Q9W392	Chaperonin containing TCP1 subunit 2 OS=Drosophila melanogaster OX=7227 GN=CCT2 PE=1 SV=2	14	4	5	4	4.42763e+06
A0A0B4KGP8	Eukaryotic translation initiation factor 2 subunit gamma, isoform D OS=Drosophila melanogaster OX=7227 GN=eIF2gamma PE=1 SV=1	2	1	1	1	4.41665e+06
A0A0B4KH25	Histone H2A OS=Drosophila melanogaster OX=7227 GN=His2Av PE=3 SV=1	18	2	10	1	4.09603e+06
A1Z8U4	Chaperonin containing TCP1 subunit 5, isoform B OS=Drosophila melanogaster OX=7227 GN=CCT5 PE=1 SV=1	7	3	4	3	3.96909e+06
X2JC31	Clathrin heavy chain OS=Drosophila melanogaster OX=7227 GN=Chc PE=3 SV=1	5	7	8	7	3.91114e+06
Q9VLR5	RNA polymerase II transcriptional coactivator OS=Drosophila melanogaster OX=7227 GN=Ssb-c31a PE=2 SV=1	9	1	1	1	3.89012e+06
Q9GU68	Eukaryotic translation initiation factor 5A OS=Drosophila melanogaster OX=7227 GN=eEF5 PE=2 SV=2	9	1	2	1	3.7433e+06
WP_010962918.1	polyribonucleotide nucleotidyltransferase [Wolbachia]	12	5	6	5	3.55955e+06
X2J5G6	Ribosomal protein L7, isoform B OS=Drosophila melanogaster OX=7227 GN=RpL7 PE=4 SV=1	11	3	4	3	3.54585e+06
P02283	Histone H2B OS=Drosophila melanogaster OX=7227 GN=His2B PE=1 SV=2	27	3	5	3	3.53965e+06
Q9VK69	T-complex protein 1 subunit delta OS=Drosophila melanogaster OX=7227 GN=CCT4 PE=1 SV=1	4	1	2	1	3.48002e+06
P29310	14-3-3 protein zeta OS=Drosophila melanogaster OX=7227 GN=14-3-3zeta PE=1 SV=1	13	2	2	2	3.47334e+06
O62619	Pyruvate kinase OS=Drosophila melanogaster OX=7227 GN=PyK PE=2 SV=2	12	3	5	3	3.41029e+06
P54399	Protein disulfide-isomerase OS=Drosophila melanogaster OX=7227 GN=Pdi PE=2 SV=1	12	4	4	4	3.40019e+06
P25007	Peptidyl-prolyl cis-trans isomerase OS=Drosophila melanogaster OX=7227 GN=Cyp1 PE=1 SV=2	22	3	5	3	3.09982e+06
A4V303	T-complex protein 1 subunit gamma OS=Drosophila melanogaster OX=7227 GN=CCT3 PE=1 SV=1	5	2	2	2	3.06871e+06
WP_010962308.1	elongation factor G [Wolbachia]	8	5	5	5	2.93722e+06
P54397	39 kDa FK506-binding nuclear protein OS=Drosophila melanogaster OX=7227 GN=FK506-bp1 PE=1 SV=2	7	2	2	2	2.82356e+06
Q9W499	FI02809p OS=Drosophila melanogaster OX=7227 GN=RpL35 PE=1 SV=2	11	1	2	1	2.68881e+06
TVS85955.1	ATP-dependent Clp protease ATP-binding subunit ClpX [Wolbachia pipientis]	5	2	3	2	2.65589e+06
P21187	Polyadenylate-binding protein OS=Drosophila melanogaster OX=7227 GN=pAbp PE=1 SV=3	8	3	4	3	2.64464e+06
A0A0B4LFD9	GEO04460p1 OS=Drosophila melanogaster OX=7227 GN=RpS23 PE=2 SV=1	8	1	1	1	2.64429e+06
WP_006280065.1	glycosyltransferase [Wolbachia]	3	2	2	2	2.58298e+06
NGZ20248.1	hypothetical protein [Wolbachia pipientis]	4	2	2	2	2.56607e+06
P48809	Heterogeneous nuclear ribonucleoprotein 27C OS=Drosophila melanogaster OX=7227 GN=Hrb27C PE=1 SV=2	8	2	3	2	2.51619e+06
Q9W414	Regulatory particle triple-A ATPase 4 OS=Drosophila melanogaster OX=7227 GN=Rpt4 PE=1 SV=3	4	1	1	1	2.43753e+06
C9QP42	Eukaryotic translation initiation factor 4A, isoform E OS=Drosophila melanogaster OX=7227 GN=eIF4A PE=1 SV=1	2	1	1	1	2356624
Q9VGH5	AT27789p OS=Drosophila melanogaster OX=7227 GN=glo PE=1 SV=1	4	2	2	2	2.30584e+06
P55830	40S ribosomal protein S3a OS=Drosophila melanogaster OX=7227 GN=RpS3A PE=1 SV=4	4	1	1	1	2.2892e+06
X2JC35	60S ribosomal protein L36 OS=Drosophila melanogaster OX=7227 GN=RpL36 PE=2 SV=1	10	1	1	1	2268420
P32234	GTP-binding protein 128up OS=Drosophila melanogaster OX=7227 GN=128up PE=2 SV=2	6	1	1	1	2.26639e+06
A0A0B4K6U6	Squid, isoform E OS=Drosophila melanogaster OX=7227 GN=sqd PE=4 SV=1	10	3	6	3	2.25826e+06
Q9W2D9	Eukaryotic translation initiation factor 3 subunit K OS=Drosophila melanogaster OX=7227 GN=eIF3k PE=2 SV=1	4	1	1	1	2.05652e+06
Q9VQ61	Aspartate aminotransferase OS=Drosophila melanogaster OX=7227 GN=Got2 PE=1 SV=1	10	2	5	2	2.03991e+06
H5V8B8	MIP33436p1 OS=Drosophila melanogaster OX=7227 GN=Pp2A-29B PE=1 SV=1	8	4	4	4	2.03456e+06
P08570	60S acidic ribosomal protein P1 OS=Drosophila melanogaster OX=7227 GN=RpLP1 PE=1 SV=2	14	1	1	1	2.02892e+06
P07909	Heterogeneous nuclear ribonucleoprotein A1 OS=Drosophila melanogaster OX=7227 GN=Hrb98DE PE=2 SV=1	2	1	1	1	1.95357e+06
M9PEC8	Dynein heavy chain 64C, isoform G OS=Drosophila melanogaster OX=7227 GN=Dhc64C PE=1 SV=1	2	6	6	6	1.95198e+06
Q95RU0	Protein cueball OS=Drosophila melanogaster OX=7227 GN=cue PE=1 SV=1	1	1	1	1	1.91942e+06
Q9W1B9	GEO07602p1 OS=Drosophila melanogaster OX=7227 GN=RpL12 PE=1 SV=1	9	1	2	1	1.89104e+06
Q9VKZ8	Ubiquitin carboxyl-terminal hydrolase OS=Drosophila melanogaster OX=7227 GN=Usp14 PE=1 SV=1	6	2	2	2	1.87793e+06
WP_006279764.1	SCO family protein [Wolbachia]	8	1	1	1	1.84528e+06
WP_010962466.1	hypothetical protein [Wolbachia]	8	2	3	2	1819061
Q7KN97	Pyruvate carboxylase OS=Drosophila melanogaster OX=7227 GN=PCB PE=1 SV=1	2	2	2	2	1.80399e+06
Q9VLX0	Lysine ketoglutarate reductase/saccharopine dehydrogenase, isoform A OS=Drosophila melanogaster OX=7227 GN=LKRSDH PE=1 SV=2	3	2	3	2	1.78074e+06
Q9VDH8	40S ribosomal protein S30 OS=Drosophila melanogaster OX=7227 GN=RpS30 PE=1 SV=1	8	1	1	1	1.74067e+06
Q95RI5	Failed axon connections OS=Drosophila melanogaster OX=7227 GN=fax PE=1 SV=1	4	2	2	2	1.67279e+06
WP_182183030.1	transcription termination factor Rho [Wolbachia pipientis]	4	2	2	2	1.66111e+06
A4V0N4	MIP16230p OS=Drosophila melanogaster OX=7227 GN=Vha68-2 PE=1 SV=1	4	2	2	2	1.64487e+06
Q9VLM8	Alanine--tRNA ligase, cytoplasmic OS=Drosophila melanogaster OX=7227 GN=AlaRS PE=2 SV=1	4	3	3	3	1.62179e+06
Q27268	ATP-dependent RNA helicase WM6 OS=Drosophila melanogaster OX=7227 GN=Hel25E PE=1 SV=1	7	2	2	2	1621295
A0A0B4LEQ0	Uncharacterized protein, isoform C OS=Drosophila melanogaster OX=7227 GN=Cndp2 PE=1 SV=1	6	2	2	2	1616141
Q9V3I2	Drab5 OS=Drosophila melanogaster OX=7227 GN=Rab5 PE=1 SV=1	6	1	2	1	1.60668e+06
M9MRT6	Rap1 GTPase, isoform B OS=Drosophila melanogaster OX=7227 GN=Rap1 PE=4 SV=1	8	1	1	1	1.60386e+06
NGZ19858.1	hypothetical protein [Wolbachia pipientis]	7	2	3	2	1.58934e+06
P46415	Alcohol dehydrogenase class-3 OS=Drosophila melanogaster OX=7227 GN=Fdh PE=1 SV=3	7	2	2	2	1.58299e+06
A8DZ29	Eukaryotic translation initiation factor 4G1, isoform B OS=Drosophila melanogaster OX=7227 GN=eIF4G1 PE=1 SV=1	1	1	1	1	1.49637e+06
Q7KVX5	VAMP-associated protein 33kDa, isoform A OS=Drosophila melanogaster OX=7227 GN=Vap33 PE=1 SV=1	7	1	2	1	1.41371e+06
WP_214241826.1	aconitate hydratase AcnA [Wolbachia pipientis]	4	3	4	3	1.41332e+06
AAQ16528.1	FtsZ, partial [Wolbachia pipientis]	4	1	2	1	1.41227e+06
Q9VHL2	T-complex protein 1 subunit eta OS=Drosophila melanogaster OX=7227 GN=CCT7 PE=1 SV=2	4	2	2	2	1.4089e+06
P14199	Protein ref(2)P OS=Drosophila melanogaster OX=7227 GN=ref(2)P PE=1 SV=2	2	1	1	1	1.40457e+06
A0A0B4LFL3	Eukaryotic translation elongation factor 1 beta, isoform C OS=Drosophila melanogaster OX=7227 GN=eEF1beta PE=3 SV=1	5	1	1	1	1.39646e+06
Q9W1V3	rRNA 2'-O-methyltransferase fibrillarin OS=Drosophila melanogaster OX=7227 GN=Fib PE=2 SV=1	3	1	1	1	1.39489e+06
Q7KN94	Electron transfer flavoprotein subunit alpha OS=Drosophila melanogaster OX=7227 GN=wal PE=1 SV=1	9	2	2	2	1.39188e+06
P41094	40S ribosomal protein S18 OS=Drosophila melanogaster OX=7227 GN=RpS18 PE=1 SV=1	24	2	3	2	1.37655e+06
Q9VXQ5	Chaperonin containing TCP1 subunit 6 OS=Drosophila melanogaster OX=7227 GN=CCT6 PE=1 SV=1	5	2	2	2	1.36868e+06
Q9VW59	LD16419p OS=Drosophila melanogaster OX=7227 GN=RhoGDI PE=1 SV=1	9	1	1	1	1.322e+06
M9MRD0	Ubiquitin carboxyl-terminal hydrolase OS=Drosophila melanogaster OX=7227 GN=Uch PE=3 SV=1	6	1	1	1	1.30241e+06
TVS88072.1	molecular chaperone HtpG [Wolbachia pipientis]	7	3	4	3	1.28694e+06
P36241	60S ribosomal protein L19 OS=Drosophila melanogaster OX=7227 GN=RpL19 PE=1 SV=2	8	1	1	1	1.27744e+06
Q9VQR8	Leucyl-tRNA synthetase, isoform A OS=Drosophila melanogaster OX=7227 GN=LeuRS PE=1 SV=2	3	3	3	3	1.24995e+06
Q9VNF3	RE01652p OS=Drosophila melanogaster OX=7227 GN=Dmel\CG12171 PE=1 SV=1	10	2	2	2	1.24681e+06
A0A0B4KI24	Nucleoplasmin, isoform B OS=Drosophila melanogaster OX=7227 GN=Nlp PE=4 SV=1	7	1	1	1	1237814
TVS90466.1	translation initiation factor IF-2 [Wolbachia pipientis]	2	1	1	1	1.23143e+06
Q9W1H8	GH13256p OS=Drosophila melanogaster OX=7227 GN=Mtpbeta PE=1 SV=1	2	1	1	1	1.22808e+06
A0A0B4LG52	GEO08239p1 OS=Drosophila melanogaster OX=7227 GN=RpS16 PE=2 SV=1	7	1	1	1	1.21806e+06
A0A0B4LEV2	DNA helicase OS=Drosophila melanogaster OX=7227 GN=dpa PE=1 SV=1	3	2	3	2	1.20966e+06
Q9VTP4	60S ribosomal protein L10a-2 OS=Drosophila melanogaster OX=7227 GN=RpL10Ab PE=1 SV=2	6	1	1	1	1.20715e+06
Q0KIB3	Histone acetyltransferase type B catalytic subunit OS=Drosophila melanogaster OX=7227 GN=Hat1 PE=1 SV=1	3	1	1	1	1.18148e+06
Q7K3D4	Peptidylprolyl isomerase OS=Drosophila melanogaster OX=7227 GN=zda PE=1 SV=1	4	1	1	1	1.17854e+06
Q9VQL7	Fatty acid synthase 1, isoform A OS=Drosophila melanogaster OX=7227 GN=FASN1 PE=1 SV=1	1	2	2	2	1.17146e+06
Q9V3V9	Endonuclease G inhibitor, isoform A OS=Drosophila melanogaster OX=7227 GN=EndoGI PE=1 SV=1	4	1	1	1	1.15814e+06
O76742	CG5915 protein OS=Drosophila melanogaster OX=7227 GN=Rab7 PE=1 SV=1	13	2	2	2	1.14782e+06
X2JDU0	Ribosomal protein L9, isoform C OS=Drosophila melanogaster OX=7227 GN=RpL9 PE=4 SV=1	5	1	1	1	1.13691e+06
Q9VTY2	Uncharacterized protein, isoform A OS=Drosophila melanogaster OX=7227 GN=anon-WO0172774.89 PE=1 SV=1	4	1	1	1	1.13624e+06
A1Z9S6	Su(Var)2-HP2, isoform A OS=Drosophila melanogaster OX=7227 GN=Su(var)2-HP2 PE=1 SV=1	0	1	1	1	1.1295e+06
O17445	60S ribosomal protein L15 OS=Drosophila melanogaster OX=7227 GN=RpL15 PE=1 SV=1	7	1	1	1	1.11632e+06
AAS14882.1	ATP-dependent RNA helicase, DeaD/DeaH box family [Wolbachia endosymbiont of Drosophila melanogaster]	6	2	2	2	1.10698e+06
Q9VM69	CG10206-PA OS=Drosophila melanogaster OX=7227 GN=nop5 PE=1 SV=2	4	1	1	1	1105636
Q9W139	GH14476p OS=Drosophila melanogaster OX=7227 GN=anon-WO0140519.176 PE=2 SV=1	5	1	1	1	1.09261e+06
P46222	60S ribosomal protein L11 OS=Drosophila melanogaster OX=7227 GN=RpL11 PE=1 SV=2	8	1	1	1	1.08081e+06
Q9VG23	GH22994p OS=Drosophila melanogaster OX=7227 GN=CT28495 PE=1 SV=2	10	2	2	2	1.08032e+06
Q9VP57	LD15904p OS=Drosophila melanogaster OX=7227 GN=pzg PE=1 SV=1	3	1	2	1	1.05654e+06
WP_006279771.1	transcription termination factor NusA [Wolbachia]	4	1	1	1	1029611
AYE93037.1	type I cytoplasmic incompatibility factor A [Wolbachia pipientis]	2	1	1	1	1.00691e+06
Q76NQ0	Dolichyl-diphosphooligosaccharide--protein glycosyltransferase subunit 1 OS=Drosophila melanogaster OX=7227 GN=CG5364 PE=1 SV=1	2	1	1	1	1001237
P48591	Ribonucleoside-diphosphate reductase large subunit OS=Drosophila melanogaster OX=7227 GN=RnrL PE=1 SV=2	3	2	3	2	999926
Q8IQF8	AT18092p OS=Drosophila melanogaster OX=7227 GN=Akr1B PE=1 SV=1	4	1	1	1	991435
Q9VYU5	Karl, isoform A OS=Drosophila melanogaster OX=7227 GN=Karl PE=4 SV=2	3	1	1	1	986107
Q9V3D8	GH27579p OS=Drosophila melanogaster OX=7227 GN=grsm PE=1 SV=1	4	1	2	1	955114
Q9VAY2	Glycoprotein 93 OS=Drosophila melanogaster OX=7227 GN=Gp93 PE=1 SV=1	5	3	4	2	947482
M9PB90	Cullin-associated and neddylation-dissociated 1, isoform B OS=Drosophila melanogaster OX=7227 GN=Cand1 PE=1 SV=1	4	3	3	3	936881
NGZ19726.1	endopeptidase La [Wolbachia pipientis]	2	1	2	1	934253
Q8IP94	Threonyl-tRNA synthetase, isoform B OS=Drosophila melanogaster OX=7227 GN=ThrRS PE=1 SV=1	6	3	3	3	932643
A4V4A1	Kinesin-like protein OS=Drosophila melanogaster OX=7227 GN=Klp10A PE=1 SV=1	1	1	1	1	914512
M9NFL1	Eukaryotic translation initiation factor 5B, isoform D OS=Drosophila melanogaster OX=7227 GN=eIF5B PE=1 SV=1	2	1	1	1	895792
O76511	Thymidylate synthase OS=Drosophila melanogaster OX=7227 GN=Ts PE=1 SV=2	4	1	1	1	889685
A0A0B4K7J2	E3 SUMO-protein ligase RanBP2 OS=Drosophila melanogaster OX=7227 GN=Nup358 PE=1 SV=1	1	2	2	2	872896
WP_041582627.1	serine--tRNA ligase [Wolbachia]	4	1	1	1	842898
Q9V9Q4	LD43819p OS=Drosophila melanogaster OX=7227 GN=Dmel\CG1416 PE=1 SV=2	4	1	1	1	833591
NGZ20285.1	excinuclease ABC subunit UvrA [Wolbachia pipientis]	3	2	2	2	833421
P50887	60S ribosomal protein L22 OS=Drosophila melanogaster OX=7227 GN=RpL22 PE=1 SV=2	9	1	1	1	820730
TVS95993.1	F0F1 ATP synthase subunit alpha [Wolbachia pipientis]	2	1	1	1	807487
Q9VH07	RuvB-like helicase 1 OS=Drosophila melanogaster OX=7227 GN=pont PE=1 SV=1	7	2	2	2	804921
O18404	3-hydroxyacyl-CoA dehydrogenase type-2 OS=Drosophila melanogaster OX=7227 GN=scu PE=1 SV=1	5	1	1	1	802224
Q9VDQ7	Phagocyte signaling-impaired protein OS=Drosophila melanogaster OX=7227 GN=psidin PE=2 SV=1	2	1	1	1	772322
Q9VN25	Eukaryotic translation initiation factor 3 subunit A OS=Drosophila melanogaster OX=7227 GN=eIF3a PE=1 SV=1	2	2	2	2	762826
Q9W0P5	UDP-glucose 4-epimerase OS=Drosophila melanogaster OX=7227 GN=Gale PE=1 SV=1	4	1	2	1	762389
WP_006014118.1	IscS subfamily cysteine desulfurase [Wolbachia]	8	2	2	2	747722
Q9VUV9	Putative U5 small nuclear ribonucleoprotein 200 kDa helicase OS=Drosophila melanogaster OX=7227 GN=l(3)72Ab PE=2 SV=4	1	2	2	2	744354
Q9VSL4	Glutathione S transferase O2, isoform B OS=Drosophila melanogaster OX=7227 GN=GstO2 PE=1 SV=2	6	1	1	1	723535
Q9VFF0	GH01077p OS=Drosophila melanogaster OX=7227 GN=UQCR-C1 PE=1 SV=2	3	1	1	1	718860
P05990	CAD protein OS=Drosophila melanogaster OX=7227 GN=r PE=1 SV=3	1	2	2	2	707609
WP_006280066.1	WG repeat-containing protein [Wolbachia]	2	1	1	1	701010
A0A0B4KHN1	Cheerio, isoform N OS=Drosophila melanogaster OX=7227 GN=cher PE=1 SV=1	2	2	2	2	699800
P80455	40S ribosomal protein S12 OS=Drosophila melanogaster OX=7227 GN=RpS12 PE=1 SV=2	13	1	1	1	681400
WP_006013469.1	type I methionyl aminopeptidase [Wolbachia]	5	1	1	1	681174
Q9VPN5	LD03220p OS=Drosophila melanogaster OX=7227 GN=Stip1 PE=1 SV=1	4	2	2	2	679832
A0A0B4KEI3	Oxysterol-binding protein OS=Drosophila melanogaster OX=7227 GN=Dmel\CG1513 PE=1 SV=1	2	1	1	1	678154
A0A0B4K849	Hu li tai shao, isoform O OS=Drosophila melanogaster OX=7227 GN=hts PE=1 SV=1	6	2	2	2	673758
WP_173862889.1	P-type conjugative transfer protein VirB9 [Wolbachia]	4	1	1	1	653581
O16102	Chromodomain-helicase-DNA-binding protein 3 OS=Drosophila melanogaster OX=7227 GN=Chd3 PE=2 SV=3	1	1	1	1	651385
Q9VJ21	Uncharacterized protein, isoform B OS=Drosophila melanogaster OX=7227 GN=CG17338 PE=4 SV=4	1	1	1	1	642721
O18332	FI01544p OS=Drosophila melanogaster OX=7227 GN=Rab1 PE=1 SV=1	12	1	1	1	639250
Q9VY91	LD21074p OS=Drosophila melanogaster OX=7227 GN=Pdcd4 PE=1 SV=2	3	1	1	1	634753
Q9V3Q4	Peroxiredoxin OS=Drosophila melanogaster OX=7227 GN=Jafrac2 PE=1 SV=1	5	1	1	1	630249
Q8T8W3	AT21416p OS=Drosophila melanogaster OX=7227 GN=Past1 PE=1 SV=1	5	2	2	2	626504
O18388	Importin subunit beta OS=Drosophila melanogaster OX=7227 GN=Fs(2)Ket PE=1 SV=2	1	1	1	1	620520
TVS88814.1	ribonucleoside-diphosphate reductase subunit alpha [Wolbachia pipientis]	2	1	1	1	618327
Q9VUQ1	RE70822p OS=Drosophila melanogaster OX=7227 GN=BAG2 PE=1 SV=2	4	1	1	1	595098
P41093	60S ribosomal protein L18a OS=Drosophila melanogaster OX=7227 GN=RpL18A PE=1 SV=1	4	1	1	1	595042
E1JGL8	Uncharacterized protein, isoform C OS=Drosophila melanogaster OX=7227 GN=Dmel\CG30122 PE=1 SV=1	1	1	1	1	592873
Q8MZI3	GH10652p OS=Drosophila melanogaster OX=7227 GN=BcDNA:HL07910 PE=1 SV=1	2	1	1	1	592264
M9PBJ2	Lethal (2) giant larvae, isoform K OS=Drosophila melanogaster OX=7227 GN=l(2)gl PE=4 SV=1	1	1	1	1	581646
X2JFR1	No on or off transient A, isoform D OS=Drosophila melanogaster OX=7227 GN=nonA PE=1 SV=1	2	1	1	1	580136
A4V2B8	Casein kinase IIalpha, isoform C OS=Drosophila melanogaster OX=7227 GN=CkIIalpha PE=1 SV=1	6	1	1	1	566022
Q7KN90	Cysteine--tRNA ligase, cytoplasmic OS=Drosophila melanogaster OX=7227 GN=CysRS PE=1 SV=1	2	1	1	1	564442
WP_182319333.1	isoleucine--tRNA ligase [Wolbachia pipientis]	1	1	1	1	564002
O61444	MAP kinase kinase 4, isoform A OS=Drosophila melanogaster OX=7227 GN=Mkk4 PE=1 SV=1	4	1	1	1	561614
WP_010962371.1	DNA topoisomerase (ATP-hydrolyzing) subunit B [Wolbachia]	2	1	1	1	561147
P35381	ATP synthase subunit alpha, mitochondrial OS=Drosophila melanogaster OX=7227 GN=blw PE=1 SV=2	2	1	1	1	557693
Q9VHR5	Uncharacterized protein OS=Drosophila melanogaster OX=7227 GN=Dmel\CG9684 PE=1 SV=2	3	1	1	1	553587
P39018	40S ribosomal protein S19a OS=Drosophila melanogaster OX=7227 GN=RpS19a PE=1 SV=3	10	1	1	1	553537
Q9W0A8	FI01658p OS=Drosophila melanogaster OX=7227 GN=RpL23A PE=1 SV=1	5	1	1	1	551818
Q9VL96	Pescadillo homolog OS=Drosophila melanogaster OX=7227 GN=CG4364 PE=1 SV=1	2	1	1	1	551576
X2JA43	Nucleostemin 3, isoform B OS=Drosophila melanogaster OX=7227 GN=Ns3 PE=4 SV=1	1	1	1	1	549868
Q9VWH4	Probable isocitrate dehydrogenase [NAD] subunit alpha, mitochondrial OS=Drosophila melanogaster OX=7227 GN=Idh3a PE=2 SV=1	4	1	1	1	549812
Q9VYA0	Glutamine-dependent NAD(+) synthetase OS=Drosophila melanogaster OX=7227 GN=Nadsyn PE=1 SV=1	2	1	1	1	549282
Q9VPY2	Phospholipase A2 activator protein, isoform A OS=Drosophila melanogaster OX=7227 GN=Plap PE=1 SV=1	1	1	1	1	546001
P53501	Actin-57B OS=Drosophila melanogaster OX=7227 GN=Act57B PE=1 SV=1	28	6	9	1	545497
Q9W5W6	HL08141p OS=Drosophila melanogaster OX=7227 GN=Dmel\CG9578 PE=1 SV=2	6	1	1	1	542402
Q86BK8	Rab14, isoform B OS=Drosophila melanogaster OX=7227 GN=Rab14 PE=1 SV=1	6	1	1	1	538058
Q9VS62	Smallminded, isoform A OS=Drosophila melanogaster OX=7227 GN=smid PE=1 SV=1	2	1	1	1	537637
A0A0B4JD95	Zipper, isoform H OS=Drosophila melanogaster OX=7227 GN=zip PE=1 SV=1	1	1	1	1	520156
Q9VAK1	Alphabet, isoform A OS=Drosophila melanogaster OX=7227 GN=alph PE=1 SV=1	5	1	1	1	507409
Q9VVI2	Enhancer of mRNA-decapping protein 3 OS=Drosophila melanogaster OX=7227 GN=Edc3 PE=1 SV=1	2	1	1	1	503023
Q9VJ86	Bicoid stability factor OS=Drosophila melanogaster OX=7227 GN=bsf PE=1 SV=2	2	2	2	2	501630
A0A0B4LGB7	Calcium-transporting ATPase OS=Drosophila melanogaster OX=7227 GN=SERCA PE=1 SV=1	3	2	2	2	500311
X2JDP6	Nucleosome-destabilizing factor, isoform C OS=Drosophila melanogaster OX=7227 GN=Ndf PE=4 SV=1	2	1	1	1	498641
Q9V3P3	LD45860p OS=Drosophila melanogaster OX=7227 GN=REG PE=1 SV=1	5	1	1	1	498306
P52304	Serine/threonine-protein kinase polo OS=Drosophila melanogaster OX=7227 GN=polo PE=1 SV=2	2	1	1	1	494622
Q95RX5	E3 ubiquitin-protein ligase Kcmf1 OS=Drosophila melanogaster OX=7227 GN=Kcmf1 PE=1 SV=1	2	1	1	1	493127
A1Z909	LD11307p OS=Drosophila melanogaster OX=7227 GN=Dmel\CG8545 PE=1 SV=1	2	1	1	1	488080
Q9VEX6	ATPase family AAA domain-containing protein 3A homolog OS=Drosophila melanogaster OX=7227 GN=bor PE=1 SV=2	4	2	2	2	487583
Q24572	Probable histone-binding protein Caf1 OS=Drosophila melanogaster OX=7227 GN=Caf1 PE=1 SV=1	2	1	1	1	484073
O18640	Guanine nucleotide-binding protein subunit beta-like protein OS=Drosophila melanogaster OX=7227 GN=Rack1 PE=1 SV=2	9	2	2	2	478378
Q9VNH5	m7GpppX diphosphatase OS=Drosophila melanogaster OX=7227 GN=Dmel\CG2091 PE=1 SV=1	3	1	1	1	477765
Q06559	40S ribosomal protein S3 OS=Drosophila melanogaster OX=7227 GN=RpS3 PE=1 SV=1	4	1	1	1	476991
Q7K4Q5	Probable protein phosphatase CG10417 OS=Drosophila melanogaster OX=7227 GN=CG10417 PE=1 SV=1	2	1	1	1	476555
A0A0B4KFL0	Ran-binding protein M, isoform F OS=Drosophila melanogaster OX=7227 GN=RanBPM PE=1 SV=1	2	1	1	1	473007
P48149	40S ribosomal protein S15Aa OS=Drosophila melanogaster OX=7227 GN=RpS15Aa PE=1 SV=2	8	1	1	1	472002
Q9VCA5	Phenylalanine--tRNA ligase beta subunit OS=Drosophila melanogaster OX=7227 GN=beta-PheRS PE=1 SV=1	2	1	1	1	471336
Q9W0S7	Staphylococcal nuclease domain-containing protein 1 OS=Drosophila melanogaster OX=7227 GN=Tudor-SN PE=1 SV=1	2	1	1	1	470531
Q8SXP8	GH09868p OS=Drosophila melanogaster OX=7227 GN=TBPH PE=1 SV=1	3	1	1	1	459245
A0A0B4LHC9	Uncharacterized protein, isoform B OS=Drosophila melanogaster OX=7227 GN=Dmel\CG5554 PE=1 SV=1	3	1	1	1	457532
Q9VL18	Probable elongation factor 1-delta OS=Drosophila melanogaster OX=7227 GN=eEF1delta PE=1 SV=1	4	1	1	1	455328
Q9TVM2	Exportin-1 OS=Drosophila melanogaster OX=7227 GN=emb PE=1 SV=1	2	1	1	1	454263
Q9VN95	Enolase-phosphatase E1 OS=Drosophila melanogaster OX=7227 GN=CG12173 PE=2 SV=2	6	1	1	1	452344
Q9VHV5	ADP-ribosylation factor-like protein 8 OS=Drosophila melanogaster OX=7227 GN=Arl8 PE=1 SV=1	8	1	1	1	450781
Q8IML6	Pyruvate dehydrogenase E1 component subunit beta OS=Drosophila melanogaster OX=7227 GN=Pdhb PE=1 SV=1	6	1	1	1	449360
Q9VKQ3	Ribosome biogenesis protein WDR12 homolog OS=Drosophila melanogaster OX=7227 GN=CG6724 PE=2 SV=1	2	1	1	1	446196
A0A4D6K4F6	Obg-like ATPase 1 OS=Drosophila melanogaster OX=7227 GN=Dmel\CG1354 PE=1 SV=1	3	1	1	1	445386
Q23979	Unconventional myosin IC OS=Drosophila melanogaster OX=7227 GN=Myo61F PE=1 SV=3	2	1	1	1	444502
A0A0B4LF26	Eukaryotic translation initiation factor 3 subunit J OS=Drosophila melanogaster OX=7227 GN=eIF3j PE=3 SV=1	6	1	1	1	434385
P41092	60S ribosomal protein L27a OS=Drosophila melanogaster OX=7227 GN=RpL27A PE=1 SV=2	6	1	1	1	433736
Q95SI7	GH23390p OS=Drosophila melanogaster OX=7227 GN=Dmel\CG6028 PE=1 SV=1	5	1	1	1	433662
Q9VAN7	Phosphoglycerate mutase OS=Drosophila melanogaster OX=7227 GN=Pglym78 PE=1 SV=2	4	1	1	1	433072
P46824	Kinesin light chain OS=Drosophila melanogaster OX=7227 GN=Klc PE=1 SV=1	3	1	1	1	431561
Q9VNE9	60S ribosomal protein L13a OS=Drosophila melanogaster OX=7227 GN=RpL13A PE=1 SV=1	5	1	1	1	429893
Q7K4Q9	3-hydroxy-3-methylglutaryl coenzyme A synthase OS=Drosophila melanogaster OX=7227 GN=Hmgs PE=1 SV=1	3	1	1	1	429659
Q7K4N3	Nuclear cap-binding protein subunit 1 OS=Drosophila melanogaster OX=7227 GN=Cbp80 PE=1 SV=1	1	1	1	1	428156
A0A0B4KFE9	Megator, isoform B OS=Drosophila melanogaster OX=7227 GN=Mtor PE=1 SV=1	1	1	1	1	422904
A1Z784	Acetyl-CoA carboxylase, isoform A OS=Drosophila melanogaster OX=7227 GN=ACC PE=1 SV=1	0	1	1	1	421585
Q9U9Q4	Eukaryotic translation initiation factor 3 subunit H OS=Drosophila melanogaster OX=7227 GN=eIF3h PE=1 SV=2	4	1	1	1	420839
Q9V434	Asparaginyl-tRNA synthetase, isoform A OS=Drosophila melanogaster OX=7227 GN=AsnRS PE=1 SV=1	4	1	2	1	420718
Q8IQQ0	Neural conserved at 73EF, isoform F OS=Drosophila melanogaster OX=7227 GN=Nc73EF PE=1 SV=1	1	1	1	1	418961
Q9W384	Brahma associated protein 111kD OS=Drosophila melanogaster OX=7227 GN=Bap111 PE=1 SV=1	2	1	1	1	418114
Q9VN44	FI07923p OS=Drosophila melanogaster OX=7227 GN=Karybeta3 PE=1 SV=1	1	1	1	1	412999
Q9VL00	Ubiquitin thioesterase otubain-like OS=Drosophila melanogaster OX=7227 GN=CG4968 PE=2 SV=1	6	1	1	1	410297
Q9V3D2	Oxygen-dependent coproporphyrinogen-III oxidase OS=Drosophila melanogaster OX=7227 GN=Coprox PE=2 SV=1	3	1	1	1	407058
Q8IQV1	PAPS synthetase, isoform D OS=Drosophila melanogaster OX=7227 GN=Papss PE=1 SV=1	2	1	2	1	405569
Q9W074	FI04779p OS=Drosophila melanogaster OX=7227 GN=HBS1 PE=1 SV=2	2	1	1	1	402352
NGZ19937.1	50S ribosomal protein L15 [Wolbachia pipientis]	8	1	1	1	399715
Q9VHP0	ATP-dependent RNA helicase bel OS=Drosophila melanogaster OX=7227 GN=bel PE=1 SV=1	2	1	1	1	399629
M9NE89	Lamin, isoform B OS=Drosophila melanogaster OX=7227 GN=Lam PE=3 SV=1	4	2	2	2	399352
Q9VFC8	Glycogen [starch] synthase OS=Drosophila melanogaster OX=7227 GN=GlyS PE=1 SV=2	2	1	1	1	393569
Q9VBI2	UMP-CMP kinase OS=Drosophila melanogaster OX=7227 GN=Dak1 PE=1 SV=1	6	1	1	1	389054
WP_006013262.1	OmpA family protein [Wolbachia]	8	1	1	1	387690
M9NEV0	Little imaginal discs, isoform C OS=Drosophila melanogaster OX=7227 GN=lid PE=4 SV=1	1	1	1	1	386444
Q9XYU0	DNA replication licensing factor Mcm7 OS=Drosophila melanogaster OX=7227 GN=Mcm7 PE=1 SV=1	3	1	1	1	385778
Q7JWF1	Electron transfer flavoprotein-ubiquinone oxidoreductase OS=Drosophila melanogaster OX=7227 GN=Etf-QO PE=1 SV=1	2	1	1	1	383257
Q7K486	Armadillo repeat-containing protein 6 homolog OS=Drosophila melanogaster OX=7227 GN=CG5721 PE=1 SV=1	3	1	2	1	380038
AIT39395.1	recombination protein RecA [Wolbachia pipientis]	6	1	1	1	379404
A1Z898	Chromatin assembly factor 1, p105 subunit OS=Drosophila melanogaster OX=7227 GN=Caf1-105 PE=1 SV=1	3	1	1	1	375533
TVS92626.1	transcription termination/antitermination factor NusG [Wolbachia pipientis]	4	1	1	1	369557
WP_006279730.1	phosphoribosylamine--glycine ligase [Wolbachia]	8	2	2	2	369109
TVS90569.1	nitronate monooxygenase [Wolbachia pipientis]	3	1	1	1	365596
Q95R82	SD02746p OS=Drosophila melanogaster OX=7227 GN=Dmel\CG14767 PE=2 SV=1	6	1	1	1	364702
Q9VD09	Retinol-binding protein pinta OS=Drosophila melanogaster OX=7227 GN=pinta PE=2 SV=1	5	1	1	1	362013
A1ZBH1	Uncharacterized protein, isoform D OS=Drosophila melanogaster OX=7227 GN=anon-EST:fe1H12 PE=1 SV=1	3	1	1	1	361251
WP_007551150.1	30S ribosomal protein S8 [Wolbachia]	9	1	1	1	359972
Q9VXK6	Eukaryotic translation initiation factor 5 OS=Drosophila melanogaster OX=7227 GN=eIF5 PE=1 SV=1	2	1	1	1	353447
P17704	40S ribosomal protein S17 OS=Drosophila melanogaster OX=7227 GN=RpS17 PE=1 SV=2	11	1	1	1	353132
Q9VAC1	GM14349p OS=Drosophila melanogaster OX=7227 GN=anon-WO0153538.36 PE=1 SV=1	3	1	1	1	352257
Q9VG73	Interleukin enhancer-binding factor 2 homolog OS=Drosophila melanogaster OX=7227 GN=CG5641 PE=2 SV=1	3	1	1	1	349622
Q9XZ29	EG:BACR25B3.9 protein OS=Drosophila melanogaster OX=7227 GN=Klp3A PE=1 SV=1	1	1	1	1	348952
TVS85716.1	DNA-directed RNA polymerase subunit alpha [Wolbachia pipientis]	5	1	1	1	346452
WP_006279901.1	F0F1 ATP synthase subunit beta [Wolbachia]	3	1	1	1	345815
WP_012673395.1	inorganic diphosphatase [Wolbachia]	14	1	1	1	344411
M9PIH3	Wnk kinase, isoform O OS=Drosophila melanogaster OX=7227 GN=Wnk PE=1 SV=1	1	1	1	1	342730
O02649	Heat shock protein 60A OS=Drosophila melanogaster OX=7227 GN=Hsp60A PE=1 SV=3	4	1	1	1	342526
Q9VD14	GH07286p OS=Drosophila melanogaster OX=7227 GN=Dmel\CG13850 PE=1 SV=3	3	1	1	1	333946
Q9W3N9	LD24105p OS=Drosophila melanogaster OX=7227 GN=154229_at PE=1 SV=1	5	1	1	1	332421
Q9VNA3	GH21273p OS=Drosophila melanogaster OX=7227 GN=BEST:LD29996 PE=1 SV=1	6	1	1	1	332200
TVS91010.1	4-(cytidine 5'-diphospho)-2-C-methyl-D-erythritol kinase [Wolbachia pipientis]	7	1	1	1	331006
Q5BI50	Cullin 4, isoform A OS=Drosophila melanogaster OX=7227 GN=Cul4 PE=1 SV=1	1	1	1	1	325880
A1Z8U0	Pre-mRNA processing factor 8 OS=Drosophila melanogaster OX=7227 GN=Prp8 PE=1 SV=1	1	1	1	1	324937
P29613	Triosephosphate isomerase OS=Drosophila melanogaster OX=7227 GN=Tpi PE=1 SV=3	17	2	2	2	322238
Q7KN75	Dodeca-satellite-binding protein 1, isoform A OS=Drosophila melanogaster OX=7227 GN=Dp1 PE=1 SV=1	4	4	4	4	320640
Q9VGV9	GH11067p OS=Drosophila melanogaster OX=7227 GN=Dmel\CG6567 PE=1 SV=1	6	1	1	1	319940
Q9W457	Serine hydroxymethyltransferase OS=Drosophila melanogaster OX=7227 GN=Shmt PE=1 SV=1	5	1	1	1	319650
WP_006013401.1	molecular chaperone DnaK [Wolbachia]	5	3	4	1	315926
X2JAI4	DNA helicase OS=Drosophila melanogaster OX=7227 GN=Mcm3 PE=1 SV=1	1	1	1	1	314073
Q9VYV3	Thioredoxin domain-containing protein 5 homolog OS=Drosophila melanogaster OX=7227 GN=prtp PE=1 SV=2	3	1	1	1	312501
Q7KN85	ATP-citrate synthase OS=Drosophila melanogaster OX=7227 GN=ATPCL PE=1 SV=1	1	1	1	1	309811
WP_182309781.1	30S ribosomal protein S1 [Wolbachia pipientis]	5	2	2	2	308884
WP_006014487.1	succinate--CoA ligase subunit alpha [Wolbachia]	4	1	1	1	306661
A1ZBJ2	Uncharacterized protein, isoform B OS=Drosophila melanogaster OX=7227 GN=cg7461 PE=1 SV=2	3	1	1	1	304919
A0A0B4KHL2	Coatomer subunit gamma OS=Drosophila melanogaster OX=7227 GN=gammaCOP PE=1 SV=1	1	1	1	1	304825
Q9VSS2	Signal recognition particle subunit SRP68 OS=Drosophila melanogaster OX=7227 GN=Srp68 PE=2 SV=1	3	1	1	1	302688
TVS91455.1	30S ribosomal protein S4 [Wolbachia pipientis]	7	1	1	1	299665
Q9W045	FI21255p1 OS=Drosophila melanogaster OX=7227 GN=BcDNA:SD08776 PE=2 SV=2	3	1	1	1	299540
Q8IQZ1	Glutathione synthetase OS=Drosophila melanogaster OX=7227 GN=Gss2 PE=1 SV=2	3	1	1	1	294441
Q9VQQ6	FI18122p1 OS=Drosophila melanogaster OX=7227 GN=Snx1 PE=1 SV=1	3	1	1	1	294189
Q8MSW0	Isoleucyl-tRNA synthetase, isoform A OS=Drosophila melanogaster OX=7227 GN=IleRS PE=1 SV=1	1	1	1	1	292903
Q7JWD3	ATPase ASNA1 homolog OS=Drosophila melanogaster OX=7227 GN=CG1598 PE=2 SV=1	5	1	1	1	292754
Q7JX82	GH21964p OS=Drosophila melanogaster OX=7227 GN=kermit PE=1 SV=1	5	1	1	1	291494
Q9VJ31	CG10623 protein OS=Drosophila melanogaster OX=7227 GN=Dmel\CG10623 PE=1 SV=1	5	1	1	1	290968
P05205	Heterochromatin protein 1 OS=Drosophila melanogaster OX=7227 GN=Su(var)205 PE=1 SV=2	4	1	1	1	290591
Q960M4	Peroxiredoxin OS=Drosophila melanogaster OX=7227 GN=Prx5 PE=1 SV=1	8	1	1	1	289901
Q9V3V6	26S proteasome regulatory complex subunit p50 OS=Drosophila melanogaster OX=7227 GN=Rpt5 PE=1 SV=1	4	1	1	1	289759
O96692	RE63021p OS=Drosophila melanogaster OX=7227 GN=Rap2l PE=1 SV=1	7	1	1	1	288236
A1Z9G2	Pre-mRNA-splicing factor syf1 homolog OS=Drosophila melanogaster OX=7227 GN=fand PE=1 SV=1	1	1	1	1	287991
Q966T5	Paxillin, isoform D OS=Drosophila melanogaster OX=7227 GN=Pax PE=1 SV=1	9	1	1	1	287748
Q9VEC2	Proteasome assembly chaperone 2 OS=Drosophila melanogaster OX=7227 GN=Dmel\CG12321 PE=1 SV=1	6	1	1	1	282291
O76876	EG:132E8.1 protein OS=Drosophila melanogaster OX=7227 GN=ssx PE=1 SV=1	2	1	1	1	279501
Q8T060	AaRS-interacting multifunctional protein 2, isoform B OS=Drosophila melanogaster OX=7227 GN=AIMP2 PE=1 SV=3	3	1	1	1	277711
EEH12079.1	RNA polymerase sigma 70 subunit, RpoD [Wolbachia endosymbiont of Muscidifurax uniraptor]	1	1	1	1	273456
A8JNJ6	Karst, isoform E OS=Drosophila melanogaster OX=7227 GN=kst PE=1 SV=2	0	1	1	1	269879
Q9VDS5	Rho GTPase-activating protein 92B OS=Drosophila melanogaster OX=7227 GN=RhoGAP92B PE=1 SV=1	2	1	1	1	269137
Q9VSU6	Dihydropteridine reductase OS=Drosophila melanogaster OX=7227 GN=Dhpr PE=1 SV=1	8	1	1	1	266947
Q9W2N0	F-actin-capping protein subunit alpha OS=Drosophila melanogaster OX=7227 GN=cpa PE=2 SV=1	6	1	1	1	264528
WP_006014489.1	ADP-forming succinate--CoA ligase subunit beta [Wolbachia]	5	1	1	1	264250
O18335	Drab11 OS=Drosophila melanogaster OX=7227 GN=Rab11 PE=1 SV=1	6	1	1	1	263444
M9MSG3	Muscle-specific protein 300 kDa, isoform E OS=Drosophila melanogaster OX=7227 GN=Msp300 PE=1 SV=1	0	1	1	1	262065
NGZ19461.1	carbamoyl-phosphate synthase large subunit [Wolbachia pipientis]	1	1	1	1	260332
P54351	Vesicle-fusing ATPase 2 OS=Drosophila melanogaster OX=7227 GN=Nsf2 PE=2 SV=2	2	1	1	1	258932
Q7KUB1	Isocitrate dehydrogenase [NADP] OS=Drosophila melanogaster OX=7227 GN=Idh PE=1 SV=1	2	1	1	1	257868
P17210	Kinesin heavy chain OS=Drosophila melanogaster OX=7227 GN=Khc PE=1 SV=2	1	1	1	1	256861
P17886	Protein crooked neck OS=Drosophila melanogaster OX=7227 GN=crn PE=2 SV=2	1	1	1	1	256604
P49735	DNA replication licensing factor Mcm2 OS=Drosophila melanogaster OX=7227 GN=Mcm2 PE=1 SV=1	1	1	1	1	256465
Q9VZS3	Eukaryotic translation initiation factor eIF1 OS=Drosophila melanogaster OX=7227 GN=eIF1 PE=1 SV=1	20	1	1	1	254468
Q9VJ26	EF-hand domain-containing protein D2 homolog OS=Drosophila melanogaster OX=7227 GN=Swip-1 PE=2 SV=1	5	1	1	1	248593
Q2PDW1	Uncharacterized protein, isoform B OS=Drosophila melanogaster OX=7227 GN=Dmel\CG3662 PE=1 SV=1	4	1	1	1	246393
Q9V3G7	26S proteasome non-ATPase regulatory subunit 6 OS=Drosophila melanogaster OX=7227 GN=Rpn7 PE=2 SV=1	3	1	1	1	245699
M9NEL3	Kismet, isoform F OS=Drosophila melanogaster OX=7227 GN=kis PE=1 SV=1	0	1	1	1	245086
Q7KW39	Probable methylmalonate-semialdehyde dehydrogenase [acylating], mitochondrial OS=Drosophila melanogaster OX=7227 GN=CG17896 PE=2 SV=1	3	1	1	1	229733
Q0KHU2	IGF-II mRNA-binding protein, isoform K OS=Drosophila melanogaster OX=7227 GN=Imp PE=1 SV=2	5	2	3	2	227592
Q9V405	26S proteasome regulatory complex subunit p48A OS=Drosophila melanogaster OX=7227 GN=Rpt3 PE=1 SV=1	3	1	1	1	226800
Q9VFT4	AT27578p OS=Drosophila melanogaster OX=7227 GN=rin PE=1 SV=1	3	1	1	1	221287
Q8SYL1	Lethal (2) 09851, isoform A OS=Drosophila melanogaster OX=7227 GN=l(2)09851 PE=1 SV=1	5	1	1	1	219841
P41073	Zinc finger protein on ecdysone puffs OS=Drosophila melanogaster OX=7227 GN=Pep PE=1 SV=1	2	1	1	1	217346
M9PFK7	Argonaute 2, isoform E OS=Drosophila melanogaster OX=7227 GN=AGO2 PE=1 SV=1	1	1	1	1	210026
O18399	EG:152A3.5 protein (Fbgn0003116;pn protein) OS=Drosophila melanogaster OX=7227 GN=pn PE=1 SV=1	3	1	1	1	205969
P61209	ADP-ribosylation factor 1 OS=Drosophila melanogaster OX=7227 GN=Arf79F PE=1 SV=2	5	1	1	1	196259
Q9VW54	26S proteasome non-ATPase regulatory subunit 2 OS=Drosophila melanogaster OX=7227 GN=Rpn1 PE=1 SV=2	1	1	1	1	181971
Q24478	Centrosome-associated zinc finger protein CP190 OS=Drosophila melanogaster OX=7227 GN=Cp190 PE=1 SV=2	1	1	1	1	171594
Q4AB57	Histone H2A OS=Drosophila melanogaster OX=7227 GN=His2A:CG33859 PE=3 SV=1	26	2	7	1	24149.9

## Sheet: MP10
Accession	Description	Coverage [%] MP10	# Peptides MP10	# PSMs MP10	# Unique Peptides MP10	Area MP10
Q5BI51	LP02810p OS=Drosophila melanogaster OX=7227 GN=Dmel\CG11635 PE=2 SV=1	5	1	1	1	334275360
P84040	Histone H4 OS=Drosophila melanogaster OX=7227 GN=His4 PE=1 SV=2	43	6	11	6	4.64828e+07
M9PBL3	Heat shock protein 83, isoform B OS=Drosophila melanogaster OX=7227 GN=Hsp83 PE=3 SV=1	23	17	22	15	4.37897e+07
P11147	Heat shock 70 kDa protein cognate 4 OS=Drosophila melanogaster OX=7227 GN=Hsc70-4 PE=1 SV=3	39	23	33	19	4.27635e+07
P08736	Elongation factor 1-alpha 1 OS=Drosophila melanogaster OX=7227 GN=eEF1alpha1 PE=1 SV=2	24	8	12	8	3.67391e+07
P06605	Tubulin alpha-3 chain OS=Drosophila melanogaster OX=7227 GN=alphaTub84D PE=2 SV=1	30	10	19	10	3.31337e+07
Q24560	Tubulin beta-1 chain OS=Drosophila melanogaster OX=7227 GN=betaTub56D PE=1 SV=2	51	16	27	10	2.93224e+07
P10987	Actin-5C OS=Drosophila melanogaster OX=7227 GN=Act5C PE=1 SV=4	38	12	16	12	2.55405e+07
WP_010962806.1	porin [Wolbachia]	34	16	21	16	2.37246e+07
NGZ19502.1	elongation factor Tu [Wolbachia pipientis]	23	6	9	6	1.40012e+07
Q7KSU6	Uncharacterized protein, isoform D OS=Drosophila melanogaster OX=7227 GN=anon-WO0118547.344 PE=1 SV=1	21	9	11	9	1.25731e+07
A0A0B4KH25	Histone H2A OS=Drosophila melanogaster OX=7227 GN=His2Av PE=3 SV=1	6	1	2	1	1.05189e+07
WP_006013262.1	OmpA family protein [Wolbachia]	26	6	7	6	1.01654e+07
P02283	Histone H2B OS=Drosophila melanogaster OX=7227 GN=His2B PE=1 SV=2	37	5	6	5	9.25489e+06
Q9VLC5	Aldehyde dehydrogenase OS=Drosophila melanogaster OX=7227 GN=Aldh PE=1 SV=1	18	11	14	11	7.29244e+06
A0A0B4K6U6	Squid, isoform E OS=Drosophila melanogaster OX=7227 GN=sqd PE=4 SV=1	17	4	5	4	6.50623e+06
M9PJN8	Glyceraldehyde-3-phosphate dehydrogenase OS=Drosophila melanogaster OX=7227 GN=Gapdh2 PE=3 SV=1	21	5	7	1	5.83861e+06
A0A0B4K6N1	40S ribosomal protein S8 OS=Drosophila melanogaster OX=7227 GN=RpS8 PE=3 SV=1	36	6	7	6	5.77578e+06
A4V4A5	GTP-binding nuclear protein OS=Drosophila melanogaster OX=7227 GN=Ran PE=1 SV=1	16	3	4	3	5.27268e+06
P38979	40S ribosomal protein SA OS=Drosophila melanogaster OX=7227 GN=sta PE=1 SV=3	19	5	6	5	5.1944e+06
P41093	60S ribosomal protein L18a OS=Drosophila melanogaster OX=7227 GN=RpL18A PE=1 SV=1	19	3	5	3	5.15315e+06
P09180	60S ribosomal protein L4 OS=Drosophila melanogaster OX=7227 GN=RpL4 PE=1 SV=2	22	6	8	6	4.98356e+06
P29845	Heat shock 70 kDa protein cognate 5 OS=Drosophila melanogaster OX=7227 GN=Hsc70-5 PE=1 SV=2	13	7	7	7	4.91917e+06
Q9VUQ5	Protein argonaute-2 OS=Drosophila melanogaster OX=7227 GN=AGO2 PE=1 SV=3	15	2	2	2	4.7103e+06
Q8T0L3	GH24511p OS=Drosophila melanogaster OX=7227 GN=Uba1 PE=1 SV=1	7	7	7	7	4.63398e+06
Q9VG23	GH22994p OS=Drosophila melanogaster OX=7227 GN=CT28495 PE=1 SV=2	5	1	1	1	4572869
P55841	60S ribosomal protein L14 OS=Drosophila melanogaster OX=7227 GN=RpL14 PE=1 SV=1	31	5	7	5	4.55245e+06
Q9VS34	60S ribosomal protein L18 OS=Drosophila melanogaster OX=7227 GN=RpL18 PE=1 SV=1	24	4	4	4	4.55194e+06
WP_010962918.1	polyribonucleotide nucleotidyltransferase [Wolbachia]	13	8	8	8	4.44755e+06
P55828	40S ribosomal protein S20 OS=Drosophila melanogaster OX=7227 GN=RpS20 PE=1 SV=1	13	1	2	1	4.37402e+06
P50887	60S ribosomal protein L22 OS=Drosophila melanogaster OX=7227 GN=RpL22 PE=1 SV=2	17	3	4	3	4.2484e+06
P41094	40S ribosomal protein S18 OS=Drosophila melanogaster OX=7227 GN=RpS18 PE=1 SV=1	18	3	3	3	4.06362e+06
Q9W1V3	rRNA 2'-O-methyltransferase fibrillarin OS=Drosophila melanogaster OX=7227 GN=Fib PE=2 SV=1	18	5	6	5	4.02251e+06
Q9VWG3	40S ribosomal protein S10b OS=Drosophila melanogaster OX=7227 GN=RpS10b PE=1 SV=2	14	2	2	2	3.95884e+06
P41092	60S ribosomal protein L27a OS=Drosophila melanogaster OX=7227 GN=RpL27A PE=1 SV=2	28	5	9	5	3.93532e+06
C0HL66	Histone H3.3A OS=Drosophila melanogaster OX=7227 GN=His3.3A PE=1 SV=1	13	2	2	2	3.9345e+06
WP_010962930.1	molecular chaperone DnaK [Wolbachia]	10	5	6	5	3.92094e+06
WP_182183030.1	transcription termination factor Rho [Wolbachia pipientis]	17	7	7	7	3.83311e+06
P29310	14-3-3 protein zeta OS=Drosophila melanogaster OX=7227 GN=14-3-3zeta PE=1 SV=1	23	4	4	4	3.61161e+06
P29844	Endoplasmic reticulum chaperone BiP OS=Drosophila melanogaster OX=7227 GN=Hsc70-3 PE=1 SV=2	16	9	11	5	3.5848e+06
P35381	ATP synthase subunit alpha, mitochondrial OS=Drosophila melanogaster OX=7227 GN=blw PE=1 SV=2	15	7	7	7	3.5387e+06
P15357	Ubiquitin-40S ribosomal protein S27a OS=Drosophila melanogaster OX=7227 GN=RpS27A PE=1 SV=2	24	3	5	3	3.5007e+06
C9QP42	Eukaryotic translation initiation factor 4A, isoform E OS=Drosophila melanogaster OX=7227 GN=eIF4A PE=1 SV=1	13	4	5	4	3.47191e+06
P13060	Elongation factor 2 OS=Drosophila melanogaster OX=7227 GN=EF2 PE=1 SV=4	8	7	8	7	3.36986e+06
Q9VNE9	60S ribosomal protein L13a OS=Drosophila melanogaster OX=7227 GN=RpL13A PE=1 SV=1	13	3	5	3	3.3285e+06
Q9VGS2	Translationally-controlled tumor protein homolog OS=Drosophila melanogaster OX=7227 GN=Tctp PE=1 SV=1	7	1	2	1	3.32681e+06
A1Z9E3	Elongation factor Tu OS=Drosophila melanogaster OX=7227 GN=mEFTu1 PE=1 SV=1	3	1	1	1	3.27003e+06
M9PIM0	Ribosomal protein L10, isoform E OS=Drosophila melanogaster OX=7227 GN=RpL10 PE=4 SV=1	14	3	3	3	3.23168e+06
P41042	40S ribosomal protein S4 OS=Drosophila melanogaster OX=7227 GN=RpS4 PE=1 SV=2	13	3	3	3	3.18063e+06
Q9W3W8	60S ribosomal protein L17 OS=Drosophila melanogaster OX=7227 GN=RpL17 PE=1 SV=1	5	1	1	1	2.98813e+06
O18332	FI01544p OS=Drosophila melanogaster OX=7227 GN=Rab1 PE=1 SV=1	17	3	3	3	2.97571e+06
P15348	DNA topoisomerase 2 OS=Drosophila melanogaster OX=7227 GN=Top2 PE=1 SV=1	5	6	6	6	2.7818e+06
A0A0B4LG52	GEO08239p1 OS=Drosophila melanogaster OX=7227 GN=RpS16 PE=2 SV=1	16	2	2	2	2.73673e+06
P25007	Peptidyl-prolyl cis-trans isomerase OS=Drosophila melanogaster OX=7227 GN=Cyp1 PE=1 SV=2	17	3	4	3	2681026
X2JC31	Clathrin heavy chain OS=Drosophila melanogaster OX=7227 GN=Chc PE=3 SV=1	3	4	5	4	2.67731e+06
Q9W0A8	FI01658p OS=Drosophila melanogaster OX=7227 GN=RpL23A PE=1 SV=1	10	2	2	2	2.50666e+06
Q9VN21	LD30155p OS=Drosophila melanogaster OX=7227 GN=lost PE=1 SV=1	11	4	4	4	2.48408e+06
C6SUW3	LD13662p OS=Drosophila melanogaster OX=7227 GN=RpS9 PE=1 SV=1	12	3	3	3	2.43023e+06
P25843	Profilin OS=Drosophila melanogaster OX=7227 GN=chic PE=1 SV=1	38	2	3	2	2.36445e+06
NGZ19858.1	hypothetical protein [Wolbachia pipientis]	7	2	3	2	2.36396e+06
P92177	14-3-3 protein epsilon OS=Drosophila melanogaster OX=7227 GN=14-3-3epsilon PE=1 SV=2	15	4	5	4	2.35281e+06
P17704	40S ribosomal protein S17 OS=Drosophila melanogaster OX=7227 GN=RpS17 PE=1 SV=2	17	2	2	2	2329286
Q9VXQ5	Chaperonin containing TCP1 subunit 6 OS=Drosophila melanogaster OX=7227 GN=CCT6 PE=1 SV=1	7	3	3	3	2197200
O18640	Guanine nucleotide-binding protein subunit beta-like protein OS=Drosophila melanogaster OX=7227 GN=Rack1 PE=1 SV=2	5	2	2	2	2.19352e+06
P55830	40S ribosomal protein S3a OS=Drosophila melanogaster OX=7227 GN=RpS3A PE=1 SV=4	10	3	3	3	2.09412e+06
P21187	Polyadenylate-binding protein OS=Drosophila melanogaster OX=7227 GN=pAbp PE=1 SV=3	6	3	3	3	2.06287e+06
Q06559	40S ribosomal protein S3 OS=Drosophila melanogaster OX=7227 GN=RpS3 PE=1 SV=1	9	2	2	2	1.99335e+06
Q9VBN5	60S ribosomal protein L27 OS=Drosophila melanogaster OX=7227 GN=RpL27 PE=1 SV=1	33	3	4	3	1.97058e+06
Q7K3J0	Chaperonin containing TCP1 subunit 8 OS=Drosophila melanogaster OX=7227 GN=CCT8 PE=1 SV=1	8	4	5	4	1.96985e+06
Q9W0B8	Coatomer subunit alpha OS=Drosophila melanogaster OX=7227 GN=alphaCOP PE=1 SV=1	3	4	4	4	1.91083e+06
Q9W0P5	UDP-glucose 4-epimerase OS=Drosophila melanogaster OX=7227 GN=Gale PE=1 SV=1	16	4	4	4	1.90111e+06
P48810	Heterogeneous nuclear ribonucleoprotein 87F OS=Drosophila melanogaster OX=7227 GN=Hrb87F PE=2 SV=2	6	3	3	3	1.89521e+06
P31009	40S ribosomal protein S2 OS=Drosophila melanogaster OX=7227 GN=RpS2 PE=1 SV=2	8	2	2	2	1.84919e+06
O17445	60S ribosomal protein L15 OS=Drosophila melanogaster OX=7227 GN=RpL15 PE=1 SV=1	11	2	2	2	1.8447e+06
WP_010962466.1	hypothetical protein [Wolbachia]	6	2	2	2	1.78244e+06
Q9W5R8	60S ribosomal protein L5 OS=Drosophila melanogaster OX=7227 GN=RpL5 PE=1 SV=2	8	2	2	2	1.78159e+06
E1JHR5	Enolase, isoform F OS=Drosophila melanogaster OX=7227 GN=Eno PE=1 SV=1	5	2	2	2	1.74896e+06
Q05825	ATP synthase subunit beta, mitochondrial OS=Drosophila melanogaster OX=7227 GN=ATPsynbeta PE=1 SV=3	11	4	4	4	1.74703e+06
P08841	Tubulin beta-3 chain OS=Drosophila melanogaster OX=7227 GN=betaTub60D PE=2 SV=2	30	10	16	4	1.73545e+06
Q3YMU0	Protein disulfide-isomerase (Fragment) OS=Drosophila melanogaster OX=7227 GN=ERp60 PE=1 SV=1	7	3	3	3	1.73105e+06
Q9V3P0	Peroxiredoxin 1 OS=Drosophila melanogaster OX=7227 GN=Jafrac1 PE=1 SV=1	22	4	4	4	1.67291e+06
P46222	60S ribosomal protein L11 OS=Drosophila melanogaster OX=7227 GN=RpL11 PE=1 SV=2	8	1	1	1	1.67029e+06
A0A0B4LFL3	Eukaryotic translation elongation factor 1 beta, isoform C OS=Drosophila melanogaster OX=7227 GN=eEF1beta PE=3 SV=1	10	2	2	2	1.66795e+06
Q8IP94	Threonyl-tRNA synthetase, isoform B OS=Drosophila melanogaster OX=7227 GN=ThrRS PE=1 SV=1	6	3	3	3	1.6664e+06
Q9VA91	40S ribosomal protein S7 OS=Drosophila melanogaster OX=7227 GN=RpS7 PE=1 SV=1	12	2	3	2	1.64234e+06
X2J5G6	Ribosomal protein L7, isoform B OS=Drosophila melanogaster OX=7227 GN=RpL7 PE=4 SV=1	13	4	5	4	1.62437e+06
Q9VWH4	Probable isocitrate dehydrogenase [NAD] subunit alpha, mitochondrial OS=Drosophila melanogaster OX=7227 GN=Idh3a PE=2 SV=1	7	2	2	2	1.62248e+06
P48588	40S ribosomal protein S25 OS=Drosophila melanogaster OX=7227 GN=RpS25 PE=1 SV=3	20	2	2	2	1.60861e+06
Q0E9B6	40S ribosomal protein S11 OS=Drosophila melanogaster OX=7227 GN=RpS11 PE=1 SV=1	6	2	2	2	1.60066e+06
A1Z8U4	Chaperonin containing TCP1 subunit 5, isoform B OS=Drosophila melanogaster OX=7227 GN=CCT5 PE=1 SV=1	7	3	3	3	1.55998e+06
A0A0B4KGP8	Eukaryotic translation initiation factor 2 subunit gamma, isoform D OS=Drosophila melanogaster OX=7227 GN=eIF2gamma PE=1 SV=1	5	2	2	2	1.54757e+06
H5V8B8	MIP33436p1 OS=Drosophila melanogaster OX=7227 GN=Pp2A-29B PE=1 SV=1	3	2	2	2	1.5407e+06
Q9VGH5	AT27789p OS=Drosophila melanogaster OX=7227 GN=glo PE=1 SV=1	6	3	3	3	1.5315e+06
Q9VWQ7	GEO10539p1 OS=Drosophila melanogaster OX=7227 GN=Dmel\CG6891 PE=1 SV=1	22	3	3	3	1.48056e+06
O18404	3-hydroxyacyl-CoA dehydrogenase type-2 OS=Drosophila melanogaster OX=7227 GN=scu PE=1 SV=1	16	3	3	3	1.41188e+06
X2JE06	GEO07624p1 OS=Drosophila melanogaster OX=7227 GN=RpL24 PE=1 SV=1	8	1	1	1	1.40696e+06
Q9VLT7	IP17351p OS=Drosophila melanogaster OX=7227 GN=RpL36A PE=1 SV=2	13	2	3	2	1.38024e+06
Q9V3I2	Drab5 OS=Drosophila melanogaster OX=7227 GN=Rab5 PE=1 SV=1	6	1	1	1	1.37234e+06
A0A0B4LFD9	GEO04460p1 OS=Drosophila melanogaster OX=7227 GN=RpS23 PE=2 SV=1	13	2	2	2	1.30539e+06
Q01604	Phosphoglycerate kinase OS=Drosophila melanogaster OX=7227 GN=Pgk PE=2 SV=2	8	3	3	3	1.26494e+06
P54397	39 kDa FK506-binding nuclear protein OS=Drosophila melanogaster OX=7227 GN=FK506-bp1 PE=1 SV=2	7	2	2	2	1.25251e+06
P56538	Eukaryotic translation initiation factor 6 OS=Drosophila melanogaster OX=7227 GN=eIF6 PE=2 SV=3	5	1	1	1	1.23376e+06
Q9VAN7	Phosphoglycerate mutase OS=Drosophila melanogaster OX=7227 GN=Pglym78 PE=1 SV=2	15	3	3	3	1.21485e+06
Q9VHL2	T-complex protein 1 subunit eta OS=Drosophila melanogaster OX=7227 GN=CCT7 PE=1 SV=2	3	2	3	2	1.17586e+06
Q27268	ATP-dependent RNA helicase WM6 OS=Drosophila melanogaster OX=7227 GN=Hel25E PE=1 SV=1	6	2	2	2	1.17196e+06
P54399	Protein disulfide-isomerase OS=Drosophila melanogaster OX=7227 GN=Pdi PE=2 SV=1	7	3	4	3	1.16844e+06
P48149	40S ribosomal protein S15Aa OS=Drosophila melanogaster OX=7227 GN=RpS15Aa PE=1 SV=2	8	1	1	1	1.15958e+06
Q9VAY2	Glycoprotein 93 OS=Drosophila melanogaster OX=7227 GN=Gp93 PE=1 SV=1	6	5	6	3	1.14982e+06
Q8T0Q4	GH13992p OS=Drosophila melanogaster OX=7227 GN=shrb PE=1 SV=1	9	2	2	2	1.14443e+06
X2JDP6	Nucleosome-destabilizing factor, isoform C OS=Drosophila melanogaster OX=7227 GN=Ndf PE=4 SV=1	2	1	2	1	1.11469e+06
P48809	Heterogeneous nuclear ribonucleoprotein 27C OS=Drosophila melanogaster OX=7227 GN=Hrb27C PE=1 SV=2	4	1	1	1	1050360
Q8MT58	RE11562p OS=Drosophila melanogaster OX=7227 GN=Cndp2 PE=1 SV=1	7	3	3	3	1.04447e+06
TVS92624.1	DNA-directed RNA polymerase subunit beta/beta' [Wolbachia pipientis]	1	2	2	2	1.02625e+06
Q9VP57	LD15904p OS=Drosophila melanogaster OX=7227 GN=pzg PE=1 SV=1	3	2	2	2	1.02542e+06
WP_006014698.1	elongation factor G [Wolbachia]	5	3	3	3	1.01392e+06
Q9W499	FI02809p OS=Drosophila melanogaster OX=7227 GN=RpL35 PE=1 SV=2	11	1	2	1	981800
M9MRD0	Ubiquitin carboxyl-terminal hydrolase OS=Drosophila melanogaster OX=7227 GN=Uch PE=3 SV=1	11	2	2	2	977670
A0A0B4KI24	Nucleoplasmin, isoform B OS=Drosophila melanogaster OX=7227 GN=Nlp PE=4 SV=1	15	2	2	2	972770
Q9VAC4	GEO09167p1 OS=Drosophila melanogaster OX=7227 GN=Nph PE=1 SV=1	13	2	2	2	947461
Q9W392	Chaperonin containing TCP1 subunit 2 OS=Drosophila melanogaster OX=7227 GN=CCT2 PE=1 SV=2	3	1	1	1	917649
WP_182309781.1	30S ribosomal protein S1 [Wolbachia pipientis]	4	2	2	2	916355
Q9VEX6	ATPase family AAA domain-containing protein 3A homolog OS=Drosophila melanogaster OX=7227 GN=bor PE=1 SV=2	1	1	1	1	873079
Q95RI5	Failed axon connections OS=Drosophila melanogaster OX=7227 GN=fax PE=1 SV=1	6	2	2	2	863012
TVS91455.1	30S ribosomal protein S4 [Wolbachia pipientis]	8	2	2	2	860023
O18335	Drab11 OS=Drosophila melanogaster OX=7227 GN=Rab11 PE=1 SV=1	10	2	2	2	859561
Q9V9M7	RE62581p OS=Drosophila melanogaster OX=7227 GN=RpL21 PE=1 SV=1	15	2	2	2	853891
WP_182282494.1	translational GTPase TypA [Wolbachia pipientis]	1	1	1	1	844177
Q9GU68	Eukaryotic translation initiation factor 5A OS=Drosophila melanogaster OX=7227 GN=eEF5 PE=2 SV=2	16	2	2	2	828675
X2JCS6	60S ribosomal protein L7a OS=Drosophila melanogaster OX=7227 GN=RpL7A PE=3 SV=1	8	2	2	2	827807
P29327	40S ribosomal protein S6 OS=Drosophila melanogaster OX=7227 GN=RpS6 PE=1 SV=1	4	1	1	1	817912
Q9VN25	Eukaryotic translation initiation factor 3 subunit A OS=Drosophila melanogaster OX=7227 GN=eIF3a PE=1 SV=1	2	2	2	2	817623
Q9VK69	T-complex protein 1 subunit delta OS=Drosophila melanogaster OX=7227 GN=CCT4 PE=1 SV=1	5	2	2	2	808959
TVS92108.1	cell division protein FtsZ [Wolbachia pipientis]	6	2	2	2	807031
C0HKA1	40S ribosomal protein S14b OS=Drosophila melanogaster OX=7227 GN=RpS14b PE=2 SV=1	17	2	2	2	788318
A0A0B4LFZ4	TER94, isoform E OS=Drosophila melanogaster OX=7227 GN=TER94 PE=1 SV=1	2	1	1	1	783984
Q7KN97	Pyruvate carboxylase OS=Drosophila melanogaster OX=7227 GN=PCB PE=1 SV=1	1	1	1	1	740574
TVS88814.1	ribonucleoside-diphosphate reductase subunit alpha [Wolbachia pipientis]	2	1	1	1	737315
A1Z8U0	Pre-mRNA processing factor 8 OS=Drosophila melanogaster OX=7227 GN=Prp8 PE=1 SV=1	0	1	1	1	715772
Q9VYU5	Karl, isoform A OS=Drosophila melanogaster OX=7227 GN=Karl PE=4 SV=2	3	1	1	1	704491
P41126	60S ribosomal protein L13 OS=Drosophila melanogaster OX=7227 GN=RpL13 PE=1 SV=1	8	2	2	2	702562
Q9VTU4	Eukaryotic translation initiation factor 3 subunit L OS=Drosophila melanogaster OX=7227 GN=eIF3l PE=2 SV=1	3	2	2	2	702246
Q9VBH8	FI02850p OS=Drosophila melanogaster OX=7227 GN=RpL34a PE=1 SV=2	4	1	1	1	679066
M9NE68	Heat shock protein 23, isoform B OS=Drosophila melanogaster OX=7227 GN=Hsp23 PE=3 SV=1	8	1	1	1	679034
Q9VPN5	LD03220p OS=Drosophila melanogaster OX=7227 GN=Stip1 PE=1 SV=1	6	2	2	2	651594
Q9V9W2	Ribosomal protein L6, isoform A OS=Drosophila melanogaster OX=7227 GN=RpL6 PE=1 SV=1	9	2	2	2	645282
Q9W414	Regulatory particle triple-A ATPase 4 OS=Drosophila melanogaster OX=7227 GN=Rpt4 PE=1 SV=3	4	1	1	1	641911
Q9VU65	POC1 centriolar protein homolog OS=Drosophila melanogaster OX=7227 GN=Poc1 PE=2 SV=1	3	1	1	1	635950
A4V303	T-complex protein 1 subunit gamma OS=Drosophila melanogaster OX=7227 GN=CCT3 PE=1 SV=1	4	2	2	2	627535
WP_006014556.1	molecular chaperone HtpG [Wolbachia]	3	2	2	2	614464
Q8T8W3	AT21416p OS=Drosophila melanogaster OX=7227 GN=Past1 PE=1 SV=1	2	1	1	1	604918
WP_096617264.1	succinate--CoA ligase subunit alpha [Wolbachia pipientis]	6	1	1	1	598774
P08570	60S acidic ribosomal protein P1 OS=Drosophila melanogaster OX=7227 GN=RpLP1 PE=1 SV=2	14	1	1	1	595562
WP_006014489.1	ADP-forming succinate--CoA ligase subunit beta [Wolbachia]	8	2	2	2	591261
AIT39395.1	recombination protein RecA [Wolbachia pipientis]	3	1	1	1	590501
D2NUK9	Ribonucloprotein OS=Drosophila melanogaster OX=7227 GN=hoip PE=1 SV=1	19	2	2	2	585588
A4V391	Chaperonin containing TCP1 subunit 1, isoform B OS=Drosophila melanogaster OX=7227 GN=CCT1 PE=1 SV=1	2	1	1	1	555319
Q9VJ19	RE25263p OS=Drosophila melanogaster OX=7227 GN=RpL30 PE=1 SV=1	11	1	1	1	549510
X2JDU0	Ribosomal protein L9, isoform C OS=Drosophila melanogaster OX=7227 GN=RpL9 PE=4 SV=1	6	1	1	1	540887
Q7KW39	Probable methylmalonate-semialdehyde dehydrogenase [acylating], mitochondrial OS=Drosophila melanogaster OX=7227 GN=CG17896 PE=2 SV=1	2	1	1	1	520874
WP_214241826.1	aconitate hydratase AcnA [Wolbachia pipientis]	3	2	2	2	507636
Q95RU0	Protein cueball OS=Drosophila melanogaster OX=7227 GN=cue PE=1 SV=1	1	1	1	1	502168
Q9W2D9	Eukaryotic translation initiation factor 3 subunit K OS=Drosophila melanogaster OX=7227 GN=eIF3k PE=2 SV=1	4	1	1	1	492996
Q9W1B9	GEO07602p1 OS=Drosophila melanogaster OX=7227 GN=RpL12 PE=1 SV=1	5	1	1	1	489894
Q9VWI2	N(Alpha)-acetyltransferase 15/16, isoform A OS=Drosophila melanogaster OX=7227 GN=Naa15-16 PE=1 SV=1	1	1	1	1	484046
Q9VDH8	40S ribosomal protein S30 OS=Drosophila melanogaster OX=7227 GN=RpS30 PE=1 SV=1	8	1	1	1	477790
P07486	Glyceraldehyde-3-phosphate dehydrogenase 1 OS=Drosophila melanogaster OX=7227 GN=Gapdh1 PE=2 SV=2	21	5	7	1	475827
M9NEW1	Myosin light chain cytoplasmic, isoform B OS=Drosophila melanogaster OX=7227 GN=Mlc-c PE=4 SV=1	8	1	1	1	475280
Q8SYG3	RE63412p OS=Drosophila melanogaster OX=7227 GN=BcDNA:RE63412 PE=1 SV=1	7	1	1	1	467226
WP_010082465.1	30S ribosomal protein S6 [Wolbachia]	3	1	1	1	460083
Q9VHP0	ATP-dependent RNA helicase bel OS=Drosophila melanogaster OX=7227 GN=bel PE=1 SV=1	1	1	1	1	453396
P45594	Cofilin/actin-depolymerizing factor homolog OS=Drosophila melanogaster OX=7227 GN=tsr PE=1 SV=1	7	1	1	1	449620
Q9V597	60S ribosomal protein L31 OS=Drosophila melanogaster OX=7227 GN=RpL31 PE=1 SV=1	11	1	1	1	449014
M9PDF2	Second mitotic wave missing, isoform C OS=Drosophila melanogaster OX=7227 GN=swm PE=1 SV=1	1	1	1	1	437498
WP_006279764.1	SCO family protein [Wolbachia]	8	1	1	1	433162
A4V4I8	Shibire, isoform F OS=Drosophila melanogaster OX=7227 GN=shi PE=1 SV=1	2	1	1	1	430940
Q9VBU9	40S ribosomal protein S27 OS=Drosophila melanogaster OX=7227 GN=RpS27 PE=1 SV=1	13	1	1	1	414675
Q9NJH0	Elongation factor 1-gamma OS=Drosophila melanogaster OX=7227 GN=eEF1gamma PE=2 SV=2	3	1	1	1	414313
Q9W379	LD37736p OS=Drosophila melanogaster OX=7227 GN=Zpr1 PE=1 SV=1	3	1	1	1	409434
Q9VKV3	Lonely heart, isoform A OS=Drosophila melanogaster OX=7227 GN=loh PE=4 SV=3	1	1	1	1	404233
WP_070065227.1	BolA family transcriptional regulator [Wolbachia pipientis]	7	1	1	1	398692
A0A0B4LI25	Kinesin-like protein OS=Drosophila melanogaster OX=7227 GN=ncd PE=1 SV=1	3	1	1	1	393853
P49028	Protein mago nashi OS=Drosophila melanogaster OX=7227 GN=mago PE=1 SV=1	6	1	1	1	386389
WP_006279792.1	50S ribosomal protein L9 [Wolbachia]	5	1	1	1	383393
Q7K5K3	Pyruvate dehydrogenase E1 component subunit beta OS=Drosophila melanogaster OX=7227 GN=Pdhb PE=1 SV=1	2	1	1	1	379801
Q73I70.1	10 kDa chaperonin [Wolbachia endosymbiont of Drosophila melanogaster]	13	1	1	1	377684
P36241	60S ribosomal protein L19 OS=Drosophila melanogaster OX=7227 GN=RpL19 PE=1 SV=2	4	1	1	1	371071
Q03334	40S ribosomal protein S13 OS=Drosophila melanogaster OX=7227 GN=RpS13 PE=1 SV=3	7	1	1	1	369740
Q9VGQ1	GM01350p OS=Drosophila melanogaster OX=7227 GN=alpha-KGDHC PE=1 SV=1	3	1	1	1	369207
Q9VFF0	GH01077p OS=Drosophila melanogaster OX=7227 GN=UQCR-C1 PE=1 SV=2	2	1	1	1	367142
Q8T4G5	SD01613p OS=Drosophila melanogaster OX=7227 GN=AFG3L2 PE=1 SV=1	2	1	1	1	358348
P39018	40S ribosomal protein S19a OS=Drosophila melanogaster OX=7227 GN=RpS19a PE=1 SV=3	5	1	1	1	358166
WP_010082149.1	ankyrin repeat domain-containing protein [Wolbachia]	5	1	1	1	353170
P46863	Kinesin-like protein Klp61F OS=Drosophila melanogaster OX=7227 GN=Klp61F PE=1 SV=2	1	1	1	1	352873
O97102	Small ubiquitin-related modifier OS=Drosophila melanogaster OX=7227 GN=smt3 PE=1 SV=1	13	1	1	1	349986
O76742	CG5915 protein OS=Drosophila melanogaster OX=7227 GN=Rab7 PE=1 SV=1	5	1	1	1	348119
E1JGN7	Heterogeneous nuclear ribonucleoprotein K, isoform E OS=Drosophila melanogaster OX=7227 GN=HnRNP-K PE=1 SV=1	3	1	1	1	345247
NGZ19768.1	4-(cytidine 5'-diphospho)-2-C-methyl-D-erythritol kinase [Wolbachia pipientis]	3	1	1	1	341500
WP_010962945.1	aspartate-semialdehyde dehydrogenase [Wolbachia]	4	1	1	1	329909
Q9VKZ8	Ubiquitin carboxyl-terminal hydrolase OS=Drosophila melanogaster OX=7227 GN=Usp14 PE=1 SV=1	3	1	1	1	327482
Q9VFT4	AT27578p OS=Drosophila melanogaster OX=7227 GN=rin PE=1 SV=1	1	1	1	1	323389
Q95WY3	FI04781p OS=Drosophila melanogaster OX=7227 GN=Nop56 PE=1 SV=1	3	1	1	1	322555
Q9VQ61	Aspartate aminotransferase OS=Drosophila melanogaster OX=7227 GN=Got2 PE=1 SV=1	3	1	1	1	316485
Q9V434	Asparaginyl-tRNA synthetase, isoform A OS=Drosophila melanogaster OX=7227 GN=AsnRS PE=1 SV=1	1	1	1	1	312977
P48159	60S ribosomal protein L23 OS=Drosophila melanogaster OX=7227 GN=RpL23 PE=1 SV=2	6	1	1	1	311801
Q94517	Histone deacetylase HDAC1 OS=Drosophila melanogaster OX=7227 GN=HDAC1 PE=1 SV=2	2	1	1	1	309944
Q9VW54	26S proteasome non-ATPase regulatory subunit 2 OS=Drosophila melanogaster OX=7227 GN=Rpn1 PE=1 SV=2	1	1	1	1	303178
P54385	Glutamate dehydrogenase, mitochondrial OS=Drosophila melanogaster OX=7227 GN=Gdh PE=1 SV=2	1	1	1	1	302806
X2JC79	Eukaryotic translation initiation factor 4H1, isoform D OS=Drosophila melanogaster OX=7227 GN=eIF4H1 PE=1 SV=1	2	1	1	1	297483
Q8IR99	IGF-II mRNA-binding protein, isoform D OS=Drosophila melanogaster OX=7227 GN=Imp PE=1 SV=1	3	1	1	1	296817
A0A0B4JCW4	Succinate--CoA ligase [ADP-forming] subunit beta, mitochondrial OS=Drosophila melanogaster OX=7227 GN=ScsbetaA PE=1 SV=1	2	1	1	1	289071
O62602	Licorne OS=Drosophila melanogaster OX=7227 GN=lic PE=1 SV=1	3	1	1	1	288391
Q7KTI8	Receptor protein-tyrosine kinase OS=Drosophila melanogaster OX=7227 GN=Pvr PE=1 SV=1	1	1	1	1	284271
Q9VA69	Prolyl 4-hydroxylase alpha-related protein PH4[alpha]EFB OS=Drosophila melanogaster OX=7227 GN=PH4alphaEFB PE=1 SV=2	1	1	1	1	277921
A0A0B4KFE9	Megator, isoform B OS=Drosophila melanogaster OX=7227 GN=Mtor PE=1 SV=1	1	2	2	2	276298
Q7KVX5	VAMP-associated protein 33kDa, isoform A OS=Drosophila melanogaster OX=7227 GN=Vap33 PE=1 SV=1	11	2	2	2	240068
O44081	H/ACA ribonucleoprotein complex subunit 4 OS=Drosophila melanogaster OX=7227 GN=Nop60B PE=1 SV=1	3	1	1	1	238085
Q9VM57	Septin interacting protein 2, isoform A OS=Drosophila melanogaster OX=7227 GN=sip2 PE=1 SV=2	3	1	1	1	214655
E1JJ68	Rm62, isoform H OS=Drosophila melanogaster OX=7227 GN=Rm62 PE=1 SV=1	2	1	1	1	185680
Q9W396	FI06908p OS=Drosophila melanogaster OX=7227 GN=HP1b PE=1 SV=1	5	1	1	1	181660
WP_182282549.1	translation elongation factor Ts [Wolbachia pipientis]	4	1	1	1	176092
Q24478	Centrosome-associated zinc finger protein CP190 OS=Drosophila melanogaster OX=7227 GN=Cp190 PE=1 SV=2	1	1	1	1	88472.2

## Sheet: MP13
Accession	Description	Coverage [%] MP13	# Peptides MP13	# PSMs MP13	# Unique Peptides MP13	Area MP13
P11147	Heat shock 70 kDa protein cognate 4 OS=Drosophila melanogaster OX=7227 GN=Hsc70-4 PE=1 SV=3	33	17	27	14	4.88609e+07
P84040	Histone H4 OS=Drosophila melanogaster OX=7227 GN=His4 PE=1 SV=2	57	9	13	9	4.60062e+07
M9PBL3	Heat shock protein 83, isoform B OS=Drosophila melanogaster OX=7227 GN=Hsp83 PE=3 SV=1	22	14	18	12	3.79991e+07
WP_010962806.1	porin [Wolbachia]	29	14	19	14	2.90798e+07
P08736	Elongation factor 1-alpha 1 OS=Drosophila melanogaster OX=7227 GN=eEF1alpha1 PE=1 SV=2	19	8	13	8	2.89886e+07
P06605	Tubulin alpha-3 chain OS=Drosophila melanogaster OX=7227 GN=alphaTub84D PE=2 SV=1	25	8	16	8	2.62609e+07
Q24560	Tubulin beta-1 chain OS=Drosophila melanogaster OX=7227 GN=betaTub56D PE=1 SV=2	36	12	21	7	2.34807e+07
P10987	Actin-5C OS=Drosophila melanogaster OX=7227 GN=Act5C PE=1 SV=4	28	7	11	1	1.47045e+07
NGZ19502.1	elongation factor Tu [Wolbachia pipientis]	19	5	8	5	8.29601e+06
A0A0B4K6N1	40S ribosomal protein S8 OS=Drosophila melanogaster OX=7227 GN=RpS8 PE=3 SV=1	33	5	8	5	7.86536e+06
Q7KSU6	Uncharacterized protein, isoform D OS=Drosophila melanogaster OX=7227 GN=anon-WO0118547.344 PE=1 SV=1	19	8	8	8	6.78351e+06
P38979	40S ribosomal protein SA OS=Drosophila melanogaster OX=7227 GN=sta PE=1 SV=3	23	6	8	6	6.04475e+06
M9PJN8	Glyceraldehyde-3-phosphate dehydrogenase OS=Drosophila melanogaster OX=7227 GN=Gapdh2 PE=3 SV=1	21	5	5	1	5.52797e+06
C9QP42	Eukaryotic translation initiation factor 4A, isoform E OS=Drosophila melanogaster OX=7227 GN=eIF4A PE=1 SV=1	10	3	4	3	5.05181e+06
Q9VLC5	Aldehyde dehydrogenase OS=Drosophila melanogaster OX=7227 GN=Aldh PE=1 SV=1	12	7	9	7	5.03638e+06
P55841	60S ribosomal protein L14 OS=Drosophila melanogaster OX=7227 GN=RpL14 PE=1 SV=1	20	3	4	3	4.81456e+06
WP_208571626.1	ankyrin repeat domain-containing protein [Wolbachia pipientis]	6	3	3	3	4.62595e+06
P41094	40S ribosomal protein S18 OS=Drosophila melanogaster OX=7227 GN=RpS18 PE=1 SV=1	13	2	2	2	4.59221e+06
A4V4A5	GTP-binding nuclear protein OS=Drosophila melanogaster OX=7227 GN=Ran PE=1 SV=1	16	3	3	3	4.07428e+06
O18640	Guanine nucleotide-binding protein subunit beta-like protein OS=Drosophila melanogaster OX=7227 GN=Rack1 PE=1 SV=2	10	3	4	3	3.94514e+06
P29845	Heat shock 70 kDa protein cognate 5 OS=Drosophila melanogaster OX=7227 GN=Hsc70-5 PE=1 SV=2	7	4	4	4	3.92232e+06
P09180	60S ribosomal protein L4 OS=Drosophila melanogaster OX=7227 GN=RpL4 PE=1 SV=2	14	3	6	3	3.63271e+06
WP_022626277.1	hypothetical protein [Wolbachia]	17	4	5	4	3.30271e+06
A0A0B4K6U6	Squid, isoform E OS=Drosophila melanogaster OX=7227 GN=sqd PE=4 SV=1	17	4	4	4	3.06942e+06
C6SUW3	LD13662p OS=Drosophila melanogaster OX=7227 GN=RpS9 PE=1 SV=1	17	4	5	4	2930064
X2JC31	Clathrin heavy chain OS=Drosophila melanogaster OX=7227 GN=Chc PE=3 SV=1	3	5	6	5	2.85747e+06
P17704	40S ribosomal protein S17 OS=Drosophila melanogaster OX=7227 GN=RpS17 PE=1 SV=2	17	2	3	2	2.77385e+06
P29310	14-3-3 protein zeta OS=Drosophila melanogaster OX=7227 GN=14-3-3zeta PE=1 SV=1	23	4	5	4	2.74926e+06
P50887	60S ribosomal protein L22 OS=Drosophila melanogaster OX=7227 GN=RpL22 PE=1 SV=2	17	3	4	3	2.72924e+06
P25843	Profilin OS=Drosophila melanogaster OX=7227 GN=chic PE=1 SV=1	38	2	4	2	2.71301e+06
P15357	Ubiquitin-40S ribosomal protein S27a OS=Drosophila melanogaster OX=7227 GN=RpS27A PE=1 SV=2	16	2	3	2	2.46876e+06
X2J5G6	Ribosomal protein L7, isoform B OS=Drosophila melanogaster OX=7227 GN=RpL7 PE=4 SV=1	9	2	5	2	2.40594e+06
X2JDU0	Ribosomal protein L9, isoform C OS=Drosophila melanogaster OX=7227 GN=RpL9 PE=4 SV=1	6	2	2	2	2.31775e+06
Q05825	ATP synthase subunit beta, mitochondrial OS=Drosophila melanogaster OX=7227 GN=ATPsynbeta PE=1 SV=3	10	4	4	4	2.23918e+06
Q9VXQ5	Chaperonin containing TCP1 subunit 6 OS=Drosophila melanogaster OX=7227 GN=CCT6 PE=1 SV=1	8	4	4	4	2.22152e+06
E1JHR5	Enolase, isoform F OS=Drosophila melanogaster OX=7227 GN=Eno PE=1 SV=1	9	3	3	3	2.14997e+06
P21187	Polyadenylate-binding protein OS=Drosophila melanogaster OX=7227 GN=pAbp PE=1 SV=3	5	2	2	2	2.11418e+06
Q9VS34	60S ribosomal protein L18 OS=Drosophila melanogaster OX=7227 GN=RpL18 PE=1 SV=1	17	3	3	3	2.07257e+06
Q9VYU5	Karl, isoform A OS=Drosophila melanogaster OX=7227 GN=Karl PE=4 SV=2	8	2	3	2	2.06386e+06
Q9VNE9	60S ribosomal protein L13a OS=Drosophila melanogaster OX=7227 GN=RpL13A PE=1 SV=1	13	3	3	3	2.04154e+06
WP_010962589.1	ankyrin repeat domain-containing protein [Wolbachia]	10	2	2	2	2.0388e+06
H5V8B8	MIP33436p1 OS=Drosophila melanogaster OX=7227 GN=Pp2A-29B PE=1 SV=1	3	2	2	2	2.03382e+06
WP_006013262.1	OmpA family protein [Wolbachia]	16	2	3	2	2.03231e+06
Q9VGS2	Translationally-controlled tumor protein homolog OS=Drosophila melanogaster OX=7227 GN=Tctp PE=1 SV=1	7	1	1	1	2.02816e+06
P29844	Endoplasmic reticulum chaperone BiP OS=Drosophila melanogaster OX=7227 GN=Hsc70-3 PE=1 SV=2	10	6	7	3	2.01356e+06
P41092	60S ribosomal protein L27a OS=Drosophila melanogaster OX=7227 GN=RpL27A PE=1 SV=2	21	3	3	3	2.00523e+06
Q06559	40S ribosomal protein S3 OS=Drosophila melanogaster OX=7227 GN=RpS3 PE=1 SV=1	4	1	1	1	1.98965e+06
O17445	60S ribosomal protein L15 OS=Drosophila melanogaster OX=7227 GN=RpL15 PE=1 SV=1	15	3	3	3	1.9877e+06
A0A0B4LG52	GEO08239p1 OS=Drosophila melanogaster OX=7227 GN=RpS16 PE=2 SV=1	16	2	2	2	1.93292e+06
TVS99227.1	DNA-directed RNA polymerase subunit beta/beta' [Wolbachia pipientis]	2	4	4	4	1.87458e+06
P35381	ATP synthase subunit alpha, mitochondrial OS=Drosophila melanogaster OX=7227 GN=blw PE=1 SV=2	6	3	3	3	1.87306e+06
P13060	Elongation factor 2 OS=Drosophila melanogaster OX=7227 GN=EF2 PE=1 SV=4	7	4	6	4	1.8219e+06
Q9VAN7	Phosphoglycerate mutase OS=Drosophila melanogaster OX=7227 GN=Pglym78 PE=1 SV=2	12	3	3	3	1.80203e+06
Q01604	Phosphoglycerate kinase OS=Drosophila melanogaster OX=7227 GN=Pgk PE=2 SV=2	8	3	3	3	1.74117e+06
P46222	60S ribosomal protein L11 OS=Drosophila melanogaster OX=7227 GN=RpL11 PE=1 SV=2	8	1	2	1	1736171
A1Z8U4	Chaperonin containing TCP1 subunit 5, isoform B OS=Drosophila melanogaster OX=7227 GN=CCT5 PE=1 SV=1	6	3	3	3	1.69559e+06
P15348	DNA topoisomerase 2 OS=Drosophila melanogaster OX=7227 GN=Top2 PE=1 SV=1	3	3	3	3	1.68252e+06
P41042	40S ribosomal protein S4 OS=Drosophila melanogaster OX=7227 GN=RpS4 PE=1 SV=2	8	2	2	2	1.63638e+06
Q9VN21	LD30155p OS=Drosophila melanogaster OX=7227 GN=lost PE=1 SV=1	5	2	2	2	1622620
Q8T0L3	GH24511p OS=Drosophila melanogaster OX=7227 GN=Uba1 PE=1 SV=1	3	3	3	3	1.54002e+06
WP_010962918.1	polyribonucleotide nucleotidyltransferase [Wolbachia]	6	3	4	3	1.52e+06
Q3YMU0	Protein disulfide-isomerase (Fragment) OS=Drosophila melanogaster OX=7227 GN=ERp60 PE=1 SV=1	2	1	1	1	1.51639e+06
A0A0B4KI24	Nucleoplasmin, isoform B OS=Drosophila melanogaster OX=7227 GN=Nlp PE=4 SV=1	24	3	3	3	1.50533e+06
P54397	39 kDa FK506-binding nuclear protein OS=Drosophila melanogaster OX=7227 GN=FK506-bp1 PE=1 SV=2	7	2	3	2	1.46514e+06
Q9W392	Chaperonin containing TCP1 subunit 2 OS=Drosophila melanogaster OX=7227 GN=CCT2 PE=1 SV=2	10	3	3	3	1.46234e+06
O18404	3-hydroxyacyl-CoA dehydrogenase type-2 OS=Drosophila melanogaster OX=7227 GN=scu PE=1 SV=1	11	2	2	2	1.44961e+06
A0A0B4LFZ4	TER94, isoform E OS=Drosophila melanogaster OX=7227 GN=TER94 PE=1 SV=1	7	3	3	3	1.41413e+06
P29327	40S ribosomal protein S6 OS=Drosophila melanogaster OX=7227 GN=RpS6 PE=1 SV=1	4	1	1	1	1.35327e+06
WP_006279741.1	molecular chaperone DnaK [Wolbachia]	4	2	2	2	1.29888e+06
A0A0B4LFD9	GEO04460p1 OS=Drosophila melanogaster OX=7227 GN=RpS23 PE=2 SV=1	8	1	1	1	1283374
Q27268	ATP-dependent RNA helicase WM6 OS=Drosophila melanogaster OX=7227 GN=Hel25E PE=1 SV=1	2	1	1	1	1.25703e+06
P25007	Peptidyl-prolyl cis-trans isomerase OS=Drosophila melanogaster OX=7227 GN=Cyp1 PE=1 SV=2	19	3	3	3	1.24257e+06
Q9VWH4	Probable isocitrate dehydrogenase [NAD] subunit alpha, mitochondrial OS=Drosophila melanogaster OX=7227 GN=Idh3a PE=2 SV=1	7	2	2	2	1.23998e+06
Q95RI5	Failed axon connections OS=Drosophila melanogaster OX=7227 GN=fax PE=1 SV=1	6	2	3	2	1.23053e+06
Q7K3J0	Chaperonin containing TCP1 subunit 8 OS=Drosophila melanogaster OX=7227 GN=CCT8 PE=1 SV=1	4	2	2	2	1.18548e+06
Q9W1V3	rRNA 2'-O-methyltransferase fibrillarin OS=Drosophila melanogaster OX=7227 GN=Fib PE=2 SV=1	8	2	2	2	1.184e+06
Q8IP94	Threonyl-tRNA synthetase, isoform B OS=Drosophila melanogaster OX=7227 GN=ThrRS PE=1 SV=1	3	2	2	2	1.17499e+06
Q9VG23	GH22994p OS=Drosophila melanogaster OX=7227 GN=CT28495 PE=1 SV=2	10	2	2	2	1.15622e+06
P55830	40S ribosomal protein S3a OS=Drosophila melanogaster OX=7227 GN=RpS3A PE=1 SV=4	4	1	1	1	1.15521e+06
Q9V3I2	Drab5 OS=Drosophila melanogaster OX=7227 GN=Rab5 PE=1 SV=1	6	1	1	1	1.15188e+06
X2JE06	GEO07624p1 OS=Drosophila melanogaster OX=7227 GN=RpL24 PE=1 SV=1	14	2	2	2	1.13996e+06
Q9W0P5	UDP-glucose 4-epimerase OS=Drosophila melanogaster OX=7227 GN=Gale PE=1 SV=1	7	2	3	2	1094274
X2JC35	60S ribosomal protein L36 OS=Drosophila melanogaster OX=7227 GN=RpL36 PE=2 SV=1	19	2	2	2	972200
WP_010962466.1	hypothetical protein [Wolbachia]	6	2	2	2	933260
Q9V3P0	Peroxiredoxin 1 OS=Drosophila melanogaster OX=7227 GN=Jafrac1 PE=1 SV=1	6	1	1	1	925515
Q9W0B8	Coatomer subunit alpha OS=Drosophila melanogaster OX=7227 GN=alphaCOP PE=1 SV=1	2	2	2	2	901337
P31009	40S ribosomal protein S2 OS=Drosophila melanogaster OX=7227 GN=RpS2 PE=1 SV=2	8	2	2	2	897477
Q9VAY2	Glycoprotein 93 OS=Drosophila melanogaster OX=7227 GN=Gp93 PE=1 SV=1	6	4	5	2	885808
P48149	40S ribosomal protein S15Aa OS=Drosophila melanogaster OX=7227 GN=RpS15Aa PE=1 SV=2	8	1	2	1	876436
Q9VDH8	40S ribosomal protein S30 OS=Drosophila melanogaster OX=7227 GN=RpS30 PE=1 SV=1	8	1	1	1	871736
A1Z8D0	Periodic tryptophan protein 1 homolog OS=Drosophila melanogaster OX=7227 GN=nclb PE=1 SV=1	2	1	1	1	871650
P48601	26S proteasome regulatory subunit 4 OS=Drosophila melanogaster OX=7227 GN=Rpt2 PE=1 SV=2	6	2	2	2	846814
Q9VFV9	DnaJ-like-2, isoform A OS=Drosophila melanogaster OX=7227 GN=Droj2 PE=1 SV=1	7	2	2	2	814740
Q73I70.1	10 kDa chaperonin [Wolbachia endosymbiont of Drosophila melanogaster]	28	2	2	2	810679
P29613	Triosephosphate isomerase OS=Drosophila melanogaster OX=7227 GN=Tpi PE=1 SV=3	15	3	3	3	806235
A0A0B4KGP8	Eukaryotic translation initiation factor 2 subunit gamma, isoform D OS=Drosophila melanogaster OX=7227 GN=eIF2gamma PE=1 SV=1	2	1	2	1	791248
WP_006280386.1	4-(cytidine 5'-diphospho)-2-C-methyl-D-erythritol kinase [Wolbachia]	10	2	2	2	774566
P08570	60S acidic ribosomal protein P1 OS=Drosophila melanogaster OX=7227 GN=RpLP1 PE=1 SV=2	14	1	1	1	772823
Q9VUQ5	Protein argonaute-2 OS=Drosophila melanogaster OX=7227 GN=AGO2 PE=1 SV=3	6	1	1	1	771223
WP_006014556.1	molecular chaperone HtpG [Wolbachia]	2	1	1	1	742726
A4V391	Chaperonin containing TCP1 subunit 1, isoform B OS=Drosophila melanogaster OX=7227 GN=CCT1 PE=1 SV=1	4	2	2	2	735275
P08841	Tubulin beta-3 chain OS=Drosophila melanogaster OX=7227 GN=betaTub60D PE=2 SV=2	23	7	12	2	708395
AEO17688.1	cell cycle protein, partial [Wolbachia pipientis]	10	2	2	2	685750
A0A0B4LEQ0	Uncharacterized protein, isoform C OS=Drosophila melanogaster OX=7227 GN=Cndp2 PE=1 SV=1	7	2	2	2	673278
P45594	Cofilin/actin-depolymerizing factor homolog OS=Drosophila melanogaster OX=7227 GN=tsr PE=1 SV=1	8	1	1	1	668692
P55828	40S ribosomal protein S20 OS=Drosophila melanogaster OX=7227 GN=RpS20 PE=1 SV=1	13	1	1	1	662432
A4V0N4	MIP16230p OS=Drosophila melanogaster OX=7227 GN=Vha68-2 PE=1 SV=1	5	2	2	2	641148
Q9NJH0	Elongation factor 1-gamma OS=Drosophila melanogaster OX=7227 GN=eEF1gamma PE=2 SV=2	6	2	2	2	630433
Q0E9B6	40S ribosomal protein S11 OS=Drosophila melanogaster OX=7227 GN=RpS11 PE=1 SV=1	5	1	1	1	629182
A4V303	T-complex protein 1 subunit gamma OS=Drosophila melanogaster OX=7227 GN=CCT3 PE=1 SV=1	4	2	2	2	620208
P07909	Heterogeneous nuclear ribonucleoprotein A1 OS=Drosophila melanogaster OX=7227 GN=Hrb98DE PE=2 SV=1	3	1	1	1	613493
P02283	Histone H2B OS=Drosophila melanogaster OX=7227 GN=His2B PE=1 SV=2	20	2	2	2	601495
Q9VN25	Eukaryotic translation initiation factor 3 subunit A OS=Drosophila melanogaster OX=7227 GN=eIF3a PE=1 SV=1	2	2	2	2	586721
Q9VEX6	ATPase family AAA domain-containing protein 3A homolog OS=Drosophila melanogaster OX=7227 GN=bor PE=1 SV=2	1	1	1	1	567393
P07486	Glyceraldehyde-3-phosphate dehydrogenase 1 OS=Drosophila melanogaster OX=7227 GN=Gapdh1 PE=2 SV=2	21	5	5	1	560626
WP_006014487.1	succinate--CoA ligase subunit alpha [Wolbachia]	5	1	1	1	551130
P54399	Protein disulfide-isomerase OS=Drosophila melanogaster OX=7227 GN=Pdi PE=2 SV=1	3	1	1	1	538555
Q9VJ19	RE25263p OS=Drosophila melanogaster OX=7227 GN=RpL30 PE=1 SV=1	11	1	1	1	537153
X2JC79	Eukaryotic translation initiation factor 4H1, isoform D OS=Drosophila melanogaster OX=7227 GN=eIF4H1 PE=1 SV=1	2	1	1	1	521077
P41093	60S ribosomal protein L18a OS=Drosophila melanogaster OX=7227 GN=RpL18A PE=1 SV=1	11	2	2	2	517486
TVS98580.1	IscS subfamily cysteine desulfurase [Wolbachia pipientis]	3	1	1	1	511662
Q9VKZ8	Ubiquitin carboxyl-terminal hydrolase OS=Drosophila melanogaster OX=7227 GN=Usp14 PE=1 SV=1	3	1	1	1	510349
WP_214241826.1	aconitate hydratase AcnA [Wolbachia pipientis]	1	1	1	1	482123
C0HL66	Histone H3.3A OS=Drosophila melanogaster OX=7227 GN=His3.3A PE=1 SV=1	8	1	1	1	481998
Q8SYG3	RE63412p OS=Drosophila melanogaster OX=7227 GN=BcDNA:RE63412 PE=1 SV=1	7	1	1	1	475046
O62619	Pyruvate kinase OS=Drosophila melanogaster OX=7227 GN=PyK PE=2 SV=2	4	1	2	1	471958
O97102	Small ubiquitin-related modifier OS=Drosophila melanogaster OX=7227 GN=smt3 PE=1 SV=1	13	1	1	1	468988
M9MRD0	Ubiquitin carboxyl-terminal hydrolase OS=Drosophila melanogaster OX=7227 GN=Uch PE=3 SV=1	6	1	1	1	468443
AIT39395.1	recombination protein RecA [Wolbachia pipientis]	3	1	1	1	465066
Q9VLT7	IP17351p OS=Drosophila melanogaster OX=7227 GN=RpL36A PE=1 SV=2	13	1	1	1	464214
TVS91455.1	30S ribosomal protein S4 [Wolbachia pipientis]	4	1	1	1	460586
Q9VK69	T-complex protein 1 subunit delta OS=Drosophila melanogaster OX=7227 GN=CCT4 PE=1 SV=1	4	1	1	1	453433
Q9VB14	40S ribosomal protein S10a OS=Drosophila melanogaster OX=7227 GN=RpS10a PE=1 SV=1	6	1	1	1	449560
Q95WY3	FI04781p OS=Drosophila melanogaster OX=7227 GN=Nop56 PE=1 SV=1	3	1	1	1	438817
Q9W414	Regulatory particle triple-A ATPase 4 OS=Drosophila melanogaster OX=7227 GN=Rpt4 PE=1 SV=3	4	1	1	1	434932
Q9VT75	LD19812p OS=Drosophila melanogaster OX=7227 GN=vnc PE=1 SV=1	6	1	1	1	433805
Q9W1H8	GH13256p OS=Drosophila melanogaster OX=7227 GN=Mtpbeta PE=1 SV=1	2	1	1	1	432586
Q9V597	60S ribosomal protein L31 OS=Drosophila melanogaster OX=7227 GN=RpL31 PE=1 SV=1	11	1	1	1	422836
O76742	CG5915 protein OS=Drosophila melanogaster OX=7227 GN=Rab7 PE=1 SV=1	5	1	1	1	422159
Q95RU0	Protein cueball OS=Drosophila melanogaster OX=7227 GN=cue PE=1 SV=1	1	1	1	1	401095
Q9VGQ1	GM01350p OS=Drosophila melanogaster OX=7227 GN=alpha-KGDHC PE=1 SV=1	2	1	1	1	397786
A0A0B4LFL3	Eukaryotic translation elongation factor 1 beta, isoform C OS=Drosophila melanogaster OX=7227 GN=eEF1beta PE=3 SV=1	5	1	1	1	394679
Q9VGH5	AT27789p OS=Drosophila melanogaster OX=7227 GN=glo PE=1 SV=1	3	1	1	1	392399
D2NUK9	Ribonucloprotein OS=Drosophila melanogaster OX=7227 GN=hoip PE=1 SV=1	9	1	1	1	381008
M9PIM0	Ribosomal protein L10, isoform E OS=Drosophila melanogaster OX=7227 GN=RpL10 PE=4 SV=1	6	1	1	1	379152
Q8IPP8	Uncharacterized protein OS=Drosophila melanogaster OX=7227 GN=Dmel\CG31548 PE=1 SV=1	4	1	1	1	378144
P19889	60S acidic ribosomal protein P0 OS=Drosophila melanogaster OX=7227 GN=RpLP0 PE=1 SV=1	4	1	1	1	375843
Q9VPN5	LD03220p OS=Drosophila melanogaster OX=7227 GN=Stip1 PE=1 SV=1	2	1	1	1	372820
TVS85716.1	DNA-directed RNA polymerase subunit alpha [Wolbachia pipientis]	5	1	1	1	357439
Q9VLX0	Lysine ketoglutarate reductase/saccharopine dehydrogenase, isoform A OS=Drosophila melanogaster OX=7227 GN=LKRSDH PE=1 SV=2	1	1	1	1	352084
Q8I725	Uncharacterized protein OS=Drosophila melanogaster OX=7227 GN=Dmel\CG1236 PE=1 SV=2	2	1	1	1	351590
P53501	Actin-57B OS=Drosophila melanogaster OX=7227 GN=Act57B PE=1 SV=1	30	7	11	1	349227
P48588	40S ribosomal protein S25 OS=Drosophila melanogaster OX=7227 GN=RpS25 PE=1 SV=3	9	1	1	1	342886
Q9VZ47	Rab at 9Fa OS=Drosophila melanogaster OX=7227 GN=Rab9Fa PE=4 SV=2	6	1	1	1	342420
P41073	Zinc finger protein on ecdysone puffs OS=Drosophila melanogaster OX=7227 GN=Pep PE=1 SV=1	2	1	1	1	341182
ONI56352.1	ribosomal protein S10 [Wolbachia pipientis wUni wUni]	8	1	1	1	341141
WP_010082149.1	ankyrin repeat domain-containing protein [Wolbachia]	5	1	1	1	339798
WP_182282549.1	translation elongation factor Ts [Wolbachia pipientis]	4	1	2	1	336614
Q7KUB1	Isocitrate dehydrogenase [NADP] OS=Drosophila melanogaster OX=7227 GN=Idh PE=1 SV=1	3	1	1	1	335242
Q9V3D2	Oxygen-dependent coproporphyrinogen-III oxidase OS=Drosophila melanogaster OX=7227 GN=Coprox PE=2 SV=1	3	1	1	1	334768
P92177	14-3-3 protein epsilon OS=Drosophila melanogaster OX=7227 GN=14-3-3epsilon PE=1 SV=2	4	1	1	1	334681
P41374	Eukaryotic translation initiation factor 2 subunit 1 OS=Drosophila melanogaster OX=7227 GN=eIF2alpha PE=2 SV=1	4	1	1	1	334453
TVS92626.1	transcription termination/antitermination factor NusG [Wolbachia pipientis]	4	1	1	1	334003
Q03334	40S ribosomal protein S13 OS=Drosophila melanogaster OX=7227 GN=RpS13 PE=1 SV=3	7	1	1	1	333089
A0A0B4LGB7	Calcium-transporting ATPase OS=Drosophila melanogaster OX=7227 GN=SERCA PE=1 SV=1	1	1	1	1	331699
WP_006279771.1	transcription termination factor NusA [Wolbachia]	2	1	1	1	327468
WP_006014313.1	single-stranded DNA-binding protein [Wolbachia]	9	1	1	1	322737
Q7KN75	Dodeca-satellite-binding protein 1, isoform A OS=Drosophila melanogaster OX=7227 GN=Dp1 PE=1 SV=1	1	1	1	1	320857
WP_006014698.1	elongation factor G [Wolbachia]	3	2	2	2	319097
WP_006279792.1	50S ribosomal protein L9 [Wolbachia]	5	1	1	1	309843
WP_006279764.1	SCO family protein [Wolbachia]	8	1	1	1	308357
Q9XYU0	DNA replication licensing factor Mcm7 OS=Drosophila melanogaster OX=7227 GN=Mcm7 PE=1 SV=1	2	1	1	1	305599
Q9TVM2	Exportin-1 OS=Drosophila melanogaster OX=7227 GN=emb PE=1 SV=1	1	1	1	1	302664
Q9W555	Coatomer subunit delta OS=Drosophila melanogaster OX=7227 GN=deltaCOP PE=1 SV=1	2	1	1	1	301446
Q7K0E6	Aspartyl-tRNA synthetase, isoform A OS=Drosophila melanogaster OX=7227 GN=AspRS PE=1 SV=1	3	1	1	1	301387
X2J5E8	Peptidylprolyl isomerase OS=Drosophila melanogaster OX=7227 GN=Fkbp59 PE=4 SV=1	3	1	1	1	300524
AEO17738.1	heat shock protein, partial [Wolbachia pipientis]	7	1	1	1	295809
Q7KVX5	VAMP-associated protein 33kDa, isoform A OS=Drosophila melanogaster OX=7227 GN=Vap33 PE=1 SV=1	4	1	1	1	288790
A0A0B4JCW4	Succinate--CoA ligase [ADP-forming] subunit beta, mitochondrial OS=Drosophila melanogaster OX=7227 GN=ScsbetaA PE=1 SV=1	2	1	1	1	283538
WP_010962872.1	hypothetical protein [Wolbachia]	1	1	1	1	271557
Q9GU68	Eukaryotic translation initiation factor 5A OS=Drosophila melanogaster OX=7227 GN=eEF5 PE=2 SV=2	9	1	1	1	258503
Q9VHL2	T-complex protein 1 subunit eta OS=Drosophila melanogaster OX=7227 GN=CCT7 PE=1 SV=2	4	1	1	1	253814
Q9VUK8	FI18749p1 OS=Drosophila melanogaster OX=7227 GN=GlyRS PE=1 SV=1	1	1	1	1	247030
Q76NQ0	Dolichyl-diphosphooligosaccharide--protein glycosyltransferase subunit 1 OS=Drosophila melanogaster OX=7227 GN=CG5364 PE=1 SV=1	3	1	1	1	231600
Q8IR99	IGF-II mRNA-binding protein, isoform D OS=Drosophila melanogaster OX=7227 GN=Imp PE=1 SV=1	3	1	1	1	224321
C0HKA1	40S ribosomal protein S14b OS=Drosophila melanogaster OX=7227 GN=RpS14b PE=2 SV=1	10	1	1	1	221070

## Sheet: MP14
Accession	Description	Coverage [%] MP14	# Peptides MP14	# PSMs MP14	# Unique Peptides MP14	Area MP14
WP_010962806.1	porin [Wolbachia]	41	20	29	20	7.63502e+07
NGZ19502.1	elongation factor Tu [Wolbachia pipientis]	28	9	14	9	1.3524e+07
WP_006013262.1	OmpA family protein [Wolbachia]	23	6	11	6	1.16076e+07
WP_208571626.1	ankyrin repeat domain-containing protein [Wolbachia pipientis]	19	8	10	8	8.67092e+06
WP_182183030.1	transcription termination factor Rho [Wolbachia pipientis]	23	11	12	11	7.32316e+06
WP_010962918.1	polyribonucleotide nucleotidyltransferase [Wolbachia]	15	7	9	7	7.02317e+06
NGZ19509.1	DNA-directed RNA polymerase subunit beta/beta' [Wolbachia pipientis]	5	10	11	5	5.66708e+06
WP_022626167.1	molecular chaperone HtpG [Wolbachia]	9	5	5	5	4.82796e+06
WP_010962466.1	hypothetical protein [Wolbachia]	13	5	6	5	4218437
WP_214241826.1	aconitate hydratase AcnA [Wolbachia pipientis]	6	4	5	4	3.71691e+06
WP_010962308.1	elongation factor G [Wolbachia]	10	5	5	5	2.86044e+06
WP_182309781.1	30S ribosomal protein S1 [Wolbachia pipientis]	11	5	5	5	2.38428e+06
WP_010962589.1	ankyrin repeat domain-containing protein [Wolbachia]	10	2	2	2	2.24929e+06
NGZ19858.1	hypothetical protein [Wolbachia pipientis]	7	2	3	2	1.99578e+06
WP_006280131.1	IscS subfamily cysteine desulfurase [Wolbachia]	7	2	2	2	1.90096e+06
WP_010962555.1	30S ribosomal protein S4 [Wolbachia]	17	3	3	3	1.8561e+06
WP_010962930.1	molecular chaperone DnaK [Wolbachia]	11	5	5	5	1.83628e+06
AAQ16528.1	FtsZ, partial [Wolbachia pipientis]	10	3	4	3	1.75317e+06
TVS90466.1	translation initiation factor IF-2 [Wolbachia pipientis]	4	3	4	3	1.64384e+06
WP_006279820.1	ADP-forming succinate--CoA ligase subunit beta [Wolbachia]	6	3	3	3	1.57225e+06
WP_006279730.1	phosphoribosylamine--glycine ligase [Wolbachia]	8	2	3	2	1.32028e+06
WP_006280386.1	4-(cytidine 5'-diphospho)-2-C-methyl-D-erythritol kinase [Wolbachia]	15	3	3	3	1.28585e+06
NEV49017.1	DUF2497 domain-containing protein [Wolbachia pipientis]	5	2	3	2	1.15272e+06
WP_007302348.1	succinate--CoA ligase subunit alpha [Wolbachia]	18	3	3	3	1.09616e+06
WP_007551150.1	30S ribosomal protein S8 [Wolbachia]	16	2	2	2	1.03203e+06
ACN95155.1	uridylate kinase [Wolbachia sp. wRi]	4	1	1	1	1.02616e+06
WP_010962511.1	endopeptidase La [Wolbachia]	4	2	2	2	1.00561e+06
Q73I70.1	10 kDa chaperonin [Wolbachia endosymbiont of Drosophila melanogaster]	28	2	2	2	990239
WP_006279764.1	SCO family protein [Wolbachia]	13	2	2	2	958695
NGZ20285.1	excinuclease ABC subunit UvrA [Wolbachia pipientis]	3	2	2	2	933762
TVS88814.1	ribonucleoside-diphosphate reductase subunit alpha [Wolbachia pipientis]	2	1	1	1	914909
EEH12079.1	RNA polymerase sigma 70 subunit, RpoD [Wolbachia endosymbiont of Muscidifurax uniraptor]	4	2	2	2	892138
WP_182282494.1	translational GTPase TypA [Wolbachia pipientis]	4	2	2	2	839242
TVS85716.1	DNA-directed RNA polymerase subunit alpha [Wolbachia pipientis]	5	1	1	1	771723
WP_006280064.1	NAD(P)-dependent oxidoreductase [Wolbachia]	10	2	2	2	759663
AYE93039.1	type I cytoplasmic incompatibility factor A [Wolbachia pipientis]	6	2	2	2	749585
AIT39395.1	recombination protein RecA [Wolbachia pipientis]	3	1	1	1	723008
ONI56352.1	ribosomal protein S10 [Wolbachia pipientis wUni wUni]	8	1	1	1	689966
WP_006014690.1	DNA-directed RNA polymerase subunit beta/beta' [Wolbachia]	3	6	7	1	655189
WP_006012187.1	50S ribosomal protein L21 [Wolbachia]	7	1	1	1	571246
WP_006012242.1	50S ribosomal protein L14 [Wolbachia]	27	2	2	2	559133
AAS14884.1	fructose-bisphosphate aldolase, putative [Wolbachia endosymbiont of Drosophila melanogaster]	5	1	1	1	528304
WP_006280099.1	response regulator transcription factor [Wolbachia]	4	1	1	1	505699
WP_006012568.1	chaperonin GroEL [Wolbachia]	2	1	1	1	470938
WP_010082407.1	bifunctional phosphoribosylaminoimidazolecarboxamide formyltransferase/IMP cyclohydrolase [Wolbachia]	3	1	1	1	463851
WP_190321209.1	helix-turn-helix domain-containing protein [Wolbachia pipientis]	6	1	1	1	455178
WP_006014313.1	single-stranded DNA-binding protein [Wolbachia]	9	1	1	1	438538
MBA8752981.1	pyruvate, phosphate dikinase [Wolbachia pipientis]	1	1	1	1	431172
TVS92634.1	P-type conjugative transfer protein VirB9 [Wolbachia pipientis]	5	1	1	1	405501
TVS89978.1	IMP dehydrogenase [Wolbachia pipientis]	2	1	1	1	385611
WP_164224947.1	DNA mismatch repair endonuclease MutL [Wolbachia pipientis]	2	1	1	1	377604
WP_006012216.1	50S ribosomal protein L4 [Wolbachia]	5	1	1	1	365116
TVS92615.1	30S ribosomal protein S7 [Wolbachia pipientis]	7	1	1	1	357751
WP_007548724.1	acyl-CoA carboxylase subunit beta [Wolbachia]	2	1	1	1	350042
WP_006279771.1	transcription termination factor NusA [Wolbachia]	2	1	1	1	309908
WP_010082149.1	ankyrin repeat domain-containing protein [Wolbachia]	5	1	1	1	292781
TVS90611.1	CTP synthase [Wolbachia pipientis]	1	1	1	1	282012
ABO40492.1	Vir-like protein B11 [Wolbachia pipientis]	3	1	1	1	280801
NGZ19835.1	hypothetical protein [Wolbachia pipientis]	2	1	1	1	277642
WP_019078549.1	F0F1 ATP synthase subunit beta [Wolbachia endosymbiont of Culex quinquefasciatus]	5	2	2	1	272256
WP_006012247.1	50S ribosomal protein L5 [Wolbachia]	8	1	1	1	268381
WP_006279875.1	30S ribosomal protein S9 [Wolbachia]	9	1	1	1	229716
WP_010962748.1	30S ribosomal protein S5 [Wolbachia]	7	1	1	1	228940
M9PBL3	Heat shock protein 83, isoform B OS=Drosophila melanogaster OX=7227 GN=Hsp83 PE=3 SV=1	29	21	30	20	1.04153e+08
P11147	Heat shock 70 kDa protein cognate 4 OS=Drosophila melanogaster OX=7227 GN=Hsc70-4 PE=1 SV=3	41	22	36	19	9.62396e+07
P84040	Histone H4 OS=Drosophila melanogaster OX=7227 GN=His4 PE=1 SV=2	45	9	19	9	8.72491e+07
P08736	Elongation factor 1-alpha 1 OS=Drosophila melanogaster OX=7227 GN=eEF1alpha1 PE=1 SV=2	20	9	12	9	5.97324e+07
Q24560	Tubulin beta-1 chain OS=Drosophila melanogaster OX=7227 GN=betaTub56D PE=1 SV=2	57	17	27	11	4.72208e+07
P06605	Tubulin alpha-3 chain OS=Drosophila melanogaster OX=7227 GN=alphaTub84D PE=2 SV=1	33	11	21	11	4.37925e+07
A0A0B4KH25	Histone H2A OS=Drosophila melanogaster OX=7227 GN=His2Av PE=3 SV=1	11	2	4	2	1.4683e+07
M9PJN8	Glyceraldehyde-3-phosphate dehydrogenase OS=Drosophila melanogaster OX=7227 GN=Gapdh2 PE=3 SV=1	20	5	8	1	1.43186e+07
P10987	Actin-5C OS=Drosophila melanogaster OX=7227 GN=Act5C PE=1 SV=4	37	9	11	3	1.41155e+07
Q9VLC5	Aldehyde dehydrogenase OS=Drosophila melanogaster OX=7227 GN=Aldh PE=1 SV=1	18	10	13	10	1.19452e+07
P55841	60S ribosomal protein L14 OS=Drosophila melanogaster OX=7227 GN=RpL14 PE=1 SV=1	33	5	5	5	9.83633e+06
P07909	Heterogeneous nuclear ribonucleoprotein A1 OS=Drosophila melanogaster OX=7227 GN=Hrb98DE PE=2 SV=1	3	2	2	2	9.71952e+06
P09180	60S ribosomal protein L4 OS=Drosophila melanogaster OX=7227 GN=RpL4 PE=1 SV=2	32	9	12	9	9.47906e+06
E1JHR5	Enolase, isoform F OS=Drosophila melanogaster OX=7227 GN=Eno PE=1 SV=1	9	3	3	3	9.42282e+06
P25843	Profilin OS=Drosophila melanogaster OX=7227 GN=chic PE=1 SV=1	53	4	5	4	9.32894e+06
P29845	Heat shock 70 kDa protein cognate 5 OS=Drosophila melanogaster OX=7227 GN=Hsc70-5 PE=1 SV=2	12	6	6	6	8.91647e+06
C0HL66	Histone H3.3A OS=Drosophila melanogaster OX=7227 GN=His3.3A PE=1 SV=1	20	3	4	3	8.80678e+06
Q7KSU6	Uncharacterized protein, isoform D OS=Drosophila melanogaster OX=7227 GN=anon-WO0118547.344 PE=1 SV=1	19	7	7	7	8.42992e+06
A0A0B4LFZ4	TER94, isoform E OS=Drosophila melanogaster OX=7227 GN=TER94 PE=1 SV=1	13	7	8	7	8.42141e+06
A0A0B4K6U6	Squid, isoform E OS=Drosophila melanogaster OX=7227 GN=sqd PE=4 SV=1	22	6	8	6	8.35946e+06
P02283	Histone H2B OS=Drosophila melanogaster OX=7227 GN=His2B PE=1 SV=2	24	3	3	3	8.22352e+06
P15348	DNA topoisomerase 2 OS=Drosophila melanogaster OX=7227 GN=Top2 PE=1 SV=1	9	10	11	10	8.18863e+06
A0A0B4K6N1	40S ribosomal protein S8 OS=Drosophila melanogaster OX=7227 GN=RpS8 PE=3 SV=1	29	5	6	5	7.91854e+06
C6SUW3	LD13662p OS=Drosophila melanogaster OX=7227 GN=RpS9 PE=1 SV=1	31	7	8	7	7234335
Q3YMU0	Protein disulfide-isomerase (Fragment) OS=Drosophila melanogaster OX=7227 GN=ERp60 PE=1 SV=1	9	3	4	3	7.14096e+06
P41092	60S ribosomal protein L27a OS=Drosophila melanogaster OX=7227 GN=RpL27A PE=1 SV=2	28	5	7	5	7.08562e+06
A4V4A5	GTP-binding nuclear protein OS=Drosophila melanogaster OX=7227 GN=Ran PE=1 SV=1	21	4	5	4	6.79822e+06
Q9VXQ5	Chaperonin containing TCP1 subunit 6 OS=Drosophila melanogaster OX=7227 GN=CCT6 PE=1 SV=1	24	10	11	10	6.67031e+06
Q8T0L3	GH24511p OS=Drosophila melanogaster OX=7227 GN=Uba1 PE=1 SV=1	9	9	9	9	6.3864e+06
P17704	40S ribosomal protein S17 OS=Drosophila melanogaster OX=7227 GN=RpS17 PE=1 SV=2	17	2	3	2	6.38002e+06
P13060	Elongation factor 2 OS=Drosophila melanogaster OX=7227 GN=EF2 PE=1 SV=4	10	7	9	7	6.02332e+06
A0A0B4LFD9	GEO04460p1 OS=Drosophila melanogaster OX=7227 GN=RpS23 PE=2 SV=1	13	2	2	2	5.98881e+06
Q9VN21	LD30155p OS=Drosophila melanogaster OX=7227 GN=lost PE=1 SV=1	13	6	6	6	5.75944e+06
X2JC31	Clathrin heavy chain OS=Drosophila melanogaster OX=7227 GN=Chc PE=3 SV=1	4	5	7	5	5.69315e+06
P25007	Peptidyl-prolyl cis-trans isomerase OS=Drosophila melanogaster OX=7227 GN=Cyp1 PE=1 SV=2	24	5	10	5	5658916
Q9W1V3	rRNA 2'-O-methyltransferase fibrillarin OS=Drosophila melanogaster OX=7227 GN=Fib PE=2 SV=1	16	4	6	4	5.51697e+06
Q9VNE9	60S ribosomal protein L13a OS=Drosophila melanogaster OX=7227 GN=RpL13A PE=1 SV=1	13	3	4	3	5.30851e+06
P21187	Polyadenylate-binding protein OS=Drosophila melanogaster OX=7227 GN=pAbp PE=1 SV=3	12	6	6	6	5.2936e+06
C9QP42	Eukaryotic translation initiation factor 4A, isoform E OS=Drosophila melanogaster OX=7227 GN=eIF4A PE=1 SV=1	10	4	5	4	5.08586e+06
Q9W0P5	UDP-glucose 4-epimerase OS=Drosophila melanogaster OX=7227 GN=Gale PE=1 SV=1	15	4	8	4	5.02294e+06
Q8MT58	RE11562p OS=Drosophila melanogaster OX=7227 GN=Cndp2 PE=1 SV=1	12	5	6	5	4.89608e+06
Q9W0B8	Coatomer subunit alpha OS=Drosophila melanogaster OX=7227 GN=alphaCOP PE=1 SV=1	8	7	7	7	4.74348e+06
P38979	40S ribosomal protein SA OS=Drosophila melanogaster OX=7227 GN=sta PE=1 SV=3	23	4	7	4	4.71249e+06
P41093	60S ribosomal protein L18a OS=Drosophila melanogaster OX=7227 GN=RpL18A PE=1 SV=1	21	5	8	5	4.71033e+06
A0A0B4LG52	GEO08239p1 OS=Drosophila melanogaster OX=7227 GN=RpS16 PE=2 SV=1	16	2	2	2	4.43674e+06
O17445	60S ribosomal protein L15 OS=Drosophila melanogaster OX=7227 GN=RpL15 PE=1 SV=1	11	2	2	2	4.26885e+06
Q9VGS2	Translationally-controlled tumor protein homolog OS=Drosophila melanogaster OX=7227 GN=Tctp PE=1 SV=1	7	1	2	1	4.25123e+06
X2JDU0	Ribosomal protein L9, isoform C OS=Drosophila melanogaster OX=7227 GN=RpL9 PE=4 SV=1	6	2	2	2	4.16806e+06
Q9VAN7	Phosphoglycerate mutase OS=Drosophila melanogaster OX=7227 GN=Pglym78 PE=1 SV=2	19	4	4	4	4.13083e+06
Q0E9B6	40S ribosomal protein S11 OS=Drosophila melanogaster OX=7227 GN=RpS11 PE=1 SV=1	15	4	5	4	4.03144e+06
A0A0B4KGP8	Eukaryotic translation initiation factor 2 subunit gamma, isoform D OS=Drosophila melanogaster OX=7227 GN=eIF2gamma PE=1 SV=1	10	4	4	4	3.97755e+06
A1Z8U4	Chaperonin containing TCP1 subunit 5, isoform B OS=Drosophila melanogaster OX=7227 GN=CCT5 PE=1 SV=1	7	3	3	3	3.77921e+06
A0A0B4LGH1	Tubulin beta chain OS=Drosophila melanogaster OX=7227 GN=betaTub60D PE=1 SV=1	27	11	19	1	3.67404e+06
Q9VS34	60S ribosomal protein L18 OS=Drosophila melanogaster OX=7227 GN=RpL18 PE=1 SV=1	17	3	3	3	3.594e+06
Q9VBN5	60S ribosomal protein L27 OS=Drosophila melanogaster OX=7227 GN=RpL27 PE=1 SV=1	44	5	7	5	3.53257e+06
H5V8B8	MIP33436p1 OS=Drosophila melanogaster OX=7227 GN=Pp2A-29B PE=1 SV=1	3	2	2	2	3.51115e+06
Q9VA91	40S ribosomal protein S7 OS=Drosophila melanogaster OX=7227 GN=RpS7 PE=1 SV=1	28	6	7	6	3.48559e+06
P29310	14-3-3 protein zeta OS=Drosophila melanogaster OX=7227 GN=14-3-3zeta PE=1 SV=1	23	4	4	4	3.31128e+06
Q8IP94	Threonyl-tRNA synthetase, isoform B OS=Drosophila melanogaster OX=7227 GN=ThrRS PE=1 SV=1	11	6	6	6	3.30578e+06
Q7K3J0	Chaperonin containing TCP1 subunit 8 OS=Drosophila melanogaster OX=7227 GN=CCT8 PE=1 SV=1	13	7	9	7	3.24585e+06
A0A0B4KI24	Nucleoplasmin, isoform B OS=Drosophila melanogaster OX=7227 GN=Nlp PE=4 SV=1	15	2	2	2	3.20254e+06
Q9VWG3	40S ribosomal protein S10b OS=Drosophila melanogaster OX=7227 GN=RpS10b PE=1 SV=2	24	3	3	3	3.19419e+06
P54397	39 kDa FK506-binding nuclear protein OS=Drosophila melanogaster OX=7227 GN=FK506-bp1 PE=1 SV=2	15	5	6	5	3.12061e+06
P15357	Ubiquitin-40S ribosomal protein S27a OS=Drosophila melanogaster OX=7227 GN=RpS27A PE=1 SV=2	15	3	4	3	3.10186e+06
Q9W392	Chaperonin containing TCP1 subunit 2 OS=Drosophila melanogaster OX=7227 GN=CCT2 PE=1 SV=2	18	6	7	6	3.0873e+06
O18640	Guanine nucleotide-binding protein subunit beta-like protein OS=Drosophila melanogaster OX=7227 GN=Rack1 PE=1 SV=2	8	3	3	3	3.06244e+06
Q06559	40S ribosomal protein S3 OS=Drosophila melanogaster OX=7227 GN=RpS3 PE=1 SV=1	22	5	5	5	3.04313e+06
P55830	40S ribosomal protein S3a OS=Drosophila melanogaster OX=7227 GN=RpS3A PE=1 SV=4	6	2	3	2	2.92529e+06
P35381	ATP synthase subunit alpha, mitochondrial OS=Drosophila melanogaster OX=7227 GN=blw PE=1 SV=2	6	3	3	3	2.91811e+06
Q7KN75	Dodeca-satellite-binding protein 1, isoform A OS=Drosophila melanogaster OX=7227 GN=Dp1 PE=1 SV=1	6	6	6	6	2.90699e+06
P50887	60S ribosomal protein L22 OS=Drosophila melanogaster OX=7227 GN=RpL22 PE=1 SV=2	17	3	4	3	2.90009e+06
X2J5G6	Ribosomal protein L7, isoform B OS=Drosophila melanogaster OX=7227 GN=RpL7 PE=4 SV=1	9	2	3	2	2.80854e+06
Q05825	ATP synthase subunit beta, mitochondrial OS=Drosophila melanogaster OX=7227 GN=ATPsynbeta PE=1 SV=3	12	5	6	4	2.76031e+06
Q9VUQ5	Protein argonaute-2 OS=Drosophila melanogaster OX=7227 GN=AGO2 PE=1 SV=3	9	4	5	4	2.74402e+06
P29844	Endoplasmic reticulum chaperone BiP OS=Drosophila melanogaster OX=7227 GN=Hsc70-3 PE=1 SV=2	12	7	10	4	2.66985e+06
Q9VDH8	40S ribosomal protein S30 OS=Drosophila melanogaster OX=7227 GN=RpS30 PE=1 SV=1	8	1	1	1	2.62999e+06
P45594	Cofilin/actin-depolymerizing factor homolog OS=Drosophila melanogaster OX=7227 GN=tsr PE=1 SV=1	21	3	3	3	2.58891e+06
P41042	40S ribosomal protein S4 OS=Drosophila melanogaster OX=7227 GN=RpS4 PE=1 SV=2	13	3	3	3	2.48867e+06
Q9V9M7	RE62581p OS=Drosophila melanogaster OX=7227 GN=RpL21 PE=1 SV=1	26	4	5	4	2.3786e+06
P31009	40S ribosomal protein S2 OS=Drosophila melanogaster OX=7227 GN=RpS2 PE=1 SV=2	12	3	3	3	2366824
P48149	40S ribosomal protein S15Aa OS=Drosophila melanogaster OX=7227 GN=RpS15Aa PE=1 SV=2	15	2	3	2	2327738
P54399	Protein disulfide-isomerase OS=Drosophila melanogaster OX=7227 GN=Pdi PE=2 SV=1	7	3	4	3	2.27632e+06
P53501	Actin-57B OS=Drosophila melanogaster OX=7227 GN=Act57B PE=1 SV=1	29	7	9	1	2.271e+06
P29613	Triosephosphate isomerase OS=Drosophila melanogaster OX=7227 GN=Tpi PE=1 SV=3	25	5	5	5	2.20409e+06
X2JE06	GEO07624p1 OS=Drosophila melanogaster OX=7227 GN=RpL24 PE=1 SV=1	14	2	2	2	2.15382e+06
Q24572	Probable histone-binding protein Caf1 OS=Drosophila melanogaster OX=7227 GN=Caf1 PE=1 SV=1	5	2	2	2	2.12891e+06
P48809	Heterogeneous nuclear ribonucleoprotein 27C OS=Drosophila melanogaster OX=7227 GN=Hrb27C PE=1 SV=2	4	1	1	1	2119840
Q9VN25	Eukaryotic translation initiation factor 3 subunit A OS=Drosophila melanogaster OX=7227 GN=eIF3a PE=1 SV=1	3	3	3	3	2.08214e+06
Q9VW51	RNA polymerase II elongation factor Ell OS=Drosophila melanogaster OX=7227 GN=Ell PE=1 SV=3	3	1	1	1	2.03256e+06
Q9VWH4	Probable isocitrate dehydrogenase [NAD] subunit alpha, mitochondrial OS=Drosophila melanogaster OX=7227 GN=Idh3a PE=2 SV=1	19	4	4	4	2.01123e+06
Q9V3P0	Peroxiredoxin 1 OS=Drosophila melanogaster OX=7227 GN=Jafrac1 PE=1 SV=1	16	3	4	3	1992929
Q9V3I2	Drab5 OS=Drosophila melanogaster OX=7227 GN=Rab5 PE=1 SV=1	6	1	1	1	1.95599e+06
P46222	60S ribosomal protein L11 OS=Drosophila melanogaster OX=7227 GN=RpL11 PE=1 SV=2	8	1	3	1	1.90851e+06
A0A0B4KHL2	Coatomer subunit gamma OS=Drosophila melanogaster OX=7227 GN=gammaCOP PE=1 SV=1	3	2	2	2	1.8952e+06
Q9VGH5	AT27789p OS=Drosophila melanogaster OX=7227 GN=glo PE=1 SV=1	5	2	3	2	1.85957e+06
A4V391	Chaperonin containing TCP1 subunit 1, isoform B OS=Drosophila melanogaster OX=7227 GN=CCT1 PE=1 SV=1	5	3	3	3	1.84451e+06
A0A0B4LFL3	Eukaryotic translation elongation factor 1 beta, isoform C OS=Drosophila melanogaster OX=7227 GN=eEF1beta PE=3 SV=1	14	3	3	3	1.82599e+06
M9PIM0	Ribosomal protein L10, isoform E OS=Drosophila melanogaster OX=7227 GN=RpL10 PE=4 SV=1	14	3	3	3	1.81871e+06
Q01604	Phosphoglycerate kinase OS=Drosophila melanogaster OX=7227 GN=Pgk PE=2 SV=2	8	3	4	3	1.78183e+06
A0A0B4LGB7	Calcium-transporting ATPase OS=Drosophila melanogaster OX=7227 GN=SERCA PE=1 SV=1	5	4	4	4	1.73534e+06
P29327	40S ribosomal protein S6 OS=Drosophila melanogaster OX=7227 GN=RpS6 PE=1 SV=1	4	1	1	1	1.70614e+06
Q9GU68	Eukaryotic translation initiation factor 5A OS=Drosophila melanogaster OX=7227 GN=eEF5 PE=2 SV=2	9	2	5	2	1.67149e+06
Q9VKZ8	Ubiquitin carboxyl-terminal hydrolase OS=Drosophila melanogaster OX=7227 GN=Usp14 PE=1 SV=1	3	1	1	1	1640359
P92177	14-3-3 protein epsilon OS=Drosophila melanogaster OX=7227 GN=14-3-3epsilon PE=1 SV=2	9	2	3	2	1.60075e+06
Q9VHP0	ATP-dependent RNA helicase bel OS=Drosophila melanogaster OX=7227 GN=bel PE=1 SV=1	7	4	4	3	1.55189e+06
Q9V9Q4	LD43819p OS=Drosophila melanogaster OX=7227 GN=Dmel\CG1416 PE=1 SV=2	17	4	4	4	1.54724e+06
Q9VYU5	Karl, isoform A OS=Drosophila melanogaster OX=7227 GN=Karl PE=4 SV=2	8	3	4	3	1.54007e+06
Q9V3D2	Oxygen-dependent coproporphyrinogen-III oxidase OS=Drosophila melanogaster OX=7227 GN=Coprox PE=2 SV=1	6	2	2	2	1.52149e+06
Q8I725	Uncharacterized protein OS=Drosophila melanogaster OX=7227 GN=Dmel\CG1236 PE=1 SV=2	14	4	4	4	1.51797e+06
P55828	40S ribosomal protein S20 OS=Drosophila melanogaster OX=7227 GN=RpS20 PE=1 SV=1	23	2	2	2	1.51722e+06
Q7KW39	Probable methylmalonate-semialdehyde dehydrogenase [acylating], mitochondrial OS=Drosophila melanogaster OX=7227 GN=CG17896 PE=2 SV=1	3	2	2	2	1.50599e+06
Q9VAY2	Glycoprotein 93 OS=Drosophila melanogaster OX=7227 GN=Gp93 PE=1 SV=1	6	4	5	3	1.50323e+06
Q9VQ61	Aspartate aminotransferase OS=Drosophila melanogaster OX=7227 GN=Got2 PE=1 SV=1	13	5	5	5	1.47922e+06
O62619	Pyruvate kinase OS=Drosophila melanogaster OX=7227 GN=PyK PE=2 SV=2	12	4	4	4	1.45244e+06
Q9VWQ7	GEO10539p1 OS=Drosophila melanogaster OX=7227 GN=Dmel\CG6891 PE=1 SV=1	14	2	3	2	1.43873e+06
E1JJ68	Rm62, isoform H OS=Drosophila melanogaster OX=7227 GN=Rm62 PE=1 SV=1	9	4	4	2	1.42199e+06
P41374	Eukaryotic translation initiation factor 2 subunit 1 OS=Drosophila melanogaster OX=7227 GN=eIF2alpha PE=2 SV=1	7	2	2	2	1.40474e+06
O02649	Heat shock protein 60A OS=Drosophila melanogaster OX=7227 GN=Hsp60A PE=1 SV=3	4	2	2	2	1.3935e+06
Q7K0B6	Glutathione S transferase T1 OS=Drosophila melanogaster OX=7227 GN=GstT1 PE=1 SV=1	4	1	1	1	1.38675e+06
A1Z8D0	Periodic tryptophan protein 1 homolog OS=Drosophila melanogaster OX=7227 GN=nclb PE=1 SV=1	4	2	2	2	1.38473e+06
Q9VPN5	LD03220p OS=Drosophila melanogaster OX=7227 GN=Stip1 PE=1 SV=1	8	3	3	3	1.36137e+06
Q86BK8	Rab14, isoform B OS=Drosophila melanogaster OX=7227 GN=Rab14 PE=1 SV=1	5	1	1	1	1.34605e+06
Q27268	ATP-dependent RNA helicase WM6 OS=Drosophila melanogaster OX=7227 GN=Hel25E PE=1 SV=1	7	3	4	3	1.34382e+06
Q9W414	Regulatory particle triple-A ATPase 4 OS=Drosophila melanogaster OX=7227 GN=Rpt4 PE=1 SV=3	9	3	3	3	1.32725e+06
O18413	26S proteasome regulatory subunit 8 OS=Drosophila melanogaster OX=7227 GN=Rpt6 PE=1 SV=2	6	2	3	1	1.31419e+06
Q95RU0	Protein cueball OS=Drosophila melanogaster OX=7227 GN=cue PE=1 SV=1	5	3	3	3	1.31316e+06
Q9NJH0	Elongation factor 1-gamma OS=Drosophila melanogaster OX=7227 GN=eEF1gamma PE=2 SV=2	9	3	3	3	1.31303e+06
Q9VAC4	GEO09167p1 OS=Drosophila melanogaster OX=7227 GN=Nph PE=1 SV=1	13	2	2	2	1.29617e+06
X2JFD6	Peroxisomal multifunctional enzyme type 2, isoform B OS=Drosophila melanogaster OX=7227 GN=Mfe2 PE=4 SV=1	5	2	2	2	1.29291e+06
Q9VG73	Interleukin enhancer-binding factor 2 homolog OS=Drosophila melanogaster OX=7227 GN=CG5641 PE=2 SV=1	5	2	2	2	1272042
Q03334	40S ribosomal protein S13 OS=Drosophila melanogaster OX=7227 GN=RpS13 PE=1 SV=3	16	3	3	3	1.26429e+06
Q7KTI8	Receptor protein-tyrosine kinase OS=Drosophila melanogaster OX=7227 GN=Pvr PE=1 SV=1	3	3	3	3	1.25061e+06
Q95WY3	FI04781p OS=Drosophila melanogaster OX=7227 GN=Nop56 PE=1 SV=1	8	3	3	3	1.23712e+06
P48601	26S proteasome regulatory subunit 4 OS=Drosophila melanogaster OX=7227 GN=Rpt2 PE=1 SV=2	13	4	4	3	1221747
Q8T8W3	AT21416p OS=Drosophila melanogaster OX=7227 GN=Past1 PE=1 SV=1	6	2	2	2	1.19194e+06
O18335	Drab11 OS=Drosophila melanogaster OX=7227 GN=Rab11 PE=1 SV=1	10	2	2	2	1.1647e+06
Q26365	ADP,ATP carrier protein OS=Drosophila melanogaster OX=7227 GN=sesB PE=2 SV=4	6	2	2	2	1.16271e+06
O18404	3-hydroxyacyl-CoA dehydrogenase type-2 OS=Drosophila melanogaster OX=7227 GN=scu PE=1 SV=1	16	3	3	3	1.1591e+06
Q9V9W2	Ribosomal protein L6, isoform A OS=Drosophila melanogaster OX=7227 GN=RpL6 PE=1 SV=1	12	3	3	3	1.15402e+06
Q8SX57	LD44221p OS=Drosophila melanogaster OX=7227 GN=CG11005 PE=1 SV=1	9	2	2	2	1.12432e+06
Q9W0A8	FI01658p OS=Drosophila melanogaster OX=7227 GN=RpL23A PE=1 SV=1	5	2	2	2	1.11547e+06
O62621	Coatomer subunit beta' OS=Drosophila melanogaster OX=7227 GN=beta'COP PE=2 SV=2	3	3	3	3	1.1089e+06
X2JC35	60S ribosomal protein L36 OS=Drosophila melanogaster OX=7227 GN=RpL36 PE=2 SV=1	20	3	3	3	1.08644e+06
Q9VEX6	ATPase family AAA domain-containing protein 3A homolog OS=Drosophila melanogaster OX=7227 GN=bor PE=1 SV=2	1	1	1	1	1.06541e+06
Q9W1B9	GEO07602p1 OS=Drosophila melanogaster OX=7227 GN=RpL12 PE=1 SV=1	5	1	1	1	1.05555e+06
Q9VLM8	Alanine--tRNA ligase, cytoplasmic OS=Drosophila melanogaster OX=7227 GN=AlaRS PE=2 SV=1	3	2	2	2	1.03767e+06
Q9W499	FI02809p OS=Drosophila melanogaster OX=7227 GN=RpL35 PE=1 SV=2	11	1	2	1	1.02007e+06
X2JDP6	Nucleosome-destabilizing factor, isoform C OS=Drosophila melanogaster OX=7227 GN=Ndf PE=4 SV=1	9	3	3	3	1.01718e+06
Q8MSW0	Isoleucyl-tRNA synthetase, isoform A OS=Drosophila melanogaster OX=7227 GN=IleRS PE=1 SV=1	3	3	3	3	1.00644e+06
Q9VVZ0	Male sterile (3) 76Ba OS=Drosophila melanogaster OX=7227 GN=ms(3)76Ba PE=4 SV=2	4	1	1	1	1.00472e+06
Q9W327	Lysine--tRNA ligase OS=Drosophila melanogaster OX=7227 GN=LysRS PE=1 SV=2	3	2	2	2	1.00083e+06
Q9VHL2	T-complex protein 1 subunit eta OS=Drosophila melanogaster OX=7227 GN=CCT7 PE=1 SV=2	6	2	2	2	958276
P41094	40S ribosomal protein S18 OS=Drosophila melanogaster OX=7227 GN=RpS18 PE=1 SV=1	16	2	2	2	952403
A4V303	T-complex protein 1 subunit gamma OS=Drosophila melanogaster OX=7227 GN=CCT3 PE=1 SV=1	4	2	2	2	943573
Q94523	Succinate dehydrogenase [ubiquinone] flavoprotein subunit, mitochondrial OS=Drosophila melanogaster OX=7227 GN=SdhA PE=2 SV=3	2	1	1	1	942385
A0A0B4KFE9	Megator, isoform B OS=Drosophila melanogaster OX=7227 GN=Mtor PE=1 SV=1	0	1	1	1	928428
P19889	60S acidic ribosomal protein P0 OS=Drosophila melanogaster OX=7227 GN=RpLP0 PE=1 SV=1	8	2	2	2	899723
P08570	60S acidic ribosomal protein P1 OS=Drosophila melanogaster OX=7227 GN=RpLP1 PE=1 SV=2	43	2	2	2	897778
Q9VS62	Smallminded, isoform A OS=Drosophila melanogaster OX=7227 GN=smid PE=1 SV=1	4	2	2	2	897141
P08841	Tubulin beta-3 chain OS=Drosophila melanogaster OX=7227 GN=betaTub60D PE=2 SV=2	27	11	19	1	872938
Q9VBU9	40S ribosomal protein S27 OS=Drosophila melanogaster OX=7227 GN=RpS27 PE=1 SV=1	13	1	2	1	839128
P07486	Glyceraldehyde-3-phosphate dehydrogenase 1 OS=Drosophila melanogaster OX=7227 GN=Gapdh1 PE=2 SV=2	20	5	8	1	825010
Q9W2D9	Eukaryotic translation initiation factor 3 subunit K OS=Drosophila melanogaster OX=7227 GN=eIF3k PE=2 SV=1	9	2	2	2	807606
Q9VAC1	GM14349p OS=Drosophila melanogaster OX=7227 GN=anon-WO0153538.36 PE=1 SV=1	2	1	1	1	791290
Q8INW7	FI11475p OS=Drosophila melanogaster OX=7227 GN=Pax PE=1 SV=1	6	2	2	2	790933
E1JGL8	Uncharacterized protein, isoform C OS=Drosophila melanogaster OX=7227 GN=Dmel\CG30122 PE=1 SV=1	3	2	2	2	776716
X2JC79	Eukaryotic translation initiation factor 4H1, isoform D OS=Drosophila melanogaster OX=7227 GN=eIF4H1 PE=1 SV=1	5	2	2	2	767358
Q9VYD8	RE47308p OS=Drosophila melanogaster OX=7227 GN=Rbp1-like PE=2 SV=2	9	1	1	1	760901
P48588	40S ribosomal protein S25 OS=Drosophila melanogaster OX=7227 GN=RpS25 PE=1 SV=3	9	1	1	1	758081
Q9W1H8	GH13256p OS=Drosophila melanogaster OX=7227 GN=Mtpbeta PE=1 SV=1	4	2	2	2	743515
Q7KN85	ATP-citrate synthase OS=Drosophila melanogaster OX=7227 GN=ATPCL PE=1 SV=1	1	1	1	1	731413
M9PEC8	Dynein heavy chain 64C, isoform G OS=Drosophila melanogaster OX=7227 GN=Dhc64C PE=1 SV=1	0	2	2	2	718341
Q9V597	60S ribosomal protein L31 OS=Drosophila melanogaster OX=7227 GN=RpL31 PE=1 SV=1	11	1	1	1	711088
Q9VBH8	FI02850p OS=Drosophila melanogaster OX=7227 GN=RpL34a PE=1 SV=2	4	1	1	1	699754
Q9VW54	26S proteasome non-ATPase regulatory subunit 2 OS=Drosophila melanogaster OX=7227 GN=Rpn1 PE=1 SV=2	2	2	2	2	695049
Q9VK69	T-complex protein 1 subunit delta OS=Drosophila melanogaster OX=7227 GN=CCT4 PE=1 SV=1	4	1	1	1	686838
M9MRD0	Ubiquitin carboxyl-terminal hydrolase OS=Drosophila melanogaster OX=7227 GN=Uch PE=3 SV=1	11	2	2	2	683032
A1Z992	1,4-Alpha-Glucan branching enzyme OS=Drosophila melanogaster OX=7227 GN=AGBE PE=1 SV=1	2	1	2	1	681247
X2J5E8	Peptidylprolyl isomerase OS=Drosophila melanogaster OX=7227 GN=Fkbp59 PE=4 SV=1	2	1	1	1	676954
O97102	Small ubiquitin-related modifier OS=Drosophila melanogaster OX=7227 GN=smt3 PE=1 SV=1	13	1	1	1	676689
C0HKA1	40S ribosomal protein S14b OS=Drosophila melanogaster OX=7227 GN=RpS14b PE=2 SV=1	19	2	2	2	661519
A0A0B4LFL2	Eukaryotic translation initiation factor 3 subunit C OS=Drosophila melanogaster OX=7227 GN=eIF3c PE=3 SV=1	3	3	3	3	655360
Q9VSA3	Probable medium-chain specific acyl-CoA dehydrogenase, mitochondrial OS=Drosophila melanogaster OX=7227 GN=CG12262 PE=2 SV=1	5	2	2	2	648614
P39018	40S ribosomal protein S19a OS=Drosophila melanogaster OX=7227 GN=RpS19a PE=1 SV=3	5	1	1	1	641028
M9PDU4	Acyl carrier protein OS=Drosophila melanogaster OX=7227 GN=ND-ACP PE=1 SV=1	5	1	1	1	617109
Q9XYU0	DNA replication licensing factor Mcm7 OS=Drosophila melanogaster OX=7227 GN=Mcm7 PE=1 SV=1	2	1	1	1	613901
Q9XYZ9	Glutathione S transferase E12, isoform A OS=Drosophila melanogaster OX=7227 GN=GstE12 PE=1 SV=1	11	2	2	2	609154
Q7K5K3	Pyruvate dehydrogenase E1 component subunit beta OS=Drosophila melanogaster OX=7227 GN=Pdhb PE=1 SV=1	7	2	2	2	607236
Q9VFV9	DnaJ-like-2, isoform A OS=Drosophila melanogaster OX=7227 GN=Droj2 PE=1 SV=1	8	2	2	2	603160
Q9VLX0	Lysine ketoglutarate reductase/saccharopine dehydrogenase, isoform A OS=Drosophila melanogaster OX=7227 GN=LKRSDH PE=1 SV=2	2	2	2	2	593977
P46863	Kinesin-like protein Klp61F OS=Drosophila melanogaster OX=7227 GN=Klp61F PE=1 SV=2	1	1	1	1	590807
P48375	12 kDa FK506-binding protein OS=Drosophila melanogaster OX=7227 GN=FK506-bp2 PE=3 SV=2	11	1	1	1	584667
Q7K0E6	Aspartyl-tRNA synthetase, isoform A OS=Drosophila melanogaster OX=7227 GN=AspRS PE=1 SV=1	5	1	1	1	568473
Q9VLT7	IP17351p OS=Drosophila melanogaster OX=7227 GN=RpL36A PE=1 SV=2	13	1	1	1	567413
Q9VKK1	Enhancer of mRNA-decapping protein 4 homolog OS=Drosophila melanogaster OX=7227 GN=Ge-1 PE=1 SV=2	1	1	1	1	557491
M9NE68	Heat shock protein 23, isoform B OS=Drosophila melanogaster OX=7227 GN=Hsp23 PE=3 SV=1	8	1	1	1	553474
Q7KVX5	VAMP-associated protein 33kDa, isoform A OS=Drosophila melanogaster OX=7227 GN=Vap33 PE=1 SV=1	4	1	1	1	541164
Q9V428	Icarus, isoform A OS=Drosophila melanogaster OX=7227 GN=ics PE=1 SV=2	3	1	1	1	536674
Q9VUC1	Hsc70Cb, isoform A OS=Drosophila melanogaster OX=7227 GN=Hsc70Cb PE=1 SV=1	2	1	1	1	530112
Q9W2G9	Acyl-coenzyme A oxidase OS=Drosophila melanogaster OX=7227 GN=Acox57D-p PE=1 SV=1	2	1	1	1	525021
Q9W3M7	LD32873p OS=Drosophila melanogaster OX=7227 GN=mahe PE=1 SV=1	2	2	2	1	520238
A0A0B4JCW4	Succinate--CoA ligase [ADP-forming] subunit beta, mitochondrial OS=Drosophila melanogaster OX=7227 GN=ScsbetaA PE=1 SV=1	7	3	3	3	520066
Q9VRP3	AT08565p OS=Drosophila melanogaster OX=7227 GN=Txl PE=1 SV=1	8	2	2	2	519579
Q9VGW7	Arginine methyltransferase 1 OS=Drosophila melanogaster OX=7227 GN=Art1 PE=1 SV=1	4	1	1	1	517390
O18388	Importin subunit beta OS=Drosophila melanogaster OX=7227 GN=Fs(2)Ket PE=1 SV=2	2	1	1	1	513229
Q94901	RNA-binding protein lark OS=Drosophila melanogaster OX=7227 GN=lark PE=1 SV=1	3	1	1	1	509334
A1ZB29	CG5757-PA OS=Drosophila melanogaster OX=7227 GN=Dmel\CG5757 PE=1 SV=1	9	2	2	2	502207
Q9V405	26S proteasome regulatory complex subunit p48A OS=Drosophila melanogaster OX=7227 GN=Rpt3 PE=1 SV=1	2	1	1	1	496018
X2JCS6	60S ribosomal protein L7a OS=Drosophila melanogaster OX=7227 GN=RpL7A PE=3 SV=1	4	1	1	1	495491
P46824	Kinesin light chain OS=Drosophila melanogaster OX=7227 GN=Klc PE=1 SV=1	2	1	1	1	494239
Q9VJ19	RE25263p OS=Drosophila melanogaster OX=7227 GN=RpL30 PE=1 SV=1	11	1	1	1	468316
Q9VW59	LD16419p OS=Drosophila melanogaster OX=7227 GN=RhoGDI PE=1 SV=1	3	1	1	1	467255
Q9VCV4	Iron regulatory protein 1A OS=Drosophila melanogaster OX=7227 GN=Irp-1A PE=1 SV=1	1	1	1	1	459536
Q8INW2	Hig-anchoring scaffold protein, isoform A OS=Drosophila melanogaster OX=7227 GN=Hasp PE=1 SV=1	1	1	1	1	457742
Q9VDV2	AT06125p OS=Drosophila melanogaster OX=7227 GN=Dmel\CG6195 PE=1 SV=1	3	1	1	1	451461
Q8IR99	IGF-II mRNA-binding protein, isoform D OS=Drosophila melanogaster OX=7227 GN=Imp PE=1 SV=1	3	1	1	1	449805
Q9VJ86	Bicoid stability factor OS=Drosophila melanogaster OX=7227 GN=bsf PE=1 SV=2	2	2	2	2	449350
Q9Y105	Probable glutamine--tRNA ligase OS=Drosophila melanogaster OX=7227 GN=GlnRS PE=2 SV=1	1	1	1	1	449134
Q9XYZ5	DNA damage-binding protein 1 OS=Drosophila melanogaster OX=7227 GN=pic PE=1 SV=1	1	1	1	1	438393
Q9V493	GM15303p OS=Drosophila melanogaster OX=7227 GN=Dmel\CG11076 PE=1 SV=3	5	1	1	1	436054
P48159	60S ribosomal protein L23 OS=Drosophila melanogaster OX=7227 GN=RpL23 PE=1 SV=2	6	1	1	1	432374
Q9W5R8	60S ribosomal protein L5 OS=Drosophila melanogaster OX=7227 GN=RpL5 PE=1 SV=2	5	1	1	1	429921
M9MRT6	Rap1 GTPase, isoform B OS=Drosophila melanogaster OX=7227 GN=Rap1 PE=4 SV=1	6	1	1	1	423464
Q9VZS5	60S ribosomal protein L28 OS=Drosophila melanogaster OX=7227 GN=RpL28 PE=1 SV=1	12	1	1	1	416772
Q9VG33	Sulfurtransferase OS=Drosophila melanogaster OX=7227 GN=Dmel\CG12279 PE=1 SV=2	13	1	1	1	414118
E1JIP9	Uncoordinated 79, isoform B OS=Drosophila melanogaster OX=7227 GN=unc79 PE=4 SV=1	1	1	2	1	406059
Q9V414	LD36341p OS=Drosophila melanogaster OX=7227 GN=Smg5 PE=1 SV=1	1	1	1	1	402142
P41375	Eukaryotic translation initiation factor 2 subunit 2 OS=Drosophila melanogaster OX=7227 GN=eIF2beta PE=1 SV=1	3	1	1	1	402062
M9PFN1	RuvB-like helicase OS=Drosophila melanogaster OX=7227 GN=rept PE=3 SV=1	2	1	2	1	397647
Q9VWI2	N(Alpha)-acetyltransferase 15/16, isoform A OS=Drosophila melanogaster OX=7227 GN=Naa15-16 PE=1 SV=1	2	1	1	1	388834
Q9V400	Integrin linked kinase, isoform A OS=Drosophila melanogaster OX=7227 GN=Ilk PE=1 SV=1	2	1	1	1	388432
Q9VM69	CG10206-PA OS=Drosophila melanogaster OX=7227 GN=nop5 PE=1 SV=2	3	1	1	1	385554
E1JGN7	Heterogeneous nuclear ribonucleoprotein K, isoform E OS=Drosophila melanogaster OX=7227 GN=HnRNP-K PE=1 SV=1	3	1	1	1	384969
A4UZZ4	Alpha-1,4 glucan phosphorylase OS=Drosophila melanogaster OX=7227 GN=GlyP PE=1 SV=1	1	1	1	1	380371
Q8IPP8	Uncharacterized protein OS=Drosophila melanogaster OX=7227 GN=Dmel\CG31548 PE=1 SV=1	4	1	1	1	379760
Q7JVI3	Eukaryotic translation initiation factor 3 subunit M OS=Drosophila melanogaster OX=7227 GN=eIF3m PE=2 SV=1	5	2	2	2	372608
Q9VJD4	LD24721p OS=Drosophila melanogaster OX=7227 GN=Sgt PE=1 SV=1	3	1	1	1	372072
O16797	60S ribosomal protein L3 OS=Drosophila melanogaster OX=7227 GN=RpL3 PE=1 SV=3	5	1	1	1	366877
Q7K1Y4	Probable cytosolic iron-sulfur protein assembly protein Ciao1 OS=Drosophila melanogaster OX=7227 GN=Ciao1 PE=1 SV=1	4	1	1	1	360806
Q8IQZ1	Glutathione synthetase OS=Drosophila melanogaster OX=7227 GN=Gss2 PE=1 SV=2	2	1	1	1	359551
P48148	Ras-like GTP-binding protein Rho1 OS=Drosophila melanogaster OX=7227 GN=Rho1 PE=1 SV=1	6	1	1	1	355191
A0A0B4LI25	Kinesin-like protein OS=Drosophila melanogaster OX=7227 GN=ncd PE=1 SV=1	1	1	1	1	354869
Q9VRD6	GEO05124p1 OS=Drosophila melanogaster OX=7227 GN=Ntf-2 PE=1 SV=1	11	1	1	1	354247
Q94517	Histone deacetylase HDAC1 OS=Drosophila melanogaster OX=7227 GN=HDAC1 PE=1 SV=2	2	1	1	1	352943
M9PIA6	Mi-2, isoform D OS=Drosophila melanogaster OX=7227 GN=Mi-2 PE=1 SV=1	1	1	1	1	350002
P13496	Dynactin subunit 1 OS=Drosophila melanogaster OX=7227 GN=DCTN1-p150 PE=1 SV=2	1	1	1	1	349850
Q9VYY3	Ubiquitin-like modifier-activating enzyme 5 OS=Drosophila melanogaster OX=7227 GN=Uba5 PE=2 SV=1	3	1	1	1	347016
Q9U9Q4	Eukaryotic translation initiation factor 3 subunit H OS=Drosophila melanogaster OX=7227 GN=eIF3h PE=1 SV=2	3	1	1	1	343408
Q8IMH4	Saposin-related, isoform B OS=Drosophila melanogaster OX=7227 GN=Sap-r PE=1 SV=2	1	1	1	1	337325
Q9VPX7	Adenylyl cyclase-associated protein OS=Drosophila melanogaster OX=7227 GN=capt PE=1 SV=2	4	1	1	1	337076
Q0KHZ6	Electron transfer flavoprotein subunit beta OS=Drosophila melanogaster OX=7227 GN=ETFB PE=1 SV=1	4	1	1	1	336656
Q7KN94	Electron transfer flavoprotein subunit alpha OS=Drosophila melanogaster OX=7227 GN=wal PE=1 SV=1	10	2	3	2	332553
A0A0B4KEU5	Coronin OS=Drosophila melanogaster OX=7227 GN=coro PE=1 SV=1	2	1	1	1	330655
Q9VG23	GH22994p OS=Drosophila melanogaster OX=7227 GN=CT28495 PE=1 SV=2	5	1	1	1	328439
M9PEL7	Ecdysone-inducible gene L2, isoform D OS=Drosophila melanogaster OX=7227 GN=ImpL2 PE=1 SV=1	3	1	1	1	326253
Q9VU65	POC1 centriolar protein homolog OS=Drosophila melanogaster OX=7227 GN=Poc1 PE=2 SV=1	3	1	1	1	325784
Q7KMQ0	26S proteasome regulatory complex subunit p48B OS=Drosophila melanogaster OX=7227 GN=Rpt1 PE=1 SV=1	7	2	2	2	324132
P14199	Protein ref(2)P OS=Drosophila melanogaster OX=7227 GN=ref(2)P PE=1 SV=2	2	1	1	1	320293
Q9V9S8	Ferrochelatase, mitochondrial OS=Drosophila melanogaster OX=7227 GN=FeCh PE=2 SV=1	2	1	1	1	319343
Q9V3R3	GPN-loop GTPase OS=Drosophila melanogaster OX=7227 GN=Dmel\CG3704 PE=1 SV=1	3	1	1	1	316828
M9PB90	Cullin-associated and neddylation-dissociated 1, isoform B OS=Drosophila melanogaster OX=7227 GN=Cand1 PE=1 SV=1	1	1	1	1	311425
Q9VU02	Probable small nuclear ribonucleoprotein Sm D1 OS=Drosophila melanogaster OX=7227 GN=SmD1 PE=1 SV=1	10	1	1	1	309051
P54385	Glutamate dehydrogenase, mitochondrial OS=Drosophila melanogaster OX=7227 GN=Gdh PE=1 SV=2	1	1	1	1	305507
P45889	Actin-related protein 1 OS=Drosophila melanogaster OX=7227 GN=Arp1 PE=2 SV=2	2	1	1	1	304638
Q8IMX4	FI04408p OS=Drosophila melanogaster OX=7227 GN=Rox8 PE=1 SV=1	2	1	1	1	302366
Q9VY91	LD21074p OS=Drosophila melanogaster OX=7227 GN=Pdcd4 PE=1 SV=2	3	1	1	1	299004
Q9VGM2	Fatty acid binding protein, isoform B OS=Drosophila melanogaster OX=7227 GN=fabp PE=1 SV=1	7	1	1	1	298838
Q76NQ0	Dolichyl-diphosphooligosaccharide--protein glycosyltransferase subunit 1 OS=Drosophila melanogaster OX=7227 GN=CG5364 PE=1 SV=1	2	1	1	1	295503
P39205	Molybdenum cofactor synthesis protein cinnamon OS=Drosophila melanogaster OX=7227 GN=cin PE=1 SV=3	2	1	1	1	295256
Q2PDW1	Uncharacterized protein, isoform B OS=Drosophila melanogaster OX=7227 GN=Dmel\CG3662 PE=1 SV=1	7	2	2	2	294644
P46415	Alcohol dehydrogenase class-3 OS=Drosophila melanogaster OX=7227 GN=Fdh PE=1 SV=3	3	1	1	1	292752
A4V449	NADH dehydrogenase (Ubiquinone) 75 kDa subunit, isoform B OS=Drosophila melanogaster OX=7227 GN=ND-75 PE=1 SV=1	2	1	1	1	291969
Q0KIB3	Histone acetyltransferase type B catalytic subunit OS=Drosophila melanogaster OX=7227 GN=Hat1 PE=1 SV=1	3	1	1	1	291619
Q9VG38	Suppressor of fused homolog OS=Drosophila melanogaster OX=7227 GN=Su(fu) PE=1 SV=1	1	1	1	1	288581
Q7KUB1	Isocitrate dehydrogenase [NADP] OS=Drosophila melanogaster OX=7227 GN=Idh PE=1 SV=1	1	1	1	1	286789
Q960W6	Putative fatty acyl-CoA reductase CG8306 OS=Drosophila melanogaster OX=7227 GN=CG8306 PE=2 SV=1	3	1	1	1	286145
P40945	ADP-ribosylation factor 2 OS=Drosophila melanogaster OX=7227 GN=Arf102F PE=2 SV=2	9	1	1	1	284840
M9PBH7	Rac1, isoform B OS=Drosophila melanogaster OX=7227 GN=Rac1 PE=4 SV=1	7	1	1	1	283558
M9PF16	Spectrin beta chain OS=Drosophila melanogaster OX=7227 GN=beta-Spec PE=3 SV=1	0	1	1	1	280567
Q86BI3	Zinc-finger protein at 72D, isoform B OS=Drosophila melanogaster OX=7227 GN=Zn72D PE=1 SV=1	1	1	1	1	278353
Q8IN02	BcDNA.LD12153 OS=Drosophila melanogaster OX=7227 GN=Dph5 PE=1 SV=2	6	1	1	1	276123
D2NUK9	Ribonucloprotein OS=Drosophila melanogaster OX=7227 GN=hoip PE=1 SV=1	9	1	1	1	275322
M9NDS8	Myosin binding subunit, isoform N OS=Drosophila melanogaster OX=7227 GN=Mbs PE=1 SV=1	1	1	1	1	275098
A0A0B4K7L0	Rad50, isoform E OS=Drosophila melanogaster OX=7227 GN=rad50 PE=1 SV=1	1	1	1	1	273709
Q9V345	COP9 signalosome complex subunit 4 OS=Drosophila melanogaster OX=7227 GN=CSN4 PE=1 SV=1	3	1	1	1	269532
M9NEW1	Myosin light chain cytoplasmic, isoform B OS=Drosophila melanogaster OX=7227 GN=Mlc-c PE=4 SV=1	8	1	1	1	263488
A1ZB83	Uncharacterized protein, isoform B OS=Drosophila melanogaster OX=7227 GN=BcDNA:RH27395 PE=1 SV=1	4	1	1	1	261025
A1Z7H3	Acyl-CoA synthetase long-chain, isoform C OS=Drosophila melanogaster OX=7227 GN=Acsl PE=1 SV=1	1	1	1	1	258443
Q9V406	Activator protein 4 OS=Drosophila melanogaster OX=7227 GN=crp PE=1 SV=1	2	1	1	1	256340
Q53YH3	Calreticulin OS=Drosophila melanogaster OX=7227 GN=Calr PE=1 SV=1	5	1	1	1	253681
P23572	Cyclin-dependent kinase 1 OS=Drosophila melanogaster OX=7227 GN=Cdk1 PE=1 SV=1	4	1	1	1	252361
P05990	CAD protein OS=Drosophila melanogaster OX=7227 GN=r PE=1 SV=3	0	1	1	1	251558
A1ZBJ2	Uncharacterized protein, isoform B OS=Drosophila melanogaster OX=7227 GN=cg7461 PE=1 SV=2	2	1	1	1	251057
Q8IQQ0	Neural conserved at 73EF, isoform F OS=Drosophila melanogaster OX=7227 GN=Nc73EF PE=1 SV=1	1	1	1	1	250402
Q9VVV7	RRM domain-containing protein OS=Drosophila melanogaster OX=7227 GN=Dmel\CG3808 PE=1 SV=3	2	1	1	1	243445
P40796	La protein homolog OS=Drosophila melanogaster OX=7227 GN=La PE=1 SV=2	3	1	1	1	243274
Q9VE98	GH01043p OS=Drosophila melanogaster OX=7227 GN=Dmel\CG8064 PE=1 SV=1	1	1	1	1	243007
Q9VTB3	GH06691p OS=Drosophila melanogaster OX=7227 GN=Dmel\CG11811 PE=1 SV=1	8	1	1	1	242416
Q9VRP8	Cellular retinaldehyde binding protein OS=Drosophila melanogaster OX=7227 GN=Cralbp PE=4 SV=1	2	1	1	1	242370
Q9VJZ6	LD40224p OS=Drosophila melanogaster OX=7227 GN=Grx4 PE=1 SV=1	6	1	1	1	234754
Q7K3W2	GH09295p OS=Drosophila melanogaster OX=7227 GN=CG8728-RA PE=1 SV=1	4	1	1	1	216657
Q9VVI1	LD04387p OS=Drosophila melanogaster OX=7227 GN=Alsin2 PE=1 SV=1	4	1	1	1	213064
Q7JVH6	LD24696p OS=Drosophila melanogaster OX=7227 GN=Dmel\CG9436 PE=1 SV=1	3	1	1	1	198500
X2JA43	Nucleostemin 3, isoform B OS=Drosophila melanogaster OX=7227 GN=Ns3 PE=4 SV=1	2	1	1	1	172611
Q8MZI3	GH10652p OS=Drosophila melanogaster OX=7227 GN=BcDNA:HL07910 PE=1 SV=1	5	3	3	1	163760

## Sheet: 2025MP1
Accession	Description	Coverage [%] 2025MP1	# Peptides 2025MP1	# PSMs 2025MP1	# Unique Peptides 2025MP1	Area 2025MP1
A0A0B4KH25	Histone H2A OS=Drosophila melanogaster OX=7227 GN=His2Av PE=3 SV=1	23	3	3	2	277672765
A0A0B4LFZ4	TER94, isoform E OS=Drosophila melanogaster OX=7227 GN=TER94 PE=1 SV=1	9	5	5	5	2.18995e+08
P11147	Heat shock 70 kDa protein cognate 4 OS=Drosophila melanogaster OX=7227 GN=Hsc70-4 PE=1 SV=3	22	10	11	9	4.49004e+07
Q9VDH8	40S ribosomal protein S30 OS=Drosophila melanogaster OX=7227 GN=RpS30 PE=1 SV=1	8	1	1	1	34731660
Q9VUB7	PAX transcription activation domain interacting protein OS=Drosophila melanogaster OX=7227 GN=Ptip PE=1 SV=3	8	10	13	10	2.76959e+07
P55841	60S ribosomal protein L14 OS=Drosophila melanogaster OX=7227 GN=RpL14 PE=1 SV=1	24	4	4	4	2.22954e+07
Q24560	Tubulin beta-1 chain OS=Drosophila melanogaster OX=7227 GN=betaTub56D PE=1 SV=2	16	6	7	6	1.70755e+07
P41094	40S ribosomal protein S18 OS=Drosophila melanogaster OX=7227 GN=RpS18 PE=1 SV=1	5	1	1	1	15679330
Q9W4C1	IP13321p OS=Drosophila melanogaster OX=7227 GN=Dmel\CG15784 PE=1 SV=1	15	5	7	5	1.39858e+07
O17445	60S ribosomal protein L15 OS=Drosophila melanogaster OX=7227 GN=RpL15 PE=1 SV=1	11	2	2	2	1.39205e+07
P50887	60S ribosomal protein L22 OS=Drosophila melanogaster OX=7227 GN=RpL22 PE=1 SV=2	16	3	5	3	1.36791e+07
P41092	60S ribosomal protein L27a OS=Drosophila melanogaster OX=7227 GN=RpL27A PE=1 SV=2	26	3	3	3	1.34787e+07
Q9VA91	40S ribosomal protein S7 OS=Drosophila melanogaster OX=7227 GN=RpS7 PE=1 SV=1	32	5	5	5	1.22233e+07
Q94920	Voltage-dependent anion-selective channel OS=Drosophila melanogaster OX=7227 GN=porin PE=1 SV=3	19	4	4	4	1.13854e+07
A0A0B4LFD9	GEO04460p1 OS=Drosophila melanogaster OX=7227 GN=RpS23 PE=2 SV=1	30	3	4	3	11182724
P41126	60S ribosomal protein L13 OS=Drosophila melanogaster OX=7227 GN=RpL13 PE=1 SV=1	16	3	3	3	1.09268e+07
P48588	40S ribosomal protein S25 OS=Drosophila melanogaster OX=7227 GN=RpS25 PE=1 SV=3	20	2	3	2	1.06699e+07
P53501	Actin-57B OS=Drosophila melanogaster OX=7227 GN=Act57B PE=1 SV=1	6	2	3	2	9.70213e+06
A0A0B4K6N1	40S ribosomal protein S8 OS=Drosophila melanogaster OX=7227 GN=RpS8 PE=3 SV=1	19	3	3	3	8.96173e+06
Q9VFT4	AT27578p OS=Drosophila melanogaster OX=7227 GN=rin PE=1 SV=1	4	3	3	3	8.89085e+06
P02283	Histone H2B OS=Drosophila melanogaster OX=7227 GN=His2B PE=1 SV=2	17	2	3	2	8.49947e+06
Q9VS34	60S ribosomal protein L18 OS=Drosophila melanogaster OX=7227 GN=RpL18 PE=1 SV=1	15	2	3	2	7819720
P55830	40S ribosomal protein S3a OS=Drosophila melanogaster OX=7227 GN=RpS3A PE=1 SV=4	8	2	2	2	7796907
X2J5G6	Ribosomal protein L7, isoform B OS=Drosophila melanogaster OX=7227 GN=RpL7 PE=4 SV=1	5	1	1	1	7545773
Q9VNE9	60S ribosomal protein L13a OS=Drosophila melanogaster OX=7227 GN=RpL13A PE=1 SV=1	7	1	1	1	6.9249e+06
P09180	60S ribosomal protein L4 OS=Drosophila melanogaster OX=7227 GN=RpL4 PE=1 SV=2	23	6	6	6	6.5163e+06
M9PBL3	Heat shock protein 83, isoform B OS=Drosophila melanogaster OX=7227 GN=Hsp83 PE=3 SV=1	5	3	3	3	6.10493e+06
P31009	40S ribosomal protein S2 OS=Drosophila melanogaster OX=7227 GN=RpS2 PE=1 SV=2	9	2	2	2	6045573
Q9W0A8	FI01658p OS=Drosophila melanogaster OX=7227 GN=RpL23A PE=1 SV=1	8	2	2	2	5913351
Q9V3G1	60S ribosomal protein L8 OS=Drosophila melanogaster OX=7227 GN=RpL8 PE=1 SV=1	20	3	4	3	5.60402e+06
A0A0B4LG52	GEO08239p1 OS=Drosophila melanogaster OX=7227 GN=RpS16 PE=2 SV=1	9	1	2	1	5.42818e+06
A4V2K7	D1 chromosomal protein, isoform C OS=Drosophila melanogaster OX=7227 GN=D1 PE=1 SV=1	5	1	2	1	5.25131e+06
Q9V9W2	Ribosomal protein L6, isoform A OS=Drosophila melanogaster OX=7227 GN=RpL6 PE=1 SV=1	11	3	3	3	5.14039e+06
Q05825	ATP synthase subunit beta, mitochondrial OS=Drosophila melanogaster OX=7227 GN=ATPsynbeta PE=1 SV=3	12	5	5	5	4971078
Q86BR8	Mitochondrial transcription factor A, isoform B OS=Drosophila melanogaster OX=7227 GN=TFAM PE=1 SV=1	7	2	2	2	4760199
M9PIM0	Ribosomal protein L10, isoform E OS=Drosophila melanogaster OX=7227 GN=RpL10 PE=4 SV=1	6	1	1	1	4755607
P41042	40S ribosomal protein S4 OS=Drosophila melanogaster OX=7227 GN=RpS4 PE=1 SV=2	11	2	2	2	4246643
Q26365	ADP,ATP carrier protein OS=Drosophila melanogaster OX=7227 GN=sesB PE=2 SV=4	16	4	5	4	4.14158e+06
Q4AB57	Histone H2A OS=Drosophila melanogaster OX=7227 GN=His2A:CG33859 PE=3 SV=1	49	3	3	2	3.95863e+06
P41093	60S ribosomal protein L18a OS=Drosophila melanogaster OX=7227 GN=RpL18A PE=1 SV=1	10	2	2	2	3.93353e+06
Q9VLC5	Aldehyde dehydrogenase OS=Drosophila melanogaster OX=7227 GN=Aldh PE=1 SV=1	7	3	3	3	3.73472e+06
Q9W229	40S ribosomal protein S24 OS=Drosophila melanogaster OX=7227 GN=RpS24 PE=1 SV=1	9	1	1	1	3.28427e+06
P54397	39 kDa FK506-binding nuclear protein OS=Drosophila melanogaster OX=7227 GN=FK506-bp1 PE=1 SV=2	8	2	3	2	3.12142e+06
E1JJ68	Rm62, isoform H OS=Drosophila melanogaster OX=7227 GN=Rm62 PE=1 SV=1	10	4	4	4	3.11664e+06
P15348	DNA topoisomerase 2 OS=Drosophila melanogaster OX=7227 GN=Top2 PE=1 SV=1	2	2	2	2	2.93459e+06
P21187	Polyadenylate-binding protein OS=Drosophila melanogaster OX=7227 GN=pAbp PE=1 SV=3	7	3	4	3	2.92551e+06
O18640	Guanine nucleotide-binding protein subunit beta-like protein OS=Drosophila melanogaster OX=7227 GN=Rack1 PE=1 SV=2	3	1	1	1	2.85699e+06
A0A0B4KGP8	Eukaryotic translation initiation factor 2 subunit gamma, isoform D OS=Drosophila melanogaster OX=7227 GN=eIF2gamma PE=1 SV=1	5	2	2	2	2.77562e+06
P06605	Tubulin alpha-3 chain OS=Drosophila melanogaster OX=7227 GN=alphaTub84D PE=2 SV=1	6	2	3	2	2.65528e+06
A0A0C4DHE8	GEO09636p1 OS=Drosophila melanogaster OX=7227 GN=RpS29 PE=1 SV=1	16	1	1	1	2.5586e+06
Q7JVH6	LD24696p OS=Drosophila melanogaster OX=7227 GN=Dmel\CG9436 PE=1 SV=1	5	1	1	1	2555149
Q9VN21	LD30155p OS=Drosophila melanogaster OX=7227 GN=lost PE=1 SV=1	2	1	1	1	2545179
Q24492	Replication protein A 70 kDa DNA-binding subunit OS=Drosophila melanogaster OX=7227 GN=RpA-70 PE=1 SV=1	5	2	2	2	2.49981e+06
Q9VUQ5	Protein argonaute-2 OS=Drosophila melanogaster OX=7227 GN=AGO2 PE=1 SV=3	16	3	3	3	2.40222e+06
C6SUW3	LD13662p OS=Drosophila melanogaster OX=7227 GN=RpS9 PE=1 SV=1	6	1	1	1	2327305
P07486	Glyceraldehyde-3-phosphate dehydrogenase 1 OS=Drosophila melanogaster OX=7227 GN=Gapdh1 PE=2 SV=2	5	1	1	1	2.16618e+06
Q9VZS5	60S ribosomal protein L28 OS=Drosophila melanogaster OX=7227 GN=RpL28 PE=1 SV=1	12	1	1	1	2.09788e+06
P41374	Eukaryotic translation initiation factor 2 subunit 1 OS=Drosophila melanogaster OX=7227 GN=eIF2alpha PE=2 SV=1	3	1	1	1	1.99895e+06
Q7KN85	ATP-citrate synthase OS=Drosophila melanogaster OX=7227 GN=ATPCL PE=1 SV=1	1	1	1	1	1.98616e+06
Q9VQF7	Bacchus OS=Drosophila melanogaster OX=7227 GN=Bacc PE=2 SV=1	9	1	1	1	1.95521e+06
Q9VLT7	IP17351p OS=Drosophila melanogaster OX=7227 GN=RpL36A PE=1 SV=2	13	1	1	1	1.8586e+06
Q9V405	26S proteasome regulatory complex subunit p48A OS=Drosophila melanogaster OX=7227 GN=Rpt3 PE=1 SV=1	2	1	1	1	1.84617e+06
Q9V3I2	Drab5 OS=Drosophila melanogaster OX=7227 GN=Rab5 PE=1 SV=1	6	1	1	1	1803384
A1Z8U4	Chaperonin containing TCP1 subunit 5, isoform B OS=Drosophila melanogaster OX=7227 GN=CCT5 PE=1 SV=1	2	1	1	1	1.67639e+06
A0A0B4LI25	Kinesin-like protein OS=Drosophila melanogaster OX=7227 GN=ncd PE=1 SV=1	1	1	1	1	1.67318e+06
O02649	Heat shock protein 60A OS=Drosophila melanogaster OX=7227 GN=Hsp60A PE=1 SV=3	2	1	1	1	1.671e+06
P40327	26S proteasome regulatory subunit 4 homolog OS=Saccharomyces cerevisiae (strain ATCC 204508 / S288c) OX=559292 GN=RPT2 PE=1 SV=3	3	1	1	1	1.64823e+06
Q9W5R8	60S ribosomal protein L5 OS=Drosophila melanogaster OX=7227 GN=RpL5 PE=1 SV=2	9	2	2	2	1.59754e+06
P04359	60S ribosomal protein L32 OS=Drosophila melanogaster OX=7227 GN=RpL32 PE=1 SV=3	13	1	1	1	1.5433e+06
Q4ABD8	Histone H1 OS=Drosophila melanogaster OX=7227 GN=His1:CG33807 PE=3 SV=1	8	2	3	2	1.50471e+06
P13060	Elongation factor 2 OS=Drosophila melanogaster OX=7227 GN=EF2 PE=1 SV=4	5	3	3	3	1.49455e+06
Q9VVU2	GEO07453p1 OS=Drosophila melanogaster OX=7227 GN=RpL26 PE=1 SV=1	7	1	2	1	1.48419e+06
Q9V3E7	LD24793p OS=Drosophila melanogaster OX=7227 GN=Ref1 PE=1 SV=1	4	1	1	1	1.4713e+06
Q76NQ0	Dolichyl-diphosphooligosaccharide--protein glycosyltransferase subunit 1 OS=Drosophila melanogaster OX=7227 GN=CG5364 PE=1 SV=1	2	1	1	1	1.45626e+06
P38979	40S ribosomal protein SA OS=Drosophila melanogaster OX=7227 GN=sta PE=1 SV=3	8	1	1	1	1405243
A8JNJ6	Karst, isoform E OS=Drosophila melanogaster OX=7227 GN=kst PE=1 SV=2	1	5	5	5	1.40226e+06
Q7KSU6	Uncharacterized protein, isoform D OS=Drosophila melanogaster OX=7227 GN=anon-WO0118547.344 PE=1 SV=1	4	2	2	2	1362035
Q9W414	Regulatory particle triple-A ATPase 4 OS=Drosophila melanogaster OX=7227 GN=Rpt4 PE=1 SV=3	4	1	1	1	1.21443e+06
Q9VLR5	RNA polymerase II transcriptional coactivator OS=Drosophila melanogaster OX=7227 GN=Ssb-c31a PE=2 SV=1	18	2	2	2	1.1868e+06
A0A0B4JCW4	Succinate--CoA ligase [ADP-forming] subunit beta, mitochondrial OS=Drosophila melanogaster OX=7227 GN=ScsbetaA PE=1 SV=1	3	1	1	1	1.14384e+06
Q9VIX4	Acyl-coenzyme A oxidase OS=Drosophila melanogaster OX=7227 GN=Dmel\CG17544 PE=1 SV=2	2	1	2	1	1.13173e+06
Q9VH64	LD29322p OS=Drosophila melanogaster OX=7227 GN=Dmel\CG8507 PE=1 SV=1	6	2	2	2	1.12137e+06
Q9VZL3	Sc2 OS=Drosophila melanogaster OX=7227 GN=Sc2 PE=1 SV=1	9	2	2	2	1.05814e+06
X2JC31	Clathrin heavy chain OS=Drosophila melanogaster OX=7227 GN=Chc PE=3 SV=1	1	1	1	1	1.00877e+06
X2JDP6	Nucleosome-destabilizing factor, isoform C OS=Drosophila melanogaster OX=7227 GN=Ndf PE=4 SV=1	2	1	1	1	975691
A0A0B4LG88	Quaking related 58E-1, isoform D OS=Drosophila melanogaster OX=7227 GN=qkr58E-1 PE=1 SV=1	9	2	2	2	956643
A0A0B4JD48	Cysteine proteinase-1, isoform D OS=Drosophila melanogaster OX=7227 GN=Cp1 PE=1 SV=1	6	1	1	1	906443
M9PF16	Spectrin beta chain OS=Drosophila melanogaster OX=7227 GN=beta-Spec PE=3 SV=1	0	1	1	1	890123
Q9VWQ7	GEO10539p1 OS=Drosophila melanogaster OX=7227 GN=Dmel\CG6891 PE=1 SV=1	7	1	1	1	886127
P46222	60S ribosomal protein L11 OS=Drosophila melanogaster OX=7227 GN=RpL11 PE=1 SV=2	5	1	1	1	864084
Q7KLX3	GEO05407p1 OS=Drosophila melanogaster OX=7227 GN=Tapdelta PE=1 SV=1	13	2	2	2	826274
Q7KMQ0	26S proteasome regulatory complex subunit p48B OS=Drosophila melanogaster OX=7227 GN=Rpt1 PE=1 SV=1	3	1	1	1	825469
Q9W3W8	60S ribosomal protein L17 OS=Drosophila melanogaster OX=7227 GN=RpL17 PE=1 SV=1	6	1	1	1	795181
P05389	60S acidic ribosomal protein P2 OS=Drosophila melanogaster OX=7227 GN=RpLP2 PE=1 SV=1	36	2	2	2	720715
A1Z8U0	Pre-mRNA processing factor 8 OS=Drosophila melanogaster OX=7227 GN=Prp8 PE=1 SV=1	1	3	3	3	673022
Q9V3Y4	LD43650p OS=Drosophila melanogaster OX=7227 GN=Mtch PE=1 SV=1	4	1	1	1	669161
Q9I7T7	La-related protein Larp4B OS=Drosophila melanogaster OX=7227 GN=Larp4B PE=1 SV=2	1	1	1	1	639016
Q9VVU1	FI09602p OS=Drosophila melanogaster OX=7227 GN=GH07925p PE=1 SV=1	4	1	1	1	608322
A0A0B4K6K9	La related protein, isoform F OS=Drosophila melanogaster OX=7227 GN=larp PE=1 SV=1	1	1	1	1	599184
Q7KN97	Pyruvate carboxylase OS=Drosophila melanogaster OX=7227 GN=PCB PE=1 SV=1	2	2	2	2	593857
P17704	40S ribosomal protein S17 OS=Drosophila melanogaster OX=7227 GN=RpS17 PE=1 SV=2	19	2	2	2	586282
Q9VWI3	GEO10158p1 OS=Drosophila melanogaster OX=7227 GN=mRpS14 PE=2 SV=2	9	1	1	1	556219
Q9VQL7	Fatty acid synthase 1, isoform A OS=Drosophila melanogaster OX=7227 GN=FASN1 PE=1 SV=1	2	3	3	3	542572
Q7K180	LD02709p OS=Drosophila melanogaster OX=7227 GN=Map60 PE=1 SV=1	5	1	1	1	541010
Q95RJ9	F-box-like/WD repeat-containing protein ebi OS=Drosophila melanogaster OX=7227 GN=ebi PE=1 SV=2	2	1	1	1	520903
M9NE89	Lamin, isoform B OS=Drosophila melanogaster OX=7227 GN=Lam PE=3 SV=1	8	4	5	4	512372
M9PFF9	Trailer hitch, isoform D OS=Drosophila melanogaster OX=7227 GN=tral PE=1 SV=1	3	1	1	1	497352
Q94522	Succinate--CoA ligase [ADP/GDP-forming] subunit alpha, mitochondrial OS=Drosophila melanogaster OX=7227 GN=Scsalpha1 PE=2 SV=3	6	1	1	1	494162
P29844	Endoplasmic reticulum chaperone BiP OS=Drosophila melanogaster OX=7227 GN=Hsc70-3 PE=1 SV=2	7	3	4	2	472285
Q9VVH5	AT13736p OS=Drosophila melanogaster OX=7227 GN=UQCR-Q PE=1 SV=1	9	1	1	1	468239
A0A0B4LEQ0	Uncharacterized protein, isoform C OS=Drosophila melanogaster OX=7227 GN=Cndp2 PE=1 SV=1	3	1	1	1	457588
Q8SYR3	RE39606p OS=Drosophila melanogaster OX=7227 GN=Rsf1 PE=1 SV=1	7	1	1	1	436556
Q9VLX0	Lysine ketoglutarate reductase/saccharopine dehydrogenase, isoform A OS=Drosophila melanogaster OX=7227 GN=LKRSDH PE=1 SV=2	1	1	1	1	434880
A0A0B4LGC0	Tripeptidyl-peptidase II, isoform F OS=Drosophila melanogaster OX=7227 GN=TppII PE=4 SV=1	1	2	2	2	407916
P15357	Ubiquitin-40S ribosomal protein S27a OS=Drosophila melanogaster OX=7227 GN=RpS27A PE=1 SV=2	8	1	1	1	375406
A0A0B4K7A6	Modifier of mdg4, isoform AD OS=Drosophila melanogaster OX=7227 GN=mod(mdg4) PE=1 SV=1	3	1	1	1	347338
Q3YMU0	Protein disulfide-isomerase (Fragment) OS=Drosophila melanogaster OX=7227 GN=ERp60 PE=1 SV=1	2	1	1	1	331962
A4V4I8	Shibire, isoform F OS=Drosophila melanogaster OX=7227 GN=shi PE=1 SV=1	3	2	2	2	263827
E1JIH4	Uncharacterized protein, isoform D OS=Drosophila melanogaster OX=7227 GN=Dmel\CG8478 PE=1 SV=1	3	1	1	1	260168

[truncated: 8 more sheets: 2025MP2, 2025MP3, 2025MP4, 2025MP5, 2025MP6, 2025MP7, 2025MP8, 2025MP9]
