# Supplementary material for: Wolbachia uses ankyrin repeats to target specific fly proteins
Source: mBio. 2026 Apr 20;17(5):e00172-26. doi: 10.1128/mbio.00172-26 (PMC13170367; doi:10.1128/mbio.00172-26)
Supplement: Table S1 — Drosophila orfeome set, including full CDS sequences and plate locations. [file mbio.00172-26-s0005.xlsx]

## Sheet: Fly_AD_collection
orf_id	clone_id	transcript_name	fbgn_r602	AD_plate	AD_well	CDS
11254	DEPLANCKE1_37	l(1)sc	FBgn0002561	TdIY8AD_122	A01	ATGACGAGCATTTGCAGCAGCAAATTCCAGCAGCAGCATTACCAGCTGACCAACAGTAACATTTTCTTGCTGCAACATCAGCATCACCATCAAACGCAGCAGCACCAGTTGATTGCTCCGAAAATACCTTTGGGTACCAGCCAACTGCAGAATATGCAGCAGAGTCAACAGTCCAATGTTGGACCCATGTTGTCCTCCCAGAAGAAGAAGTTCAACTACAATAACATGCCCTATGGCGAGCAATTGCCATCGGTAGCCAGACGAAATGCCCGTGAACGCAATCGCGTGAAGCAGGTGAACAATGGATTCGTCAATCTCCGCCAGCATTTGCCTCAAACTGTGGTAAACTCGCTGTCCAATGGAGGACGTGGTAGCAGCAAGAAGTTATCCAAGGTGGAC…
11262	DEPLANCKE2_62	Hr3	FBgn0000448	TdIY8AD_122	A02	ATGACAGCTCAAATTGAGATAATTCCATGCAAAGTCTGCGGCGACAAGTCATCCGGCGTGCATTACGGAGTGATCACCTGCGAGGGCTGCAAGGGATTCTTTCGAAGATCGCAGAGCTCCGTGGTCAACTACCAGTGTCCGCGCAACAAGCAATGTGTGGTGGACCGTGTTAATCGCAACCGATGTCAATATTGTAGACTGCAAAAGTGCCTAAAACTGGGAATGAGCCGTGATGCTGTAAAGTTCGGCAGGATGTCCAAGAAGCAGCGCGAGAAGGTCGAGGACGAGGTACGCTTCCATCGGGCCCAGATGCGGGCACAAAGCGACGCGGCACCGGATAGCTCCGTATACGACACACAGACGCCCTCGAGCAGCGACCAGCTGCATCACAACAATTAC…
11270	DEPLANCKE4_46	br-PB	FBgn0000210	TdIY8AD_122	A03	ATGGACGACACACAGCACTTCTGCCTGCGCTGGAACAACTACCAGAGCAGCATAACCTCGGCGTTCGAGAATCTGCGCGACGACGAGGCCTTCGTGGATGTGACCCTCGCCTGCGAGGGACGCAGCATCAAGGCACACCGCGTCGTCCTCTCCGCCTGCAGTCCCTACTTCCGCGAGCTGCTCAAGAGCACACCCTGCAAACACCCGGTCATACTGCTGCAGGATGTCAACTTCATGGACCTGCACGCCCTGGTGGAGTTCATCTACCACGGCGAGGTCAACGTGCACCAGAAGTCCCTGCAGTCCTTCCTTAAGACCGCCGAAGTGCTGCGCGTCTCTGGACTCACGCAGCAGCAGGCAGAGGACACACACAGCCATCTGGCTCAGATACAGAACCTG…
11278	DEPLANCKE5_86	CG15073-PA	FBgn0034379	TdIY8AD_122	A04	ATGATTTGCCGTTTGTGCCTGAACAACGTTAACGATACAGATACGATTCGGATATTCGAGGACGTTGGCCTTTCCCTAAATGTGGCCAATGTGCTGGCCAAATACTTTTGGTTTGAGCCAAAAAGCGATGATCCCATTTCCACGGTGATCTGTTTGACCTGCTGGAACCAGGTGAACGATTTTCATCAATTCTATGTGGCCGTGGAGAGTGCACATCGTTTGCTCACCGAAAGGTTCTCCCTGAAATCTGGCCAAGATCAGGGGAAAGTTGAGCACGGTGAGGACTCGGAGCAGCAGGAGGAGGAGCAGGATGAGGACCAGGAGCTGGGATTACCTGGAAGTGAGGGTGGTTCCTTTACCAACGAGCAGTTCCTCACCGAAGTTATTGCGCAGCAGGAG…
11286	DEPLANCKE5_30	CG7045-PA	FBgn0038978	TdIY8AD_122	A05	ATGTCAGACTGCGGAGCGCGCCCCAAAAAACCCATGAGCGCCTTCATGTTGTGGATGAATTCCACCGGGCGGAAGCACATAAAAGCGGAGCATCCCGATTTTAGTGTCCAAGAAGTGTCTGTGAAGGGCGGAGAGATGTGGCGAGCCATGGCCGATGAGGACAAGATCGTGTGGCAGGAGTCGGCCACCACGGCAATGGCCGAGTACAAGGAGAAGTTGAAGCAGTGGAATTTCCCCAAGGAGCACCGCTTTTCGGACACGCAATGTATTTGTTCCTCAAATACTAACCAATGCCCCACCCTTTTTGTGTACGACACCATGGATGACTCGATGACTCCGATCTGCAGGAAGTGCTTATCAAAGACCAGGTGCCTTCAC
11294	DEPLANCKE5_92	Dref-PA	FBgn0015664	TdIY8AD_122	A06	ATGAGCGAAGGGGTACCAGCGTCGCCCGTGGCCATTGGCGAACTCAAGTACGAGGATGTGTCGCAGCTAAATTTTTCCAAACTGTACTCGCCCAAGATGAAAAGCGTATACTGGCGCTACTTTGGATTCCCCTCGAACGACAATAATGAGGTGATTACCAAACAGAATGTGGTCTGCATTAAGTGTCACAAGGTGCTGACCAACCATGGCAACACCACCAATTTGCGTGCGCATCTCCAGCACCGACACAAGGATCTGTTCAAGGAGCTGTGCCAGGAGCACGACATCCATGCGCCGCCGCGCAAGACGCCGCGTAATGTATCCCATCCACCGCTGTCCAAGCGGAATGTTTCCTCGCGGCGGGTCAAACTGGAGTTCATTAATAACCGGAACCACGAT…
11302	DEPLANCKE5_71	Doc1	FBgn0028789	TdIY8AD_122	A07	ATGCTTTCCATGCAAGAGCTAATGGATATGCGGATGCAGCAGCAGCTGGCCCACGAGATCTACCGCCAGCAGATCATGCAGCGGATTCCAGATCCCTTTCCATCGATGTTACCTTTCAACATGCCCCACCAGCAGCCGCACATGATGCTGCCCAGTCGTCCCACCCTGCCCGGCGTGGAGGCCAAGTTGGATAACAACGATTTGTGGCAACAGTTCCATAAAATCGGCACCGAGATGATCATCACAAAGAGCGGCCGACGCATGTTCCCCTCGATGCGAGTTTCCCTCAGCGGACTGGAGGAGGAGGCCAGCTATTGCGTACTCCTCGAGATGGTGCCCATTGGCGATTGCCGCTACAAGTTCTCCGGTTCCCAGTGGGTTCCGGCCGGAGGAGCCGAG…
11310	DEPLANCKE6_49	CG33557	FBgn0053557	TdIY8AD_122	A08	ATGGCGGTCTCATCGTCCTCGTCGTCGTTTTCCAACTACTTGATGGCGGTATTTGCCCAGGATAGCAATAGTAGTGGCAGTGCCAGCGGAAGTGGAGCAGCCGCCGACTCGGAGGACTCCCAGATTGGCCAGGAGGCCAATCCAGGTGGCCAGGAGAATCAGGGAAATCACAGGAGGCGACCGCCGCGCCAGAAGATCAATGCTAGAGAGCGCTATCGGACATTTAATGTTAATTCGGCCTACGAGGCATTAAGAAATTTAATACCCACGGAGCCCATGAATCGCAAGCTTTCAAAGATCGAGATCATCCGCCTGGCCAGCAGCTATATAACGCACCTAAGTAGCACCCTAGAAACAGGCACTGAATGCCAGCCATGTTTGCTGCACAAATACGAGAGC…
11318	DEPLANCKE6_51	Fer2	FBgn0038402	TdIY8AD_122	A09	ATGTCGCGAAATCAATTGCCGGATTCGTCGTCTTCACCGCCCATTAGCCATTTACCCTTCCACAATTTCGACGATGATCTGATTAACGATTTGCCCTCCTGCATTTATGCGGGTCAGCATCAAGGCGGAGGCGCCACCGGTGGAGGTGGTGGATCGGGAGGTGGCGGTGGCAGTTCTGGGCTGCGTCTGAGCTCCAACAACCTGCGTCACATCCAGCAGCATTATATGCAACATAGCGGAGAAAATCTGCTCGACTCCTCTACCAATCCAATGGGGGTGCACAATTCCGGGGGAGGAGCACCCTTAATGTGCAACAGCCCCAGTGCCAGCAGCAGTGGAGGAGGGTGCGGCAACGCAGGATCTGCTACTCCTGGCGGTGCAGGTGGTCCCAATCCTGGA…
11326	DEPLANCKE6_77	sqz-PA	FBgn0010768	TdIY8AD_122	A10	ATGGCCGAACTGCCGACGGCGCCGAACGGCGTCCCCAGCGGCGATTATCTGCACCGCTCCATCGATCAGCTGCGTTCGCTGGGTCATCTGACCACCGCCCAATTGGTTCACGACTACAAGCCCTTCAACATTAGCGAATTCCGGCAGAATGTCGCTGAGCGACTGGACTACTCGCTGAAGAACGGCCTGGTGCAGCACCAACAGCAAATGGTCATGGAGCAGCAGCCACATCCCGATCAGCAGCAGCAGCAGCATCTGCATCACCCGCAACAGCAGCAGCACCCGCCGCAGCTGAAGGTCAGCTACAGTGCGCCCAACTCGCCGCCCACTCCACACGAGCAGCAGGAACAGAAGTACGACCCGAATCGATCGCCGCCGCGTCAGCAGATGAGCAGCGCT…
11334	DEPLANCKE6_91	CG11984-PA	FBgn0037655	TdIY8AD_122	A11	ATGAGTCGACATGAAGGTGTCAGCTGCGATTCATGTCTCAAGAGCAACTTCAACGGACGGCGCTACAAGTGCTTGATCTGCTATGACTACGATCTGTGTGCCGATTGCTACGAGGATGGCGTCACCTCCACGCGCCATTTGGTCGAGCATCCCATGCAGTGCATCCTCACCCGCTCCGATATCGAGCTGTACTTTGGCGGCGAGATGCTAGCCTCCGACCAGCCGCAGAGCTTCACCTGTCCCTACTGCAAGAAGATGGGCTTCAGCGACGCCACCCTGCTGGAGCATGTCTCCGCCGAGCACACGGAGACCAGTCTAGAGGTGGTCTGCCCCGTATGTGCCGGTCTGCCGGGCGGCGAGCCGAATCTAGTCACAGATGACTTTGCCGGTCACCTCACC…
11342	DEPLANCKE6_93	CG32121-PB	FBgn0052121	TdIY8AD_122	A12	ATGGAACATGTAAATAGCACTAATGCCAGACAACCGCAGCATCATCATTTTGATCAGCAGCTGCAGCACAATGACAGCCAACAGCAATTCTGCCTGCGATGGCATAACCATCAGACAAGTTTGCTGAGCACTCTGCCCATTCTGCTGGACCAATCCCATCTGACGGATGTGACCATTTCGGCCGAGGGACGCCAACTGAGGGCCCATCGCGTGGTACTGAGTGCCTGCAGCAGCTTTTTTATGGACATCTTCCGGGCTCTAGAGGCCAGTAACCATCCAGTCATCATCATACCAGGGGCCAGCTTCGGCGCCATCGTCTCACTGCTCACCTTCATGTACTCCGGAGAGGTGAATGTATACGAGGAGCAGATACCGATGCTGCTCAACCTGGCCGAGACA…
11255	DEPLANCKE1_17	cato-PA	FBgn0024249	TdIY8AD_122	B01	ATGAGCTACTACTACTCGTCTGCCTCCGAGGAGGATGGCAGTTCCCAGTACCTGGGCAGTCCCAACTACAACTTGACCCAGTTGCCGCCAGTTTCTGGCCAGGATTACGGACAGGGGGCTTTCTTATCGCCGGAATGGCAATTCTTGGATGCCGCAGGCGGAACTCAAACGGAACTAGGACCCATCATGGAGGCGCAAGGACAGCACACCCAGCCGCAGACCAAACGGCGGAGTAACAGCTTCACAGGATCGGACGGTAGGAAGAGCAGTCCAGAGCAGACCAATCTCAGTCCCACGGTCCAGAAAAGGAGACGACAGGCTGCCAATGCGCGGGAAAGGAAGCGGATGAATGGATTGAATGCGGCTTTCGAGCGCCTAAGGGAAGTGGTGCCCGCTCCA…
11263	DEPLANCKE2_10	OdsH-PA	FBgn0026058	TdIY8AD_122	B02	ATGGATCAGCTAATACAACAGCTGCAACAGGCAGCTGCTGCTCGGGGACAAGTCCAACATCCCCATGGTTCATCCGCTTTGCAACTTTACGCGGCAGCAGCGGCTGTCAACATGCAAGTGAGCGGCTGGTCATCCGTTCTCAACTTGTCCATGGATGCCCCAAATCCGGAAATTAGTCCCAATTCCGTAACCAATTCGTCCTCCGTGTATATGATCCGCCAAATGGCGCTGATACAGCAAGCCAGAGTGGCCGCCGCAGCAGTGGCAATGCAGCAGCAGCAGCAACAGCAAAGGGATCTCAATCGGGAGCTTGGCATGGATCCGCACAGTGAGCAGCGTATTAAGTTGGACTCAGTGTCACCCACGCACAACATCCACGCGGGCTCTAGTCGCGGGATC…
11271	DEPLANCKE4_12	Hr96	FBgn0015240	TdIY8AD_122	B03	ATGTCGCCGCCGAAGAACTGCGCGGTGTGCGGGGACAAGGCTCTGGGCTACAACTTCAATGCGGTCACCTGCGAGAGCTGCAAGGCGTTCTTCCGACGGAACGCGCTGGCCAAGAAGCAGTTCACCTGCCCCTTCAACCAAAACTGCGACATCACTGTGGTCACTCGACGCTTCTGCCAGAAATGCCGCCTGCGCAAGTGCCTGGATATCGGGATGAAGAGTGAAAACATTATGTCCGAGGAGGACAAGCTGATCAAGCGGCGCAAGATCGAGACCAACCGGGCCAAGCGACGCCTCATGGAGAACGGCACGGATGCGTGCGACGCCGATGGCGGCGAGGAAAGGGATCACAAAGCGCCGGCGGATAGCAGCAGCAGCAACCTTGACCACTACTCGGGG…
11279	DEPLANCKE5_63	CG4404-PA	FBgn0030432	TdIY8AD_122	B04	ATGTGCTGGGTCGCAATGGCGCGCAAGGACGATCCCGTTTTCAATGTGCGGTTCGTGCAGTTCGTGGAGAATCAGCCGTGCCTGTGGAACTACACGCATCCGGGCTACAGCAAGAAGGAGGATGTGCAGAGGGCGTGGCAGCAGGTTGCCAACGATATCAAGGACACGGTTCGCAACTGTCGCGAGCGATGGCGCACCATAAGGAGCAGCTTCCTGCGATCCCTGAAGCTGGCACGCACACAAACGGGACGCGGCAAGCGCAAATACTACCTATCGAAGTATCTTCAGTTTCTCGTTCCGTTCACCAAGTCGCGATCCTGCCACAAGCAGCTGCCGGGCATGGTGCTCCGCAAACCCGGCCAAGCTGCCACTGCTCAGCAGGAAGATGAGGTGGTGGCG…
11287	DEPLANCKE5_66	CrebB-17A-PD	FBgn0014467	TdIY8AD_122	B05	ATGGACAACAGCATCGTCGAGGAGAACGGCAACTCGTCGGCGGCATCGGGCTCCAATGACGTGGTCGATGTCGTTGCCCAACAGGCGGCGGCAGCGGTGGGCGGCGGCGGTGGAGGAGGAGGAGGCGGCGGCGGTGGTAACCCCCAGCAGCAGCAACAGAACCCACAAAGTACAACGGCCGGCGGTCCAACGGGTGCGACGAACAACGCCCAGGGAGGCGGAGTGTCCTCCGTGCTGACCACCACCGCCAACTGCAACATACAGTACCCCATCCAGACGCTGGCGCAGCACGGACTGCAGGTGCAGTCCGTGATACAGGCCAATCCCTCGGGAGTCATACAGACAGCAGCTGGAACCCAGCAGCAGCAACAGGCGCTGGCCGCCGCCACAGCGATGCAG…
11295	DEPLANCKE5_45	CG17198-PA	FBgn0039366	TdIY8AD_122	B06	ATGAAAATTTCTCATGTATTTGTACAGCTTCGGGGCATCATGCAATCACAAGTTCAAATGCAGACCATCAACATCCCAAGACGCGTGGGGGCCATCAAATCCTGGACAGATATCATGGGAGTATCCATAAATGTCTGCATAATCTTGTTTTTCTACTTCTTCGAAGCTTTCTACGTAATGCCACAGTTTTTGGGATTGTTTGGACAGGCGGTTCATTTTTTAGTCACCACTTGGATTGTCTACAATATTCTGGAAAACTTAAGGCTGTGCGTCACGACGTTGAACACTGTGGACTCTTTGCCGCCGCAAATGCAGCAGCCAATGAAAGGTGAAGAGCACCTGTGGCATTTTTGCAAAATATGCCAAAGGAATGTACCGCCAAGGTCCTGGCACTGCAAC…
11303	DEPLANCKE5_95	klu-PA	FBgn0013469	TdIY8AD_122	B07	ATGACGATGGCAGAAGGCACCGACCCCATGGGGCATGGTCACCACACGAATCCGCACAATCCGCCCCAGCAGCCGCCGCAGCACCATCCGCACCACCTGCCCCTGCCCCATCCCCCGCCGGCACCACCGCCGCAGCTACTCAATTTCAATCACCACCAGCAGCAGTATCTTCCCCACATGTATCCTGCGGCAGCGGCAGCGGCACAATCTCACTCCCACTACGGTGGCCTGCAGTATCCCCATCCACATGCGCTGCAGCATCAGCATCATCCCCACCAGCACCAGCATCACTTGCCGCTGGCCTTGAGCCTCCATCAGCAGGCGGCTGCGGCGGCGGCAGTGGCTGCAGCGGTGGCCACCAACCACTCCAACAATAACAATCAGGCCAGCGTGGCCAAC…
11311	DEPLANCKE6_61	CG8159	FBgn0037619	TdIY8AD_122	B08	ATGCTGCAAAATGTGTGCCGCGTGTGTGCCAGCAGCACGGACAACTCGAAATCGTTGAAACTATTTAACAGCGGCGCCTGCAAAGTGCTGCAACAAATCAATTTGCTCACCGGTGTTCTGCTGCAATGCGAACCCGGTTTACCCGACTGGATGTGCGAGACCTGCCAGACGGATTTGAAAAGCGCCATATCCTTTCGTGATCGCTGCTTGAGGAGTCAGAAGATCTTTGAAGAGTCGCTGGTCAGGAATGAAGAGGACACATTCCGCTCCTCAGTTCGTCGCAGTGCCCGTTCCCAAAGACAGCGGCATGAAGACACCGCTCCAAAGACGCCAGCAAGTCCGCTGGAGGTAATGATTAAGCTGGAGAGCCTGAGCAATGGCGATGAGGAGGATGATGGC…
11319	DEPLANCKE6_63	Hey-PA	FBgn0027788	TdIY8AD_122	B09	ATGGATCACAACATGCACGTCAATGCGCCATCGCTGCATCACTGGGGCTACGCCGCCGGACCCGGCGTGGTCATGCCCGGCGCCACCGCCACCACACCCCAGAGCCACTGGGTGCCGCCGCCGCAGAGCCACCACAGCGCCCACAGCAACCACAGCCACGGGCATAGCCAGGGCCATAGCCACGGCATCGGCAGCCTGAAGCGGACGCTTTCCGAGAGCGACTGCGACGATCTCTACTCCGAGGAGTCCTCCAAGGAACAAATCTCGCCCAGTGAGCCGGGCAGCTGCCAACTGATGAGCCGCAAGAAGCGACGCGGAGTGATCGAGAAGAAGCGGCGGGATCGGATCAACTCCTCGCTCACCGAACTCAAGCGCCTGGTGCCCTCCGCCTACGAGAAG…
11327	DEPLANCKE6_6	woc-PA	FBgn0010328	TdIY8AD_122	B10	ATGGAGGAGATATCCAGTTTGGACTCGTTCGGCGCCGATTCCAATGCGCGACCGGAGTCGGCCACCCCCAGGTCGGAGGAACAACAGGATCAGGATCGACAACAGACTGCTCCGGCGGCCAGTGAAACTCTGGATACGCCCGCCTCGCCGCCAGCGGAGGATGCAGCTGCGCAGGAAAGCAAACCGCCTCCTTCCAAGGAGGCGGATGACGACTTCGAACAGATCTCCGAGGGATCATTAGACGCCGATGATAACCAGTCGCGGGATAAGGCGGCTAGTACACCAGCTGATCCCGTGGATGCGGAGGAGCCCGCCGAGGAGCCAACGCCCAACGAGGAGCCGCAAGGCGGTGAGGATGAGCAGCCACAAACAGAAGCCGTGAGGGTAGATCCACAGGAA…
11335	DEPLANCKE6_32	CG7786-PA	FBgn0034096	TdIY8AD_122	B11	ATGCACTCGCCCGCCCAGTCGCCCATTTTGGATGTCACCGAGACCGTATCGATGCACTCCGAACTGGATGCGGAACTGGAGTCCAAGAACAATCCGTCCTACTCCATTTCCATTCCCCAGAATCTTCGGCTAACCGGTCTGGGCTTTCCCGGCATGATCGGTGCCAAGAGATCGTCGGAAACTCTACCCGCCTTCGAGTATATCGCACCACCAAGTCACGCTCTCCAGGCACTGGAATTTCCGCTGATGGAGCTCAATCGTGTGGGCGTAATTGGAGGCGGTATGTTTCCGGGTTTTGTGCACCGTCGCGTCCGCGGTGAAAAGCGACCCATTCCGGAGGCTCAAAAGGATGCCAAGTACTTTGAGCGGCGCAAGCGAAACAACGAGGCGGCCAAGAGG…
11343	DEPLANCKE6_34	l(2)k10201-PA	FBgn0016970	TdIY8AD_122	B12	ATGGATTCGGAAGCTGCGGGAGTAGCACTTCTCTCCAGAGAGCAAATCATCAGGATACTAAGCGAAGTGCCAGCGGGATTCATAAAGCCCACGGATCCGCCTGCACCCAGTTTGGCGCCCTTCAAGAAACTCGGCGTTCTCGTGGACATCGATGACATCTTGGGCGAGCAGGATGCGGCGGCAGCTAGGATCAGGGACAACATAGATAAGGAGCAGAGCTACAGCTGCGTAGAATGCCGAAAAATGCTGCCCACTGCCCATCTACTGGATCTGCACATCACCGAACAGCACGATTGCTATTTTGCCGCCAGCGTGGAGCGCGGTGACAAGCCCATGTTTTCCTGCTTTCTGGAAGAGTGCACCATCAAGTTTCATACTGCCCGGCAGCGCAAGGATCAC…
11256	DEPLANCKE1_31	CG4318	FBgn0030455	TdIY8AD_122	C01	ATGTGCCGTGTCTGTTTGAGGGAGATGGAGAACATGCTATGCATCTTCGAAACGATGCCGCTACCCGGCGTTTCCCTAGCGACCATGATTTCCGATTGGTGCGGCTTCCCGGTTCTACCGAAGGATCCTTTTCCCAAGACCATTTGCCAGTCTTGTGCGCTGGATGCGCAGACTGCTTACGGGATGGACAGCGTGCAGGTGATTGAGCAGGATGAGATGGTGGTCAGTGAGATGAATTATGAGGAAGAAGGATCGAATGACTCCGATGTTGAACTGATTGAGCCAGTCGATGGCAGCCAGGAGATGGAGACAATTGACTTGACAATCGATTCACCGGGGGACAACGTGGAGAATATGTGCCCCAACTCAAACTCCAACGGGAATGGCAATGTGAGCCAG…
11264	DEPLANCKE3_25	wor	FBgn0001983	TdIY8AD_122	C02	ATGGATAAACTCAAGTACAGCCGCTGCCCGCTCAAGAAGCGTCCGATAATGGTGGAGGAGTCCAGCCCAGAGGATCACCTAAGTCATGATGAAGGACCAGTGGACTTGAGTGTGGCCTCGGCTGCAGTGCCTATGGAGCCCCATTGGATGGCTAAATCCGAACCGGAACCTCAGCCGGTGCCCACGGAATTGAGGCGCCGCTTCGATGCAGCCATGAATCAGACCAAGGAGCAGTTGGCCCGTCGCATTTGGGAGGAAACCCGTGAGATAGCCCGCGCTTTTCCGGATGTCTTCACCCGGGAGGAAATCGCCAAGAGTCTTGCTCGCCTGGGTTACGGCGAGTTCGAGTTGCCACCTGAGGAGGAAGTAATGGAGCCGGAGCCGGAACCAGAACAGCAT…
11272	DEPLANCKE5_61	CG9876	FBgn0034821	TdIY8AD_122	C03	ATGCTTAACTACCAGCAGCAATTGCATTCGCTGCCCGTCGGTAATCCGGGAAATTTTTACTACGGACCGACGGTTTCCGGCGAGATATACTCATCTCACCAATCGCACAACCTGGAGTCCGAGGACAAGCTGGAGGATCGGGAAGAAAGTGGCAGGAACCTGGATAAAATTCACAGATTCTCCGTGGACAATATCATGGAAATGAAACACGACGCCTATTCCAAGGGAAAAATGGCCATGGAACTCAGTAGCAACTTCGGCCCCACTGGCGCAGGATGCGGTGGCGCAGATCGGCCAGCTCCCTGCTCCGGAAATCTGCCGGCGGGTGGTGGCCACCACTCGAGGAAGCCGCGCCGGAATCGCACCACCTTCAGCTCCGCCCAATTGACGGCCTTGGAG…
11280	DEPLANCKE5_75	gsb-PA	FBgn0001148	TdIY8AD_122	C04	ATGGCTGTTTCGGCTCTCAACATGACACCCTACTTTGGCGGATATCCCTTTCAAGGACAAGGTCGTGTCAACCAGTTGGGTGGCGTCTTCATCAACGGCCGTCCGTTGCCCAATCACATCCGTCGCCAAATCGTGGAGATGGCAGCAGCTGGAGTCCGTCCCTGTGTCATCTCCCGCCAGCTGCGCGTCTCTCATGGCTGCGTCTCAAAGATTCTAAACCGCTTCCAGGAGACTGGCTCCATTCGGCCCGGAGTAATCGGTGGCAGCAAGCCCCGTGTAGCCACGCCAGACATTGAGTCCAGAATCGAGGAACTTAAACAGTCGCAGCCCGGTATTTTTAGTTGGGAAATCCGCGCCAAGCTAATCGAAGCGGGAGTCTGCGACAAGCAAAATGCTCCG…
11288	DEPLANCKE5_78	slp2-PA	FBgn0004567	TdIY8AD_122	C05	ATGGTGAAGATCGAGGAAGGTCTGCCGTCCAGCGAGATTAGCGCTCACAGTCTCCACTTTCAGCACCATCACCACCCACTGCCGCCCACCACTCACCATTCCGCGCTCCAAAGTCCCCATCCCGTCGGGCTGAATCTCACCAATCTAATGAAAATGGCCAGGACACCACATTTGAAGTCCAGCTTTTCCATTAATTCCATTCTACCCGAGACTGTGGAGCATCACGACGAGGATGAGGAAGAGGATGTCGAGAAGAAATCACCAGCGAAATTTCCGCCCAACCATAATAATAACAATCTGAATACCACGAACTGGGGATCGCCAGAGGATCATGAGGCGGAAAGCGATCCCGAATCGGATCTCGATGTGACCTCCATGTCACCGGCTCCCGTTGCGAAT…
11296	DEPLANCKE5_81	fkh-PA	FBgn0000659	TdIY8AD_122	C06	ATGCAGAAGCTCTACGCGGAGCCGCCTCCGAGCAGTGCTCCGGTGAGCATGGCCAGCTCGGGTGGCGGTGGTCCTCCGTCGGGCGGCGGTGGAGGCGGCGGCGGAGGAGGAGGCGGTGGGCCCCCACCGCCCAGCAATAACAACCCGAATCCGACGAGCAACGGCGGCAGCATGAGTCCCCTGGCTCGATCCGCCTACACAATGAACAGCATGGGCCTGCCGGTGGGTGGCATGTCATCGGTTTCCCCTCAGGCGGCGGCCACATTCAGCTCCAGCGTCCTGGACTCGGCGGCGGCGGTCGCCAGCATGAGCGCCAGCATGAGTGCCAGTATGAGCGCCAGCATGAATGCCAGCATGAACGGCAGCATGGGTGCGGCGGCCATGAACTCAATGGGCGGC…
11304	DEPLANCKE5_60	CG9571-PA	FBgn0031086	TdIY8AD_122	C07	ATGGATACGACACCAATCTTCCAGTCCAGCTTCTCCATCCGATCGCTGCTCTCCGTGGACAAAAAGGAGGAGTCCCCCATTTCGAAGCACAACTCAGGAAGCAGCTTCAGCTCATGCTCGAGCTCCAGTTCCAACTCCAGCTCGGATTCGATGGCTGCAAAGAGCAATGCAAAGCCGGCTTTCACCTACAGCGCCCTCATAGTGATGGCCATCTGGAGCAGCTCCGAGAAGCGTTTGACCCTAAGCGGGATCTGCAAGTGGATCGCGGACAACTTCCCGTACTATCGCACCCGCAAGAGCGTCTGGCAGAACTCGATCCGGCACAACCTGAGTCTCAATCCGTTCTTCGTTCGGGTGCCGCGAGCTCTCGATGATCCTGGACGTGGCCACTACTGGGCA…
11312	DEPLANCKE6_73	Sp1	FBgn0020378	TdIY8AD_122	C08	ATGGACAACCATCACATGCATCAGGGTCTCCTGGGTAAAGTGGAGGCGGGTGCGGCTGCCTTTGGCGGTGTCTATTCGCGTCATCCGTACGATTGGCCCTTCAATGCGGTTACCCACAAGGAGGCGGCCAGCGTGAATTCCGGCTGGTGGGACATGCACAGTGCCGCCGGATCCTGGCTGGATATGGGTGGTGCGGGCATGCACTCAACAATGGCCAATTATGCGAGTGAGAACTATAGCTCCGCATTGAGTCATTCGCTGTTGGGATCGGGACAACATTTGCTGCAGGACACCTACAAGAGCATGTTGCCCGGCCAGGGAGTTGGCGTTGGTGTGGGCGTTGGCATGGGTGGCTTCTCCCTGCCTCACAGTTCACCATCGGCGGCAGCAGCAGCTGCG…
11328	DEPLANCKE6_42	tj	FBgn0000964	TdIY8AD_122	C10	ATGGAAGATCCCACCATAAACGACACGTACGTTCAGGAGTTTGATCTGCACCACCTGGAGGTGGGCGGAAATGGAGCTGGCCAATCGCATGGAGCCGGTGCCGCGTCCCAGGTCACGACTTTGGGCCATGTGAAGCGCGAGGATCACAGTCCACCGCAGCCGGTGGCGGTTAAATGGACGACAATCCACGGCGATCCCACGAATCCGGACGATGACCCGGACTCGCTGCCGCTGTCCGGACCAGAGCCCGCCGGAGCAGTGGAGGTCTCGCCATCGCCGCACATCAAGCTGAGGTCCTTCTCCGGCCATCACCAGTGGCACATGGACGAACGGCGCCTGCAACCGCTCTCTCCGCCACCAGAGCAGTATGGTCCGCTGCCCGGACAGGCGATTCTGGTG…
11336	DEPLANCKE6_44	comr-PA	FBgn0034667	TdIY8AD_122	C11	ATGTCGGGGAACCAAGACACTTTGGGCCAGTCACAGCAGGTCAATGAAAGTGGTGATGAATATGAAGAAGACGCAGCAACAAGTTGGACAAATGAGTTGGAACAGCAGGAGTCCAGGACGCCAGCGGATAGCCCCGAGTTTCTGGATTTTGTGGACTCCGAGGATCCGCTGGAAGATTTCGAAAGAAATCCTTTGCAGAAGGAGCCCCTCGATCTGGCAGTTAAACCTGTTTCCGACATCAATAAGAAGGCAGCGGAGAATCACAGGCGGATTTACCGACAATTGGGTATCCATATCCCGGAAACGCCAAAAAGCCATCCTCTACTCCATTATGCATTCGTCGTGAAACTGTTCCTGGCCACCGATAATAGCTCCATTCACTACCTCAAGTGGTCGGCA…
11344	DEPLANCKE6_58	net	FBgn0002931	TdIY8AD_122	C12	ATGGCGAATACCAACACAGAAAAACTTTACATGCAACTAAGCGCATCGGAATTATCAGCAATTATTATGAAAGATTCACCCAATTCCAACGACCGTGATGCGGGTTTTTGTTCCGCCAGTTCGGAAAGCGAAGGCGGAGACGACTTGGTCGTCGAGCACGCGCGCAGTGGCAGTCCCGACATCAGACCAAAAGGAACAGACTCGGCGGACTCCAAGCCAATAGCCCTTGTCCGCAACAAACGCAAGAGTTCGGAACCCTTCAAAGTCGTAGGTTTGACGACTCCCAACTCTAAATCCATGCCTGGTCCTCCGTCCAGTGCGAGTATGAATGCAACTGGTCCGCTAAAGAAACGCATACGATACACATCTTCCGCCGATTCGGCAGTTGTCCTAACGCCA…
11257	DEPLANCKE1_8	Her-PA	FBgn0030899	TdIY8AD_122	D01	ATGATGGCACGTCCCGAGGAGCAGAAGTCTCATGTTGGAGCAAAGTCACGATCTCATCAGTATCGAGAGGTTTTTAAGCCAATGATGGAGAGGAAGAGGCGGTCACGCATCAATCGCTGCCTGGACTTTATTAAGGACCTGCTTCAGGAGGTGTCGCATCTGGACGGCGAGACCATGGCCAAAATGGATATGGGAGATGTCCTGGAATTGGCAGTTCACCACCTGAGCAAGAAAAACTGTCCGGTGGCCACGCCCACCACAGCGCCTACATCCGGAGTATATCAGAGCCCAATTGATTGCTATTGGAGTGGCTTTCGAGAATGCGTCCTGGAAGTGTCCCAATTTCTGCAACACAACGGCTATCAGCCGAGTTTCGAATTTGCGAAAGAATTGGATCAT…
11265	DEPLANCKE3_16	CG10348	FBgn0032707	TdIY8AD_122	D02	ATGCTTCCTAGCCCGAAACAGGGCTGCGTATACCCTGCCTTAGGATTAATACCCACATCGTATATATCACACGTACCTTATGATCTGGCCTCCTCAGCGTCGGTGGCGGCCACATCCTCGTCATCAACGTCGCCGACGACGACGTCGGCAACGACAACTGGGCGGCTGCAGCACCAACACTCCCACCAGCAACACCAGACCTTAAATCACCATGCCAAGGGCAAGCGGAGAAGCAGTTTCGATCAGCCGTTGGATCTGCGGTTGGCACACAAGCGGAAAACGGACCTGGTGGATCAAGGACCCATGGAGGATGAGAACAGCAACCTGATCATGTTCGCCAGTGAACTGGCGGTGGCTCAGCAAAAGGAGAAGGAGCTGAACAACAACCATATCGCAGCA…
11273	DEPLANCKE5_73	H2.0	FBgn0001170	TdIY8AD_122	D03	ATGTTACTACACGAGAGTGCCGCCAGCATGGAACAGAGTATGCCCGAGAACCTCAGCACTCACATGTACGGCGAGTGTGAAGTGAATCCAACGCTGGCAAAGTGTCCCGATCCAGTGAATGTCGATCATGAGCTGCCCACCAAAGAATCCTGTGCCTCGACTACCATAGTCAGTACGTCGCCAACCAGCGCCACGAGCACCACCAAAGTCAAGCTGAGCTTCAGTGTGGATCGTCTGTTGGGCTCGGAACCCGAGGAATCCCACCGGCAGAGCTCCTCCTCGCCCTCGACCAAGTCATGCTGCGATGGCAGCATTCTAGCCTGCTGCTCCTTCCCCCACTGCTTCAGCCAGGCGAATGCCGAATCCCGTAGGTTTGGACATGCCACGCTTCCGCCCACT…
11281	DEPLANCKE5_87	MTF-1-PB	FBgn0040305	TdIY8AD_122	D04	ATGCGCACGCACACCCAGGAGCGGCCCTACAAATGTCCGGAAGATGACTGCGGCAAAGCCTTCACCGCCTCGCATCACCTGAAGACCCACCGAAGGACACATACAGGCGAAAAGCCGTATCCCTGCCAGGAGGACAGCTGCCAAAAGTCGTTTAGCACATCGCATAGTTTGAAATCCCACAAAAAGACTCACCAGCGACAATTGCAAAACAAGGGTCGCAAGAAAAGGCCACTAAAGACGCAGCAGACCAAGTGCAGCGATCAGGAGCAGAAGGATCCACAGCAGGAGGAGCAAGAGGAAGAGGAGTTCATTAAAGAGGATCAACCCGAAATGACGTTGTTAAATCCAGGCAGTCACTGCTCCGAAACCACCAGCACGGACAGCGGAGTGGTGCTGCAA…
11289	DEPLANCKE5_90	pnt-PD	FBgn0003118	TdIY8AD_122	D05	ATGACCAATGAGTGGATCGATTGGAATGACAGTCGGATGCTACCGCCGCTGCGGTCGGCAAACTATAACTACCATCCTCAGACCTTCTTGCCAAATAATTATCAGTGCTTTACTGGAAAATTCCACCTGAAGGGACAAAAGTTGCAGCAGCTAACCACCAATCATAGCAAGCTCAAAGAAGTTCCCACCGCCTTGCCACCCCTCACGCCGGGCACCAATCGCAAGGTCAACGAGGTACTGAAGGCATCCTTTGCCTCCTGGGAAAAGGAGGTCCAAAAATGCAACATAACCAAAGATCCGCGTGAATGGACGGAGGAGCATGTCATCTACTGGCTCAATTGGGCCAAAAATGAGTTCTCATTGGTCTCCATGAACCTGGACCCCTTCTACAAGATGAAG…
11297	DEPLANCKE5_93	CG10431-PA	FBgn0032730	TdIY8AD_122	D06	ATGCCCGCCCACTGCGCCGTGATAAATTGCAGCCATAAGTATGTGCACGCGGGCAGCATTTCATTTCACAGATTTCCATTCAAACGGAAGGATCTTCTACAGAAATGGAAGGAATTTACCCAGAGGAGTGCTCAGTGGATGCCCTCAAAATGGAGTGCGCTGTGCAGTCGGCACTTTGGTGATGAGGACTTTAATTGCAGCAATAATCGGAAAACGCTTAAGAAAAATGCTGTGCCATCAATTAGGGTTTCGGAAGATGACTCCATGAGTGGGCACTTGGAACAGGTGTCCCCAAGCAATAGGCCAACGCACAAGCAAACTCTTTCTAGTGCCGCCGAATCAGCAGCAACAGGTGTTAAAGCCACTTGCCGCTTTTGTGGTTCCTCGGCCATCAATTGC…
11305	DEPLANCKE5_72	cyc-PA	FBgn0023094	TdIY8AD_122	D07	ATGGAAGTTCAGGAGTTCTGCGAAAATATGGAGGAGATCGAAGATGAAAACTACGACGAGGAGAAGTCAGCTAGAACCTCGGATGAAAATCGCAAGCAAAATCACAGCGAGATCGAGAAGCGGCGTCGGGACAAGATGAACACGTACATCAACGAGCTCTCCTCCATGATTCCCATGTGCTTTGCGATGCAGCGAAAGCTGGACAAACTGACTGTGCTCCGGATGGCAGTGCAGCATCTGCGAGGGATCCGTGGCAGCGGCAGCTTACATCCATTCAACGGATCCGATTACCGGCCTAGCTTCCTGTCCGACCAGGAGCTCAAGATGATTATCCTGCAAGCGTCGGAGGGATTCCTGTTCGTGGTGGGTTGTGACCGAGGACGCATCCTGTACGTTTCC…
11313	DEPLANCKE6_2	pdm2-PB	FBgn0004394	TdIY8AD_122	D08	ATGCCATTACTGCTGGCAACAACACTTGCCAACAATTCCCATCATCAACACTTGAGCACAACAGCAACAGAGACAGCAGCAGCAGCAGCAACAGCAAAAGCAGCCGCAACTGCAGCAGCAGCAGCAACAGCAACCATGTTGCTGACTTCGCCGACAGCAGCAACTCATTGCCTTGCTGCTGCAACATCGGCAGCAGGTGTTAATGTTCAAATTACTGGCCAAGGCGTTTCAGCCACTCTGAACGACGATCAACTGCAACTGCCGGCTAATTATGCCGCTAACGTTGGCCATTTGAATGGCTTTAACCCTAAAGACAACTGCCCACCAGTTCCACCCACCAGCGAGCGGGCTTTTGAGGGATTGCTACGACTGCCGCAGATACAAGTCAAGCAGGAATTC…
11321	DEPLANCKE6_40	CG13287	FBgn0035643	TdIY8AD_122	D09	ATGAATCTGCTCATGGATAGCATGCCGTCGCACGCGAATCCTGGCCAGCGTCGCCCAACGCCGCCTCAGCACGCCGAGCTTAGGATCTCCACATCACCGCAACAGTCACCGCAGCAAAATCAAACCACTAATCACAATAACAACAATGAGACACCCACATCGCCACCGGGTGGAAAGACCACTCTTAAACGCGCCTTCGATGTGGCCTTCCTCATGATGCCCGATGAACGGATTAAGCAAAAGCAGGCCGAGAAGCAGGCTCGCCTTCAAGAGGCACTGCACCATCATCACCACCAACAGCAGCAGCAGCAGATGAGCCACTATCCCACAGATTTGTCTCCTCGAGGAACCTCCTCGCAACCACCTTCGCCGGCGGCACTGGAGTACATTAGTCTGTTG…
11329	DEPLANCKE6_54	CrebB-17A-PG	FBgn0014467	TdIY8AD_122	D10	ATGGACAACAGCATCGTCGAGGAGAACGGCAACTCGTCGGCGGCATCGGGCTCCAATGACGTGGTCGATGTCGTTGCCCAACAGGCGGCGGCAGCGGTGGGCGGCGGCGGTGGAGGAGGAGGAGGCGGCGGCGGTGGTAACCCCCAGCAGCAGCAACAGAACCCACAAAGTACAACGGCCGGCGGTCCAACGGGTGCGACGAACAACGCCCAGGGAGGCGGAGTGTCCTCCGTGCTGACCACCACCGCCAACTGCAACATACAATACCCCATCCAGACGCTGGCGCAGCACGGACTGCAGGTGCAGTCCGTGATACAGGCCAATCCCTCGGGAGTCATACAGACAGCAGCTGGAACCCAGCAGCAGCAACAGGCGCTGGCCGCCGCCACAGCGATGCAG…
11337	DEPLANCKE6_68	twi-PA	FBgn0003900	TdIY8AD_122	D11	ATGATGAGCGCTCGCTCGGTGTCGCCCAAAGTGCTGCTGGACATAAGCTACAAGCCCACACTGCCCAACATCATGGAGCTGCAGAACAATGTGATCAAGCTGATACAGGTGGAGCAGCAGGCCTACATGCAGTCCGGCTATCAGCTGCAGCACCAGCAGCAGCACCTCCACTCCCACCAGCACCACCAGCAGCACCACCAGCAGCAGCATGCCCAGTACGCCCCACTGCCCTCGGAGTACGCCGCCTATGGTATTACCGAACTGGAGGACACAGACTACAACATACCCAGCAACGAGGTCCTGAGCACCAGCAGCAACCAGAGTGCCCAGAGCACCAGTCTGGAGCTGAACAACAACAACACCAGCAGCAACACCAACAGCTCCGGCAACAATCCGAGT…
11345	DEPLANCKE6_94	slou	FBgn0002941	TdIY8AD_122	D12	ATGGTCATGTTGCAATCGCCGGCGCAAAAGGCCAGCGATAGTGCGTCAGCCCAAAACACAGCCGTCGGTGGCCTGATGAGTCCCAACTCGAACCCGGACTCGCCCAAGTCCAACACCTCGCCGGATGTGGCGAGTGCGGACAGTGTGGTGTCCGGCACAGGCGGTGGCAGCACTCCGCCAGCGGCCAAGATACCCAAGTTCATCATCAGCGCCAATGGCGCAGCGGTGGCGGGAAAACAGGAGCAGGAGCTGAGGTACTCCCTCGAACGGCTCAAGCAGATGAGCAGTGAATCGGGCAGCTTGCTCAGCCGCTTGAGCCCCTTGCAGGAGGACTCCCAGGATAAGGAGAAGCCCAATCACAACAACAATAACAGTCTAACTAATCACAATGCAAACAGC…
11258	DEPLANCKE1_20	Mef2	FBgn0011656	TdIY8AD_122	E01	ATGGGCCGCAAAAAAATTCAAATATCACGCATCACCGATGAACGCAATCGGCAGGTGACCTTCAACAAGCGCAAGTTCGGCGTGATGAAGAAGGCCTACGAGCTGTCCGTGCTCTGCGACTGCGAGATCGCCCTGATCATCTTCTCGTCGAGCAACAAGCTGTACCAGTACGCCAGCACCGACATGGATCGCGTCCTGCTCAAGTACACCGAGTACAACGAGCCCCACGAGTCCCTCACCAACAAGAACATCATCGAGAAGGAGAACAAGAACGGCGTGATGTCGCCGGACTCGCCCGAAGCCGAAACGGACTACACACTCACTCCGCGAACGGAGGCCAAGTACAACAAGATCGACGAGGAGTTCCAGAACATGATGCAGCGCAACCAGATGGCCATC…
11266	DEPLANCKE3_88	rib	FBgn0003254	TdIY8AD_122	E02	ATGGGCGGCCCAACGGCGCCGGTAGCCAGCAGTGGCGAGGTGGGACAGACGTACTGCCTCCGCTGGAACAACCACCAGACCAATCTGGTACAGATTCTACACGCCCTGCACGAGGTGGGCAGCTATGTGGACTGCAGCCTGGTGGTGGACGATGAACAGTTCCAGGCCCATCGCGTGGTTCTGGCGGCCAATTCACCGTATTTCCAGCACATCCTGAAGGATGTGCCGCAGGACCACTGCAGCATCATACTGCCGGGAGTGAAGGGCTTCGAGATTGCCGCTTTGCTGCAGTACATGTACACGGGCGAGACGACGGTGACCAAGAGCCAGGAGCCGGAGATTCTGCGCACAGCCAAGGAGCTTCAGGTCAAGGGTCTGTACGACAACTTGATGAAGTTC…
11274	DEPLANCKE5_85	sqz	FBgn0010768	TdIY8AD_122	E03	ATGGCCGAACTGCCGACGGCGCCGAACGGCGTCCCCAGCGGCGATTATCTGCACCGCTCCATCGATCAGCTGCGTTCGCTGGGTCATCTGACCACCGCCCAATTGGTTCACGACTACAAGCCCTTCAACATTAGCGAATTCCGGCAGAATGTCGCTGAGCGACTGGACTACTCGCTGAAGAACAGCCTGGTGCAGCACCAACAGCAAATGGTCATGGAGCAGCAGCCACATCCCGATCAGCAGCAGCAGCAGCATCTGCATCACCCGCAACAGCAGCAGCACCCGCCGCAGCTGAAGGTCAGCTACAGTGCGCCCAACTCGCCGCCCACTCCACACGAGCAGCAGGAACAGAAGTACGACCCGAATCGATCGCCGCCGCGTCAGCAGATGAGCAGCGCT…
11282	DEPLANCKE5_76	CG3032	FBgn0029928	TdIY8AD_122	E04	ATGCCTTTAAATCTTACCCGGGAATCCGTACGAGAACTCTGTTGCACATGCCTGCTCCAATTGGAGAAGGAACCCTTGAAGACAGAGCTCCAATCAGATGAGATTCCAATCAGCCAGGAGCTGCAGCAGCTGCTCAACATAAATCTATCGCAGGATGTGGAGAACCAGGACGCCGACCAGCAGTGGCTGCCCAACGAACTGTGCCTGGAATGCCGCAGCGCCGTGCAGAATTTCGAAAAGTTCCGCAGGAAAGCCGACGAGTGCAGGAAGCAGCTGCTGGAAATGCTGAAGAAAGACCCACGGGAACCCACTTTCGAAGTAGTCTACGATGGCAGGGAGGAGGACCAAGAGTCTCTGCATGGTCTGGAACCACCAGAACCCGCTCCCGACCCAGATCCC…
11290	DEPLANCKE5_67	C15	FBgn0004863	TdIY8AD_122	E05	ATGTCCAGCCACGAGGAGGATGACCATGAGCACGAGAACGAGCACGGCGAAGAGGTGGAGGAACAGGAGATCCACGTGGATGTGGACTCGGACTCGCGGATGTCATGTGGCAGCGGATCCGATGTGGATATGGACGGCGGCAGCTGCTACGACGAGTCCGAAACGCCATTGAGCGAGTCCCTGCAGTCGGAGCAGACGCGCTCCTCGTCCAGTGAGAATCTGCCCTTCAGCATATCACGCCTGCTATCCAAGCCCTTCGAGACGAGTCACCACCACCACAACAACAACAACCACCTGCTCAGCAGCAGTCCGGGCTCCAGCAGCAACAACAACAACATCGGCGAAAAGGGCGAGGAGAAGGAGCTACTGCAGCAGGAGGACCACGACCTGGCCTATAAG…
11298	DEPLANCKE5_34	Chrac-16-PA	FBgn0043001	TdIY8AD_122	E06	ATGGGCGAACCAAGGAGCCAACCACCCGTGGAGCGTCCACCGACCGCGGAAACCTTTCTGCCCCTCAGCCGCGTGCGAACGATCATGAAGAGCTCCATGGACACGGGCTTGATCACCAACGAGGTGCTCTTCCTGATGACCAAGTGCACGGAGCTATTCGTTCGCCATTTGGCGGGCGCGGCATACACGGAGGAATTCGGCCAGCGACCGGGCGAAGCGCTCAAGTACGAGCATCTCTCCCAGGTGGTCAATAAGAACAAGAATCTGGAGTTTCTGCTGCAGATCGTGCCGCAAAAGATCCGTGTACACCAGTTCCAGGAGATGCTGCGGCTAAATCGCTCCGCCGGCAGCGACGACGACGATGACGACGACGATGATGACGATGAAGAAGAGTCCGAA…
11306	DEPLANCKE5_84	Ets98B-PA	FBgn0005659	TdIY8AD_122	E07	ATGGAGTACGAGAAAATGTTGTACATGCCAGCAGCCAGTGAGATGCCTCACAGTCCGCAGCTGAAGCCACATCAGTTCCAGGCCCACACGCCGACGGATCAGTACTCATCCTATGCGGACAACTTCGACCTGTCGCTGCTGCCGCAGGAGTCCGCATCCATTCCCACCACAGTCTTCCAGTACAACGCCCCCCAGATCAAGGTCGAGTGCGCCTGGGATAGCCAGCCCATCCAGCAGCAACAGCAGCCCACTGCGCCCTATACCAACCCCTCCAGCCACCAGCTGATTCCTCCGCCCGCCTATCCCCACAGTGCCTATCCCTCTCCGCAATCCAGTCCGCTGCAGTCGGAGTTCGCTGCCTATGGGCTTGGCAGATTTGGCGGTAGCTACGACAGTCTG…
11314	DEPLANCKE6_26	egg-PA	FBgn0050426	TdIY8AD_122	E08	ATGTCTGGGCAGCCAACAGCCGTGGACTGCTTAGAGAGCAGTGGAAGCACAGTGGAGGATGTCCAAGAAACACCGGCGTCGAGGGAAAAAAGTTACGGGTTGCCGGTGCGCAAAGGAGAAAATAGCTTGGAGTCTCCTGCAGAACAAGCCGCAAAAGATGTGGAAATTGAGGAACTGACACACAGTGAAGCAATCGCCGCCACCGGTTCAACCAGGAAGCAGTGCCCATATGGAGGTAAGGCCCCTGATGAACCTGGAAAGTTGGCCGACGAATCGGAGGACCGCAAGGGAGAGAACACGAAAGCCATTGCAAGCAGCCCGGTTTTGGTAGCTGTGGATTCGGACAGCAGTGTTGAGCTAATAGAGAGTCCTGTCAAATTCTCCTCCGCCAACGAAAGT…
11322	DEPLANCKE6_52	Dll	FBgn0000157	TdIY8AD_122	E09	ATGGACGCCCCCGACGCCCCGCACACGCCCAAGTACATGGACGGCGGGAACACGGCGGCCAGCGTCACGCCCGGCATTAACATCCCGGGAAAGTCCGCCTTCGTGGAGCTGCAGCAGCACGCCGCCGCCGGGTACGGCGGCATCCGGAGCACCTATCAGCATTTCGGACCGCAGGGCGGCCAGGATTCCGGCTTCCCCAGTCCGCGCAGCGCCCTCGGCTACCCGTTCCCGCCAATGCACCAGAACTCCTACTCCGGCTACCATCTGGGCAGCTACGCCCCGCCCTGCGCCAGTCCACCGAAGGATGACTTCTCCATCTCCGATAAGTGCGAGGACTCCGGCCTCCGCGTCAACGGCAAGGGCAAGAAGATGCGCAAGCCCCGCACCATCTACAGCTCG…
11330	DEPLANCKE6_66	CG18599-PA	FBgn0038592	TdIY8AD_122	E10	ATGCTGCAGAATCCTTCCAAATATCACGCAAATCCCTTGTCGCACTTCCTGGCATTGCATAACACACAAGCCAGTGGCGGCGGCAGCGGCGGGGGATCGTCGGTCGCCGGACTTGGAGGTTTGGGTGGGGGCATTCATGCACATGGTCAACCGCATCATGCAGCGCTGGCAGCGGCTGCAGCAGCGGCGGTCGCTGTCTCGGCGGGTCAGAGTTCATACCAAATGGAGCACCAGCAGCAGCATCATCAGTTGCAGCAGCAGCAGCAGCAGCAGCAACATCATCATCATCAGCAGCTGCACACCCACCACCAGGATGGCCACCACCCACACCCACCGACACCCACCACCGGCAACAACAACAACAACAGCAGTAGCAGCAGCAACAGCAGCAGCCACAAC…
11338	DEPLANCKE6_92	btd	FBgn0000233	TdIY8AD_122	E11	ATGATCGATGCGGCCTGCAATTACTTAAATCCCTATGCGCAACAGCATCAGGCGCAGCAGCAGCAACATGCGCAACATCAGCAACACGCGCAACAACAGCAACATCATCTGCACATGCAGCAGGCGCAACATCATCTGCACTTGTCGCATCAGCAGGCGCAACAGCAGCATATGCAACACTTGACACAGCAACAGCAGCAGCAGCAACAACAACAGCAGCAACAGCAGCAGCAACAGCAGCAACAACAACAGCCGCAACAGCAGCAACATGACTTCCTCAGCGCCGCCGCCCTGCTGTCCGCCCCACCATCCCTATCCGGCTCGAGTTCCGGCTCCAGCTCCGGCAGTTCTCCGCTATATGGAAAGCCGCCAATGAAGCTGGAACTGCCGTATCCACAG…
11346	DEPLANCKE6_11	HP1b	FBgn0030082	TdIY8AD_122	E12	ATGGCCGAATTCTCAGTGGAACGCGTCGAGGACAAGCGAACGGTGAACGGACGAACGGAATACTATCTAAAGTGGAAGGGCTATCCGCGCAGCGAAAACACCTGGGAGCCGGTGGAGAATCTCGACTGTCCAGACCTGATAGCCAACTTCGAGGAGTCGCTGAAGAACAACAAGAAGGAGACAAAGAAACGCCTGTCCACCTCCTCCACACCCGAATCCATACGCAGCAAACGCAAGAGCTTCCTGGAGGACGATACCGAGGAGCAGAAGAAGCTGATCGGCTTCGAGCGCGGTCTGGAGGCATCAAAAATACTGGGCGCCACCGACTCATCCGGGCACCTAATGTTCCTCATGAAGTGGAAGGGCAGCGATCACGCCGACCTTGTGCCCGCCAAGCTG…
11259	DEPLANCKE1_81	ro-PA	FBgn0003267	TdIY8AD_122	F01	ATGCAACGTCACAAAGTTGAGATTGGCTCACCCGACGGCTCGCCGGGCATCAAAAGGAGTGACAGCTTAGATCCCATAGCGAACACTACGATTCTATCCGTGCCGCAACGTCCCTCGTCGCCGCGACAGTTTTTCGAACGTCTGTACGGGCATTTGGAAACGCGCTCCTCGGAAAATGGGGAAATCGACGTCGGAACACACGCCCACAAGCCGCCGCCCTGTGACACGCCCTATCACAGCGATGGAGGAAGCGTCTCCTCGCCAGACATTTCCATCAGCGATGAACGCACCTCGCTAGCCGCATATCCCGCCTACGATTTCTATGGTCACGCCAAGGACTATCCGCAGCATCCTAGCCAGCAGCACCAGCAGCATCATCATCATCACCATCATCCGCCG…
11267	DEPLANCKE3_20	CG3281-PA	FBgn0037967	TdIY8AD_122	F02	ATGGACACACCGGAGATCCACGTAAATATAAGCTCGCAGACTTGCCGCGTCTGCCTGGAGACGCACGAGACCAATCTGTATGTCCACGATGAAATCAAATACAACGACCTTAAGTTGGAGCTCTGGCAGTTGTTGGAGGCAGTTTCCAAATTGAAGTGGACATGGACGGACCCAAATCTGCCTATGCATCTGTGTCAAAATTGCGCCCGCCGGCTGATCGGCGCCTATGAGTTCATCGTCGAAGTGGAAAACGCCCATGAAACTTTACAGAATCTCTTCGAGCAACAGGAAGTTGCTGCCAAGCCGGATGAAGTTCATGTGGATGTCGTGGAGCTTATAGACCAAGACGATGTGGTCAGTATGGCACAATACCTGTCCACGTCTTTTGCCGAACAGCAC…
11275	DEPLANCKE5_26	CG6701-PA	FBgn0033889	TdIY8AD_122	F03	ATGCGAAAACTATTCGAGGTGCACTTGAACGCCCTGCCCAACAGTAGCGAGATTCGTCAGAAGCTCAGCAGTCAGGGAGCTACGAATATTGGCTCCCTGCTGCATAGGACGAACTTTCTAATCAACACGCCTCGTGGAAACCCCAACTATCGCATCAAAAACTTCTCCTTGATGGACTTTCGCAAGGAGAAGTTCAATTTGCTGGACGAACAGCACCGATTGCGGGGAATCGCCTCCACGACCGATGTGCCCGGAGGAGCACCTGCTGAGGGCAACAAACCGATAATCGAAGAATACAAACTTGACACAGACGTAAAGCCTACGCTTCTAAAATTTCAAAAGAGGCTGCTGCTGCAGTCAGATAAAGATTTCGAACTCCAATCCCTGGGCTGCTATATC…
11283	DEPLANCKE5_88	CG13204	FBgn0033627	TdIY8AD_122	F04	ATGAAGGATGTGAAAGTGGCGCGCGCAATTAGCGAGTCCTCGACTACGTCAGATAACACCTCCGATTTCATCGAGATCGTAAAGAAGTACGATGTGGTGTACAACAACCACAATCCGGATTACAAGAACGTTGAAGTGAAGCTGAAGGTTTGGACGCAAATCGCCGATGAGATAGGTCTTTCAGTGGAGGCCTCGAAACGGAAATGGAAAAATCTAAGGGACAGTTATACAAAGTATCTTCGCTCGTTTCGCGTAGGCACAAAGACATCCAAGAAGTACCAGTACTGGGCCCATGCAGATCACATGGATTTCCTAAAGCCCTTCCAGGGACCGGGCAGGAACTCCGCGAATGGCAATGGAAAATCCAACGACGAGGACGACACAGAGTGTGATTTTGGC…
11291	DEPLANCKE5_79	fd59A-PA	FBgn0004896	TdIY8AD_122	F05	ATGCACACCAGCACGGATCCCATGCACACATTGCACGACAGCGTCTCCCTCTCGCCGCCGCTCATCAAAAGCTCCAGAGGCGGCTCCTCCATCGGCAACGGAATCGGATGCAGTGCGTCCTCGCGCACTGCCGCCGCAGATGCCATGTCCATGGGCTGCGACGACAGCGACATCGAGCCGTCGTCCATGGGCGGAAGTGGTGCCGCCGGCGGCAACGGAGACGGCTCGGGATCTTCGGGTGGTCCCCTGGTAAAGCCACCATACTCCTACATAGCTCTAATCACCATGGCCATTCTTCAGTCGCCGCACAAGAAGCTCACGCTCAGCGGGATCTGTGATTTCATCATGTCGCGCTTTCCATACTACAAGGACAAATTCCCCGCCTGGCAGAACTCCATC…
11299	DEPLANCKE5_58	btn-PA	FBgn0014949	TdIY8AD_122	F06	ATGAAGAACTCCCACGCGAACGTCTACCAAGAATCCTATTGCTACGAGGATATTACGAAATCGTGGCTGAACCAAACGGAGGGCTATACGGACTGCAGCTATGTATATGACCACAGTGCGTCTTCTTCCTACGCGGATTACAATAAACTAGAAACTAATTGGTGCAACGAAGCGAACGATCAATGGTTACAAAATGAGGCACCTACTGGTCAAGAACTTCCAAGCCAAAGGTCCAAACTCCGGGCAATCAGCTCGAATCGCAAGGAACGCACAGCATTTTCAAAAACGCAGCTCAAGCAGCTGGAAGCGGAGTTCTGCTATTCCAACTATTTGACTCGCTTGCGTCGCTACGAAATCGCAGTGGCGCTGGAGCTGACCGAACGCCAGGTGAAGGTGTGG…
11307	DEPLANCKE6_1	seq-PA	FBgn0028991	TdIY8AD_122	F07	ATGCAACAATCGCGTAAATTTGAGGGCAAGATACCAAAACTAAGTCAAACGAGTGCAGCAACAGGAGGAGCAACGGCAGCCGCAGAAGCATCCACATCCAAGTCTAGTCAAGGGCAGCAGCAACAGATTGTCTACGTCAACATGTTGCCCGCGGCCAATACCCTGAATGGCATTCCACAGCAGCAGCAGCAGCAACAATATGCGAGCACGGATGGAAATGTCTATCAGCTGCAAAATGAAATACTCTGTGATGCAAATGGACATGCCGTGACTGCCGCCACGGCCTCATATCAAACTACGGCCAGTAGTCCGCAGCAGCAGCAACAGCAGCAGCAGCAGCAACAGAATGTTGCAACTAGTGTTGCCGACAATGTGGTCACAACTATTAGTTCGTCCTCC…
11315	DEPLANCKE6_62	Scr-PA	FBgn0003339	TdIY8AD_122	F08	ATGGATCCCGACTGTTTTGCGATGTCCTCGTACCAGTTCGTCAACTCGCTGGCCTCCTGTTATCCGCAGCAGATGAATCCGCAGCAGAATCACCCGGGAGCGGGAAATTCGAGTGCAGGCGGCAGCGGTGGAGGGGCGGGCGGTAGCGGGGGCGTGGTGCCCAGCGGCGGAACGAACGGCGGTCAGGGCAGTGCGGGGGCGGCCACTCCGGGGGCGAACGACTACTTCCCAGCCGCGGCGGCCTATACGCCTAACCTGTATCCAAACACACCGCAGGCCCACTACGCCAATCAGGCGGCCTACGGCGGACAGGGAAATCCGGATATGGTGGACTACACGCAGCTACAGCCGCAGCGACTGCTCCTGCAGCAGCAGCAGCAACAGCAACAGCAGCAACAT…
11323	DEPLANCKE6_64	sd	FBgn0003345	TdIY8AD_122	F09	ATGAAAAACATCACCAGCTCGAGCACTTGCAGCACTGGGCTGCTGCAATTGCAGAACAACCTGAGCTGCAGCGAGTTGGAAGTTGCCGAGAAGACAGAACAACAGGCAGTTGGACCCGGCACCATACCATCACCGTGGACACCAGTGAATGCCGGTCCTCCAGGCGCACTTGGATCGGCAGACACAAATGGCAGCATGGTGGATAGCAAAAACCTGGATGTCGGTGATATGAGCGATGACGAAAAGGACTTGTCATCCGCTGATGCCGAAGGTGTATGGAGTCCAGATATCGAGCAGAGCTTTCAAGAGGCTTTATCTATATATCCGCCGTGCGGACGTAGAAAAATCATTTTATCCGACGAGGGTAAAATGTACGGTCGCAACGAGCTAATCGCACGA…
11331	DEPLANCKE6_43	CG11966-PA	FBgn0037645	TdIY8AD_122	F10	ATGAAGTTTTGCAGCATGAACGGCCCAAGTGAATCGGAAGTTGAGAGCCTGCTGATGAGTCCGTGCTGGGGACCGCCCCAGACCTCCGCCCAGGATCAGTATCTGCTCGATGGACACAAGCTGTTGCTGGAGCATGACCTGGACTCCCTGCCAAGTGATGCGGATCAGAAAAACTCGCTGGACGTGCTGGACAATCTGCTGCTGAATGGATCGTCGCTGAATGCGCTGTCGGATCTAAAGCCACTGCCGCCCTTCACAGGCTACACGGGCCACCTGTCCATCAATGGGATCTCCGGCCACCATTATCATGCCATTGCCCAGAGACTGCCGGATGAGAGCAACAACAACTACATGCAGAGTGCCTATCACCCGCAGAACCAATCGAATCCCACATCCACC…
11339	DEPLANCKE6_9	CG31875-PA	FBgn0051875	TdIY8AD_122	F11	ATGTCGGCACGCAAGGAGAAACGAGACATACATTACTGGCGAAAACAGGCAGCCACCTTGCCGGATTTTGTGCCGCCGTGGAAGCGGGAACAGGATTTGCAGCAGCTGCAACATCGAGCCTCGATCCTGTGGTCGCCGCAACTGCAGGACCAAGATGACAAGGCTGTTCGCGAATACCTTGACTATGCGGCCAGTCTCTATGATATCGAGGAGGAGCAGGCGCTGTTCATCCTGCGGCGTCACGGATACGACCTGCCCCTGGCACATCGACGTCTGGAGAAGACTGAGACAGCTCGAGGATGTCGCTACCATCGCTGGAAGGCCGAGGATCTCATCCGTCTTACCAAGGCCTTCGAGCAATACGGCACCGACTTCGCAAAGGTACGAAAGGAGCTACCC…
11347	DEPLANCKE6_35	CG8119-PA	FBgn0030664	TdIY8AD_122	F12	ATGACTTCTGCCGATAACAAGTATCCGACCAACAATCTGGAGACAAACCACCTACTCCGCGAGATTGCACTTCGTCCATCGATCTGGGACAGTCGCATCAAATTCTCGCTGCGTCGGCCGCAAATCCCTATCGACTGGCTGGATGTCTCCAATGCGGTAGGACTTGGCGTTGACGAGTGCAAGCGGCGTTGGAAGAGTCTGCGTAACAACTACCGCACTAAGATCCACCAAGGCAACGCCTGGAGCTGGCCGCACTCCAAACAAATGGAGTTCGTTCGCGATGTCTTCCCGCCACACAAGCCCAAGACTCCTGCGCGTTGCCGTGTTCAGGTGAAGAAAAGCAAGCTAATTCTACATCCGCAACAATATCTGCAATCGGTGGCGAGCTATTCGGCATTC…
248	DEPLANCKE1_12	E(spl)mdelta-HLH	FBgn0002734	TdIY8AD_122	G01	ATGGCCGTTCAGGGTCAGAGATTTATGACCAAGACTCAGCATTACCGCAAGGTGACCAAACCCCTCCTGGAGCGCAAAAGACGCGCCCGGATGAACCTGTATCTGGACGAACTCAAGGATCTCATCGTGGACACCATGGATGCGCAGGGCGAACAGGTCAGCAAGCTGGAGAAAGCTGACATCTTAGAGCTCACCGTCAACTATCTGAAAGCGCAACAGCAGCAGCGAGTGGCCAATCCTCAATCCCCACCACCCGACCAAGTTAACCTGGACAAATTTCGGGCCGGATACACCCAGGCTGCCTACGAGGTCTCGCACATATTCTCTACGGTTCCCGGCTTGGATCTCAAATTCGGCACCCACCTGATGAAGCAATTGGGTCACCAGCTCAAGGACATG…
11268	DEPLANCKE4_53	CG10979-PA	FBgn0037379	TdIY8AD_122	G02	ATGAGAAAGCGAAGCTCACGTTGTAACTCTGACACTTTCAAGGAGGAGCAGATGGACCACAACGGTGACGACATCAGCCTGCTGCAGCGGCCGCTGCGCACCGCCCACACGGGATTCGAGGAGGCCCGTCGGGCCTATGAGGATGGCACCAGCGAGGTGCGCCAGCTGCTCAGTCTGGAGTGCAGCCTGATCTACGAGTGCAAGGTGTGCCGCAACATGTTTCGCAGCCTGGCCAATTTCATCAGCCACAAACGCGTCTTTTGCTGCGTCAGCGCTCGTTCGGCAAATGGCAGCGGATACACAGATCAGAATTCCACTATGATCATACAAACGGGTGGTGGTCCGTCCCCGCAGGACATTGAACATATGCTACGCAGCAGAAGCACGGGATGCTCGCCT…
11276	DEPLANCKE5_62	CG1529-PA	FBgn0031144	TdIY8AD_122	G03	ATGCGCAACGCCCATCCACAGCTGGAGCAACTGCAGCAGGAGCTGCACGACCTAATCTGCGAGCTGTGCAACCGGCAGTACAGCACAAAGAATGCCTTGGGCGAGCATTTAAAGCGTCATGCCCAGCGCAAGGAGCACGTGTGCGAGCACTGTGGAGTGGCCAAGGTGACCCGAACGGAGCTACTGACCCACCTGCGCACCCACAATCCCACCTGGGAGCGCTTCAAGTGCGAGCAGTGTCCGCAGCTCTTTCGCCACAAGAGCGCCATTAGCCGGCATGTTCGGGTGGTCCACGAGGGTCAGCGGCGGTTCCAGTGCGGTCATTGCGAGAAAAAGTTTGGCACGCATGCCTCGCAGGTGCGGCACGAGCGGCTGCACACGGAATCCACGGGCTCGGGA…
11284	DEPLANCKE5_65	hng1	FBgn0034599	TdIY8AD_122	G04	ATGAGCTCAAACCACCGTCCTCTGGACGATTCGGATATCCTCCTAATACAAACCATCCGCGAGACGCCGTCGCTGTACGATCCCCAGCTGCCCTCCTTTCGGCTGTCGCAGCGCAAAGAGGAGGACTGGGCAAAAGTGGCGGATTTGCTAAACATCTCCATCTCAGACGCTCGGCGACGGTGGACGTGTCTGCGGGATCGCTATTCGCGGGAGCTTAAGCAGAAGCGCCTGCATCCGTCCGGCGAGTTTGGTCACAATGACTTCTTTCGGAAGATGGACTTCCTGCGGGACTTTGTGCGCAAGAGACGCGAGCGCAGAGGACGCGAACGGGATCGGGAACAAAAGCCAACCGGGTGGATGAAGGTTGATTTACAGCGACGGCGTCGTACCCGCCTGCCT…
11292	DEPLANCKE5_68	cbt-PB	FBgn0043364	TdIY8AD_122	G05	ATGAGCATGACACCGCCGCCGGATCAAAAGCTGGACGATGATCAGAAAGCTGAAAGGGTTAGCGTCATCATGCGGGTCAACAGTTCTGGCGCTGTCTCTTCTAGCAGCCAAGACGAGAACTCATCTAGTTCCACCTCCTGCTGTAGTTCCTCTTCCAACACAAACACAAGTACAAGTTCAGTACCACCCACTGTGGAGGACGACTATCCAGAGGCCAATGTGTGGCGCAATCTCAAGTTCAAAATGAACAGAAAGCGTGCTGCAGAAGTGGCACTACCCCCAGTACAAACACCCGAGACACCAGTTGCGAAGCTTGTAGCGCCACCTGCTCCAGCGGAATGCATCAAGGAGGAGGAAATAAAACCTATTCTAACACCGATATATGTTAGCCCAGTAGCT…
11300	DEPLANCKE5_70	Pph13	FBgn0023489	TdIY8AD_122	G06	ATGGACAAAGGCACAATGAAGCGCAAGCAGCGGAGATACAGAACCACATTTAACACACTGCAACTGCAGGAGCTGGAAAGGGCGTTCCAGCGGACACACTATCCGGACGTGTTTTTCCGAGAGGAGCTGGCCGTGAGGATCGATTTGACGGAGGCGAGGGTGCAGGTGTGGTTCCAGAACCGGCGGGCCAAGTGGCGCAAGCAGGAGAAGATCGGTGGGCTTGGCGGAGATTATAAGGAGGGTGCGTTGGATCTCGACGTGTCCTACGACGACAGCGCCGTCCTGGGCCAACTGGATAGTGCGCTGGGCGGCGGTGGAACTCTATTGCCGGACACCCCACCGCAATCCTCGAACTCCCTTGATAACGAACTTAAGGCCTCCTACGGCACGGGGGCCATG…
11308	DEPLANCKE6_13	CG18764	FBgn0042205	TdIY8AD_122	G07	ATGGCGCTCCAGTGCCGGACCTGCGGCAGCATCATCTACAATAAAATGCCCAAGAATCTCTTTCATATTGAGAACGAGAAGATGCTGCAAGACATAAATCTTGTCACTGGCACAGCACTCCACAACGATCCAGAGCTGCCCAGCAGCATATGCGCCTGCTGCACGCTTGACTTGAACCAAGCGATTTTGTTCCGGGAGCGGTGCATCCTAACGCAGAAGCAGCTCGTCCATCGTCGTAGATCTCCCGAAGCGAAGGAACCGGCTGAAGATGTTGAGGAGATGGCATCACCGCCGGATTGTCTGAACGATCCATTCGGGGAAGTCGATGAATACATTGTGGAATCCCCAGAAGAAGTTTTGGATCATGATAGTGATGCTCATCATGATCTGGATGAGGAT…
11316	DEPLANCKE6_15	CG18262-PA	FBgn0030012	TdIY8AD_122	G08	ATGATCAAGGTGCAGCCACCGCCGGATGTGGCCGGTGGCTACCACAATCTGCGTTGCGGCGAGGTCTTATTCAGTGCACCCGCCTCCTACGAAGTGAGCTGCTTGCTGTGCGACCAGCGTTTGCCGTTGGACGGCTACCCGGAACACTTCCGGCTGAAACACTTCACGAACAGCTCCAGCTCGCTGTGTTCCAACGAACTGGAAAGCGATCCCATTGCCCAGGACGTCGTCGAAGTACAGGGAAATGAGGAGCTACATGAGGAACTGGCAAAGGAAGCTAGCCCGGACTTAGAGGAGGAGGAGGAGGAGAAGGAGGAAGGTTCCAAACGCCAGCATTACCAGCGTGCAGCGGCCATGAAGAACACCCTGGTGGAGACTCGCGAGGATTTGCTGGACATC…
11324	DEPLANCKE6_29	tHMG2	FBgn0038979	TdIY8AD_122	G09	ATGTCAGACTACGGAGCACGCCCCAAAAAACCCATGAGCGCCTTCATGTTGTGGATGAATTCCACCGGGCGCAAGAACATAAGAGCGGAGCATCCCGATTTTAGTGTCCAAGAAGTGTCTGTGAAGGGCGGTGAGATGTGGCGAGCCATGGCCGATGAGCACAAGATCGTGTGGCAGGAGTCGGCCAGCAAGGCAATGGCCGAGTACAAGGAGAAGTTGGAGAAGTGGAATGCCTTCAAGGAGCACCAGACGGAGTCGTTTCCCCATATCTATGAAGCTCCGTTGTCCTCTCGATTCTCAAAAACTAACCAAAGGCCAACCCTTTTTGTGTACGACAGCAAGGATGAAGCAATGGCTCCGATCTGCAGGACGTGCTTCTCAAAGGCCAAGTGCTTTCAC
11332	DEPLANCKE6_67	lbe-PA	FBgn0011278	TdIY8AD_122	G10	ATGCTCTGCCCTCCAACCATGCGTCCGGCCAGTCCCGCCGAATCCGAAATCTCCGTGGGCGGAGCCCCCAGCCCGCTGCCCACGCAGCATCATACGCATCCGCACTCGCATCCTCATCCGCTGCAGCATCCACGGGCCAGCACCATTGATCTGCTGCAGCAGCAGCAGCTGCTGATGCAGCACCATGCCGCAGCAGCCGCCGCAGCAGCTGCAGCCGCCTCCGGACTCACCCGGAGTGCCGTCGGCAATTTGCCGGAGGACTACTTCCATCCGCTGAAGCGCCTGCGCATGTCCTCGTCCTCCTCGGAGCCACGAGACCACACGCCCAGTCCACCGTCAGCAGTTCCGGAGCCCCAGACCAACCAGACTACCAAGTCGGCCATCGAGGGGGTCAAGAGC…
11340	DEPLANCKE6_57	ranshi	FBgn0037620	TdIY8AD_122	G11	ATGGAAGGAAAAGTGTGTCGCACTTGCGGCAAGCGCACGAATGCTGAAAGATCATTGAATATTTTTGAAAAGCGCAATCAAACTACGCTGGAACACATCAAACTACTAACTGGAGCTGTGTTAAAGAACTGTAGTACGTTGCCAAATCGACTATGTGCGTCCTGCCAAACTTGTTTGCAACAAGCCATATCCTTTAGGGAACGCTGTTTGGAAGTCCAAAGGGAGTTGCTCCATTCCCAAGATGATGAAGACTTCCTTAGAATCTGCCAGGAATCTCCCAAAAGTGTCCTTGAGCAGGAGGAGTTGGAACTGGATCTGGCAGAAATAAGCATAGAAGTCGAGCGATTAGACGATCTCAATGAAGGGCCCATTCAAAGCTCCGGTTTTAAAGTGGAGGAC…
11261	DEPLANCKE2_26	Six4-PA	FBgn0027364	TdIY8AD_122	H01	ATGTTTGACAAGAATTTGGACGGCAACAATCTGTCGGTCTCCATCGGTGGGGATTTGGATTCGACGAGTTCCGGCGGCACATCCTCGGATCACTCGGCTGTCCATCAGGACAATCTCAGCTCGCCGATGGCCTACGGATCCCTCTTCCTCCCAAATGCTGGTTATCGTGGCAACCTGTCATGCAAAACGGTCCTGCAGCTGGACAAGTTCGCACCCTACGAGGGTGTGGAGAAGGATCACCTGCTGGAGCGGCGGTTTCAGGACATCACCAATGACTACGACAAGTCGCCGCCGCCCACCGCCTCGACCACGCCCACGCACTATCCCAGCCTGAACAGCATAATATTTGAGAATGGGAGCAGTGGCAACCTGGGCGATCTCAACGGGAACACGAAGACG…
11269	DEPLANCKE4_78	CG5591-PA	FBgn0034926	TdIY8AD_122	H02	ATGAGCACGAACGTTGTTGTGAGCATGGAGGAGAAGGCGGTGGCCGACGACCTGCCGTACTTCCCGGAGAAGTTTCCGGGCAAGGTGTGCTGTTTATGCAATCTCGGCGAGAAGAGTGCCTTGGGCCAGGGCGAGATTCTACAACTGAAGGCGCCCGCGCCCGCCGAGATCAAGGATAAATATCCGACGGATCGGCTGAGGGAGGACGGATCCAGGCTGTTATACGGGCCTAAGCAGGCCGCTTCTAGTTCGGGCGATTGTCACTACGAGCTGGACAAGATTGGACAGCCGGACGTCGTGCATCCCGCCGAATTTCTTGACGAGGGGTTCGTCTACGTGCACCGCATGTGCATCATGTGGTCGCTGCGCAAAAGTCAGATAAGCGATGCAGATGGCGCG…
11277	DEPLANCKE5_74	vvl	FBgn0003995	TdIY8AD_122	H03	ATGGCCGCGACCTCGTACATGACGCCGCCGAGCGGTGATCTGGACATGGCCCTCGGAGGCGGTGGCTATCACACCTCGTCGCCGCGCTCGGCGGCTGATGCCGGTGAAATGAAGTACATGCAGCACCATCATCATCATCATGCCGCTGCCGCGGCAGCTGCCCACCATCAGTTGCCCTCGTCGCCATCGCCCAATGGCCAGGGCAATGGTGGCGGACTTGGATTGGGTTCCGGTTCCGGGTTGGGCTCATGGAGTGCCCTCCATCCGGATCCGTGGATGCAAACCCATCATACGCACCATCTGCCCGCCGCCGCTGCCGTTGCCTCGGCCGCTGATACCGTCAAGCAGGAGATGTCGCATCTCTCGCAGCAGACGCGCATCCAACAGGGCATGGCCTCG…
11285	DEPLANCKE5_89	opa	FBgn0003002	TdIY8AD_122	H04	ATGATGATGAACGCCTTCATTGAGCCGGCTCAGCACCACCTGGCCAGCTACGGGCTGCGAATGTCGCCCAACACCACCGCCAGTAACAGCAACGCGCAGCAGCAACAGCAGCAGCAACTGGAGATGACCCAACAGCAGCAGCAACAACAGCAACAACAGCAGCAGCAACAGCAACAGGATCAGGAATCCGCGGCGGCCACTGCTGCAGCCTATCAGAACTCCGGATATGGGCACTTTAACAGCTATGCCTCCCGGGACTTTTTGCTGGGCAGGAGGGAGGCCGAGTACGGTGTGGCAGGATCCGCCGGACAGGCCTCCGCCGCAGCGGATTCCATGCTCTTCTCCGGCTTTCCCGCTCAGGCCGCGGAGCTGGGCTCCGGGTTCGGACAACACCCCTTC…
11293	DEPLANCKE5_80	esg	FBgn0001981	TdIY8AD_122	H05	ATGCATACCGTGGAAGACATGTTGGTGGAGAAAAACTACAGCAAGTGCCCGCTAAAAAAGCGCCCAGTTAATTACCAGTTCGAGGCGCCTCAAAATCACAGTAACACCCCAAATGAGCCGCAGGATTTGTGCGTAAAGAAAATGGAAATTCTGGAGGAAAATCCCTCCGAGGAACTGATCAACGTCAGCGATTGTTGCGAGGACGAGGGTGTGGATGTAGATCATACAGATGATGAACACATCGAGGAGGAGGACGAGGACGTCGATGTGGATGTGGACTCGGACCCAAATCAGACCCAGGCTGCGGCTTTAGCTGCTGCCGCAGCTGTGGCCGCCGCTGCAGCCGCCTCCGTGGTTGTGCCCACGCCCACATACCCGAAATATCCCTGGAACAACTTC…
11301	DEPLANCKE5_94	Sox15-PA	FBgn0005613	TdIY8AD_122	H06	ATGGAACCCTCATATGATCACGAACATCCACATCATCTGCTAACAAATTACAATTCGAAAAAGTATCCGCACGTCTCGCGCACTCCGGAGTACAGTCACTCCACCGGCAGCGATTATCCGGAGCACGGTGGCTATCTGACGGATGGACGCCTGATGCACGAGAGCAACAGCGATGCCGGGATCTACCACGTGCGCCAGGGAAGCGAGCACTCCTCGCCCAGTCTGCACTCGCCAGCCATACAGAGCTCCGGATACGAGAATGAGCACCTGAACGAGGCGGTTCTGGCCGCGCACAGCCACAGTCACTCGCCCATGCCGATGGTGTCCAGTGCCTATGTGGGCGGAGGAACTGCCTCCGGATCGCTGATTAACAGCAATATTCCTCTGCTCGGTGGCGGC…
11309	DEPLANCKE6_37	D	FBgn0000411	TdIY8AD_122	H07	ATGGCCACCTTATCGACACACCCCAATTACGGTTTCCATTTGGGTCAGGCCCAAGGCTTGGAGGACTACGCACCGCAAAGTCAGCTCCAGCTGAGTCCCGGCATGGACATGGATATCAAGCGTGTGCTGCACTACTCCCAAAGCCTGGCAGCCATGGGCGGATCGCCCAATGGACCCGCCGGCCAGGGTGTGAACGGATCCTCGGGCATGGGTCACCACATGTCCAGTCACATGACCCCGCACCACATGCACCAGGCGGTCTCCGCCCAACAGACCTTGTCGCCCAACAGTTCCATCGGATCCGCCGGCAGTCTGGGTAGCCAGAGCAGCCTGGGCAGCAATGGCAGTGGTCTCAACTCCAGTTCGGGTCACCAGTCCGCCGGCATGCACAGTTTGGCC…
11317	DEPLANCKE6_39	CG33221-PA	FBgn0053221	TdIY8AD_122	H08	ATGTACCCGGCGCAAGCGGCAAAGGTGGGGTTGGCCGGTCAACCGATATCCGCCGGAAAACGACCAAGCAACGGCTCTTTCTGCCTTAAGCCTTTCTCTTTGCCTGTCGTCGATCTGCCGGAGTTCGTGTGTGTGGAGACCAAGTGTGTGACACGCAAGCACGCGCTAGAGAATGGCATTCCGGTAAAAGGACTGCATGCCCCGATCACCAATGGAGGCGCTACAGAGGCTCCCAAGAAATCAGTACAGCAGAAGGAACTCAACGAGGTCACTGGAATGTTTCCGCGCAGAGAGCGCGCCATTCAAACAGAGAATGCGCGCACTAAGGATGTGGGGTTGGCCGGTCAACCGATATCCGCCGGAAAACGACCAAGCAACGGCCCTTTCTGCCTTAAGCCT…
11325	DEPLANCKE6_53	dmrt93B-PA	FBgn0038851	TdIY8AD_122	H09	ATGGCCAGTTCAAGTGGTGAACCTGCTGATGAAGTGGCTAATAAGCGTCCTCGTCTTGTGGCTAATCCCAAGGCCACCAAAATAGTTGAACCCACACCGGCCAAGGTCACCAATCGGGTGCCCAAGTGCGCCCGCTGCCGGAACCATGGGATCATTTCAGAGCTGCGGGGTCACAAGAAGCTCTGCACCTACAAGAACTGCAAGTGCGCCAAGTGTGTCCTGATCTTTGAGAGGCAGCGGATCATGGCCGCTCAGGTTGCCCTGAAGCGCCAGCAGGCGGTGGAGGATGCGATTGCCATGCGGCTGGTGGCCAACAAGACGGGTCGTTCCATCGATGCACTGCCGCCAGGCAACATCTTCGGTCTGACCGTCACGCAGCCTAGTTCGCCGCGTGCCAAG…
11333	DEPLANCKE6_79	CG1024-PB	FBgn0027514	TdIY8AD_122	H10	ATGTCGCGGAACGTGACGCTCTCGGATGAACAAAGTCGGCTTAATGCGCGTCTGGAGGCGCACATGGTTTACATATGTCCGGAATGCGGCAAGGCGTTCCGCACTCAGGCGGAGTGGCGACAGCATCTGAACACGAAACACGACTATCTAAAGAAGACGTACTCAGATTTCAACTTCATCCAGATCGACGAGCGATTCCATGAGTGCCAGCTGTGCTTCAAATGGGTGGAGAATGCCCACAAGACAATCGCCCTCCTGCAGTACCACTACTTTATGCATCTGGAGCACAGTGAAACCTACCGCTGCGTGCACTGCCGCATGGCGTACACGAGGCGCCGGGCTCTGAACGTCCACCTACTGGACACGCACATGCGGGAGATCGAGAAGTACGAGAACAAG…
11341	DEPLANCKE6_81	CG32772-PA	FBgn0052772	TdIY8AD_122	H11	ATGGACACCATCTGTAGATTGTGCTTCCAAACGGCAACGTTGTTCCAGGTGCCCGGCTATAGCATACCCACGTGCGTCCGCTGCTCGGAGCAGTTGACAAATAATTCCAACTTCCATCAGTCGGCGGCGGCCGCTGCAGCCGTCGCTGCCTCTGCCTCGGCCGCAGTTGCCGCCTCTGCAGCAGCGGCGGCCACCTCCTCGTCGACGGCCTCCTCCAGCGACAGCGACGCCATCGCGCAGCAGCAGCAGCATCAGAATCCGCAGCAGCAGCAGCATCAGAACTCGCAACAGCAACAACAACAACAGCAGCAAATGCAATCATCCAGTTCTTCCGAGAACCTACAGTCGCAGGACGACTCCGAAGACGTGGATCTGATATTCAACGAGGAGGGCTCCTGC…
11348	DEPLANCKE6_83	fu2	FBgn0029173	TdIY8AD_123	A01	ATGCATACATCGGATATCAGCATGACCCAGGATCAGGATGTGAGCACTTGTCGCCTGTGCCACCATAATACGGATCCCAACTCGCTAAACATTTTCGATGACACCGTGCAGTTTTGCAAGGATGTGTCCATTGCAGAGGTTTCCAAGAGTCTCTGGAGCGTTCAGTACGATCGCAACGAATGTTTGTCGGAGCTCATTTGCTCAAGGTGTCTGGAGATCCTCGAAGAGGCATTCGAGCTGCGAAAAGGAATGCAGGAGCGGGAACAGTCCCTGCAGGAGCAGCTGAAGGAGATGATTAAAGATCATCCGAAGCACCGTCCAGGCCTGAATGGCAACCCCGGAGTATTCGTACCCGAGGAGGGCTGCATTATTGTGGAAGTTGATCCAGAGAATCTGGCA…
11356	DEPLANCKE7_73	vnd	FBgn0003986	TdIY8AD_123	A02	ATGACCACGTCGGCGTCCTTGGAGAGGACCCCCTCAAAGCGGGATCGAGATCGCGAGCGGGACAACAGCAGCGGTCTGGGCAGCGCTGGCAGCTTGCCCGCATCGCCCCAAAGCGCTATCACGGTGAGTCCGTCCTCCCCAGCCACGCCGAAGCGCCCGCTGCGCACCTCAACGCCCTCGCTGGAGCGGAAGAGGGAGCGTGAGGATCGAGAGGACCGGGAGGATCGCAAGGAGCGGCAGGAACGGCACGAGCGAGACAGAGATCACGAGAGATTCGCCGCAGTCTTCAGCACCGCCAGCACCACCGTGCCCACGAACACAAGTTCCAGTTCCGGATTGGCGCCCGAACAGCTCCGCATTCCGACGGGTGCAGCCGCCTTCAGCGGATTTCCGGGGCTC…
11364	DEPLANCKE7_87	rgr-PA	FBgn0033310	TdIY8AD_123	A03	ATGATGCCGCTGCAGGAGTCGCCGTCGCCCAGTTGGCAGCTGGAGGACTACGCTTTCTTCCGCAAGTGCGGGGAAATCACCGTCTCGCCGGACGTGCAGAGCTTCGGCTTCAACTGCGCCTTCTGTCCGGCGATCTGCCTGCAGTTCTCCGTGTTCATGGACCACATCCGGGTGCAGCACACGCAGGACGTGAGCCGGCGCTACGAGACTGAGGAGGAGAGGTGTCCGCAAACCGATCTGGTCATCATGGAACTCGACTGCCCCGAGATTTATCCGCCGGAGGCGCCTAGGAAATGCAGCTGGGAGGCCGACATGGACATCCAGCTAATGAGCCTCGTTCCGTCGCCTCCCGCAGTGCACATAGCACCTCTACCACCACCTAAAACGACCGAAACACCA…
11372	DEPLANCKE7_53	Dfd-PA	FBgn0000439	TdIY8AD_123	A04	ATGAGCTCTTTTCTCATGGGTTATCCGCATGCACCACATCATGTCCAGAGTCCCATGTCCATGGGCAATGGCTTGGACCCAAAGTTTCCGCCGTTGGCCGATGACTATCATCACTACAATGGACACTATTCGATGACCGCATCTACGGGTCATATGAGTGGTGCCGTCGGCGGTGGTGCAGGTGTTGGGTCTGTCGGAGGTGGTGGAGCAGGTGGGATGACTGGTCATCCGCATTCCATGCACCCGGCGGACATGGTCAGTGACTATATGGCGCATCACCACAATCCGCACAGCCACTCCCATTCGCACACCCACTCACTACCGCACCACCATAGCAACAGTGCAATATCTGGACACCACCAGGCATCCGCCGGCGGTTACAGTTCCAATTATGCCAAT…
11380	DEPLANCKE7_20	mip120	FBgn0033846	TdIY8AD_123	A05	ATGGACACGAGTGGCGGAAATTTGGATTCCCTAGACGACACGGAACCATTGCCGGAGCTGAGTTTTGAAGACTTTTTGGAGCCAACGTCGGAGAAGAGTTCCCAGCACATGGAAATCGAAGCTCTGGACTCAGAGGAAGACAATATCGGCGGTGAAGATCTGGCCGATCCGGCCAACGATTCCCTGAACACGCCGCAGTTTAAGAAGAACGTGGTCCACATACTGGAGGACAAGAGGTTAAACTCGTCCGGACTAACCGTTTTGAAGTCGCACGCCATTAAGATGGTGACTGCCGGAGGTACTCCTCCGGCCAAGGCGCAAGTTACAGACGTAAAGATACTAAACAAATTGAAACCAATACCCAGCAGTACGCTAAAGATCGGTAGCACGACCATAGCG…
11388	DEPLANCKE7_10	oc	FBgn0004102	TdIY8AD_123	A06	ATGGCGGCGGGCTTCCTCAAATCGGGCGATTTGGGCCCCCATCCGCACAGTTACGGGGGTCCGCATCCGCATCATTCGGTGCCGCACGGACCCCTGCCGCCCGGCATGCCCATGCCATCGCTGGGGCCCTTCGGCCTCCCACACGGACTGGAGGCCGTCGGGTTCTCCCAAGGTATGTGGGGCGTCAACACACGAAAACAGCGTCGCGAACGCACCACATTCACACGCGCCCAATTGGATGTTCTGGAAGCGCTATTTGGCAAGACCCGTTATCCGGACATATTCATGCGCGAAGAAGTGGCGCTCAAGATCAATCTGCCCGAATCTAGAGTACAGGTGTGGTTCAAGAATCGCCGCGCCAAGTGCCGCCAACAGTTGCAGCAGCAGCAGCAGTCGAAT…
11396	DEPLANCKE7_83	chm-PA	FBgn0028387	TdIY8AD_123	A07	ATGGCCTTGGAGTCCGGCAGCAGCAGCTCGGAGTCGGGCAGCTCATCCACAAGCGGATCCACCAGTTCGGAAACGGGCAGCAGCTCGGACACGGATTCCAGCAGTGCGACGCCGGAGGAGAAGCCATCCACGAATTCCTCCGCCAAATCCCAGACGCAAACACAACAACAAACTAATTCCGGAAATGCACAGAGAAGAAAGCCTGTTCCTGCGGCGTCGGAGGATAAACCCAAGCCGAGCGTAGCGCCATCTAGCAAAAAAGTAAACAATCCTCCCAAAAGTAAACTCTCCAGCGATGACGACGAATATGAGGACTCGGCGCCGCCGGCCAAAAAGAACTCACGTGCAATGGGCAGTTCCACTGTAACAGCGGCAGCTGCCGCCTCAGCAGCCAGGAGA…
11404	DEPLANCKE8_27	CHES-1-like	FBgn0029504	TdIY8AD_123	A08	ATGTCCACAGATAATCCCACACAGTTGCTGACCACCCGTGATTTGAGCCAACTGCGTGGACATCTGCAATCCGGAACAGTAGCGGTGCCCTCCACGACCACTTCTGTGGTGGCAGCAGCAGCAGCAACAGTGGCTGCCGCCCATGGATACCGCACCATTGCACCACCCCAACAACCCGCCAACAACAGCAGCACAACAACATCTGCAACAGCAGCATCAGCATCAGCATCAGCTCAACCACCTGTAATACCACCAGTTATATCCACAAGCAATAGCAACATGCCGGCAAGTGCCTCAAAATATGTATTTCTGCAACACAATCACAATGGTGGTTTTACGGCATACGATGGCTCTGCAGCCACAACAGCGGCGGGCAGCACCGGAACTGTAGGTGCAACC…
11412	DEPLANCKE8_30	CG11033-PA	FBgn0037659	TdIY8AD_123	A09	ATGTCCACCGCCGTTGAAACGGGGTCGTCGCCTGCCAAGAGCAATAGCAACAACAGTAGCAGTGGCGGCAACAACAACAACGGCAACGGCAATCTCAGTCCAAATGCAAAAGGCGTGCAGCGGCGTCAACTGCGCGAGAGGAAGCAGCGCAAGCTCTACCTGGAGGAATGGTCGCTGGGCGACGAGGATGGCGAGGGGACGCGGGGATTCAGCGTTGCCGAGAAGCTCGAATCTTCAAAGTTCGCGCAGGCGGGAATGGTGCGCGAGATGCGCGGATGCGATCTCACCGTAGCTTTCCTCCAACAGCACGGCTTTAACATCCCGCTGTTATTCCGGGACAAAGCGGGCTTAGGTTTACGAATGCCCGATCCGCAGGAGTTCACCGTGAACGATGTGCGA…
11420	DEPLANCKE8_33	Tusp-PC	FBgn0039530	TdIY8AD_123	A10	ATGGACGAGGGATGGAAGTTGAACCGCACCAACTACTACCAGGAGGGATGGCTGGCCACGGGCAATGTGCGCGGCATTGTGGGCGTAACCTTTACCACCTCACATTGCCGCAAGAACATGGACTATCCGTTGAGGACCAACTACAACCTGCGCGGGCATAGATCGGATGTTATCCTGGTCAAGTGGAATGAGCCGTATCAAAAGCTAGCCTCCTGCGATAGTTCGGGCATCATCTTTGTGTGGATCAAGTACGAGGGTCGCTGGTCCATCGAGCTGATCAACGATCGGAACACACCGGTGACCCACTTCTCCTGGTCACACGATGGCCGCATGGCGCTGATCTGCTACCAGGATGGCTTCGTTCTGGTAGGATCCGTGGCTGGGCAGCGATATTGGTCA…
11349	DEPLANCKE6_24	chn-PA, B	FBgn0015371	TdIY8AD_123	B01	ATGGCCACACTAATACCAGTGAACGGCGGCCATCCAGCAGCGAGCGGACAATCCTCCAATGTGGAGGCGACATATGAAGATATGTTCAAGGAAATCACACGCAAATTGTACGGCGAGGAGACCGGAAACGGTTTGCATACGCTCGGCACGCCGGTGGCGCAAGTGGCCACCAGCGGGCCAACAGCGGTGCCCGAGGGCGAGCAGCGCTCCTTTACAAATCTGCAACAACTCGATCGCTCGGCAGCGCCCAGCATTGAATACGAGTCCAGTGCGGCCGGTGCCTCTGGCAACAACGTGGCCACCACCCAGGCCAATGTAATCCAGCAACAACAACAGCAGCAACAGCAAGCGGAGTCGGGCAACTCCGTGGTGGTGACGGCCAGCAGTGGGGCGACTGTG…
11357	DEPLANCKE7_2	CG7963-PX	FBgn0037584	TdIY8AD_123	B02	ATGTCGCCACCATCTGGTGAATTCCGTTGCCGAGTTTGTCTTAAACAGGATGAACTTCTGGTGGATATCTATGAGATCGTGGAGGAGATGCAAGTGGACCTGTGTACCTTGCAGCCAATGTATTTATGCCAGGAGTGCACCAACGAGCTTCTCATCGCCGCCAAGTTTCGCAAAATATGCGTGGAGTCGGAGAAGTTGCGCGATATGGCTCCGGAGATAAACATAGACACGGCAGAACCCCTAGCTTCGGAGGAAATAATTATTATTGATCCCAGCGACTATATTGAACAGCTCTCCGCTGTGGAGGATCCCGAAAATGAACCTATTGGAGTTTCACGCTGGAACTGCCAGCATTGTGGCGCTGGTTTCCAGCTATCGGAAGTACTGCGTCGGCACATC…
11365	DEPLANCKE7_4	HHEX	FBgn0038852	TdIY8AD_123	B03	ATGCCCAAGGCATCCTTGGCCACTGGATCATCCTCCGCGGCGCCTACACCCTCTCCATCGTCCGCCACCAACATCTACGATCTATCCCGCGAGGCAGCTGCCGCCCAGTATGCCATGAAGAGTATGGACTCCAGTGCTGTCCTGGCTCCCACTTCGCTGCGCTTCAATCCCATCTACCCGGATCCCGCCTCGCTCTTCTACCAGCAGGTGCTGCAGCTCCAGAAGAATCCCTCGCTCTTCATGCCCCACTTCCAGGCGGCCGCTGTTGCCGCCGCAGCCGCTGTTCAGCCAACAGCCTATTGTGATCAATACAGTCCATTTACCATGGACTGCGAAGGATTCCCCAATCCTGCCTCCGCTGCAGCCGCCCTCTACTGCAATGCCTATCCGGCGGCCAGC…
11373	DEPLANCKE7_18	sv-PF	FBgn0005561	TdIY8AD_123	B04	ATGCTTATAATGGATATACAGACATCGACACATCATATCCATGGGCTCGGAACACATGAGCTCCAACATCGTATTTTACATCCACACATTCTACATTCAACTCAAGAAGAAACCCTTAATACAAGTACAGGCCAGCTAGAGCACGATTCCCAACATCTGCAACAACATCACCTCACTCATCATCAGCAACAGGACGTTTCACCGACTTTGCACAATTTACAAAACACCCGCACTGGTGATAGCCTGAGCACTACTATTAATACAAATCAAAATCAACATGGTCATCAACATCTTTCCGGAAGTAACATGTATACCTCGTCTCAAATGGAAGATAAGTCAAAAGCGAACAAGTATGATGAGTATTCAAGCCGGACACTGAGCAACATTTCGGATGCCAAT…
11381	DEPLANCKE7_32	Blos1	FBgn0050077	TdIY8AD_123	B05	ATGGTTAAGGAGCATCACAAGGAGCAGGCGAAGCGAAAACAGGAACAGGAGGTGCGTCGAAAGGAGGCAATAGAAGCGTCCAATGAGCTCACTCAGTCTCTGGTGGACACCCTAAATGTGGGCGTGGCTCAGGCCTACCTGAACCAGAAGCGGCTGGACGCAGAGGCAAAGCAACTGCACTTGGGCGCCACCAATTTCGCCAAGCAGACCCACCAATGGCTGCAGCTCATCGACCAATTCAGCACTGCCCTAAAGGATCTCGGCGACGTGGAGAACTGGGCACGCAGCATAGAGGGGGACATGCATACGATTAACCAGACCCTAGAGCTGGCCTACAAAGCCTCTCGAGCGACACAGACATCGAGCGGAGCAGGTACATCCCTGGAGGCCTCTACTTCA…
11389	DEPLANCKE7_22	CG2052-PX	FBgn0039905	TdIY8AD_123	B06	ATGTTTAAAATGGACTCCGCAGACTTCTGGCAGCAAGCGCGTGCTCCGTTTGGTCTGCAAACTGCGCTTCACCAATACTCTTCCCCCCCGAATCAACAGCCAATATCCCACCACGCCCTGCACCACTCCGTTCCGCAGGAGAACGAGCAGTTGGCCGGAGTTCAACCAGAAGGTCCAGCAGCAGGATCAGGCGTAGTGGGCAACAACAGTTCCATGGCAATTTCCGGCACCAATTCAACTGTGGGCAGCAAGGCGGAGTCCAGTCACATTCCGCAGCAGCACTCAGAGCAGCAGTCATATGGAAGCGACTCCTTCCGAGGAACGCAGTCGCCCCAGCTGAGTAGCCACCACCTGTTGTTTAACGCCGCTGCAGCCGCTGCTGCGGCGGTCCACCTCAAG…
11397	DEPLANCKE7_95	Rfx-PA	FBgn0020379	TdIY8AD_123	B07	ATGACCACACGCCTGGCTCCACAGCGCCAGTTCATCCTCTCGACGCGCTCTGCCATCGTGGATGCCACCTCGCCACCTGAGGACTCAGCGGAGGAGCAGCAGCAGCTGACTGTCGAGGTGGAGAGCGCCACCAACGGAGTCATTACCAATAGCACCACATCGCCACCGCCGCATGCCGAGCAGTTCGAGTTCTGCACGGAGGATGGAGTCGTTGTGTCCGCCACACTGGAGGATGTCATGACACAGGTAAAACTTTTCCCCCTCTTGCAGAACTGCCAGCTCTTGCAGAAGAAACTAGTCGACGAGGACGACGATTCGACGGGAGTAGGAGCAACGGATGCCGATCAGCTGGAGGTGATTAGCGTTGTACTGCCCATGGATGCCGAGGACTCGACCAGC…
11405	DEPLANCKE8_51	Camta-PB	FBgn0033417	TdIY8AD_123	B08	ATGGAAAATGTGCCCGATATTTCCACCAGCGCTTCGTCCTCTTCTACTTCTAATTCAACTTCCACACTGAAACTCCAAAGCCAAATCACCTCCAAAAATGTCTTGATCCGATCGCAGAGCAGTGGCAAGCTAAGCAGCAATGAAGCGAAATCAGCAAAGCCAGCAGCAACAACCAGTACAACGACGACTCTGCGAGCGGCCAAGCTCAAGATCGGGGCCATGCAACAGCAGAAGCAGCAACACCAGCAGCAGCATCAGGCCACGAGTGGCGGCAACATCATCCTGCTGCGCGGCACACGCAACGAAAATGGCCAGATCATCATCCAGAACAAGCAGGACATTCTTAGCCTGCTCAGCGAACAACAACAGCAGCAGCAGCAGGAGAAAAGTCACTCCTCC…
11413	DEPLANCKE8_19	CG14441-PA	FBgn0029895	TdIY8AD_123	B09	ATGGAGTGCGAACAGCCGGAGGTTGTGGGCGGAAGTGCGCCCCTATGTCGCATCTGCATCACCACCCACCAGCAGCAGAACAACACCACAACAGCAGCCACAGCCAACCTGCCAATGATACCCATCTTCGGCGAGGATGCTCTCTGGCAGAAAATTACCACGCTGGCCAACGTCAAGATTAGCAAAAACGACACCTTACCGCAACAGGTGTGCGTCGGATGTGCTAAGACGGCCATATCGGCCTGCGTGTTTAAGAAAAAGTGCGAGGAGGCGGACAGTTTTTATCGCCAGCAACTGAGGCTCCAGAAGATCGAGGGCGCGGATCCGCTGGAGGCGAATGCTGCTGCCGACCAGGCCAAGAGCAGCGGCTGCAGCAGTGGCAGCGGGAGCAGCAGCGGA…
11421	DEPLANCKE8_45	CG12124-PA	FBgn0030112	TdIY8AD_123	B10	ATGGAGTCGATTGTCCTGCATTCGGACGTGGCTCGCTTGGTCCTGGGCTACCTAGTCAACCAGAATCTAAAAAGGGCCGCACACACTCTGTGTCGCACATCGCCTCACCTGCGCCACGAGTTCCTGGCCCTTAAACAGGGCCTGCAGACGCACAACTTCCTTCACGGGGGTCTGGAGGAGATAATCTGCGAGCATGTCAAGATCACAAGCTTGGTGGCCGGTGCCGTGCAGAAGCTGCCGCTGGATATGCGTATGCAGCTGCAGCAGATGAAGCTGTCCGAACGGGTCAGCGAACTGATAGCCGCCGGCGAGAGGAGTAGCTGTACCAATGAAAGCAGCACCCCAGGCGAGCCCACCATATCACAGTCGCATCGCAAGAGAAGGCGCTTGCGCACCCAT…
11350	DEPLANCKE6_36	ato-PA	FBgn0010433	TdIY8AD_123	C01	ATGTCGTCCAGTGAGATCTATCGCTACTACTACAAGACCTCCGAGGACTTGCAGGGCTTCAAGACAGCCGCCGCCGAGCCGTACTTCAATCCCATGGCAGCCTACAATCCCGGCGTGACCCACTACCAGTTCAATGGCAACACCCTGGCCAGCAGCAGCAACTACTTGTCGGCCAATGGCTTCATCAGCTTCGAGCAGGCCAGTTCCGATGGCTGGATCTCCTCCTCGCCGGCTAGCCACCGATCTGAGAGTCCCGAGTATGTGGATCTCAATACCATGTACAATGGAGGCTGCAACAACATGGCCCAGAACCAACAATACGGAATGATTATGGAGCAGTCTGTTGTTTCCACAGCGCCTGCAATTCCAGTGGCCTCTCCTCCGGCAGTGGAGGTCATG…
11358	DEPLANCKE7_26	Cenp-C-PA	FBgn0051258	TdIY8AD_123	C02	ATGTCGAAGCCCCAGAACAACGACACTCTGGAGCTGGACGACATCCTAAGCCAGCCAGTGAAGGACAAGGAGCGCTTCGCCGCCTTTATGATGCGCAAGCTTGCCGAAAATAAGCCGGCACAGAATGACAATCTCTTTGGAAACTTCAAACTTGACTTTGACCTTGATTTCGAGGTTCCACTGATCAAGAAGTCTCAGGCTAAGCCCAAGTCCAAACTACCAGAAGTACAGCCCCTTGGGGAGTTGGTCAGCAAAAACAGTGCCGCCACCGAGAAAGTCAATGAGCCGCCTGTGGACCAGGCCCCCAATGAGAACGTGCCTCCGCGTCGATCGCCAACATTGTCGCCCAATAACCGACGTTCCATGCGCCGCAGTGGAAATGTACCCGGATCTGATAAA…
11366	DEPLANCKE7_16	ewg-PX	FBgn0005427	TdIY8AD_123	C03	ATGCTGGAAGAGGATATCCAGAGCTTGGGCTCCGACGATGACGACGAGGATCTAATCAGCAGTGATGGCAGTTTATACGAGGGAGATCTGGGTTCCATGCCAGTGAATGATGATGTGGCCCACCAACTAGCGGCCGCAGGACCAGTAGGCGTGGCAGCAGCGGCAGCAATAGCGAGTTCTAAAAAGCGAAAGAGACCCCATTGTTTCGAAACGAATCCCTCGGTTAGAAAAAGGCAACAAAATCGATTGTTGCGCAAGCTGAGAGCTATTATCTATGAGTTTACGGGCAGAGTGGGCAAACAAGCGGTAGTTTTGGTGGCAACACCGGGTAAACCCAACACAAGCTATAAGGTTTTTGGAGCCAAACCCCTGGAAGATGTGTTGCGCAACCTAAAAAAC…
11374	DEPLANCKE7_66	Hsf	FBgn0001222	TdIY8AD_123	C04	ATGTCCAGGTCGCGTTCATCCGCTAAAGCCGTGCAGTTCAAGCACGAATCGGAGGAAGAGGAAGAAGACGAGGAGGAGCAGCTGCCTTCCAGGAGAATGCACTCTTACGGAGACGCCGCGGCCATCGGAAGCGGGGTGCCGGCCTTTTTGGCCAAATTGTGGCGCCTGGTGGACGATGCCGATACCAATCGCTTGATTTGCTGGACCAAGGATGGCCAAAGTTTCGTTATACAAAATCAAGCGCAATTCGCCAAGGAACTATTGCCACTAAACTACAAGCACAACAACATGGCCAGCTTCATAAGGCAATTGAATATGTATGGATTCCACAAGATCACCTCTATTGACAATGGCGGACTACGTTTTGATCGCGACGAGATTGAATTTTCGCACCCATTT…
11382	DEPLANCKE7_44	trem	FBgn0038767	TdIY8AD_123	C05	ATGAAAACTGAGTCCAACGAGAAGTGGGTGGTGTGCCGCGTTTGCCTGAACAATCCCAGCGAGGGCGAGGAGCTGCTCCACGACATATTCAGCGAAACGGCAAGCACGCGACTGGACCAAATGCTGCACATTTGCGCAGGCATTCCAGTCAGCCTAGATGACAACTTCCCGGACAAGATGTGCAGCAAGTGCGTGCGCTGCCTGCGGCTCTGCTACAAGTTCCGTCTGACATGCCAGCGATCCCATCAGCACATTATGGACATGCTGGACCGGGAGGCCAGCAATGCTAACGCCGCCGGCGAAGGGGATTTGCTTAGCATCGCGGAGGACCTTTCGGTGGAGAGCGTACTGAAGTCGTGGGAGGACTACGCCAGTCAGCTGGATGGCGGCATGAAAGTG…
11390	DEPLANCKE7_34	CG31169-PX	FBgn0051169	TdIY8AD_123	C06	ATGTGGAACACTTCAAATGTGTATGATGAAACGACCTCTGAAAATGGCGACAACGAAGAGCAGAAAGCTTCATACATTAAAGAAGATCATATAGAGACCGAGAGGAAAAGTTTGCTACTCATCAAACGGAACAACGTAGCCCTACAGAAAAGACAGCTACCCTACTCAAGGCCAACGCCGCAGAACCGCCAGGAACTTGTCGAGAGCATCGAACAAGACCGTAAAGTGCTGTCGGCGTACTTCAAAAGGTTGAGCTCCCAGCGAGATGAAGTCACTTCACCAAATGCAGCTCCACCGGCGGCTGATTCCCCTGTTCCTCAGAGAAACAGCTACGATCTTTTCTTTGAGAGCGCCTGCATCAGTGTCAAAGGCTTGCCACCCAAACTGGCGGCGGAAGCC…
11398	DEPLANCKE7_72	NK7.1-PA	FBgn0024321	TdIY8AD_123	C07	ATGATGCCCGAAACTGAACGCGACGCACATTTGGAGGCAGCTGAAATGGCCAGTGGCGCCCTGGCGCATAATTACGGTATTGTTAAGGATCAGCAACAACAGCAGCAGCAGCAGCAACAACTGCATCACCTGCAGCAGCAACATCATCATCAACAGCAGCAGCAGCAGCAGCAGCAGCAGCAGTCCAACTCCGATCTGTACAAGATGGCCTGCAATGGCTACAACTATAGCAGTCCGCTGACCATACCGCCCACCTCGATGACCACGCACATGGTCAGTCCCATCGGGAACAGCAAGGAGAAGCTGGTGAATATGTTGCGCGTGCGTGACAACAACAACATGGCCAGCACGATCTCCGACAGTCCACCCACAACGTTTCTGCAAAAGCAACTGGAGGCG…
11406	DEPLANCKE8_75	Plzf	FBgn0032401	TdIY8AD_123	C08	ATGCTGCACTCACAGACAATGCAATCCATACCCACTCTGCACCAGCCGCTACACTCCAAGGTATCGAACTATCTAAACAATCAGCGAAGAACCGGACAATTCTGTGACCTGCTCCTCGAACTGGATTCGGATGATTCCCTCAGCTTAAGCGTCCATTTCTGCGTACTGGCTGCTCAGAGCCAGTTTATAAACTCTAACCAGAAGCAACAGCAGTTCTCCATTCACAATCCGCTGAAGATCACCATCCGTAATTTCAGCTGCACCCAATGCCTGCACACAATTGTGGACTTCTTCTACGAGGATTTGGTGTCCGTGTCCAAGGAGCACGAACTGCATTTTAGGGAGCTAGCGCAAATTTTGGCTGTGACAGAACTACTGAATCTCTACCAGTTGCAGCCC…
11414	DEPLANCKE8_31	Su(z)2-PA	FBgn0008654	TdIY8AD_123	C09	ATGCACCTGCAAAACACGCACAACACAATGGAATCAAACGCCGCTATGGATGCCGCATCCCCAGCTTCTCGGGATGTCCGGCAGTTTCATGATCTGATAACGTGCCGACTTTGTCGCGGTTATATGATCGATCCAACCACTGTGGATTACTGTTATCATACCTATTGCCGGAGTTGCATACTAAAGCACCTGCTGCGAGCGGTATATTGTCCGGAATGTAAAGCCAGCGGAGGCAAGGAAATCAATGAATTGAATCTGAAATCGGATGATACGTTGCGATCGCTAATCTATAAGCTAGTGCCGGGACTCTATCAAAGGGAGTGCAAGGAGCTGGCAGATTTCAAGGAGCAGCACGATTTGGTGGATGAACAAACGACTGATGAACCGGAGTTCTTCACA…
11422	DEPLANCKE8_81	CG8216	FBgn0033358	TdIY8AD_123	C10	ATGAGCATTTTTCCGAGGTGGGCAGCCATGCTGCTGCTCCTGGGCCTGGCCCACCAGCTGGACCCCTCGCTCGCGGCGTCCGCATCCTCGTTCGCATCCGGAAACGCCTGGCAGCGCGCCCTATTTGGCCGGGAATCGCGCAACTTGATGCACCGCAGAGCCCCGTTTTCCGGAGCCGCTGATCTGGGCCTTGACGAATACCTGGGCCCCTATGGCGCCGTCGAGCAGGAGCAGCACCAGCCGCATCCTCCGCCGCAGCAGATGCGCCAACAGACCGAAGTTTACGGAATCGTGGAGCCGCTGATTGAGGACACGCCCTGTGCCGACCGACCCTGCCTCCTCAACGACGATTGCTGTCCTTCCGGAGTTTGCGTCAGCACATACGGCGAAGGCAAATGC…
11351	DEPLANCKE6_72	Lim3	FBgn0002023	TdIY8AD_123	D01	ATGATGCAAACCCTGAAACCACCGCCACCGCTACATCATCACCACCAGCATCAGCACCAGCTCCAGCATCCGCCTCAGCAGCAGCCACATCCGCATCAGCAGCTGCAACATCCGTTGCAGCAGCAACAGCACCTGTCAGCCATGGATAATCACCAGCAACATCAGCCGCATATCCATCAGCAGCAGCAGCAGCAGCAACAATTGCCACCCACGCCGCAGGCATCTCACCTGGTCGGTGGGCAGCAACAGCAGCAGCAACATCCGCACCACAATCACCTGGCTGTCGACCAGGATGACCCAAATCCCGAACTGGTGCTCGCCTTAATTTCCAGGAACCGGGCGCTCGAGGCCACAATCCCGAAATGCGGCGGCTGCCACGAGCTGATCCTTGACCGCTTC…
11359	DEPLANCKE7_38	CG13897-PA	FBgn0035160	TdIY8AD_123	D02	ATGGACATGCACAGGCTGATCTTCGAGGTGCAGCAGCGCCGGGCTCTCTGGGACGCGAGGCATCCGGACCACGCCAACCGACCGGAGACCCAGCGCCTCTGGAACGCCGTCGCGGAGGCCACCGGAATGGATGTTGAGCTTTGCCGAACCAAATGGAAAAATCTGCGTTGTAGTTATCGCCGAAGTAACCGGCGTAGTGGGATCTTGAAGCATCAGCAGTCGCCCTCGCCGGGTCACCAGTGGTCATATGCGGAGGCCATGAGCTTCCTGGACGGCCAAAGGGAGGAATGTGATAACAGCAACAACGGGGAGGAGGAGATGGAGAGTGCACTCAAGATTGAAGCCGAGCATATGCCCATGTTGTCGACCTTTAAGAGCGAGCAAGTCTCAGCTGCGGAT…
11367	DEPLANCKE7_76	Mnf-PA	FBgn0036134	TdIY8AD_123	D03	ATGGCCGCCACTACCACAACAACAACCACAACACTAGCAACAACCACCGGCAATAGCAGCTCCACAAACAACAGCAGCAGCAACAACAACAACAGCATCGCCAGCAGTCACAACAACAACAACAACATTGTTACCGTACACACCGTACTGAACAACCCACCCACCAATACTGCAGGCGGTGGTGTTGCCGACGCCGCCACCGTTGCCATTGCCAAGGACATGTTGCAGCTGCATCATGGCGCAGCAGCAGCAGCAACAGCGGCGCTGAATAACTACAACAATAGCAGCAACAATAACAACAACAGCGCCGATCAGCTGACCGGCAACAGCAACAATTCAGCAAACCACCCACCTGCCACCAGTAGCACCACCAACTCCTCCTCATCCTCCACCACCTCC…
11375	DEPLANCKE7_7	CG17836-PX	FBgn0038661	TdIY8AD_123	D04	ATGTCATCGATGTCCGGCGTCGGTATCGACATCAACCAGGAGCAGGAACTGGACTTCATCAACATATTCCACAACTCGCAGCCAACGGCCATGCTCACCAGCTCAGAGGACCCCTATCTCGCCACCTACTCTCAGGCCACATCCACATCCAGCACCACCAAATTCATCACGGAGGAGCCCCTGCTCGCCGACATGACCAGCTTCGACATCAGCTATACCAGCAGCCAGGAGCTCGGCTTCGGCCTTGTGGAGGACGTCAGCGGCAGTTTTGCCAGCAGTTGCAGTGACGTCGCCGCGGCCATCCCAGCCCCCATCCAACACCCCATCATTACCAACATCAAGCGTTCTGCTCCGGCCCCGGTCGAGTCGCAGCCCACCAAGCGCAGCCGACTGATGCTC…
11383	DEPLANCKE7_56	CG34422-PB	FBgn0030965	TdIY8AD_123	D05	ATGCAGCAAATGGACGATCCGCCTTCGCTGCCCGTGGGCACGGAGGTGAGTGCCAAGTACAAGGGCGCCTTCTGCGAGGCGAAGGTCAGCAAGGTGGTGCGCAATATCAAGGTGAAGGTGGCCTACAAGCAGGGCCTAGGCTCCGGCATTGTCTCCGATGATGCCATCAAAGCGCCAACGGGCCAACTGCGCGTCGGTGCGGTTGTGGAGGTGCGTCATCCAGATCGCAAGGAACTCGTGGAGGCTACCATTACGAAGATCCAGGATTGTTCGCAGTACACGGTGGTCTTCGACGATGGAGACATCACCACGCTCAGGCGAACGGCTCTGTGCCTCAAGAGCGGCAGGCATTTTAACGAGAGCGAGACGCTAGACCAGCTGCCACTCACCCATCCGGAG…
11391	DEPLANCKE7_46	CG11456-PA	FBgn0037031	TdIY8AD_123	D06	ATGGAAAATTCTGCGCGAATCGTATATGTGTGCAGTCTCTGCCTTCGTCAATATGATCTCCAGGAGGATCTTCGAGGACATCTCGTCTACTTTCACGGCTATGAGCCCATCTCAACGCCCAGTGTCAAAAACAAAACTGCGAAGACTTCAACTAAGGAACAAACTGCAGCCGGCAGCAACAGCCAGGATAAGCAAACCGTTGTGGAGCGATCGGAGAACTCGGAACCCCCGGCAAGTGAACTGCAGCCCATGCCTTTCAAGGACTTTCGGCTGGTGCTAAGGGCCAACATGTTAGAGCCGTGCTCCTTTGGAAAGGAATGCCCCTTCAAGTTCCAAGATGCTACCAAAATGGAGCTCCACTGTAGTTGCCATAAGGGTGGCAGTTTTTCCTGCTGCGAA…
11399	DEPLANCKE8_25	Oaz-PB	FBgn0033939	TdIY8AD_123	D07	ATGATGGCCCTAAAGATGTTATATCGTGGTCCCAGTTCGCGTTTGGAGAATTTAATTGAAAAGATCCAGGCCACCAAGGAGATCACCAATAACGATATGTACAGCACCCACACATCGTCCAGTTATTCGCCTAGCATTTCTGACGGCACCATGACGCCCAATTCACACCACTTGATCGGAGCTCCAACCGCCGCCGGTCAGGAGGATCATCCGACTGAGGGCAAGATCAATGGTGGTGCTGATGGCGAGGATTTGCCCAAGCCAAAACGTTTGCCACACTTCCATCATCACCATCATCATCATTACCATCATCAACAGGCGCTGAAAATAGCCAACAAGCTGCGCAAAATCAATAAGGAAGCCAAAATGGGAGCCACCGCAGGTGGGGGAGCCACTGGA…
11407	DEPLANCKE8_4	rn	FBgn0003263	TdIY8AD_123	D08	ATGATTATGCATGGTACCTGGTACAAGGGACCTCAGTTGGCGCACCATCCTCACTCGAATCCGCATAACAGTTCGCACGGCCACAGTGACTACCACCAGTTCCGCTCGTACCCCTCGTTCGTTGTAACGCCCTACCACGATGGCCATGTCCAGGGCCCGGCCACGCCCACTCCATGCACGGCCCCGCCAACGCCCTGCAACGGTCCAGTTCCAGTTTCAGTTCCAGTTTCGATTCCCGTCTGCCACACCGGCGGCCAAGGTTCGCCAGTAATTGTCGAGAGCTCATTTGCAATCGCCGCCGCCGCCGCTGCAGCGGCTGCTGCCGTCGCCGTCGGAGGATCCAGTGCCACGCCCCTGCTGCCCAGTCCGCCCATCAAGATCGAGCAGGTCTTTGGCGAG…
11415	DEPLANCKE8_43	CG31224-PA	FBgn0051224	TdIY8AD_123	D09	ATGGTCGACAACAGTGTCCAATGCCCCGTGTGCACATTGTACCTGCATGCGGGCATGAATCTCTCCGATCACTTGGAGACCCATCCCAAGGAGCAGGTGATCAAGGCGCTGGTGCAGATGACGATCGTTGGGAACGGTGGCAACAGCATGGGCAGCGTTCTCGCTGCCGCCATGTTGACAGGAGGATCTGGAGGAGGTGGATCCAGCGGCGGCGAAGCCAGTGCTGATGAGAAACCGGCCGTCTTATCACCCCCTTCTGGCGGCGATGTCAAACCAGTCGTGGTCAATACCATATCAGCAGCAACAGCGCCTGTGCTGCCACCAGCACCACCACCGCTATCCTCCTCCCTCGTGGCGGCCTGCTCCAACGGAGCCGCCTCTTCGACAACCAGCTCCACA…
11423	DEPLANCKE8_46	CG7099-PA	FBgn0032517	TdIY8AD_123	D10	ATGAGCGCCAGTTCCGGAGGATCCTGGATTAATGCCATCTACGATGAGGTAGCTCTGGAGGGTCTGGAGGGAGTGACATTGCCCTATCTCTGGGATCTTCTGGCCAGGCGACTGGAGTTTTTCCCCTCTCCGCTGCCTGACCGCATCCGGGAACAGACGTGGACCTTGCTGCTACGCACGCCGCCTCACAAGATCGAGTTCTTTGAACTGCCGGCGGAAAGACCACTAATGCCCTACTATGATCGCCTCAACGACATCGACGAGCAGCTGGGATTGCCCGTGGTGCCCGAGCAGTGTCCGTACATGTTGTTCCCGGCCGCCTATGTGCAAGAGGGCGACATTAAGGGTAATTGCAACGACTTCAAGACACGTAAGCTGATCCCTTCCAGCGATCTGCAT…
11352	DEPLANCKE7_1	CR4575	FBgn0029920	TdIY8AD_123	E01	ATGAACTCGGGCATCAGCTCGGGCAGCCATGTTAAGGATACCGCATACTACGAGAGGCGTCGCAAGAACAATGCTGCCGCCAAGAAGTCCCGCGATCGCCGCCGCATCAAGGAGGATGAGATCGCCATCAGGGCCGCCTATCTGGAACGCCAGAACATCGAGCTCTTGTGCCGGATCGACGCCCTCGAGGTCCAGCTGGCCGCCATCACCTCCGCCAAAGTTACCACCGCC
11360	DEPLANCKE7_50	kn-PA	FBgn0001319	TdIY8AD_123	E02	ATGGAGTGGGGCCGGAAGCTGTACCCCAGTGCCGTTTCCGGTCCGCGATCCGCCGGCGGCCTGATGTTCGGCCTGCCGCCCACCGCCGCTGTGGACATGAACCAGCCGCGCGGTCCGATGACCTCGCTGAAGGAGGAGCCGCTGGGCAGCCGGTGGGCCATGCAGCCAGTCGTTGACCAGAGCAATTTGGGCATTGGCCGCGCCCACTTTGAAAAGCAGCCGCCCAGCAATTTGCGCAAGTCGAACTTCTTTCACTTCGTGATCGCCTTATATGATCGGGCTGGACAACCGATCGAAATCGAGCGGACGGCTTTCATTGGATTCATCGAGAAGGACTCGGAATCGGATGCCACCAAGACGAACAATGGCATCCAGTACCGGCTGCAGTTACTCTACGCA…
11368	DEPLANCKE7_88	Eip78C-PA	FBgn0004865	TdIY8AD_123	E03	ATGGATGTATACCAAATAGAGCTGGAGGAACAGGCACAAATCCGCTCCAAACTGCTGGTCGAAACCTGTGTGAAGCACTCGTCTTCGGAGCAGCAGCAGCTCCAAGTTAAGCAGGAGGACCTCATCAAGGATTTCACTCGGGACGAGGAGGAACAGCCAAGCGAAGAGGAGGCGGAGGAAGAGGACAACGAAGAGGACGAGGAAGAAGAAGGCGAAGAAGAAGAGGAGGACGAGGACGAGGAAGCCCTGCTGCCGGTAGTCAATTTTAATGCAAATTCAGACTTTAATTTGCATTTCTTTGACACACCGGAGGACTCGTCCACCCAAGGGGCCTACAGTGAGGCCAATAGCTTGGAATCCGAGCAGGAAGAGGAGAAGCAAACACAGCAGCATCAGCAG…
11376	DEPLANCKE7_19	ab-PB	FBgn0000011	TdIY8AD_123	E04	ATGACCGAATCCACACAGCTGCAGACGGCGGAGAACAACAACGCGGGCGTGGTCAAAATGGAGCCCCCGCCGCCGGCGACCTCCTCCGTTTCCGTATCCGCCGCCGCAGCCGCCCACGCCCTCTCCTCCCTCTCTTCGCTTACAATGGCCGCCACCGGATCCGCCCTCTCGCCGGCCACGCCCCCGCCCTCCCTGAACCTCTCACATCAGCAGCAGCAGCACCAGCAGCACTACGCCCTCAAGTGGAATGACTTCCAGAGCTCGATCCTCAGCTCCTTCCGTCACCTGCGGGACGAGGAGGATTTCGTCGACGTGACGCTGGCCTGCGACGAGCGTTCCTTCACCGCCCACAAGGTCGTCCTGAGCGCCTGCAGCCCCTACTTCCGCCGGCTGCTCAAG…
11384	DEPLANCKE7_80	pb-PA	FBgn0051481	TdIY8AD_123	E05	ATGCAAGAAGTCTGCAGCTCCTTGGACACGACCTCAATGGGCACCCAAATCAAATCGGAATCTCCACTCAACCCGCTGCAGGTGCAAACTGGACAGACGTCCCTGCCAGTGGGTGGTTGCGGTGGTGCGGGCGTCGTGGGTGGTGTGGGTGGCGTGGGAGTGAGTGTTGGTCAGCCTGGTATCGGACAGCAGGGGGTGCCACCTGTGCCGTCGGTGCTCATGGTCAACAAGATGACCCCGAACTGTGATAAACGGAGCGCGGACACGGCCTATTGGATGACAGCATCCGAGGGCGGGTTCATCAATTCGCAGCCGTCGATGGCTGAATTCCTCAACCACTTGAGTCCGGAGAGTCCCAAAATCGGAACACCTGTTGGATCCGGCGCCATTGGCGGAGTA…
11392	DEPLANCKE7_58	ey	FBgn0005558	TdIY8AD_123	E06	ATGTTTACATTGCAACCAACTCCAACTGCTATAGGCACCGTGGTTCCCCCATGGTCAGCGGGAACATTGATAGAGCGCCTGCCGTCTTTAGAAGACATGGCTCACAAGGGTCACAGTGGAGTAAATCAGCTGGGTGGCGTTTTTGTTGGAGGAAGGCCTTTGCCAGATTCAACACGGCAAAAAATTGTCGAACTGGCACATTCTGGAGCTCGGCCATGTGATATTTCTCGAATTCTGCAAGTATCAAATGGATGTGTGAGCAAAATTCTCGGGAGGTATTATGAAACAGGAAGCATACGACCACGTGCTATCGGAGGATCCAAGCCACGTGTGGCCACAGCCGAAGTCGTTAGCAAAATTTCGCAGTACAAACGCGAGTGTCCTAGCATATTTGCTTGG…
11400	DEPLANCKE8_14	Hr38-PB	FBgn0014859	TdIY8AD_123	E07	ATGATGCGCGATCGGCTTGCCTCGCTGATTGTGGTGAAGCAAGAGGGCGGCAGCAACACGAGCATTAGCCACCACCAGGCAACGGCCATTAAGTGCGAGGCCTCACTGTACACCGAGAGCAGTTTGTTCCAGGAGATCAACAACAACTCCTGCTACAGACAGAACCTCAATGCCCCGACACACCAGCAGTCACACACATCACACCTGCAACACGCACAGCAGCACCAAACACACCAGCAACATCCCCTCTTGCCGCCGCCTCTGCCGACTCTGCCTTTGATTTACCCCTGCCGCAACCTCTTTCCCGACGGTTGCGATATCAATCACCTGGCCTGCTGCAGTTCCTCCAACTCCAACTCCAACTGCAACTCAGACTCGAACTCCACCTCCAGCTCACCC…
11408	DEPLANCKE8_16	onecut-PA	FBgn0028996	TdIY8AD_123	E08	ATGGATTCCTTAAATGATATAATTGACCACCAAACATTTAGCCAGGAGTTAGTTGAAGATGCATCGGAGTTCATCACTGTGGGTCATCATTCGGAGCGCCCTTCGCAGTCCAGTCAGCAGCCTAATTCTGGACAGGATCTGACAATGTCTATGCAAGACATAATTTCCTGTCCGGTGAAACACCGGACCTGCTCTGCATCTGGGTCGGGATCGGCATCGGGATCCGATTCCGTTGTCATGGTTATAGACGCACTGGGACAAGGTAACAGGCAGTCAGCATATCAAATTGTGCCTCAGCAGTTGCAGCAAAGAAACATGCCATTGCCTTTCGGGCTACTTGAACGAGATAGGCAGCATATGCAGCATGGGCGTGAGGTCAATACCAGTCCAGTGGACTTT…
11416	DEPLANCKE8_55	CG9932-PA	FBgn0032469	TdIY8AD_123	E09	ATGGACCTGCCTTCAATGGTGCAGCGTTCAGGAGACACGCTCATCGTGCGCAGCGTGGTCAGCGGCAATCAGCTGTACACGGAGCAGGGTGGCCACCAGCCCACCAGCGGGAACACGGGACACATGACGAGCAACTCGACCAGCAATACGCCAGTGGCACAGGCGGGCTCATCCCTTTTGGAGCGACATGTGGAGCGTTTCCGGCTGCAGCAGTTGTTGCAACAACAGCGTCAAGCAGCAGCTGTAGTTGCCGTTGTGAACAGCGTGCAGCAGCAGCAGCAACAGCAACCACAGCAGGTCGGCATGGATGCCAAGGAGGAGGGTCTGCCGCAATGCAAGATCAAGCGGAACTATAGCTGCAACCACTGTGCGTACTTTACACAGAATCCGCGCTATCAC…
11424	DEPLANCKE8_23	CG1647-PA	FBgn0039602	TdIY8AD_123	E10	ATGGATCGGTTTGCTTTTAAGATCGACGCTGCCCTCAAGGCGAATCTGTGCACGATCTGTCGTCTGTGCGGCATCGATAATCCAGGAAAAGTGCCAATACTTTTGCCAAATGAAGAAGACACCATCGACCTGGACGAGCCTAGGATGTCCCAGAAGATCTACGAGCTGGTGGGCTTCACTGTGTCCGTGGACGACAAAATGCCGCAGACAATTTGCAGCCAGTGCGTGGATAAAATCAATGATTTTTATGAGTTTCGGGAAATGTGCTATGCGACGAATAAACAGACTCGAAATCTATTGGGATTGAAGCAAATAGAGCCCGCAAGATTAATTGATCTTAAGCGCATCGTTAAGGAGGAACGGCCAATATCTGGTGCAGTTGGAAAACGGGGAAGGAAG…
11353	DEPLANCKE7_13	CG17612	FBgn0031597	TdIY8AD_123	F01	ATGGAGAACGTGTGTCAGTGCTGCAAGGTACGACCGGGCTTGTCGGTCAAACGCGGTGGCTCGCTTCCGAAAACCCTTTGCCTGCAGTGCCTGCATATGGACACATTTGGCACCAAGCATAAGGGACCAAGGCCCGAAACCCAAATTAACGACAAGGTTCACTTAGAAATGTCCATAAACGGCGAAGACGGCCTGCCGGAGCATCCTTTATATCCAGAAGTGCAACTGGTAGTTAAGGAGGAGGACGCTCTAATTAAGAAGAAGGTTATCGAGGAAAACCACATACATAATGAGGAGATCATAGGAGCGAGCAACATAGTAGACGTAGAGGTTCATGAGAATCATCGCGCAAATAACGACGTGATCCTCATACAGGATTCCTTCGCTGAGGAGGTAATT…
11361	DEPLANCKE7_62	Sox14-PA	FBgn0005612	TdIY8AD_123	F02	ATGATAGCTAAGCCCAACCAGGCCACCACCGAACCACCATTAAGCTTGCGCCCCGGAACAGTGCCAACGGTTCCAGCAACCACCCCAGCCAGACCAGCGACCATCACCATCCAGCGAAGGCATCCAGCCCCGAAAGCGGATTCCACACCCCACACTTTGCCACCGTTCTCGCCTTCGCCTTCGCCAGCGTCGTCGCCTTCGCCAGCGCCAGCGCAAACGCCTGGAGCACAAAAAACACAAAGCCAGGCAGCTATTACTCATCCAGCGGCTGTGGCTTCGCCTTCCGCGCCTGTTGCTGCAGCTGCACCGAAGACCCCCAAGACCCCGGAACCCCGGAGTACCCACACCCACACTCACACTCACAGCCAGCACTTCAGCCCCCCTCCACGCGAATCCGAA…
11369	DEPLANCKE7_5	dmrt11E-PX	FBgn0030477	TdIY8AD_123	F03	ATGAGCAAGGACGCCAGTGTTAGGATTTGCCAGCGGGAGCGACGTCTCCTGCGGACGCCGAAGTGCGCCAGGTGTCGCAATCACGGCGTCATCTCCTGTGTCAAGGGTCACAAGCGTCTGTGCCGTTGGCGCGAATGCTGCTGTCCCAATTGCCAACTGGTCGTCGATCGCCAGCGGGTGATGGCCGCCCAGGTGGCCCTGCGACGTCAGCAAACCATGGAGGCTCTGGAGGCCACCGCATCATCTACAAAATCCACGGGCGTAACAACGGCCAGTGCCAACAACTCCAGCAGCAGCGAGGGCGAGGACTCCCTCAGCTCCACTTCACCACCGCCGGCACATTCACATCCACATTCGCATTCGCATCCCACATCTTGCGTTAGCAACTCATCTTCATCC…
11377	DEPLANCKE7_31	Crg-1-PB	FBgn0021738	TdIY8AD_123	F04	ATGTGGCTGAAATCCAAAACCAACCACCGCAAAACAAGCAGGCCAAAGAAACCACCGTTCACCTACACGGAGCTCATCGAATACGCCCTCGAGGATAAGGGTGAGCTGACTGTGTCGGGCATATACCAATGGATATCGCATCTACTTCCTCCCGCTCCTACCATCGACCAGACTACGTTAACGGTTCTCTGTCGCGCATCAAAAGAACAGAAAAGACGCCTGCATGGCGCGCCAAGCAGAAACACGCAATTACTAGAAATGTCGTTACATTTAAATGATCTGCGACATATAAATGTAGATATGTATATAAAAGCTGCAAAAAAAAAACATGAACTACCAAGC
11385	DEPLANCKE7_92	dys-PB	FBgn0039411	TdIY8AD_123	F05	ATGTATGCGGATAATAAACGTGGCCTAGACAAGGTGACGGCAGCAACCCCGCCCACCCACGCCCTCCAGCAGCAGCAGCAGCAGCAACATCCCCACCAGCAGCAGCAGCATCTGCAGCATGTCCTGCAACTGCAGCAGCAACAGCAGCAACACCTTCAGCAGCAGCAACATCACTTGCAGCACCAGATGCATACGCATCATAACTTCCAGCAGCATGAAACGTCGCCAACAGTGTCGCAGCAGCAGCACATGCAACAGCAGCAGCCGCAGACGACACAACAGCAACATGCAACACAGCAACAGCAGCAGCAACAGCAACAGACAGCCGGCATGTTTACAAGATTCGATGCAAACAAATCGACGAAGGGCGCCTCGAAGATGCGACGCGATCTCATAAAT…
11393	DEPLANCKE7_11	CG31642-PA	FBgn0051642	TdIY8AD_123	F06	ATGGCCCACCAGATGCGCAATCCGCCGGAGCGCCACTTTGGCCACCGCTGCGAGAACTGCAAGATATCCGATTTCCAGGGCCGCCGCTACACCTGCAGGTTCTGCGCGGAATACACTTTGTGCGGCAAGTGCTTCGATGCCAACCATCTGCCGGCATCGCCTCAGCATCGCTACTACCATCCGATGAGTGTGTACTATGCCTATGCCGAGTACCAGCTGTACTTCGGCGGCGAGCCATTCTGCGGTGATCACAAAGTGGCCCAGAGCTACAAATGTGCCCTGTGCGATGTTCGCGGCCTTTCTACCGCCCATTTGTTCATGCACCTGCTGCAGGAGCATCGCGACCACCGTGACCACGATGCCTACTTGTCGTTGGTCAATACTCTCTATATAGCGGAC…
11401	DEPLANCKE8_26	Su(var)3-7-PA	FBgn0003598	TdIY8AD_123	F07	ATGGATCGGGATTCGAGCATGCAGGCGAAAAACCTAGATGCTCAATGCAACCCAGACCTCAAAATGGCGTCTGCAAATTCAGAAACTTTAGCGTCGGCAACGCACGAGCTGAAAATTATGGACGTAGAGGGTGGTGCTCTGGTGGATCCGGATCACATCGAGGAAGTGGAGACCTCCATGGTCATCGTGGTGGATGATGACGATGGGGATGTGGCCATGGTGGTGGAGGAGGACAAGCACCCGATGCGGGATGACCCGTGTATTGAGGACATCATGGATGACGAACATGCTCCATTGGTGGCCGAGCTACAGTCCGCTCTAAATAACCCAGACGACAAACAGGCCAGCGAGGATCCCCTCCTGGAAGACCAGGAACGTGAACCCGATGCCATGTCCACT…
11409	DEPLANCKE8_40	ph-p-PA	FBgn0004861	TdIY8AD_123	F08	ATGGATCGTCGTGCATTGAAGTTTATGCAAAAAAGAGCGGACACAGAAAGCGATACGACCACACCCGTGAGCACCACAGCATCCCAGGGGATTTCAGCATCAGCGATTCTAGCAGGAGGCACTCTTCCCTTGAAGGACAACTCGAACATCCGCGAGAAGCCCCTCCACCATAACTACAACCACAATAACAACAACAGCTCCCAGCACTCACACTCGCACCAGCAGCAGCAACAACAGCAGGTGGGTGGCAAGCAGCTCGAGCGGCCACTAAAGTGCCTGGAAACGCTCGCCCAGAAGGCGGGAATCACCTTCGACGAGAAATACGATGTGGCCAGCCCCCCGCATCCCGGCATTGCCCAGCAGCAGGCGACTTCAGGAACAGGCCCAGCAACGGGATCA…
11417	DEPLANCKE8_44	pros-PA	FBgn0004595	TdIY8AD_123	F09	ATGATGTCATCAGAGGAGTACGAGGCGGACTGTTTTGGTTTGTACAGCGATGAGAACAACGTGCTGCTGAAGGCAAACGAGCCGGAGACAACGGCCGCCACCAAGCAACAACATCAGCCACAGTTTCAGCAGCAACAGCAACAGCAACAGCAACAGCAACAGCACCATCATCAACACCAGCAACCACCGCCGAGCAGCAACGGTCACACGTCACCAATACCCTCACAAGTCAACGGCGACGGCAGCGCGGCGAATTGCGGCGAGAGCGGCAAGACTAATACCAATACAGGCAGCCACAGTCACAGCAACAGCGGCAACACCAACACAGACGCAGACAAGGAGCAAGAGCGAGAGAAGGCAAAGGAGAAAGCGAACGAAGAGGAGTCCGAGGATTCCGAC…
11425	DEPLANCKE8_12	tio-PA	FBgn0028979	TdIY8AD_123	F10	ATGATGCTGCACGAGGCCGTCATGCTGGAAATCTATCGCCAGGCGCTGAGTGCAAGTGAGTTAACTAGTCCGCGATGTCAGTCTCGCGATTCCAACACCTCAGCTGGAGCGGGTGCTGGAATGGCCGATGTCCGATGTCCATCGAATGAGTCGCATTGTTCGGCGAACGACCGTCTGACCCCAGCTGCAACGCCCACTCTCACGCCTACTGAAGCAACCATCTCCCCAAACTCGGTGGGACTTCCCCTGACGGCGACCCTTCCTCCTGCAGCTGCAGTTGCTCTGCTACCGCCCCAATCCGCCGCCATGGCCGCTTACCTAGCCGCTGCCCAACAAAATCACCTTCTGCTAACAAATCCATTGGCGGCAGCAGCTTCACTGGTCCAACATGCAACGCAG…
11354	DEPLANCKE7_25	CG32767	FBgn0052767	TdIY8AD_123	G01	ATGGCCAGCAGCGCGACGAACGTCGACGGCGGCAGCGGGACGTCGACGGCGCTGCCATCGCTCTTCCCCGCCGTTGGCGCCGCTGCCGGTGTCAAAGATATGGACGGATTAATGGCCATTAACGATAGCGCCCTATCGCAACAGATCGAATTTATACTGCAGGATGCTCCCATGGAGCAGGACGACGATCCTCACCAGCATACGCATGTGCATCACCATCATCACTCGCAGCATCATCCTCACTCGCATTCGCATCAGCAGCAACAGCAGCAGCATCTTCAGCAGCAACAGCAGCAGCAGCAACACCATCATCCGCATCATCATCTGAAGCTGGACAACAGCAGCAACAACCACCCACCGACCGCAGCAGCAGCCGCAGCTGCCGTAGCAGTAGCAGCA…
11362	DEPLANCKE7_27	CG11902-PX	FBgn0028647	TdIY8AD_123	G02	ATGCTTCCGTCGGACGTGTGCCGCACCTGTGCGGTGCAGAACAGCCAATTGCTGCCCTTGTCCACTTGCCTGGACAAAGACTCCTCCAAAAGCTACTATGCGGTGCTCCAGGAATTGACGCAAATCGATCTGGAAAACACCGATGACAACCTGCCGCAACATATATGCAGCGAGTGCTGGAGACGAATGGAAAGTGCCTATACCTTTGTGCAACAGGCCAGAAAAGTCCATGGAGAGCTGCTGGCTCAGTTGAGGGAATGTCTAGACGAATTGCCCATCGATATTCCTGCGGAACAGAACATAAAAACGGAAGTAGACCTCGATGATGGCGGTAACAAGTCCGAAGTGGAAGTGGACGACACCGAAGCGACGGCTTTGGAACTTAAGTGGCAGCCGGCG…
11370	DEPLANCKE7_17	CG9650-PX	FBgn0029939	TdIY8AD_123	G03	ATGCCGTGGCCACACAGGACATCCTCACGTGCGGCGCCTGCCAGAAGGCGTTCGCCCTCTCGGACATTGTTAAGTTCATCCAGCACAAGGTGCTGCAGTGCAACAAGGAGAACTATGGCCAGTGCGCCACCCAGAATCCGCAGATGGATCGCGACGCGGAGGAAGGTCGCCCGCTCAGCCTTGTCAACCGCCGCCGCTGCCGCCGCTCAGGCGCAGTTCAATGCCAATGGTCAGGTGGTGGGTGGCGTGGTCTCCGGTTCGGGTGAGCCACGTCCTCCATCGTCGAGCAGCAGTGGCAGCCAGAGGGGATCGGTGCCCCCGGCTGCCCTGCCACCACCATCTCTGAGCTCCCAGCAGCAGCAGCAACAGCAGCAGGCGGTGCAGCAGCAGCAACAACAA…
11378	DEPLANCKE7_55	A3-3-PA	FBgn0028550	TdIY8AD_123	G04	ATGTTCAATTCCAACATACCGGCCTCCTCGCTGCTGAGCATCGACAGCGGCGGCCTCCTGATGGGCGGCCATACGCCCAAGACGCCAGAGATCCTCAACTCGCTAATTGCCATGACCAATCCGCTGGAGAACTTTAGCTACAGTTCAGCAGCGGCGGCGGCGGCGGCAGTTTCCGTCGCATCCTCATCTGCATCCTGCAGTGCCGCCTCCACGCCGGTGGTCACCGTGCGCCACTTCAACGGCCATCCCAATGGTCAGTCGCACTCGCAGGACAGCAGTCATTCCAGTTGCTCCGGATCACCGCTCGACTCCCCAGCGGGCACGGCTACCACACCCAGCGTGCAACAGACCTGTTCGCGCCTGATCAAGGAGGGCCTGAAGCTGTCCATCCAGAGCAAG…
11386	DEPLANCKE7_69	cwo-PA	FBgn0037813	TdIY8AD_123	G05	ATGGAGCCCTATTGGAACGAGACGAACGGACATGCCGCCCATCCGGTCAAGTATGAGAGCGAAGCAGCTGTCTCCAGTTTTCCTTATTGCACAGAATCTAGTTTAAATTTTTCAACATCAGCCACGGCATACAGCGAGGACGATGCTGAATATGCCACCGGAAGACGTAATAAGACATCGAGGCAAGATCCACTTTCCCATCGAATCATTGAGAAACGGAGACGAGATCGCATGAACTCCTGCCTGGCGGACCTGTCCCGCCTCATCCCGCCGCAGTACCAGCGCAAGGGGCGAGGCCGTATCGAGAAGACGGAGATCATCGAGATGGCCATCAGGCACCTGAAGCACCTGCAGAGCGAGTGCCAGCAGAAGGAGAGCGACTACCGGAGTGGCTACATG…
11394	DEPLANCKE7_47	scro-PC	FBgn0028993	TdIY8AD_123	G06	ATGTCATCGCACGGCCTTGCTTACACAACAAGAATTGAAAGAAAGTCTTATAGAGAACTACAAATCAATAGAGATCAATACTTTGTAACTGCGCCAAATGAAGAAGATTTGGTTATGAGTTTATCTCCAAAGGACACACTTATACATACTGCCATTTCCCAGCACCATCAAGTGGATACTTCTACTAAATTAAATACAAACGAAACATCGACACAAAATACCGTATCTACAGCAGCCGCGGCAGCGGTTGCACATCACCACCACAACCTTTCTAGTATTCACCACCTCCAAAACCTGCATAGTCAGCATCAAAGTACTTTATTTAATAGTAATCACTCAACACCCTTTAGCGTGACCGATATCTTAAGTCCAATTGAAGAATCGTATCGCAAACTGGAA…
11402	DEPLANCKE8_62	dom-PE	FBgn0020306	TdIY8AD_123	G07	ATGAATGAAGGTAATTCAGCAGGAGGGGGGCATGAAGGGCTCAGCCCGGCCCCTCCTGCTGTGCCAGACCGCGTAACTCCACATTCAACGGAAATTTCAGTTGCCCCCGCCAATTCTACAAGCACAACAGTACGAGCAGCAGGATCAGTAGGAGCAGCCTTGCCGGCCACCCGCCATCACCAACATATAGCGACCCAAGTGAAGGGAATCGCCAGCAGCAGCAGCAAACAACAGAAGCAACTGGCCAGTGCGCAGCTGCCTGTGCCGCTGTCGCCCTTGCCGCAACAACAACAGCAAACGGCAGAGGCAACGGCAGCAGCAGCAGCACCCGCCCACTCCAACGTATCCGTTTCCTCCAGCACAATAGAAGCCTCTGTTTTGCCGCCGCAGGCCAAGCGT…
11410	DEPLANCKE8_76	CG4820	FBgn0037876	TdIY8AD_123	G08	ATGAAGGAGTTCTGCCGCACCTGCGGCAAGACCGTCGTGGCCGATGAATGCCTTCAGATCTTCACGCCTGCGGGCCGAAAGTTGCTGCAGTGCGTCCGTTCCATCACAAATTGCTGGCTGCAGAATGTCCAGGATTTGCCCAATCACATATGTACGGACTGCCAGGTGCTGCTCAGCCAGGTGCAAAAGTTCCGGCGGCGTTGTGCCAAGATCGAGAAGTACTTCGCCAGGCGGCGGAGGAGAATGAATCTCGGCGAGGCTCCAGCGGCCATGGAGCAACTTCGCGTCCAGCAGGCAGCTGCTCCGGATCCGCTGGGCATTGACGAGCTGATGTCGGCCAGTGACATCAAAATAGAACCCATCCAGTTGCAAATGGAAGAGGACCCACAAGCGCCGTAT…
11418	DEPLANCKE8_80	dl-PA	FBgn0000462	TdIY8AD_123	G09	ATGTTTCCGAACCAGAACAATGGAGCCGCTCCTGGGCAGGGTCCAGCAGTTGATGGCCAACAGAGCCTCAACTACAACGGCCTGCCCGCCCAGCAGCAGCAGCAATTGGCACAGTCCACGAAAAATGTGCGAAAGAAGCCCTACGTAAAGATCACCGAACAACCGGCAGGAAAGGCGCTAAGGTTTCGCTACGAGTGCGAGGGACGCTCGGCGGGATCCATTCCGGGCGTGAACTCTACGCCGGAGAACAAGACCTATCCGACAATCGAAATTGTGGGCTACAAGGGACGCGCCGTAGTTGTTGTCTCCTGCGTCACAAAGGATACGCCATATCGTCCTCATCCCCACAATTTAGTTGGCAAGGAGGGCTGCAAGAAGGGCGTCTGTACACTGGAGATC…
11426	DEPLANCKE8_24	Snoo-PB	FBgn0031967	TdIY8AD_123	G10	ATGACCGAATACGTGACGCCAATGATTAGCACCGTCTTGAAGAAATACCAGACGAGTGCCACCAAATCGCTCCAGGGACCAGGACACGCCCTCACCACCGCCGGTGTCCTCGACATAGTCACCAATGGCAGGAGCGAGAGTCCTGGCCTCAATGGCAAGTGCCAAGCATCTCCGCCAGTTGTGGCGCTGATCAAAAAGGAAATACTCAGTTCGCCGGAGCCGCAGGATCTGCATCATCACGAATGCTCGACGAGGGGCACGCCGCCACAGATATATTCGCCTGCCACGCCACCCCGTGAACTATCGCAGCCGATTTTATCGGTGGCAGATGCGGGATGTGGGGAGTTGTACGAGACGAAACTGGAGGGCAAGACCATTGGATGCTTCTCCGTGGGCGGC…
11355	DEPLANCKE7_61	Dif	FBgn0011274	TdIY8AD_123	H01	ATGTTTGAGGAGGCTTTCGGCGATATACAGGAAATTATCAATGCCAGCATGGAGTTGAATGGTGGCGCCACCGGCGGAGGCAGTGTGGCAGGAGCTGTTGGCGGAGGCGGTGCTGCACATCACATATTATCGCAGTCGACTTCCCTGCCGGTAATGCCGTCGCACATTCCGCTCCACCTGCAGAATCAGAATATGAATCAGAATCTGCCCGAGCCAAGTGCAAGAAGTGGTCCCCACCTGCGTATCGTGGAGGAGCCGACAAGCAATATAATCCGCTTTCGCTACAAATGCGAGGGTCGCACCGCCGGTTCGATTCCGGGCATGAACTCCAGCTCGGAAACGGGCAAGACCTTTCCCACCATCGAAGTGTGCAACTACGATGGACCCGTCATCATCGTG…
11363	DEPLANCKE7_75	CG13617	FBgn0039201	TdIY8AD_123	H02	ATGGGATTCAAGGGCAAATATCCGCAGATGGTCCGTGAAACGGGCTTTAAACTGAGACAGTATCGCGATGGTCCACTGGATTGGAGACTTATGGGATCCTATGAAACAGAGCGGATTCTCAGGGAGCAAAACTTCGAGCTGGTGGACAAGGCGTTGACCCACCTTTCTGAGGCTCCACTGGGCACAGTGCTGGAAACTCACATTCTGGACAGTGGCATTGCCAAGTACTTTGTGATGTCTCAGTATGCCATACAGTATTTGATGTGCTGTCGCACTTACCTGGACGAATGTGTCACAGATCTAAAGGAAGCGCATACGACGGCCCAGGAGGAGATAGCTACGCTGCGAAAGTCCCTGAGTGAGTCAAACAACGAAGTGGTGCAGCTGCACAAGAGAATC…
11371	DEPLANCKE7_29	peb-PA	FBgn0003053	TdIY8AD_123	H03	ATGCTCGCCGCACAGCAACAGCACAACAACAGCACAGTGGAATCGGAAATGGAGCGCCAGCGACGGGACTCCACCACATCGGAGTCCTCGCTGGAGCATCTGGATCTGGGACGTACGCCCAAAAAACTGGGCGGTAACAGTGGCTCTACACAGACCACATCCACGCCACATGAGCTGGCTACGGTGACATCTTCGCGCAAGCGCAAAATTCGCCATTTGCAATTGAATCACCATCAGCAGCAGCAGCATCACCAGCAGTCGGATCTGCTGAGTGATGAAGACGTGGCGGAGGCGGAGGCGGAGGAGGATGAGGACGAGGAGGATGGCGACCAGGTGGCCGCCTTGGGCTCAAGGAATCTGGGACGGCACAAGCAGCGTCGCAGTGGTGGCGCCACCACA…
11379	DEPLANCKE7_8	CG15216-PX	FBgn0032978	TdIY8AD_123	H04	ATGTCTCGGCAGCAGCTGGAGGTGCAATCAGCCGCCGAACTGCAGCGGCTTCGTCGCCGGAGTGAAGGCGACGCACCCACGCAGGAGAAGCATTATTCCAAGGAGCAATCCCATAAGTCCAACTCGCATTCAGTTGAAGCTGTAGACAGTGCCCAGCCAAATAACCCCAAAGAGAGCCGGCGGGCATCGTTGGGTGACCCCGCCCTCGCAGCTACACGGTCGGACATAGGAAGCGGACAGCTGCAACTCATCGAGGGACCGACGACGGGCTTTGGATCGGGACAACATGTTCGCTGCCGCAACACCAAGTGCGACCAGAGTACCTCTCCCAGCGATGCAAAGAAACTCTACAAGTCGTGCCACAATTGTTCCCATTTATACTGCTCGCGTGAGTGTCGG…
11387	DEPLANCKE7_93	Mtp-PA	FBgn0032904	TdIY8AD_123	H05	ATGGAGAACAAAAATAAGAAGTGCCTGCGAACCCTGCTACTGCTGGCCCTCTTTTTGGGACTTTTGGAGGATGGAAAAACGGCCCTAATAGCTCCGAACAGTCAGCAAATTTTCAAGCTACAGAATCAAGTGATACTCCAGGAACTGGGACGAGATTCAAGCTCCGCGGAGACGAGCTATACATTTGAGACAGATCTCAAGATCAACTCAGTTTGGAGTGGAGATGAGGACCAGTTACTGGAGGTTTTTATCAGCGGAAGCAAGGTCGACGCCTCTGGAAAAGCCCGCTCAATTACCCGGATACCCGATAGACCTTTTTATATTAGTCTGGTTAGGGGACAGCCTGACAAGGTCATCGCCCATACATCCAAAGATCAATCCCTGTTGAACTTGGAGCGC…
11395	DEPLANCKE7_71	ara	FBgn0015904	TdIY8AD_123	H06	ATGGCTGCCTACACACAATTCGGATACGGAGGCTTTCCGTCGGCCTCGCAGCTCCTGCCACCGAGTGTCCAGACGACGGAGGACGCTTCCGCGAACGTGAATGTGAATGTGAACGAGGCGCTGGTGATGACAAACGCCCCGGCGATGAGCCCCACGGGAGGTCAGGATTGTCAGGGTAGCCAGCCGTCGGGCGGCGCTGGCGGAGATGCCTCCTCGGGGGCGCTGAGTCCCAATGCGCTTTCGCAGAACTCGAATGCGGCGACGGTGGTTGGAGCAGGTGGTGGATCCTCGGCGGGCGGAGGAGGGCCAGCGGATCTGGCCACCGGTGGCTCCCTGGACGGCAACGGCGTGGGCACGACGCCCACTGCTGGTGGTGCTGGTGGTGGTGGATCATGCTGT…
11403	DEPLANCKE8_3	trh-PB	FBgn0003749	TdIY8AD_123	H07	ATGTTGCCGTACCAGGCAGCCGTGGCCATGGACTACGCCGGATACCAGAGACAGCCCACGCCCGGACATCCCGGAAGCCACATGGCCACCATGGGATCTCTGGGCATGCCCGCGGTGCCCTTCACCCACAGCTGGATGGTGCCCACGCAGGACCTTTGCGCCATGCCACCCTACAACAAAATGACCGGACACCAGCAGCCGCCAGGTGCCGGAATGCACGCCCAGCAACAGCCCCTCGAGCCCGGCATCCTGGAGCTGCGCAAGGAGAAGTCGAGGGACGCGGCGAGATCGCGGCGCGGAAAGGAGAACTACGAGTTCTACGAGCTAGCCAAGATGCTCCCTCTGCCGGCAGCCATCACCAGCCAGCTGGACAAGGCCTCGATCATAAGACTGACCATC…
11419	DEPLANCKE8_9	yemalpha-PA	FBgn0005596	TdIY8AD_123	H09	ATGTCAAAGGGGGGCGAGCACAAGCGCGTCACCCTCACCTCGATCATCCAGGGCGATGCGGGCTTCTCGCGCTTCGGCAGCAACATCCTGGAGCCTGATGCTGCGTCCGCTGCACCCGACAACAGCTCCAAACCCACGACAAAGACTGCCAAGTGCATCCGCATCAAACTCGATCTGTTCGAGACCGATTCGAACAAGTATCCCGAGTTTAACTACTCCCGGCTTTTGTATTTGGAAAAGAAAAAGACCAAAAAGCTGAAGCAGGTGAGCACTACCAATGGCTCCGCAAGCACTGATCCCTTTGCCGACAACGATGACGATGTGGCACGGATCGTCAAGGAGCTGGAGGCCAAGTATGGCAACTCCTATGCCACAGGCAGGGGGAAGAGCAAAAAGGAC…
11427	DEPLANCKE8_60	trr	FBgn0023518	TdIY8AD_123	H10	ATGAATATACCGAAGGTGACAACATCGCTTGGTGCCGCCGAAAAGGCGAAACCCGAAAGAGTAGCATCCGTGGCCGCCGCTGCCTTCAATGCGGTCAGCCTGCAGAAGCGCAGCGGCGACGACACCGCCACTCCGGCGGAGGATCCCACGCGCAAGAAGGCCAAGACGGAGCTGCTTCTCGGAACTGGAACGGCAGCGCCCAGTTTGCCCGCCAAAGCGTCGAGCACCGCGCCGCAGCAGCTCCTCTACCAGCGGAGTGGACAGCAGGCTAAGGCGCAGGTAAAAGCTGCGTCGGAGCCGCAGGATGTCGAGACGGCGGACGGCGTCTGGGACGCCCGCGATCAGCAGATCATAGTGTGCAACTTCGGCTCCGGCACTGAGATGGGTGCCATCAAGGCG…
11428	GEO15325	CG17209-RC	NULL	TdIY8AD_124	A01	ATGCCGAAGGAGCAGTTTCGCGCATCTGCGCTGAACAAAAAGATTTCACATGTGCAATTCGGAATCAGCGGCGCCGATGAAATCCAACAGGAGGCTCTGGTGCGGATTATCTCGAAGAATCTGTACCAGGCCCAGCGGCAGCCGGTGCCTTACGGCGTCCTGGATCGCCGGATGGGCATCAGTACCAAGGATGCCATGTGCGAGACCTGCGGACAGGGCTTGAACGAGTGCATCGGCCACTTTGGCTACTTGGATCTGGCGCTGCCGGTCTTTCACATCGGCCACTTTCGTTCCACCATCAACATACTGCAAATGATCTGCAAGGTCTGTGCCCATGTGATGCTCAAGCCAGAGGACCGGCAGTTGTACGAAAAGAAGCTGCACAACCCGAACTTCTCG…
11435	GEO15316	CG6364-RA	NULL	TdIY8AD_124	A02	ATGCAAGATTTGAGGAACGCCGACACGCTGCGACTGCCAAATGGCGACGGAGCAGCAGCCAACGACGAGGTCAAGTCGCCGTTTCTAATCGGCGTCGCCGGCGGAACGGCCAGCGGCAAGTCCACCGTGTGCAAAAAGATCATGGAGCAACTTGGGCAGGCGGAAATGGATCACACGCAGCGCCAGGTGGTGTCCATCAGTCAGGACAGCTTCTACCGCGAACTGACGCCCGCCGAGAAGGCCAAGGCCCAGAAGGGCCTCTTCAACTTCGATCATCCGGATGCCTTCAACGAGGAGCTCATGTACAGCACGCTTCAGAACATCTTAAAGGGCCACAAAGTGGAGATACCCAGCTATGACTACCGCACCAACTCTCTCGACTTTGAAAACGTTCTGGTT…
11441	GEO15306	CG4957-RA	NULL	TdIY8AD_124	A03	ATGGCAGGCCATTCCAAATGGGCCAATATCAAGCACACCAAAGCACTGAAAGATGGGGCCCGAGCGGCGCTATTTGCAAAAATTTCGAGGCAAATTCGAATGGCCATTCAGGAAGGAAACTCCGCGGATCCGGCAATTAACTCACTTTTGCGAACGGAAATAGAAAGAGCCCTCAAGCAAAACATGCCCAGTGGCACCATACAAAATACGTTAAACAAATTCAAGGCCAGCAAAGTGCAACTAAAGAAGTACCGACTCGACATCAAGTACAAAAGAAACGTGTACCTCATATGCATTTTCTATACCGACAACTTTTCTGGCGTTAAAATGGATGCGACACCGATGATCAAAAAAGCCGGAGGCGAATTCATGGATGTTGGAAGCCTATTCGAGGACTTT…
11454	GEO15382	CecB-RA	NULL	TdIY8AD_124	A04	ATGAACTTCAACAAGATCTTCGTCTTTGTGGCACTCATCCTGGCCATCAGCCTGGGAAACTCAGAGGCTGGTTGGCTTAGGAAGCTGGGAAAAAAAATCGAACGCATCGGTCAGCATACCAGGGATGCCTCAATCCAGGTCCTCGGAATCGCCCAACAAGCCGCCAATGTTGCAGCCACCGCTCGAGGT
10696	GEO15425	CG14100	NULL	TdIY8AD_124	A05	ATGCTGTGTAATATATTTAAACGCTCGCTTCAAGCGAATATAAGGAATGTGAATAACTTAAATGTGCTGCGGTTGAGCAGTTCCAGTGGTCCCCGAGGAGAGATCCAGGACGCACTGGACATAGAGGCCAATCTATTCGGGAATTCAGATTTAAGGCATGAGCCGATGAACACGAGGGAAGCTTTACGCAAGAATCGATTTGCCGGTAGAAAACCAAAGGTGCCATTTGCCTCAGTTGCATCTCGCAACCTCTCAGCTCCATCTAATCCTGCACCACGAGTGGCTCCAACTCCCGCTCCAGTAATTAAGGACAATGAGCTGAATCTGGAGTTTGTGCGTCTCACTCTGCAGGATCCACTTACCAGCACCCTACTAACCACAGTGCGCTCCCGCAAGCGC…
11470	GEO15462	CG9253-RA	NULL	TdIY8AD_124	A06	ATGTCGGAAACTTCAGAGGACGAACAGACGCAGCTACAAACGAGTGACGAAGAGGAGGATCTAGGTAGCGAGGAGGAGCAGGAAGATGAAGATAACAATCATAAGGAAGGGGACAGCGAGGCGGCACTAAGTGGTGAAGATGATAAAGGCTCCGAGGACGACGCAGCCGAGGAACAGAAGCTAACCTGGAAAGATCTCGGTCTCAATGAGGCTTTGTGTCAAGCATGTGACGAATTGAAGTGGAAGGCGCCTTCGAAGATCCAACGTGAGGCCATTCCGGTCGCCTTACAGGGCAAGGATGTAATTGGCCTAGCGGAGACCGGTTCCGGCAAGACGGGCGCCTTCGCTCTGCCAATTTTACACGCCCTTCTCGAGAATCCGCAGCGGTATTTTGCCCTC…
11477	GEO15475	CG9733-RA	NULL	TdIY8AD_124	A07	ATGAAAGTGTTCGCGGCGGTTTTTCTTTGCATTCTGATTGCCCACGAGGCCAAAGCCCAGTCAGATTCGAGGTGCCTGAATCCCAATCAAACCCCTGGACTTTGTGTGCTCATTAATGAATGCCAGACACTCTACTCCGTGCTGAAGCGGGCCACTTTGACTGATCAGGAGAAGAGCTTCATCAAGTCCTCGGCCTGTGGAAGGGGCAGCAATAATCAGCCCTATGTTTGCTGCACCCAGGATACCGGCTATGTGAGGATCCAACGCCAGGATCGCACCTTTCCGGACTACGGTGCATTTGGCGGTGATTGGGAGGAGGAGCGGCCACAGAGTTTCGTTTTTCCCAGACAAGAAAGACGTCCCTGGAGCTTTGGCAACCAGCCAGCCACCAGCAGAACA…
10349	GEO15477	wg-RA	NULL	TdIY8AD_124	A08	ATGGATATCAGCTATATCTTCGTCATCTGCCTGATGGCCCTGTGCAGCGGCGGCAGCAGTCTCAGCCAAGTCGAGGGCAAACAGAAATCCGGAAGGGGCCGGGGCTCCATGTGGTGGGGCATTGCCAAGGTCGGCGAACCCAACAACATTACGCCCATCATGTACATGGACCCAGCGATCCACTCTACGTTGAGAAGGAAACAGCGACGCCTGGTCAGGGACAATCCCGGTGTACTGGGAGCCCTGGTCAAGGGCGCCAACTTGGCCATTAGCGAGTGCCAACACCAGTTCAGAAATCGCCGCTGGAACTGCTCGACGAGAAACTTCTCGAGGGGCAAAAATCTATTCGGCAAAATCGTTGATCGAGGCTGCCGAGAGACGAGCTTCATTTACGCAATC…
11493	GEO15490	fra-RA	NULL	TdIY8AD_124	A09	ATGGCCATCACAACAAACAGAAGCAGCAGGACTTTGTGGAACTGGCTGCTCAGCAGTTGTCTCATATTCCAGCTGATTGGCAGCAGTTTGGCAAGTCAAGCTCTTTCGTTCACCTTGGAGCCCCAGGATGCCGTGGTGCCCGAGGGCCACTCGGTGCTGCTCCAGTGTGCAGGCACTGCATCCATTGGACGTGGAGGCAAGAGCAAGTCCAACTTACCCAGCTCAGTGAGCATCCGGTGGCGAGGACCTGATGGGCAGGACCTGGTCATCGTGGGCGATACGTTCCGCACTCAGCTGAAGAATGGATCACTGTACATTAGCTCCGTTGAGGAGAACCGTGGACTGACGGGAGCCTACCAATGCCTGTTGACTGCCGAGGGCGTGGGCAGCATACTCAGT…
1036	GEO15409	sti-RA	NULL	TdIY8AD_124	A10	ATGCCACCCAAGATGGAGCCGATTAGCGTGCGCACCGCGCGTCTGAACAACCTGATTCTGGGCAAAGGAGCTGGCGTCTGTGCGAAGCCCGCTGGAAGCGCCTCCGGATCAGGTATTCCCGCCTCCACCAGGAGAAGCATTGTACCCGTGAGCACCACTAGCGCCGCCGTGGCCGAGGCCATCTGCCGCGAGGGACTCCTGGACGCCTTCTGTCTGCTGTACAACGAGTGCGACAAGGATACGCTGAAGAAGCGCGATCGCAACATCGCCGAGTTTGTCAACAAATTTCGTCCCATCATAGAGGAGACCCGCAAACTCAGGGTCAACGCAGATGACTTCCTCATCAAGACGCTTATTGGCCAAGGATACTTTGGCAACGTTCACCTGGTGGTGGAGCGG…
10734	GEO15434	blot-RC	NULL	TdIY8AD_124	A11	ATGCAAGAAAATGACAAGTTCTTCGACACCTACAAGCAATACAAAGTCTGTCCCAAGATGGAGATACCAACGACAAAGTATTTAGCCGACTATCTGTACGTTGTGCACGAGGACGTACCCTTCCGATACTATCGCAAAACGAAATGCTCGGTGTTCCGCGGGCTCGTGCTCTGTCTGTGCCTGAACCTGAGCTATGCGAACGTGGTCCGCTTCCCACGCGAGTTGGACCGCTACGGGTCGGCGTACCTGGTTCCGTACGTGGTGTTGCTGTTTCTAGTCGGCCTGCCCATGGTTCTGCTGGAGATCTCGGTGGGCCAGTTTCTGGGCCAGGGGGCGGCGCACACCTGGCGCGCCTCGCCCATTTTCAAAGGAGCCTGCATGATCAGTCGCTTTGCCTCC…
11517	GEO15459	CG31869-RB	NULL	TdIY8AD_124	A12	ATGACACACACCCTCATTCAGCAATATTTTCGTAGAATTTTCGACTATTGGCATAAACACACTCCATTTGTTGCAGGCGGCGAGATTGTTTGCAGCCCGGTGACCTGTTACCGGCGAGATGACTGCATGCCCAAATACGTGCCCGGTCGCTGCTGTCCGCAGTACGACAATTGTCCAATTCTCGATAATAATCCACCGCTGGCCAGCGAACCCGTGAGCAGCTCGACTACTACCACGGCGAAACCGATGGCACTGGCTCAGCCGGCTGGATTCAACTGGAACATCACCATCAAAGAGATCACCAAGCCAACGGAGATCCGCATAACCGATGACAACAAAGCCAAGCCATCGATTCCGACCAGAAAGCAGAGCAATTTGATGCTCACCACCGAGGGACCT…
2647	GEO15337	dco-RA	NULL	TdIY8AD_124	B01	ATGGAGCTGCGCGTGGGTAACAAATATCGCCTGGGCCGCAAGATAGGATCGGGATCGTTCGGCGACATCTACCTGGGCACCACGATCAACACTGGCGAGGAGGTGGCCATCAAGCTGGAGTGCATCCGCACCAAACACCCCCAGCTGCACATCGAGTCAAAGTTCTACAAGACGATGCAGGGTGGCATAGGCATACCCCGCATAATCTGGTGCGGCAGCGAGGGCGACTACAATGTGATGGTGATGGAGCTACTCGGACCCTCGCTGGAGGACCTCTTCAACTTTTGTTCACGCCGCTTTTCGTTGAAGACGGTTCTGCTGCTGGCGGACCAGATGATCTCCCGCATCGATTACATACACTCGCGGGACTTCATCCATCGCGACATCAAGCCGGATAAC…
11436	GEO15328	CG4313	NULL	TdIY8AD_124	B02	ATGGTAGCCGGCACATGGATCACCACGTTTTCCATAATGATACCCACCTGGCGGGGCGTATGGGGTATCTTTGGCTTGGACGTCAGCATCGGCTCGTGTTCCATCATGCATGATCGGTATGGTAGATCCCCCAAGGAGTTCCTCTTCATCGCCGCCTTCATGGTGCCGTGCATCTGCATCGTGATCTGTTATGCCCGAATCTTCCTGCTGGTGCGAAAGGCGGCCATTCGCGCGGGAACCGCTGGCAAGACCAATGTCAGCGATGTGACTCCCAGCTCCGCGCCGCAGCATCAGATTCAAGCCATGGCCACACCAAAGAAGCCGGAGAAGGTGACCACGTCCAGCGGCGAGGCGAACGAACCGATCGCAGGACGACCCTTTGTGGTGGAGGAAAACTTA…
11443	GEO15354	CG9153-RC	NULL	TdIY8AD_124	B03	ATGGCATCTGGCAAAGAGCTCTATTGCTGGGGAAGCACGTCACATGGTCAATTGGGACTTGGCGGAATCGAGGACGAGCAGATCCTCACACCTAGTCAGATACCCTGGACACCGGACACTGCTGTACAGCAGGTCGCCTGTGGACACCGACACACTCTCTTTCTGACCGCCACTGGAAAAGTCTACGCTTGCGGGAGCAACGACTACTCCCAGCTGGGCCACGATCTGCCCACCAAAAGGCCACGTATGTCGCCATTTCTGCTTATCCCCGAACTGCAGGATTACGTGATCATCCAGATCTGCTGCGGCAGCCGCCACTCATTGGCGCTCTCCGATTGGGGCCAGGTCTTAAGCTGGGGCGACAACGACTGCGGCCAGCTGGGCCATGCCACCGATAAG…
11455	GEO15311	CG8192-RA	NULL	TdIY8AD_124	B04	ATGCACATCCCGTCAGCCGTTCTTCTAGTCCTGGCTGTGTCCACCGGCCTGTGGGCCTGCTGCGTGGAGGGTGCATCCACAGGATCACCCTCGGCCACGGCCACCACCGCCAAGCCTAAGGGATTTGAGGCACGATCGCTAGACGTCAATTCCAGCGGAGGCGAGGAGGAGCTAGATGACTTCGAGACGCAGGCCCAGACGCATCTGGCCTACCGGCAGCAGCCGCAGCAGCAGCGCCAGCTGTACGAGTACAGCGAGGAGGATCAGGAGGAGGCACCACGTCCGGTGTACGCCAACCGAAATGCCAAGCAACAAAGCAACTACCTAAAGATCCAGGGACAGCTGAAGAAGCCCCTCAGCGAAGAGAGCGAGGAGGAGGAGGAAGAAGTGGAGGAGCCC…
10730	GEO15437	CG6422-RB	NULL	TdIY8AD_124	B05	ATGCGATTTTCTCTGTTTACCATGCCCCACAATGCAGCTAAATCGGTCGAGGAGCGCAACATACCATGGAGTCAGCAAGTCGATGAGGCCTCGTACGAAAATCTATCCTCTCCCACTCACGATGAAGTCTCTGGCAATGACAACTCCATGCAATTCCAATATCCGCCGTTCAACTTCAAGGAGAATTGCAACACTCCATGGAACAATATGAACAAGGGCCGAAAGGCGAACGCCAACCATGATTCATATAGAAGACATGGTCATAGTATTCCCAATAACACACGACGCGACGAGCACCAAGTAAATCCTTGGAATTCCAGGAAGCCAGCAGCACAGTCGTTTCGAAATGAAAACGATCAGCCGTCTACAAAACTGGACAACAGAACAAGCGATGAAGCA…
11471	GEO15474	CG34424-RA	NULL	TdIY8AD_124	B06	ATGGAAACAGTTCGCACCGGTTCGCTCGAGTGTGCAGTAGATGATCCAGCGGCAGGAATGGCGGCCACGATCCAGAACACCCTGAAGGTGGCGCTGCGAAAGCGCATGAAGGATGCACTGAAGGGCATCGACGCGGAGGCCATCGCCCGGCAGTCGCAGGCCGTCACGGCTAAGGTGCTGCAAAGCGAGATCTTCCGGCAGGCGCAGCGGGTGAGCATTTACCTGAGCACAGCCTCGGAGCTGGACACCACGGCGCTGCTGTCGGAGATGTTCCGCCTGGAGAAGATGGTCTTTGTGCCCACCTACGAGGGCAGCAGGATGAAGATGGTGCGGCTGCGCGGCATGGAGGAGTACGAGAGCCTGCCTCTGACCAAGTGGAACATAAAGCAGCCGGACTTC…
11480	GEO15440	Asator-RE	NULL	TdIY8AD_124	B07	ATGTTTTGGCATTTACTATGCGTTCCAAACGACGAAAATGCATCCGCGCCCGACGATGGAAATCAATCATGCCAGCCTTCTTCCAAACAAGATCAGTATCTAAGTCCTAACCGCAATTGCCAGAAAAACCTGTTGAGGCTTTACCCACCACCCCCATCTAAACCACCACCGCTCGTTGGTGCCATCCTGCAAACCCGTCTTCTGCATCAGATAAGCCCGTCCGCAATTGCAGATGCGGATGCAGACTTGAATGCAGTAGGGGAGCTTCTATACCCAAATGTCCTGCAGCGGTCAGCAACTTTGCCAGCGAAACACAACCGCTTAGGGGTTCGAAGCCGCGTGACCTTTAAGGTCCCTTCGTCTAACCTCCCTGCTCAGGATTCATATTCTCATCAACCC…
11487	GEO15489	CG7458-RA	NULL	TdIY8AD_124	B08	ATGACCAGCCAGAAGGAGGGAAATGGATACAGGCGGAGCGATTCCAAGACTACTGGACATGCGGACGCGGAGGCGGCGACGCAGACGGCTGGTGGGGATGAGGACAACTCTCTGGATGCGATTCTAGTCCGAATCGGGCAGTTCGGGCGCTATCAGATCATCAACTATGTGCTGCTATGCGTTCCCATGCTCTTCAACGCCTTCTTCTCCATCTCCTATGTTTTCACGGCGAGCACCGTTGTGCACAGGTGCACTGTTCCGCAGTGCGATAGTCCCAGCAGCGTCTATGAGGAGGACTGGCTGGGCTTCACCATCCCCAAGAAGAACTCCGCCTGGGATGACTGTCATCGATACGCCGCCAACATATCAGACGCTATCTCGGGATACACCGATCCATCT…
9459	GEO15407	Ogg1-RA	NULL	TdIY8AD_124	B09	ATGCTGGCTCATAACCTAGGTTTCCATAAAAAGCGCCTTTTTTCAAACATGAAGGCTGTTTTACAGGATCGGGGTGTCATAGGCTTATCCCTCGAAGAATGCGATTTGGAAAGAACTTTGCTTGGAGGACAGAGTTTCCGATGGCGATCCATATGCGATGGTAATAGAACGAAATATGGCGGAGTGGTGTTCAACACCTACTGGGTGCTCCAGCAAGAAGAATCCTTCATAACTTACGAGGCATACGGAACCAGCAGTCCTTTGGCCACGAAGGACTATTCTTCCTTGATATCTGACTACCTACGTGTTGATTTCGACCTAAAGGTCAACCAAAAAGATTGGTTAAGCAAAGATGATAACTTTGTGAAGTTCTTGAGTAAGCCTGTGCGCCTCCTTTCT…
11505	GEO15421	CG9601-RA	NULL	TdIY8AD_124	B10	ATGTCTATGGCTAAATACCTAAACCGATCCGTTGGAAAAGCTGGCAAGGATGTGGCCGCCAGGATATGCACCCTTAAACCCACTGAGCCGGAACACCATTCTATACACCTGACCGCTGGGGAGAATTTCGTGGGACGCAGCCGGGAGACCGGCATCCGAGATTCCAAGTGCTCGAAGCGACAGATTCAACTGCAAGTGGACCTAAAAAAGGCTGTAGTTTCACTTAAAGTCCTGGGAGTTAATCCCTGCGGCGTCAATGGTCTGATGCTTATGCAGAACGGGGAACGCGAGCTGAAGCACGGAGACTTGGTGGAGATCGTTTACGGCAGGCATCAGTTCGAGGTCGTCTTTAACCCTCCACCGGAGTATGACAAGGAGAAAGCTGAGCCGTTGTCCACA…
11511	GEO15446	Spat-RA	NULL	TdIY8AD_124	B11	ATGGAGGTACCACCGCCACTTGTACTCAAGCGACCGCTCTATGTGCCCAGCAAGACGTTGATGGGGCCCGGACCCTCCAACTGTTCCCATCGCGTCCTGGAGGCCATGAGCAATCCGGTGTTGGGTCACATGCATCCCGAATGCCTGCAGATCATGGACGAGGTGAAGGAGGGCATTAAGTACATCTTTCAGACACTCAACGATGCCACCATGTGCATCAGCGGCGCCGGCCACTCGGGCATGGAGGCCGCTCTGTGCAATCTGATCGAGGATGGCGATGTGGTGCTCATGGGCATCACGGGCGTCTGGGGTCATCGGGCCGGGGATATGGCCCGTCGCTATGGTGCCGAAGTTCACTACGTGGAGGCGAGTTTCGGCCGGGCACTGTCGCACGAAGAG…
11518	GEO15471	GckIII-RA	NULL	TdIY8AD_124	B12	ATGTCCTGGACGGAGAAAGTCGATCCAGAGCTCATCTTCACCAAGCAGGAGCGCATCGGCAAGGGCTCCTTCGGCGAGGTGTTCAAGGGCATCGACAACCGCACCCAGCAAGTGGTGGCCATCAAGATCATCGATCTGGAGGAGGCCGAAGATGAGATCGACGACATCCAGCAGGAGATCATGGTGCTGTCGCAGTGCGACTCGCCGTACGTGACGAAGTACTATGGCAGCTTTCTTAAGGGCACCAAGTTATGGATCATCATGGAGTACCTGGGCGGTGGATCCGCCTTGGACCTCATGAAGGCCGGCTCCTTCGAGGAAATGCACATCGGGATCATATTGCGCGAAGTGCTTAAGGGCCTGGACTACCTGCACTCGGAGCGCAAGCTGCATCGCGAC…
11430	GEO15373	CG42516-RA	NULL	TdIY8AD_124	C01	ATGAACGATTCCTCCGATTCGGAGTACGAGGACACAGAGTACCTGGTATTTGCGGATTTCAAGAACCACATTCATCCGCACCAGCTGAAGCACGAGGACGCGGCCATTAAGATCATCGGAATCGAGAGTGACACGCCCATGGCCGAGGTAAATGGAAGCATTTATCGGGGACGCTACGAACATTCCGTGGGAACCAACGTGTTCTTTGAGAAGGAAAAAGACAATCTGGCAAGTGATCCGCTTTTTGAGTCAGTGTGTCGCCAGCGGTACCAGTACGTGGACAAATCCACCAAGGTGATATCTTTTGAAAGGGTCTACGTGGACAATTTGCACCAGGAGGTGGAGAAGTCGGCTGAGACTGAAGAGGACGATCAGACCGAGCCAAAGCCAGAATCTCTG…
8671	GEO15352	CG3632-RE	NULL	TdIY8AD_124	C02	ATGGATTTTATGGTGCCGATTCACACAATGTCCGATGGATCACCGCCTCCATCGATTTGCTTTATCCGTGCCGCCGAATCGTATCCAAAGTCACAAATGGAGAAGGAAGACTCCCAGCTGTTCGTCCCGTTTCAAGAGTTGGCCGGCGAATCGATTAAGTACCTGGGGCGCACGGATGATGGTATCCTCGCCCTGTCCAATTATCGGATATTCCTTTCCAAGCAGTCAACCGGCTACGAGACCTACGTTCCATTGGGATTAATCGAATCCGTACAGGTGCGAGATCTGTTCCAGCTGATTGTCAATTGTAAGGATGCCAGCACTGTGCGCTGCTCCTTTCCGTCGGCGGAACAGTGCTCCGACTGGCAGCGCCGGATCCATCTGATGATCGGGGTTCCC…
11444	GEO15378	CG8552-RB	NULL	TdIY8AD_124	C03	ATGGCAAGTGCCAGCAGCGAAAAGGGCCAGGTGGCGACGCCTCCCGTGGCTATACCTTACTCACCAGTGGTGGCCCATTGGTTCTACAAGCGCAGCGTGGACACAAAGTTCATCTGGACACCATTCAGCCACTATGATTCGGCCTTGTTAGAAACCAGCCTAAATCTTGACGATTCCACATTGATTATTCCCGTTGAGGGTGGCCGCTACGATGTAAACATCAAGGAACGTACCAAGACTCCCGTTTACTGGGAGGGAAAGGCCATCGAAGTGCGACGCTGCTCCTGGTTCTACAAGGGAGTTGACTCCAAGTATGTTCCATACACCGAGGATACGGCTGCACTACTTGAAGCGGAATACAAGCGATCTGCGGAGACTGGTGAATGGCATCAGAAGATT…
11456	GEO15335	Klp31E-RA	NULL	TdIY8AD_124	C04	ATGATTTCCGAAGTGGACTCCATAAATAAGGATAGTTCAGTACGTGTTGCTGTCAGAATCCGACCTCAAAACTCGAGGGAGCTAATAGATATGTGTCGTATCTGCACGACCGTCACTCTTGGAGAGCCTCAGATTTTTCTTGGATCTGACAAAGCCTTTACGTTCGACTATGTTTTTGATACCAATTCCAATCAGTGTGATATATACTCGGACTGCGTGGAAAAATTAGTAGATAGTACCCTCCATGGCTATAATGCCACCGTACTCGCCTACGGGCAAACAGGATCGGGAAAAACGTATACAATGGGCACTGGTTTCGACCACGAGTCGGAGTCATCCGATTCCGTTCAGCTTGGCATTATTCCACGGGCTGTTCGTCATATATTCAGTGGTATCGAA…
11463	GEO15461	Prosalpha6-RA	NULL	TdIY8AD_124	C05	ATGTTTCGCAACCAGTACGATAGCGATGTTACTGTGTGGAGTCCGCAGGGACGTCTCCACCAGGTGGAGTACGCAATGGAGGCCGTGAAACTTGGCACCGCAACCGTGGGCCTGAAAAATAAAGATTACGCTGTACTTGTCGCCCTGTGTAAGCCGACATCGGAGCTATCGGATACCCAGCGCAAGATCATCCCAATCGACGATCACCTGGGCATTTCCATTGCTGGCCTCACGGCTGATGCCCGCGTCCTTAGCCGGTACTTGCGCTCCGAGTGCCTGAACTACAAGCACTCGTACGATACAACCTATCCAGTCTCGCGTCTGATCACTAACCTGGGCAACAAGATGCAGACGACCACTCAGCGCTACGATCGCCGTCCGTATGGAGTGGGCCTTTTG…
10366	GEO15486	Alg10	NULL	TdIY8AD_124	C06	ATGAATGGGTCCTGGAAACTAATCCTGCCCGTGGGCTTTGTGCTGTACTCGCTGCCACTTTTCCTGCGGGTGAATGGCACATCGGACTATGTAATCGACGAGGAGTTCCACATTCCGCAGGGATTGGCCTTTTGCCGCAAGGAATTCGATGTGTGGGATCCCAAGATAACAACATTTCCGGGCCTCTATCTGATCGCCCTGCTCCTGAATCCCCTAAGTCTGTGCACGGTGACGGGCCTGAGGATGCTCAGCCTAGCAGGTGCCGGCATCAATATTCTGCTGCTCTACAAGATCAGACGGCGCATCCTGGCCGGCTCGGGTGGCAACTCATATGCCGCCCATGAGGCTATCACCATGTCCGTGCTTCCGCCGCTCTACTTCTTTAGCCACCTTTACTAC…
11481	GEO15464	CG7627-RA	NULL	TdIY8AD_124	C07	ATGCAGTCGCTGAAAACGGCAGATTTGCCGGAAAATCCCCGGGAACATTGCAATTTTATTTCGGCAGCATGTTTTTGGTACACCATGCCGACTTTTATCAAGGGTCGGAAACGCACATTGGATACCAAGGATCTTTACAGAGCCTTAAAAGAGCACAAATCTGAGACTCTGGGGAACAAATTGTGCGCTTCCTGGGAATTGGAACTTGAGAAGACCAAAGGAAAGCCCAATTTGTTGAGAGCCCTTCTGCGAGTTTTTGGCTGGTACTTCGCACTGCTTGGCCTGGTGCTTTTCCTGCTGGAATTGGGTCTTCGAACGCTTCAGCCAATCTTCCTGCTGAAACTCATCGCCTACTACACACATGGCTCGGAATCGATTGAATCGGCCTATTACTATGCA…
8949	GEO15406	CD98hc-RA	NULL	TdIY8AD_124	C08	ATGGTCCAGGATGAGAAGGCGGCCCACGCCGATGGCGCCGACGAACAGATGCTGGGCTCCAACGGAGTGGAGGATAAGCTGGCCGAGCGTCGGGATGAGGTTAAGTTCATCAAGGGCGATCACCAGAACGGAGATGCCAAGATCGACATCGGAACCGTAAACGGAGGCAAGCCCGCCTTCACTGGTATGAGCAAGGAGGAGCTCATGAAGTACGCCAACGACCCTTTCTGGGTGCGACTCCGCTGGATCTTCTTCGTGTGCTTCTGGGCCATTTGGGTGGGCATGCTGGTGGGCGCCATCCTAATCATCATCGGAGCCCCCAAGTGCGCTGCTCCGCAGCCACTTCCATGGTACAAGCGTGGACCACATGCCAAGTTCGCCAGCGTTGAGACCTGTAGG…
11495	GEO15455	krimp-RA	NULL	TdIY8AD_124	C09	ATGAATCTGGAGGACATTTCGATGATTATGAAGCTGTTCGATAGCAACATGCACAAGCTACAGGGGAATCTACGTTCCTATCAAACCGAAATGCATCAAATTCACAAGGAGCTCACAGAAAAATTGTCGCATGCAGATCTGCTGTACAGGAGTCTCATTCCGCTGCACGATCACTTGGTGGCCAGTCTGAGCGAAGTTAATGCACACGTAATGAAACTGAATGTGCAACTACACATCAACCGCCAGTCTGTCAGATTGGGAGACTACGAATATTACGAGAAATCCATCGACAATCCATATTCGTCGATTCGCTCAGGTTTACAAGCGATCGAAAAACCGGGTTGTGCTGAAGCTATATGTCAGTCCTCGAAGCCGGCCTTCGTGGAATGTCTGCCCTCC…
11506	GEO15433	CG10000-RA	NULL	TdIY8AD_124	C10	ATGCACGCAGGTGGAAAATATTGCGGTCCTCGGCATTGTAGTTTCTATATCATAGCATTCCTTATCTGTCAGTTGTTTTTCTTAGTCATATTTATACGGAATGATGATGCTTCAAGCGCCAATGAACTGTTATCTTTCATGAATGAGAGTGAGGAGAGTGACCACCTGGATTGGCGCGTATTCATATCCCATACACCAGAAACATCGGAGGATTTTTACCAATACAATATTCATTTGAGTAATGCTTTGGGTCTTATACGTAAGTTGCCCGTAACAAGGCATCATAGTTGTACTACACGTAATTCTATACTTCCTGCCCCTTTGGAGGCCAATGTGAGTGTGGTGATTAGTTTCCACAATGAAGCGCGTTCTATGCTGCTGCGTACCATTGTGTCCCTG…
8962	GEO15412	CG16952-RA	NULL	TdIY8AD_124	C12	ATGGGAGCCAACACGTCGAGCAGCAGCTATCTCACGGCGGCCTCGTCGGGCAGCGGAGCCAATAGCAATGCCAGCAACTCGAATGGGAACCTATCGGCTATGCCCCCGGGCATGGGGGAGATTCCAGGAGGTGGCGGTGGATGCTCGGGTGCTTTCGGAAGCAGCAGTAGTTGCGGCCCCAGTGGGAATGCAGGTGCAGCTCCGGGCATTGTCATCAGTGGCGCTCACTACCATCGGGATCAGCGACGGAAGCGTGCCACCGGCTTTGCGACACTCAAACGCAAGTTCATACGACGACGGCGCTCCTCGAAAGCCTGTGATCACGCTCGCGTCCTGCGCGACTTTGTATCCGATTGGGCACCCGTGGAACTGGCAGCTCTGTGCGAGGAGTTCGAGGCA…
11432	GEO15314	lute-RA	NULL	TdIY8AD_124	D01	ATGGCCAGCAGCAGCAACAATTCCAGTTCCACGGCCAACAATCACGGAGGCCACAATCCGCTGAACCGCCTGTCCCTGAAGTCCGCCGGAAAGCGAAACCAGGAGAGCATGTCGCATTCCCAGCCGAACGGCGGCTGGATAAACGTGGAAACCCTGAACAATGGCAACGGGCTGCTCCACTCGCCGCCCCACAATCACCAGCAGCAGCAGCAGCAACAACAGCGAGGCGGAGGAGGAGCATCGCCAGCTGGAGGCGGAGGAGGTCCCTCTGCCGCAGCGGATCACAATATCCAGATAACGCAGCCTATCAGTGCTCCATCCTCGCCGTTGGCTTCACCGGGCGCCCTCAACAGCAGTGGCAGCAGCAGTGGTGGTGGTGCAGGAAGTGCCGGAGGAATC…
2712	GEO15376	CG5177-RA	NULL	TdIY8AD_124	D02	ATGGCTGAGCAGAAGAAGGCACCATTGCTGAAGAAGGAGGAGGACTACGTGAAGGCCCTCGAGGGATTCATTAACCCCGAAACCGATCAGGTGGCCCTGTTGCTGGATTACGATGGCACCCTGGCCCCGCTCACCGAGGAGCTGTCCGTCATGCCCAAGGATACCGAGATCAACATCAAGAAACTGGCCGCCAACGAGAAAATCTTCATGGTCGTCTTCTCCGGTCGCGAACTGAGCGAGATCAAGAACCACCTGAAGTTCCCCAATGTGACCTATGCCGGCAACCATGGTCTGGAGGTTGAGTATCCTTCCGGCAAGAAATTCAAGATCGAGATGCCCGAGGAATTGCTCGAGAAGCACAACAAGCTGGTGTCTGAGCTCAAGGAAAAGGTCGTGTGC…
11445	GEO15307	CG2915-RA	NULL	TdIY8AD_124	D03	ATGGGAAACAAAATTATAAATATGCCAGCAGCGCGGATCGGAACGCAATGGTTAGTCATTCTGTGTGTAGCGATGGCAGCGAGCGGTACTAACTTGGACAGTGGAATATGCCCGGTGGCTGGGGACTCCGGCTGCCGCGGAAATCCTCCAGACCAGGCGCGCTACGACAACTACCGCATTTACAACGTGGAGTTCGAGAACCAAGAGCAGATAGAACTTTTCCAGAAGCTGGAGGAGCAGAGCGACAGCCTCACATTCATCGGCCATGCTCGCGAGGTTGGCCAGAAGTTATCCATTCTGGTAGCGGCGCATCGCGTGGCAGATATCGCTGATCTGCTGAAGACCTACAAGGTCAAGCATAGAGTGTTGACCTACAACTTTCAGGAGAAGATCGACCGC…
11457	GEO15383	Mdh1-RA	NULL	TdIY8AD_124	D04	ATGGCTGAACCAATTCGTGTTGTGGTGACCGGAGCCGCTGGCCAAATCGCCTACTCCCTGCTGTACATGATTGCCCGCGGCGAGGTGTTCGGCAAGGATCAGCCCATCGTGCTGCACCTGCTCGACATTCCGCCCATGGTTGGTGTGCTCGAGGGCGTGGTCATGGAATTGGCCGACTGCGCTCTGCCGCTGCTGGTCGAGGTGGTGCCCACCACCGACCCGGCTGTTGGATTCAAGGATGTCTCGGCCGCTTTCCTCGTGGGCGCCATGCCCCGCAAGGAGGGAATGGAGCGAAAGGATCTGCTGTCCGCCAACGTGAAGATCTTCAGGACCCAGGGCCAGGCTCTGGACAAGTTCGCCAAGAAGGACGTCAAGGTGCTGGTTGTGGGCAACCCGGCC…
11465	GEO15485	CG2003	NULL	TdIY8AD_124	D05	ATGAATGACATGGAGGAGATTCCTAAGACGGTGCCACGCTTGGGGTTGCGACACCTGCAGGCAGGTCTGCTCTTCTATGGACTCGCGGCGAACACAGTCCTCCAGCTAAACGTAAGCGTGGCAGTAGTGGCGATGACCAACGAAACTACATCAAATAATAGCGACCCGCCCCACTACAACTGGTCGGAGGAGAAGAAGTCGTACATCCTGTCGAGCTACTACTGGGGCTGCGCTCTGGCCCAATTCCCAGCTGGTTATCTGTGCAAGCGCTTTGGCTCAAAGGCGGTTCTCTTCTGGGGCACGCTGGGATCATCTCTGCTTAGCGCTCTCACGACCTACGGGGTCTATGCAGGCGGCTGGAAGGCGTACTGTGCGATTCGTCTGCTGCAGGGGCTTTGC…
11472	GEO15415	serp-RB	NULL	TdIY8AD_124	D06	ATGGCAAAACTGTTTGTGGTTTTTGCCGTTTTGGCTCTGGCGGCCTTTAACGAAGCCAGTGCCAGCGATCCGCTCCTGCGATACAAGCGACAGGCCACCACCGAGGAGACCAAGAAGGAGGAGTCCTTCGAGAAGGAGCTGTGCAAGGACAAGGACGCCGGCGAGTGGTTCCGCCTGGTGGCCGGCGAGGGCGACAATTGCCGCGACGTCATCCAATGTACCTCATCGGGCCTGCAAGCCATCCGTTGCCCTGCTGGTCTGTACTTCGATATCGAGAAGCAGACTTGCGACTGGAAGGAGTCGGTGAAGAACTGCAAGTCCAAGAACAAGGAGCGCCGCGTGAAGCCCCTGCTCCATACGGATGAGCCCCTGTGCCAGGACGGATTCCTCGCCTGCGGC…
11482	GEO15476	Fdxh-RA	NULL	TdIY8AD_124	D07	ATGTTTTGTTTACTTTTGCGCCGCTCTGCAGTTCATAATTCCTGCAAATTAATCAGTAAACAGATTGCCAAGCCCGCGTTCTACACACCCCACAATGCTCTGCACACCACAATACCGCGGCGGCATGGCGAGTTCGAATGGCAGGATCCCAAGTCCACGGATGAAATAGTGAACATCACATATGTGGACAAGGATGGAAAGCGCACCAAGGTCCAGGGCAAAGTGGGCGACAATGTTCTGTACTTGGCCCATCGCCATGGAATCGAGATGGAAGGCGCCTGTGAGGCTTCGCTGGCCTGCACCACCTGTCACGTGTACGTCCAGCATGATTACCTGCAGAAGTTAAAAGAGGCCGAGGAGCAGGAGGACGACCTGCTGGATATGGCGCCATTTCTGCGC…
11488	GEO15418	piwi-RA	NULL	TdIY8AD_124	D08	ATGGCTGATGATCAGGGACGTGGACGCAGGCGTCCACTTAACGAAGATGATTCCTCTACTTCCCGAGGTAGTGGTGATGGGCCGCGGGTGAAAGTATTCAGAGGATCTTCATCAGGTGACCCGAGAGCGGATCCTCGTATAGAGGCTTCAAGAGAGAGAAGAGCTCTCGAGGAAGCTCCCAGGCGTGAAGGTGGCCCGACAGAGCGAAAGCCGTGGGGTGACCAATATGATTACCTGAATACCCGTCCGGCTGAGCTGGTATCCAAGAAGGGAACCGATGGCGTCCCGGTCATGCTGCAGACGAACTTTTTCCGATTAAAAACCAAGCCGGAATGGCGGATCGTTCATTATCACGTGGAGTTTGAGCCGAGCATCGAGAATCCTCGTGTCCGTATGGGA…
11496	GEO15467	blot-RB	NULL	TdIY8AD_124	D09	ATGAGCAGCAGCTATAAGCCCCGCAGCAGCGACGAGGCTCTCGCCGAGCAGTTTAGTTTAGCCCGTGCCGGAAGTGGCACCAAGCCCCCGGCCACGCCCACCTACCGCCAGATATCCGGCGCCATGGCAACTCTGCCGCGCCACGATAACAACCACAATCACAATGACAACTCTAGCCGCATACGCAGCGATTCCACAGCGACGTCGAGAACCTGCGTCTATATTGGCGGAGCGCCCACGGGTGGCGGAAACGGAAATGAACAGATATCCGTGACCCTAGATCGCCGACAGCCGCAGCGAATGTCCTGGCTGAATATGCGACGCGCCAAGGCCAACGAGACGGACCTGCCCACCGTCACGCCCTCACCACAAACCACTCGCAGCTGCATCTCCACGGTG…
11508	GEO15457	SP1029-RA	NULL	TdIY8AD_124	D10	ATGAAGTGGTTTCTGCTGTTCGTGGCGGCCCTTGGCCTGGGATTAGCCACCGCCGACTCATCCGCCGACTCCATCGAGACCACCTACAACTACTACCGCCTGCCCACATCGCTGCGCCCGCAGAAGTACCATCTCCGCATTCTGACACTGCTGGAGAATCCGGAGGACCTGCGTTTTTCCGGTTCCGTAAAGATCCTGATCGAAGCCCTGGAAAACACCAAGAACGTAACGCTGCACTCCAAGAATCTGACCATCGATGAGTCCCAGATCACCCTGCGCCAGATCGGCGGAGAGGGCAAGAAGGAGAACTGCGTGTCCTCCACGGCGGTGAATCCATCCCATGACTTCTACATCCTCAACACCTGCCAGGAACTTTTGGCCGGCAACACCTACGAGTTG…
11512	GEO15470	CG11426-RA	NULL	TdIY8AD_124	D11	ATGCGCGACGCACCAGAAGATCAGTCCGTAACGGTTTCCATGCCGGCATCTGCATCCGGCTCTGCCGCCGGCTCCACGGGACCGTCATCGGATCGCCGGATGACGCAGCGCCTGCTCGTGGAGCTCCTGGTGGTGGTGGTGCTCGTCATTCCCATCTGCGTGTACGAGTTCGCGGTGGATCCCGTGCGACGCGGCTTTTTCTGCGACGACGAGAGCATCAGCTATCCATTCCAGGACAACACCATAACGCCGGTAATGCTCGGCCTGATCGTGGGCCTGCTTCCGGCCCTGGTCATGGTGGTGGTGGAGTACGTTAGCCACCTGCGCGCCGGAGACATCTCGGCCACGGTGGATCTGCTTGGCTGGAGGGTATCCACATGGTACGTGGAGCTGGGCCGG…
11108	GEO15424	Sulf1-RA	NULL	TdIY8AD_124	D12	ATGATGCGTCACTCCAGTTTGCGCCTTATAATTGGCGGCCTGATACTCCTCCTCTTTGTGCTTAATGTCTTCAGCAAGGAACAGGGATCTCATTCCCACAAACGCAGCCATTCGGCGAAGAGATTCTCGCGGGACTCCAACTCCGCACGTGAGCGACGCCCAAACATAATCCTCATTCTGACCGATGACCAGGATGTGGAGCTGGGCTCCCTTAACTTCATGCCGCGCACGTTGCGACTTCTTAGAGATGGAGGAGCCGAATTCCGACATGCCTATACCACCACACCCATGTGCTGTCCGGCGAGATCGTCTCTGCTGACTGGGATGTACGTCCACAACCACATGGTGTTTACCAACAATGACAACTGCTCCAGCCCACAGTGGCAGGCCACTCATGAG…
2751	GEO15326	CG42365-RA	NULL	TdIY8AD_124	E01	ATGGAATCTGAAGCTCAAGAACGTACTGCACCTGTATCTGCAAACAAAAGTGATTCATCAGCGGCACCTGTGCTCAATATATCCGGAAGGGTCAAGTCAGAATGGAATACACCCCGTATTAGGGGCAAAAAGAAGCCGCCGGCTGTCTTGGAAGCACCCAAAGTGAATCCGCACACATTTCCAGCGATATTAAGCAGGATTCTACTGAAGACCAATGCTCCGCCTGCAGCTCCACCGAAGTTTAATCCAGCCGACGGCACACAGTACCTTTGCTTCCTGTGCCTCGAGAAGCCGGAGAGTCGAAAGCGCGTCTATCACATGTTCATCACGACTGAAAAGGAGCTGGGAAGCGACTACGCGCACACCAGGAAGTTGTACGAGAATCGCAAGGAATTCATA…
11438	GEO15305	CG33267	NULL	TdIY8AD_124	E02	ATGAAGTACTCCTGTGTTCTGCTCCTTTTGGCCACTGTCGCCTGTTTCCTGGTGAGCCTGTCCAGTGCCAGTACCACAACCACAACTACAGATGCCACCACGACCACAACGACCACCGCCTCGTCTTCGGACACCACTACCACGACAACTTCGTCCTCGGACACCACGACCACCACTGAAGCGTCCTCTTCCAAGAAGAAGAAACATGTGATCCACTATAAGCGCAAGGTGCACCGCCCCAAGAAGGTCAGGAAGATCCGGCGCAACCGCAACCGCAGCGGT
1467	GEO15344	pic	NULL	TdIY8AD_124	E03	ATGTCGCATCACTACGTGGTGACGGCGCAAAAGCCGACGGCCGTTGTTGCCTGCCTAACAGGCAACTTCACCTCGCCCACGGATCTCAATTTGATCATTGCCCGGAACAATCAGGTGGAAATCGATCTGGTCACGCCGGAGGGACTGCGCCCCCTAAAAGAGATCAACATAAATGGCACCATTGCCGTGATGCGCCACTTCCGACCGCCCGACAGCAACAAGGATTTGCTCTTCATACTGACGCGTCGTTACAACGTCATGATCCTCGAGGCCCGTATGGTCAACGACGTCATCACGGTGGTGACCAAGGCCAATGGTAATGTTTCCGACTCGGTGGGCATCCCCTCCGAAGGAGGAGTTATTGCGGCCATCGATCCCAAGGCTAGGGTCATCGGAATG…
11458	GEO15312	Sox102F	NULL	TdIY8AD_124	E04	ATGAAGCCTCCTGGAGAAGATCAAACGAATGAGAAGGAGCATTCCGACTTAGGGATGATAAAACAACTTCAATTAATACGTAATCGAATACTCAGTCAGGCTCATTACGATAGCATGACCGACATTGATGCGAGTGCTCAACAGCAACAACAACTTCAGAACGTGCAGAGACTGCAGCACGAAAGCTGCCTTCAGGAATTGCACAATCATCTGAGCAGCCAGTACGGGGCAGTTCGCTTTACTGCAGCAAACCCCCAACATCAAAATCAACAGGCAGTTTCCGTATCTTCCGGAAACTTGATGCCGTTCCTTCCGGCCTTCCTACAGCCGCCAATGCCCAATGCTCAACAGCTCCTGCAGCTCATTCCCGGTCATGAGAATGCCCAATCTGTCCCAACT…
11466	GEO15414	CG31272-RA	NULL	TdIY8AD_124	E05	ATGTCGGAAAAGAATATTAAAACAGCGATTCCAGAGAAAAGCAAAGGACTAGAAAATGACAAGGATGCTGATGGTAATTCAGATAGTACCGCGGAGGCAGAAGCCACGCCCACGGAAGAAGGTTCTGCCACCTTCGACAAGGCGATCGAAGGAGCTGGCTTTGGAATTTTCAATCTGATGCTGCTGATCGTCTCCATTCCCGCCCAGAGTGCCGCAATATTCGAGTCCAGCTCAATGTCCTACATCCTGCCAATTGCCGAGTGCGATCTTCGTCTGACTCTGGAGGACAAAGGTGTGCTGAATGCGGTGGCCTACGCGGGCATGACCATCTCGGCCATTGCCTGGGGCTATCTGGCAGATACGAAGGGTCGCAAAAAGATCCTCTACTGGGGCTATCTG…
11473	GEO15427	CG13795	NULL	TdIY8AD_124	E06	ATGGTATATGAAACATCGTATGATACCGGGCATAAACCCTTTTCCCCCGATCTGAATCGAGGAAAATGGGATAAGCCAACGGACTTTATGTTCGCCTGCTTTGGATTAGCCTTGAAGTTGGATGTCTTTGTGGCATCGTTTTGGATGTTCTTCGACATGGGCATTCTTGGAATACTGCCGTACTTTGTATATATGTCCATTTACTTGGTTCCCATCATGGTCATTCACTCCTTCATGGGTCAGTTCTCCAGCAGTGGATTCATCTCCGCCTTTCGCCTGTCGCCTTTCTTTAAAGGCATGGGATATGTGAGTGGATTTTTAACTATCTCCATGCTAATTTACTATAGCATTTTTGCTGCGGTTCCACTTCTGTTCATAATAAACTCATTTCGACCCACT…
9487	GEO15417	Tom70-RA	NULL	TdIY8AD_124	E07	ATGGCGATGACTCTGAACATTGGCTCGATGAAGCTGACAAAGTGGCAGCTGGCGCTCATCCTTGGAACTCCCCTGGCCATTGGACTGGGCACCTATGCGGTGAAGAGCTGGACGGCTGCGTCCAAGGAGTTGGACGGGGAGAAGAAGAGACCAAAGGCCAAGATCGAGAAGCAGGCCATCTCCCTGGACGGCACCGCACCGGACCAGGAGCTAGAGCGCAATCAAAAGTCCGCTGAGCTGGGCGAGAAGCTGTCGCCTCTTAAGGAGGCCAACAACTACAAGACGGAGGGTAACAACTGCTACAGGAATGGGAAGTACGATGAGGCCATTAAATTCTATGACAAGGCCATCGACAAGTGTCCCAAGGAGCACCGCACTGACATGGCCATCTTCTACCAG…
11489	GEO15442	Cyp4d20-RA	NULL	TdIY8AD_124	E08	ATGTGGCTGACCTTGATCACGGGAGCTCTGATCTTGCTCCTCACCTGGGACTTTGGACGCAAGCGCCAACGAGTCCTCGCCTTTGAGAAGTCCGCGATCCCAGGTCCCATTTCCATTCCGATCCTGGGCTGTGGTCTCCAGGCTCTGCACTTGGGAGCAGAGAACATTATCGGATGGGTGGGAGAAAAGTTCGACAAGTATGGCAAGACCTTTCGTTTTTGGATATTGGGGGAGTCCCTGATCTACACGAAGGACCTGCAGTACTTTGAGACCATCTTGAGTAGCACCACTCTCCTGGAAAAGGGTCAACTCTACGAGTATCTGCGACCTTTCCTAAACGACGGCCTGCTTGTCAGCACGGGTCGAAAATGGCACGCCAGAAGGAAGATTTTCACACAC…
9461	GEO15408	CG6723-RA	NULL	TdIY8AD_124	E09	ATGTCGAATATCGAGGAGGTGCTGGGCGAGCTGCAGCGCTTCGCCTGGCCGGACTATGTGGCCTTCGTTTCGATGTTCCTGCTCTGCATCGGTATTGGCATATACTTTGGATTCATGAACAAGTCCGTGTCCGAGGACGATTACATGCTGGGCGGGCGAAAGATGTTGGTCATACCCATCGCCTTCTCGTTGGTGGCCAGCTTCGTGTCCGGCATCACGCTGCTCGGCCTGCCCACGGAGGTCTACTCCTATGGCATCCAATATCTCTACGTATCCTGCGGCGTTATCGGCATGGGCGTGGTTATGGGTGTTTTCTACCTACCCGTATTTCACGACCTAAACATCACCTCCACGTACGAGTATCTGGAGGTTCGGTTTGATCGGAGGTTACGCCTTTAC…
11509	GEO15469	Pp2A-29B	NULL	TdIY8AD_124	E10	ATGGCAGCAAGCGACAAATCGGTCGACGATTCACTATATCCCATTGCGGTTCTAATCGATGAACTGAAAAACGAGGACGTTCAGCTTCGGTTGAACTCCATCAAGAAACTGTCCACCATTGCACTCGCTTTGGGCGAGGAGCGCACACGGTCCGAGTTGATTCCCTTCCTCACCGAGACCATATACGATGAGGACGAGGTACTGCTGGCCCTGGCCGACCAACTGGGCAACTTTACTAGTCTCGTTGGTGGGCCAGAGTTTGCCATGTACTTGATTCCGCCCCTCGAGAGTTTGGCCACCGTAGAGGAAACCGTGGTGCGAGACAAGGCTGTGGAATCTCTACGCACCGTGGCCGCTGAGCACAGCGCCCAGGATTTGGAGATCCATGTGGTGCCGACA…
10355	GEO15482	nonA-l-RA	NULL	TdIY8AD_124	E11	ATGGAGGGCGCTGTTAAGAAAAACAGTTTGAACTCTTCGCCATTGCCACAACGCCAGCAGAGGGGCAATTCGACCAATAAGAACCTGGGCAAGCCAACGCCCCCGAAGCTAAATGCTGCCAGCGACGGTAATCCTGCCGAGAAAAAGGCAAGACTTGGAGGAAACACCCAGAACGGTGGTGGAGTAGCTGGTGGCGGCGGCACTGGCGGTGGTGGTGGTGGTGGTGGTGCTACTGGCGGCGTTGAATTTTCCAGAAATCGCAATCGAGGCGGCAACCAAAATGAAAACCGGCAGGGTTTCCAAGTCGCAAATAATTCACATCAAAAGCAGATTAACGAATCGCCGAAGCCGGCTGCGGGCAATGTGCCCGCAAAGAACAATGAACTCTCAGCTGGCGGA…
10742	GEO15436	CG15890-RA	NULL	TdIY8AD_124	E12	ATGTCACCCAAGGACGGCAGCCTGGGCGATGCTAAATTCGCCAAGTATACGGTGAACCATGAGCCGCCACCTCCTTCGGCGATGACGACGACACAGTCCACCAACAGTGGTGTGGATAAACCGATAGCTAAGGAAAAGGACAATGGCACAACGAATCCGCCCGTGAAACGATCCTGGCGCGAGAAGATCCGCCTGGTGGCCAACAATGTCACCGTGGAACCGATCCTGGCCGCCTACATCATGCCCAGCGTGCTCTCCAATCTGGCCACCCAGAATCTTAACCTGGAGAAGGCCTGTCGAGTGAACATGGCCTACGGGGATGAGGTGTGCGATGCACTCACCCGCCGCCAAACAGCCAACTACACACTAGAGGAGGAAACAGTGCAGCAAATGGTGGCG…
11433	GEO15338	Gem3-RA	NULL	TdIY8AD_124	F01	ATGGAGCGCGAAATAGCGCACAGTTTAGCTGGCGGCGAGGAACGAAGTAGCGATGTGGCACCTGGACAGGTTAAGACCTTCGAGGAACTGCGTCTATACCGAAATCTGTTGAACGGATTGAAGCGCAACAATTTCGTGACGCCAACGAAGATTCAGGCAGCTGCCATACCCATGGCACTGGCCAAAATGGATCTAATAATACAATCGAAGAGTGGAACTGGCAAAACTCTAATCTATGTTATAGCCGTCGTTCAGAGCTTTAATCCCAACATAAACCAACCGCATGCCATGATCGTGGTCCCAACTCGAGAGCTGGCCATTCAGGTGCAGGACACATTTTTCCATCTCTGCAAATCGTTTCGGGACTTTAAATGCTCTGCTTTCATCGGTGGCACCGAT…
11439	GEO15317	Rrp4-RA	NULL	TdIY8AD_124	F02	ATGTCCACCAACGCGGCGATAGATCTGGCCCTGGACCGGGTGGACTGGCGCGACCTGGCCGCGCAGACGGAGGAACAGCCGAGGGTGTATACGCCGGGGGAAGTGCTGATGCCGGAGGCGGGATTCATGCGCGGCCACGGAACCTTCGTCGAGGACGAGAACATCAAGTCCTCGGTGGCCGGGGTGATCCAGAAGGTCAACAAGCTGATCTCGGTGCGCCCGCTCAAGAGTCGCTATGTGGGCGAGATCGGGGACGTGGTGGTGGCCCGCGTCAGCGAGGTGCAACAGAAGCGCTGGCGAGTGGACACCAATTCCCGGCTCGACTCCATCCTACTGCTCTCCTCGGTGAATCTGCCAGGCGGAGAACTACGACGGAGATCGGCGGAGGACGAGCAGATG…
11448	GEO15309	Zyx-RG	NULL	TdIY8AD_124	F03	ATGCAGGTTCCATCAAGCAGACAGGTTTTGTGTTCGCGGGAACCACTATATTCACAACCTCTGATTGGAGTCGAGAAAACAATGAGGGGGCATATGCCTTTTAGAAAATACCTCAGCTCTGAATTCGGAGTTGCTGATACTCAAATAAACAGAAAAACAACTTTAGATAATCCGGCAATTTTGGAACAGCAATTAGAAGCTCTTGCTTACCATAAACTTCAAATGGAAAAAAAGGGTCTTTTGGGAGTACAAGCTAAGCCAACACAACCTCTCAACAGCTTTACAAAGCCCCTTTCAAAGACTTTAAGCAAAAGCTTAATATATTCTAATTTAGGTTCTGTTCGCAAAGAAATAGAAACATTAGAACTATTAACAGACGAAACTAAGATTTCTGCGAGT…
1766	GEO15336	Spps-RA	NULL	TdIY8AD_124	F04	ATGCTGCAGTACAAGAGTGCCGCCAGTGCGGCGACTAGTGCGCCACCCGCCACGCCTTTGGCGGCAGGCGGTTCCAGCAAGGCGACGATTCCACCAAATGGAGCTAGTGCAGCAGCTTCACAAACGCAGGTTCACGGTGCTCCCGGGACACCAACCATGCAGCAGATCATCAACATTCACCAAATGCCTCCTCAGTTTGCAGGCGGAGCGGTTGCCGGGAACGGACAGAACGCTGGCATGCCCCAAAACATGTTCCAGATCGTACAGCCCATGCCCATGCAAACGGTGAACATTGATGGCCAGGAGGCCATCTTCATACCAAACCTCAATGCACAACTGGCCACCGCTCAGGCGGTCAACTTCAACGGGCAACAGGCCTTTATCACGCCCAACGGTCAA…
11467	GEO15426	spag-RA	NULL	TdIY8AD_124	F05	ATGAGTGCACAGGAAAAAGCCTTCGAACTGCAGCGCCAGGTGCGCCAGAACGCGCGGGAGTACGAGAACTCCGTGAAGGACTTGTACTCCTGGGAGCAAGACATTAAAAACAAGGAGAAAGAGCTCCAGAAGTCGCCGCTTTCTGCCGCCAATAAGGATCTGCCAGTGCGCAGTCATGTCCAGACAGACAAGTCGCGGAAGGAGAGCCCATCCTCCTCGGCGGCCAGCTCACCCACGGAGAAACAGGACTTGCCAGTGGATCCTGTGGCCCAGCAGTACAAGAAGGCCAACGACATCAAGGACCGTGGAAACACCTATGTCAAGCAGGGGGAGTACGAGAAGGCCATCGTGGCCTACTCCACTGCCATTGCCGTCTATCCCCACGATCCCATTTACCAC…
11474	GEO15439	spo-RA	NULL	TdIY8AD_124	F06	ATGCTGGCTGCTTTGATTTACACTATTTTGGCGATTTTACTGAGTGTTCTGGCCACGTCCTACATATGCATTATATATGGAGTCAAGCGCCGCGTTCTGCAGCCCGTTAAAACAAAGAATTCAACCGAAATCAATCACAATGCTTATCAAAAATATACCCAGGCTCCAGGACCACGACCATGGCCCATCATTGGTAATCTTCATCTGCTGGATCGATACAGGGATAGTCCCTTTGCGGGATTCACGGCGTTGGCACAGCAATACGGAGACATATACTCCCTGACCTTCGGACACACCCGCTGTCTGGTGGTGAACAACTTGGAGCTGATCCGCGAGGTGCTCAATCAAAATGGCAAGGTGATGAGCGGGCGGCCAGACTTCATACGATATCATAAACTA…
11484	GEO15441	Gli-RA	NULL	TdIY8AD_124	F07	ATGATGCACAAATTGAAATATCGCGATAAATTAAAATGGCTTTTAGCCCTTCTTGTGCTGATCGGCACTTGTTTTATTCAGACAAGGGGACAAACAAGAGATCCCAGATTTTATTCTCGGCCAGGCGTTGACTACCATTGGCCAAATCCAGGCGATCCGGATTACAGAACCTACACGTTCAACGATCGCCGATATGGTCATTATCAGCCAAATGGCTATGGAGCCAACTATCCAGGCAGAAATCCACCGGGACAATATCCACAGGGAATGCCGAATGAAGATCGCTTTCGATTTGACCCGAACGATCCGAATGCGAGAACCCAGTTTCCGGGAGTGCTGGCCGGATGGCGAGAGGATTTGCAGGGCAAGCAGCGGCGGGATTCGTTGACCCTGGAGCGG…
11490	GEO15454	esg	NULL	TdIY8AD_124	F08	ATGCATACCGTGGAAGACATGTTGGTGGAGAAAAACTACAGCAAGTGCCCGCTAAAAAAGCGCCCAGTTAATTACCAGTTCGAGGCGCCTCAAAATCACAGTAACACCCCAAATGAGCCGCAGGATTTGTGCGTAAAGAAAATGGAAATTCTGGAGGAAAATCCCTCCGAGGAACTGATCAACGTCAGCGATTGTTGCGAGGACGAGGGTGTGGATGTAGATCATACAGATGATGAACACATCGAGGAGGAGGACGAGGACGTCGATGTGGATGTGGACTCGGACCCAAATCAGACCCAGGCTGCGGCTTTAGCTGCTGCCGCAGCTGTGGCCGCCGCTGCAGCCGCCTCCGTGGTTGTGCCCACGCCCACATACCCGAAATATCCCTGGAACAACTTC…
11499	GEO15432	CG13796-RA	NULL	TdIY8AD_124	F09	ATGAAGGGCATCTGCGGTGAGCAGCTCAACAATTGCATGCTCCTGGGCGACTGTGAGAATAGTGAACATGGCACAGAACTGCCCGGTGATTTTATCGGGGAGCCAGTGGAAACGGAGTCCGGAGGCGGAATGGGCGGTAGTCTGGCCCTAGCCGCCCGTCGTATCCGAAGCCGCCAGGTGCACAGCATGGCCGTGCGAACGGGTAGTGCGTATGATACCCTGGAGCGACCATATCGGCATGATAAATGTCGTGGTCGTTGGGCCAAATCGGCGGACTTTTACTTTGCCAGCTGCACACATGCCTTCAGTTCGCTGATCTTTTCGGAGCTCTCCACCTTTGGAATACTTCATGGCGGTTGGCTTTTGTTTATAATCGCCTACCTGATGGGAATGCTATTT…
11510	GEO15493	STUB1	NULL	TdIY8AD_124	F10	ATGACGACCAAGCACATCTATTCCACGACCAATTTATCAGATCTGCAATTAAAGGAGCAGGGAAACTGCTTGTTTGCAGCCCGAAAATATGACGACGCAATAAATTGCTACTCAAAGGCCATCATAAAGAACCCCACAAACGCCACATACTTCACAAACCGAGCCCTCTGCAACCTGAAACTGAAGAGATGGGAACTGTGCTGCCAGGATAGTCGGCGCGCCCTCGACATCGATGGGAATCTGTTGAAGGGTCACTTCTTCCTGGGCCAAGGACTCATGGAAATCGACAACTTTGACGAGGCTATAAAGCACCTTCAACGGGCATACGATCTGTCCAAGGAGCAGAAGCAAAACTTTGGGGATGATATTACACTACAGTTGCGACTAGCTCGCAAAAAG…
11515	GEO15423	Nrx-IV-RB	NULL	TdIY8AD_124	F11	ATGAGGCCGCCCAGGAGCAATACGAAAGCAGCATTTTCCTCGCTTCAGTTTGGATTGTTATGCCTCCTATTGCTGGTCAATAATGGCATTAAATCGGTGCAAGCAGACGCCTTCACGGACTATTTCTCCGACTACGATTGCAACCAGCCGCTGATGGAAAGAGCCGTCCTCACGGCCACATCATCCTTGACGGAAAGAGGACCCGACAAAGCACGACTAAACGCTGGCACCTCGTGGTCCGCGAAGAACTCGGATTTCGACCAGCGTCTGATTATTGACCTGGGCGTGGTGCGGAACGTGACGCACATCGCCCTGCAAGGACGACCACATAGCAATGAGTACGTCACCGAGTACACCATTAGCTATGGCATAACCGATCTAGAGTTTGCCGACTATAAA…
11520	GEO15448	Hdc-RA	NULL	TdIY8AD_124	F12	ATGGACTTCAAGGAATACCGCCAAAGGGGCAAGGAGATGGTCGACTATATTGCAGACTATTTGGAGAACATCCGGGAACGCCGAGTTTTTCCGGATGTCAGTCCGGGCTATATGCGCCAGTTACTGCCGGAGTCCGCTCCGATCGAAGGTGAACCGTGGCCGAAAATATTCTCGGATGTGGAGCGAATCGTGATGCCGGGCATAACCCACTGGCAATCGCCCCACATGCACGCCTACTTTCCGGCCCTCAACTCCATGCCTTCCCTACTGGGCGACATGCTGGCGGATGCGATTAACTGCCTGGGATTCACCTGGGCGAGCTCGCCGGCCTGCACCGAGCTGGAGATCATAGTGATGAACTGGCTGGGCAAGATGATCGGTCTGCCGGATGCCTTTCTC…
1485	GEO15339	CkIalpha-RA	NULL	TdIY8AD_124	G01	ATGGACAAGATGCGGATATTGAAGGAAAGTCGCCCCGAGATAATCGTCGGTGGCAAATATCGGGTGATCAGGAAGATTGGAAGCGGATCGTTTGGCGACATTTACCTGGGCATGAGCATCCAGAGCGGCGAAGAAGTGGCCATCAAGATGGAGAGCGCCCACGCCCGCCATCCGCAGCTGTTGTACGAGGCCAAGCTGTACCGCATTCTGAGCGGCGGCGTTGGATTCCCTCGTATACGTCACCATGGCAAGGAAAAGAACTTCAACACCCTGGTCATGGACCTGCTGGGACCCTCGCTGGAGGATCTGTTCAATTTCTGTACGCGCCATTTCACAATCAAAACGGTTCTGATGCTCGTCGACCAGATGATCGGACGCTTGGAGTACATCCATCTCAAG…
1382	GEO15329	CG11679-RA	NULL	TdIY8AD_124	G02	ATGAACTTTGCACGCCTGAGATTCGGGCAGATGGTCCTTGGAGGACTTCGAATTCCGCGCCAGCAGACGCAGACGCAGTGGATGATGGACCGCCGCCGATGGTTGGCCAGTGAAGCCACCTCATCGGCTGCGGCGCCAGCTCAAGCAGCTTCTGTACCTAGAACTCAAACGCAACCGCGGGTAAAGCCATTGCCGCTAGCCGAGGAGCGCTTGGAGTCGATACTATCGCCCATTCGCACCAGGATCATTCGAAAGAAGCGCTTGGCCATCGATGAACTGTCCGCTTTGGGGTTTCTCAACACCCGTGGTTATACGACCGCCGAGGAGTACAATCTGGAGGATCTGCAGATAGCCCTCCGCGAGCAGAACCTGTACGAGACGAAGCGTTTCTTCTCCACA…
6117	GEO15357	Sin3A-RB	NULL	TdIY8AD_124	G03	ATGATGAAACGCACTCGCGTAGACGAGGTGCAATTTGGCACACGACCCGTTCCTCAGACCTCCGGAGGTGTGGGCGTTGGTGTCGTCGGCGTAACTGGAGGTGGGCCAACATCCGGCGGCGGTGGCACTGCTACTGTGGGCGTCAATACGACGGGCGTTACCATTGGTACCGTCGTGCCCAGTGCTCATAACGCCACCATCAGCGGGATCGGTTCCATTCACCATCGCATCCTTACTCCACAGCATGGAGGAGCACAAACCATTGCCTATTTGCCGTCCACCACGCCGACGGCTACGAATTTGAAGACCACAACCTCGATTGTGGATAGCACTACCGCTGGAGGACCAGTAGGAGCAGGAGCACAGGTGGCCGTAGGAGTTGGCTCTGCAGCCGGCGGA…
11460	GEO15360	cwo-RB	NULL	TdIY8AD_124	G04	ATGAACTCCTGCCTGGCGGACCTGTCCCGCCTCATCCCGCCGCAGTACCAGCGCAAGGGGCGAGGCCGTATCGAGAAGACGGAGATCATCGAGATGGCCATCAGGCACCTGAAGCACCTGCAGAGCGAGTGCCAGCAGAAGGAGAGCGACTACCGGAGTGGCTACATGGACTGTATGAAGGAGGCGGCCAAGTTCCTCTACGACGTTCACATGCAGGACTTTTGCCACCGACTATTGGGTCGCCTGCAGGAGCACATCGATGAGATGTTCAAAACGGACTGCTACAAGTCGACGCGCAGCTGCCACATGCCGGATAATGTAAGCGCCTCCAGCGGCAGTCCCCATCAGGCATACCACCCACCGCTGTGCCACCTGCGTGACATGTTGGCCACCTCCGCC…
11468	GEO15438	crq	NULL	TdIY8AD_124	G05	ATGTGCTGCAAGTGCTGCGGGGAAACTCAACGAAAGGTCTGGGTCTTCGGCTTGGGATCGGTTTTCCTTTTGCTGGGAATACTAATCGTGGTCTTCTGGCCGGGTATTGCAGATAACCTTGTAGAGGATGGCCTTACCCTCAAGCCCGGGACTGATGCCTATGAAAGCTGGCTGGAGGCACCTATCCCCATTTACCTGAGCTTTTACATGTTCAATTGGACGAATCCCGAGGACATAAGGAACCCGGACATTAAGCCAAACTTCGTGGAAATGGGTCCGTACACCTTCCTGGAAAAGCACAAGAAGGAGAACTATACGTTTTACGATAATGCAACGGTGGCATATTATGAGCGCCGCACATGGTTCTTTGATCCGGAGAGATCCAATGGCACATTGGAC…
11475	GEO15451	Pkn-RE	NULL	TdIY8AD_124	G06	ATGATTGTGCCAACCTTCCATGCGCTCGGCCAAGTCTTGAGGCAGATGTTTGCGGTCCAACTCCAACAGCAGCAGCAGCGCACTCATAATCAGCTCCATTACCTCGATTTGTCGCCCGCGCGAACCATCAACCAACTGTTAGTGTGTCCATGCGCATCCAATCCTGTACCTCCTGCTGCCCGTATTAGTCTTGTACATATAACCCTCGAACCGATCAATGCCAGCCGGACGACCAGTTGCCTGATCGAGGAGGTAGCCGAGCCGGATTCACAGCCGGAGATTAAGCCGGTGGCAGAAGCGCAGTCTGCCAAAGTATCCGAGGCTTGTGTCGAAAGTATTCTCCCCGAGACAGTTGAAAAGTTAGAAACAGCAGACCAGGTCCAGCAGGTTATACCACAG…
11485	GEO15453	CG5589-RA	NULL	TdIY8AD_124	G07	ATGGATGAGCACGATATATTTAAATTGATTACGGCGGGCGTTCGCTTCACCAAGAAGTCAAAGAAGGAACCTTCATCAAAACAACAACTGCAGCCACTGCCGGAGGTTTCTAAACATGAGGAGCCGGTGAAAAGCGAAGAGTCAGATAAAGATGATGAAGATATCACAGAGTTCCGTCTCTTGGACGGGGATTCCAGCAATCAACCGAAACGCAAGAAGCCGAAGAAAGAGAAGACACTATCCCCCAAGGAATTAGAGATTCAAAAGGCAGCCGAAGAGGCAAACGAGACGCGGAAGCAGTATGGCATTAGGGTGTTGGGCAAGAATGTTCCTCCACCGGTGGACAGTTTCGGAACATTGACCAGGGACTTTAAGATGCTGCCTCGCCTGCAGCAGAAC…
11491	GEO15466	CG32206-RB	NULL	TdIY8AD_124	G08	ATGCCCAGGATGGGGAGACGTCACAAACACTGCCATCATCGGTTGTGCGCTTCATCTTCATCTCCGCTGCAGCGGCTGGTGGAGCTGCAGCTCCTTCTGCCGGCGCTCTTGGTCGTCCTGCTGGCCACCACTCTGGGACTTGCCTGCCGTGTCTCCGAGTTCTCCTGCAAGGGCAGCGGGAACAGCGGCACCATCTGCGTGCCCCTGGACAAATACTGCGACGGACGCAGCGATTGCGCCGATGGCAGCGATGAACCCAAACATTGCTCCGTCTGCAATCGTACATATTATGGGGATATCGGACGCACCTATGCCATAAAAGTGCCAACGCCACAGTGGAATAAATTGCCCTTCCTCTGTCACTTGACATTCACAGCATCCGGTCATGATCAAGGCGAC…
11501	GEO15456	sens-2-RA	NULL	TdIY8AD_124	G09	ATGGACGTGGCCAAAATGCAAGCCACTTCCGGTCAGCATCTGCTGCATCCGGCCGCACCGCCCGCCCACCAACACCACCTGCCCCTCGACTACAGCCTGGGCAACTTTAAGCCAGCCATCGCGTCTGACTTTCCCGGACCCTTCCTCACCAGCCAGCAATCCTCGTCGGCCTCCAATTCCGCCTCCTCCTCCGCCGCCGCCACCGTTCCGCTGCAGGTGCGCGATCTCAGCGCGCTGACGGCCATGGCCACGATACCCTCGCCCACCCAGCTGCTTCACCAGCGCATACAGATGTCCGCGGACGCGGCCTTGGGCCACCACCAGCAGCAGCCGGCACAGAATCCCAATCCCAATCCGAATCACCCGCAGCCACAGATGCCGCCGGCCTCCACGTCGCCG…
8956	GEO15410	CG7248-RA	NULL	TdIY8AD_124	G10	ATGAAAGTGTGTCTGGTTTTCCCGTTTATTCTTTGGCTTTGGGGAACACCTGGTGTAGATGTGCTTTCAATCAAAGGACCTTCTAGTGTTGGATGGAATAATGTCAACCAAAATGTCATATTATCATTTTCGAAACGCAACTCACATGAGTGCGTAGTGTCCTCGCAACAAAATTCCACGTACTGTGAATCATTATCGAATGGATTTTATGAATATCCTTACAACTGCAGCGCATATATAACGTGTTATGATTCTTGTGCCGATTTGGAGTACTGTCCCGATGGAAAACTTTTCAACAGTCCTTTGCAAATTTGCGATACACCAGGGGCCGTCGACTGCGAACCGTTGCCATATCCAACACCTTCACCCACAGAATCTCCACCGGAAAATCCTTGTTTG…
10417	GEO15435	CG8500-RA	NULL	TdIY8AD_124	G11	ATGACGGAGCAGAAGAATCAGGTGACGCGCGCTGCACCGGAGCAGAGCAACGATTACCGCGTGGTGGTTTTTGGAGCCGGCGGCGTGGGCAAGAGCTCACTGGTGCTGCGCTTCATAAAGGGCACGTTCCGCGAAAGCTACATCCCAACAATCGAGGATACGTACAGACAGGTCATAAGCTGCAACAAGAACATCTGCACGCTGCAAATCACGGACACCACGGGATCGCATCAATTCCCGGCTATGCAGAGGCTGTCCATCTCGAAGGGGCACGCCTTCATCCTGGTCTACTCGGTGTGCTCCAAGCAGAGTCTGGAGGAGCTGCGACCCATCTGGGCGCTTATCAAGGAGCTGAAGGGCGCCGACATTCCCAACATACCCGTAATGTTGGTGGGCAAC…
7089	GEO15304	vtd	NULL	TdIY8AD_124	H01	ATGTTCTATGAGCACATTATTTTGGCCAAGAAAGGCCCCCTAGCCAGGATCTGGTTGGCAGCACATTGGGACAAAAAAATTACAAAGGCCCATGTATTTGAAACTAATATTGAAAAATCAGTGGAAGGGATTTTGCAACCAAAAGTAAAATTAGCGTTGAGAACGTCTGGACATTTATTGCTAGGTGTTGTTCGCATTTATTCCAGAAAAGCGAAGTATTTATTAGCTGATTGCAATGAAGCCTTTGTCAAGATTAAGATGGCTTTTCGACCAGGCATGGTCGACTTACCAGAAGGGCACAGAGAAGCTAATGTTAATGCAATAACACTCCCAGAAGTTTTTCATGACTTTGATACAGCCCTGCCCGAATTAAACGATATTGATATTGAGGCTCAGTTT…
8615	GEO15365	Smox	NULL	TdIY8AD_124	H02	ATGTTGCCATTCACCCCGCAGGTGGTCAAGCGTTTGTTAGCACTCAAAAAGGGCAACGAGGACAACAGCGTCGAGGGCAAGTGGTCAGAGAAGGCCGTCAAGAATCTGGTCAAGAAGATCAAGAAGAATTCGCAGCTGGAGGAGCTAGAGCGCGCGATCTCCACACAGAACTGCCAGACGCGGTGCGTGACGGTGCCGCGCAGCAAGCCAGCTCCCGCCGGCGAGCATCTGCGCAAGGGTCTGCCGCACGTCATCTATTGCCGCCTGTGGCGCTGGCCCGATCTCCAGAGTCAGAATGAACTAAAGCCCCTCGATCATTGCGAGTACGCCTTCCATTTGCGCAAGGAGGAGATCTGCATAAATCCGTACCACTACAAAAAAATTGAACTGTCCATCCTG…
11450	GEO15369	CG1628-RC	NULL	TdIY8AD_124	H03	ATGCACGGCGGCGGTACGGGCAACAACATCAACTTCGTCGAGGGTCTGATCGACTTTTTGGCGGGATCCCTGGGCGGAGCGGCCCAGGTGTATGTGTCCCAGCCCCTCGACACGGTCAAGGTCAAGCTGCAGACCTTTCCGGAGGCATATCGCGGCATGTTGGACTGCTTTTTGAGCACATACCGCAAGGATGGCGTACTGCGCGGCTTGTACGCCGGTTCCGTTCCGGCCGTATTCGCCAATGTGGCCGAGAATTCGGTGCTGTTCGCCGCCTACGGTGGATGCCAGAAATTCGTTGCCTTCTGCGTGGGCAAGGAGACGGCTGGCGATTTAACCACCGTGCAGAACGCCTGCGCCGGTTCCCTGGCCGCTTGCTTCTCCACACTGACCCTCTGCCCC…
343	GEO15413	GluRIA-RA	NULL	TdIY8AD_124	H04	ATGCATTCGAGGCTAAAATTCTTGGCATATTTACATTTTATATGCGCCAGCAGCATTTTCTGGCCGGAATTTAGTTCAGCCCAGCAGCAGCAACAGACGGTATCGTTAACCGAGAAAATACCATTAGGTGCAATCTTCGAACAGGGAACGGATGATGTGCAATCAGCCTTTAAATATGCAATGCTCAATCACAATCTGAATGTGAGCTCTCGACGCTTCGAATTGCAGGCGTATGTCGATGTCATCAATACAGCGGATGCATTCAAATTATCCCGCCTGATTTGCAATCAATTCTCGCGCGGAGTCTACTCAATGCTGGGCGCCGTATCGCCGGACTCGTTTGACACATTGCACTCGTACTCGAATACGTTCCAAATGCCATTTGTGACGCCCTGGTTT…
11469	GEO15450	Ctr1A	NULL	TdIY8AD_124	H05	ATGGACCACGCCCATCACAGTGCGCCCGGTGTTGATCACTCGATGCATCACGATCATGTGGGCATGCACCACGATCACAGCGGTATACCTGCTGCGACAGCGTCTCCAATGGATGCAGCTTCCATGTTCGACCTGATCCCCGATACCAGCGATTTGCAGGCAAGTCACGCGGGTCACGCCGCTCACGGAGCGCACAATCATGGCGGTGGCTCTGGCACGGGAATGGAGCACATGATGCCCATGGCGTTCCATTTTGGCTACAACGAGACGATCCTGTTCTCCTGGTGGCACATCGAAACAGTGGCCGGTTTGATCGGCTCCATGATCGCCATCTTCCTGCTGGCCCTAATGTACGAGGGACTGAAGTACTACCGCGAGTATCTATTCTGGAAGACATAC…
11476	GEO15463	eIF4AIII	NULL	TdIY8AD_124	H06	ATGGCGCGCAAGAATGCCCAGGCGGAGGACCTCTCCAACGTGGAGTTCGAGACGAGCGAGGATGTGGAGGTGATACCCACATTCAACGCCATGAATCTAAAGGAGGAGCTGCTACGCGGCATCTACGCGTACGGCTTCGAGAAACCCTCGGCCATTCAGCAAAGGAGCATTACGCCTATCGTCAAGGGACGGGATGTGATTGCCCAGGCGCAATCAGGCACGGGCAAAACCGCCACCTTCTCCATCTCCATCCTGCAGAGCCTGGACACCACGCTGCGGGAGACGCAGGTTCTGTGCCTGTCGCCCACTCGCGAGTTGGCTGTGCAAATCCAGAAAGTCATTCTTGCCCTCGGCGACATGATGAATGTCCAGTGCCATGTGTGCATCGGTGGCACCAAC…
11486	GEO15465	cv-2-RA	NULL	TdIY8AD_124	H07	ATGTGTTGCCAATCAAGTGGCCAGTGGAAATTTCCTGCGCAGCAGCCTCGAAAATCTTTGGCGTCAAGGCGGCGCCACACGGGATTTCGCCCAAGCACCCAGCTCCTGATCCTCATCGCAGTCCTGCTGGCCCTGCTGCAAGGACGAACAGTCGACGCCGGGGCGGGAGATAGTCTATCGGGCGTCCGGCAATCCTGCTCGAATGAGGGAGAAGAAGTCCAACTGAAGAACCAGCCGCAGATTTTCACCTGCTTCAAGTGCGAATGCCAGAACGGATTCGTGAATTGCCGAGATACTTGTCCACCAGTCAATGACTGTTACATTCTGGATAAGTCGAATGGAACTTGCTGCCGCAGGTGCAAGGGTTGCTCTTTTCGTGGCATGTCGTATGAGAGTGGC…
11492	GEO15478	Wnt2-RA	NULL	TdIY8AD_124	H08	ATGTGGAAAATACATAACAAGCTCTTAATCTACATACTCTGGATTATGGAAATAAGATTAGTGTCCAGCTTTACATCCGTCATGCTCTGTGGCCGGATTCCGGGCCTGACCCCGGGCCAGCGAAATATGTGCCGCGAGATGCCCGACGCACTGATTGCCCTGGGCGAGGGCCACCAATTGGGCGCCCAGGAGTGCCAGCACCAGTTCCGAGGACACCGCTGGAACTGCTCGGAGGTGTGGCAGCGCAACGTCTTCGCCCATGTCATACCCACAGCTTCTCGTGAGGCTGCCTACACCTATGCGATAGCAAGTGCCGGAGCGGCGTACGCGGTGACCGCCGCCTGTGCCCGCGGCAACATCTCCACCTGCGGCTGTGATGTGCGGCACAAAGCCACGCCC…
11504	GEO15492	trp	NULL	TdIY8AD_124	H09	ATGGGCAGCAATACGGAATCCGATGCCGAGAAGGCGTTGGGGTCTCGCCTGGATTACGACCTGATGATGGCCGAGGAGTACATCCTCAGCGATGTGGAGAAGAATTTCATATTGTCCTGCGAGCGGGGTGACTTGCCAGGTGTCAAGAAGATCCTCGAGGAGTACCAGGGCACGGACAAGTTCAACATTAACTGCACGGATCCCATGAACCGCTCCGCCCTCATTTCGGCCATCGAGAACGAGAACTTCGACCTGATGGTGATCCTGCTGGAGCATAACATCGAGGTGGGCGACGCCCTGTTGCACGCCATCTCGGAGGAGTATGTGGAGGCGGTGGAGGAGCTGCTGCAGTGGGAGGAGACCAACCACAAGGAGGGCCAGCCATACAGCTGGGAGGCG…
10802	GEO15422	Met-RA	NULL	TdIY8AD_124	H10	ATGGCAGCACCAGAGACGGGCAACACGGGCTCCACAGGATCCGCTGGCTCGACAGGATCGGGATCGGGATCGGGATCGGGAAGTGGGAGCTCCTCAGATCCAGCGAATGGACGGGAGGCCCGTAACCTTGCCGAAAAACAGCGACGGGATAAGCTTAATGCCAGCATCCAGGAGCTGGCCACCATGGTACCACATGCAGCCGAATCCTCCCGTCGCCTGGACAAAACCGCCGTCCTTAGATTCGCCACCCATGGCCTGAGACTTCAGTATGTCTTTGGCAAGTCCGCTTCCAGACGTCGCAAGAAAACCGGCCTCAAGGGAACGGGTATGTCTGCCTCACCTGTCGGAGATCTACCCAATCCCAGTCTGCATCTAACGGACACTCTAATGCAACTGCTG…
11516	GEO15447	trio-RE	NULL	TdIY8AD_124	H11	ATGAGCTGTTTCTTCCGCTTATTTGCCAGCCCCGGCAAAATGGACGGCAATCCACTTTCGGAAATAGAAGAAATTGTCAAGACGACAACGGAGCAGCACGAGTCCAACAGTCGCGTGGATGGAGGCGGAGGTGTGGAAAATGCCAGCACCAACGGCCATGGTCGATCCCACGACAACAATGATGAGAGCCACACCGCTGTGTCTGACAAGGCTGCAGCCCTCAAAAAGCGGCAATGCGTCTTTGCGGAGCTGATGTCCACGGAGGAGGCATATGTACAGGATCTGCATGAGATCGTCAATGGTTACATGACAGAGATTAACAACACGAACAGTGATATACCCATGCCTGAGGACCTGAAGGGTGGTAAAATGAAGTTGGTCTTCAACAATATTAAAGAC…
1423	GEO15460	Su(var)3-9	NULL	TdIY8AD_125	A01	ATGGCCACGGCTGAAGCCCAGATCGGTGTGAACAGGAACTTGCAGAAGCAGGACCTCAGCAACTTGGACGTCTCTAAACTAACGCCTCTATCACCGGAGGTCATCTCCCGACAGGCGACCATCAACATCGGCACCATCGGTCATGTGGCTCACGGCAAATCCACGGTGGTCAAAGCCATATCCGGCGTGCAGACTGTGCGCTTCAAGAACGAACTGGAGCGCAACATCACAATCAAGCTGGAACGCTTGAGCGAAAAAAAAATCAAAAATCTTTTGACCTCCAAGCAGCAGCGACAGCAGTATGAAATCAAACAGCGTTCAATGCTGCGCCACCTGGCCGAATTGCGGCGACATAGCCGATTCCGCCGCCTCTGCACCAAGCCAGCTTCGTCTTCCATG…
5143	GEO15538	step	NULL	TdIY8AD_125	A02	ATGATTAGCGCAATGGACAATTTCGACAACAGGTCGTACGGTGCCATATCAAAGGGGCGCAGTGAATTCTCAATGCCAGAACTTACACCGGAGCAGCAAAAACTGCTGATTGAGCTGCGACGCAAGAAGCAGGAACTTTTACTCGAAATACAGCAAATTAAAGATGAGTTGTGCGAGGTTGTATCGGAAATGGAGGCGCTGGATGTGCCCGAAGACTGCAAGCATTCCAATAAAGATAAACAGATGTCCATTGGCCGTAAAAAGTTTAACATGGACCCAAAAAAAGGCATTGAGTATCTCGTTGAAAACAGGCTGCTACGTCATGATCCCCAGGACGTTGCCCACTTTCTCTATAAGGGAGAGGGACTAAATAAAACAGCCATTGGCGATTACCTCGGC…
5196	GEO15575	Rack1-RA	NULL	TdIY8AD_125	A03	ATGTCCGAGACCCTGCAATTGCGCGGTACCCTCATTGGCCACAATGGATGGGTCACCCAGATCGCCACCAACCCCAAGGATCCCGACACCATAATTTCGGCCTCCCGTGACAAGACCCTGATCGTGTGGAAGCTGACCCGCGACGAGGACACCAACTACGGCTACCCCCAGAAGCGTCTCTACGGACACTCGCACTTCATCAGCGACGTGGTGCTCTCCTCCGATGGCAACTACGCCCTGTCCGGATCCTGGGATCAGACCCTTCGCCTGTGGGATTTGGCCGCCGGCAAGACCACCCGTCGCTTCGAGGGACACACTAAGGACGTTTTGTCGGTTGCCTTCTCGGCCGATAACCGTCAGATCGTGTCCGGCTCTCGGGACAAGACCATCAAGCTGTGG…
11530	GEO15530	tara-RB	NULL	TdIY8AD_125	A04	ATGTGCACTGAGGTGAATTCCGCGATGGGTCTTCAAGCAACAGCCGCCACCAAGCGGAAGCATGAGCTGACCTTCGACAGCAAGGATGCCAACACCACCTACACGGGCAACTGTGCCCCGCCCCCCGTCAAGGCCAACAAGTGGGCCATCAGCAACAACAACTACCTGGAGTCGCTCGAGGAGCAGCAGCAGCAACAGCAATCGCCATCGGAGCCAGCTGTTGAGTCCAACAACAACCACATTGTTTTAGAAGCATCAATGGATGCGTTGAAGCCAACGGAGCCAAGTATTAGCAATGGTCATGAAGTTACTACCGCCGTCGCAGCAATGAAAAGTCAAGCGGAGGTGCCACTCCCGCCAACAGCGAGTGCGGCGATACCGGAGGACAGTATCGCCAGG…
5400	GEO15591	frtz-RA	NULL	TdIY8AD_125	A05	ATGCTGCTCAGCGAGACCCATTTCTGGACCACGTTGCGCGAGGATGTGGTGCGGATCAAGAGCCAGGACCTGGGCGCCTTTCGCTACCTCAGGCAGCGCGACAAGGAGCAGGAGCAGCAGGACCTCGCCTGCCTGGCCAAGCGAGACTATACGGAGCGTCGCAATGGACTGGCCGTGCTGAAGAACTCTGGTCGCAAGTCCACCGGCCGCTTGAAGGACAACCTCAAGAAGCTGGAGGACCTGCTGCGCCAGCACAGGATCATCCACTCCGAGTGGCAGGACGCGGCGCAGGTGCTGCTCCTCTTCTCACACGGCCTGATCGCCCACATCTGCGTGGACATCTACACGGGCGACATTCTGCGCATGGTCTTCGAGAAGTACCTGGTGGGCAAGCTCGCC…
1367	GEO15581	mRpS9-RA	NULL	TdIY8AD_125	A06	ATGGCACTGCGTGTTTTTGGCTTAAATATAGTAAAAAATAACAGGAATCTGCTGCAAAATGCATGCAAATCCAGGGCACCGATGCCATGCTACATGGCAGCGGCTCCATTTGCCACCGATGTGACCGTCCAGGCTGCTCCGGCGGCTGTCCAGAAGCAAAGGGTGAGCAAGGCCATGCGGGCGTACCTGAAAAGAGCCACCGAACACGACGAGTTCATGAAGACCCAGCACCTGGAGTTCCAGATCGGAAAGCGGCACCTGGCCAACATGATGGGCGCCGATGCGGAGACGTTTACCCAGGAGGACATAGACGAGGCGATATCCTATCTGTTCCCTTCCGGATTGTACGACCAAAAGGCCCGGCCGGCTATGAAGTCACCCGAGGTTGTCTTCCCCGCC…
6688	GEO15524	CG6733-RA	NULL	TdIY8AD_125	A07	ATGAGCTCGGAAAAGTGGGAAAACAATGAGGAAATTAAGATTTTCCGGGAATACTTGCGTATACCAACGGTGCATCCAGATGTTGACTATACTGCCTGTGTGGAGTTCCTGAAACGTCAGGCTAGCTCCCTAAATCTTCCTGTTGAAGTGGTTTATCCTGCTGTTCAAACGAAGCCCGTTGTGATCATCAAGTGGGAAGGAAGTCAACCCGAACTATCGTCCATTGTTCTCAACTCTCACACGGATGTGGTGCCAGTTTTTCGAGAGAAGTGGACCCATGAACCCTTCTCCGCCGATATTGATGAAGAGGGTAGGATCTTTGCACGGGGTACTCAGGACATGAAATCGGTGGGCACTCAGTATCTAGGAGCGATTCGCCTGCTGAAAGCTAGTGGCTTC…
11550	GEO15637	CG12413-RA	NULL	TdIY8AD_125	A08	ATGTTGCGGATCATTAATATAAGTCGACTTGGTAATACTCTCCACTTCAGCAGAGCAGTCACACAGTGGCAACTGCCACTGGCGTTTCAAAGAGAATTCCATGTGAGCGCCGCCAGGTTGAAACGCCGGAAAACAGCAGAAGAGAAGAAATCCCCAAGAATTATAGAGTACTCCCCCAAGAAGTTTCAAACGGCGGGCGGAGGCGCCTCTGACATCTGGAGGCACATGACCGTGGCCCAACTGGCCAAGGAACTGGAAAGGTCACTGGATGATGTTCAAGAGGCGATGCTATATGTCAAGGGCGCTGACAATATTGAACCGGCTTTTAAGCTTGCAGACCTCAAAATCATCCAGGAGATTGCCAAGAAACTGGGTGCCAAAACACGGGTGGTGGCCACA…
10388	GEO15674	Tsp42Eq	NULL	TdIY8AD_125	A09	ATGAGCTGCGGCACGAAGGCATTGAAGGTGTCCTCCTTCGTTTTGGACTTTCTGTGCTGTGTTCTGGCGGCACTGACCATCGCGGCTTGCTCCTATGCCCTGATTGCTTTTAGCCACAGCGTAGCCATCCGGGTGCCCAGCATCCTGGGCATCGTCCTGGGCGGCCTGCTGTTCTTCAGCACGATCTTCGGCTGCATTGCTGCCCTGCGGGAGAGTATTCGCATGACCTGGATCTATGCCGCAATACTGCTGGCCCTGGTTTTCAGTCAGATCACCGTCATCTTGGCCCAACCCATCAACTATGAGCTGCTGGCCAACGAGACCATTTACGACGCCTGGCAGGGACAACTTTACCACTCGGACAGAATGTCCTACTTTGAGATCAAGTATCACTGCTGC…
11564	GEO15640	Spn77Ba	NULL	TdIY8AD_125	A10	ATGGGTAAAATCGCAGATTGCCTGATGCTATGGATTCCACTACTCCTGGGAGCCATCTTCCTGTGCTCGGCGGATCCTCAGAACAACCAAGCGCCCCTCCAGCTTTCAGTGGGCAATCCCCTTACCGCATTCACAGCTCCCACGGCTTTCCAAAGTGGCGTCAGCCATATCCAGTCCATGAGAAGCAACTTCGACACGGATGTCCTGGTCAGCATTTCGCAGGGGGTCCAGGACTTCGCCCTCGATCTCCTGCAGCGCATATCCGTTGAAGTGGAGAAGGCCAACAAGGATTTCATGATATCGCCCTTTTCCGTCTGGTCACTCCTGGTGCTTCTCTACGAGGGATCCGAGGGAGAGACCCGCAACCAGTTGAAAAAAAGCCTGCGGATCAATGTCGAG…
11574	GEO15618	Hydr1-RA	NULL	TdIY8AD_125	A11	ATGCTGTGCGCCCTTGTCCGTGGTCCAACCACCGGCCACAAGTTGGTCCTGTATCGCTCCGTGGCCGAGCTACTTGGCCCAGTGCACGACATTCGCTGCCTGTCCGCCGGAAGAGGCGTCTATCAGCGGCAGTCCCGGTCGCAATCGCAGTCGCAGTCACAGCTCCAGAACCCAGCCCACCGTCCAGACCTGCTCTCGCTTTCCCGTCCAGCATTAAGTTCGAAATTGTCTGTGCGGAGCCTTCACTCAGAGAACGACGCCATGTTCTACTCGATGTACGCCTACCTGTCCAACCTGCCGCGCCTCCATGTTTTGGGCATGGCTGTGGTGGCCTACGTCGTCTATTACCTTATCCAGGTGGTCAAGCGACCGATAATCGCATGTTCGGACGGGCCGTTC…
11582	GEO15643	clumsy-RA	NULL	TdIY8AD_125	A12	ATGGAAAAAATGGTTTGCAATTTGATTTCCCAAGGAGTAATCGCCATTTTTGGACCCAGCACAGGCAGCAGTTCAGACATAATTGCCTCAATATGCGACACACTCGATATTCCGCACATAGTATATGACTGGATACCCAATGAATCTATCCCAGATCGGGAACACTCTACAATGACTCTTAATGTTCATCCCGATAACCTCTTGTTGTCCCAGGGGCTGGCGGAGATTGTGCAGAGCTTTGCCTGGCGTAGCTTTACAGTTGTCTATGAGACTGACAAGGAGCTTCAACAACTTCAGGATATTTTGCAAGTCGGTGAGCCCATCAGCAATCCAACCACAGTAAAACAACTGGGGCCGGGTGACGACCACCGGCCTTTTTTAAAGGAAATCAAACTCTCT…
11521	GEO15472	CG31028-RC	NULL	TdIY8AD_125	B01	ATGGCTCCAGGTGGACGACAGCTTTTGTGGATGGCTTCCATCTGCTGGATTGCATCACTAATGAGTGGAGCTGATGCACAGCATCTGATCGCTTATATCTCGCAAAGAGGTCTTCATGGAGAGATCACTTTTCGGCAAATGAATGCCACCACGGTGGAGATCAAGGCCAACCTGGAGGCCACTTTGCAGTACCCCGACCAAGTATGGAGTTGGGGAGTACGTCGCTTCCCCGTGGACTACTCCAATATTGACCCAGACGAACGCTGCGAACTGAGTCGTTTGGGCTCCCAGGTCCTGTCCTTTGACGAGGACTTGGAGTACCTGGTACTGCCCGGAAATGAGACCTCCAGCTGGGAGCGAAACATGCAGTTGATTGGGGATCGGGGAATCTGGGGGAAG…
4977	GEO15562	RpS24-RA	NULL	TdIY8AD_125	B02	ATGTCCGGTACAACCGCTACCATCCGCACCCGCAAGTTCATGACCAACCGCCTGCTCGCCAGGAAACAGATGGTCTGCGATGTCCTCCACCCAGGATTGTCGTCCGTGAACAAGACCGAGATCCGCGAGAAGCTCGCCGCCATGTACAAGGTCACCCCCGATGTGGTCTTCGCCTTCGGATTCCGCACCAACTTCGGTGGCGGCCGCTCCACCGGCTTTGCCCTCATCTACGACACCCTGGACTTCGCCAAGAAGTTCGAGCCCAAGTACCGCCTGGCCCGTCACGGCCTCTTCGAACAGAAGAAGCAGACCCGCAAGCAGCGCAAGGAGCGTCGCAACAGGATGAAGAAGGTGCGCGGTACTGCCAAGGCCAAGATCGGCACTGGCAAGAAG
11525	GEO15504	Cnot4-RA	NULL	TdIY8AD_125	B03	ATGAACGGCCTGAGCAGCAATGATGATGCAGTCGAGTGCCCTTTGTGTATGGAGCCGCTTGAGGTGGACGATCTGACCTTCTTTCCGTGTACCTGCGGATATCAGATTTGCCGATTCTGTTGGCATAGGATCCGCACGGATGAGAACAAGCTGTGTCCGGCATGCCGAAAGGAGTATCCCGAGAATCCAGCTGACTTCAAGCCGCTGTCGCAGGAGGAAATGATTGCCTTCAAGTCCCAGAAACGCCAAAGGGACCAACAACGAAAACAAAAGATCACCGAGAACCGCAAACACTTGGCCAACGTTCGCGTTGTCCAAAAGAACTTGGTGTTCGTTGTGGGGCTACCGCCACGACTTGCTGATGCAGACATATTAAAGAAACACGAGTATTTCGGTAAA…
5024	GEO15566	Cyp4p1-RA	NULL	TdIY8AD_125	B04	ATGATTATCTTGTGGCTGATTCTGGCCCTAAGTGCCCTGCTCTACTGGCTCCACAGAGCCAACAAGGATTACCACATCCTGTCCTTCTTCACCAAAAGAATTCGATTAAAGGATGGAACCCCTGTGGAGATCATCGCTCCCATAGCCAAGGGAAAAACAATATTCGGCAACACCCTTGACTTGTATGGGCGAGATCACGCTGGTGTTTTCAATTACTCGCGTGAGCGTGCTAAGGAAATGGGTACTAGCTACATAGAATATGTCTTTGGAAAGGCGATTTACAACATTATCGATGCGGATAGCGCGGAAAATGTGCTGAATCATCCGAATCTCATAACCAAGGGGCTCGTCTACAACTTCCTACATCCATTCCTAAGGACGGGCTTGCTGACATCGACT…
11534	GEO15520	Nos-RA	NULL	TdIY8AD_125	B05	ATGTCGCAGCATTTCACATCGATATTTGAGAACCTGCGATTCGTGACCATCAAACGTTCGACAAATGCGCAACAGCAACAGCAGCAGCAGCAACAGCAACTGCAGCAGCAGCAGCAGCAGCTGCAGCAACAGAAGGCACAGACACAGCAACAAAATAGCAGAAAAATCAAAACTCAAGCAACGCCAACGTTGAATGGCAATGGGCTCTTGAGCGGCAATCCAAATGGCGGAGGCGGTGACTCCTCGCCCAGCCATGAAGTGGACCATCCGGGTGGAGCACAAGGAGCTCAAGCAGCAGGAGGCTTGCCATCTTCAAGTGGCACGCCATTGAGGCACCACAAGCGCGCCAGTATCTCCACAGCATCGCCTCCAATCCGCGAACGGCGTGGCACCAACACC…
9090	GEO15522	Mmp1-RC	NULL	TdIY8AD_125	B06	ATGACAAACTGCCAAAGTTCAGTGTTCATAGTCGTAGGCACCCTGTTTTCCATCATGGCAGCGGCTCAATCGGCACCCGTTTCCACCACCACACAGGCAGAGATCTACCTGTCCCAGTTCGGCTATCTACCCGCCTCTGCCCGCAATCCCGCCAGCAGTGGGCTACACGACCAGCGGACCTGGGTGAGTGCCATCGAGGAGTTCCAAAGCTTCGCGGGACTGAACATCACCGGCGAGCTGGATGCGGAGACAATGAAGCTGATGTCCCTGCCCCGCTGCGGAGTTCGGGATCGCGTCGGCACCGGTGACAGCCGCTCCAAGCGGTACGCCCTGCAGGGCAGTCGCTGGCGTGTGAAGAACCTCACCTACAAGATCTCCAAGTACCCCAAGCGGCTGAAG…
4729	GEO15536	qkr54B-RA	NULL	TdIY8AD_125	B07	ATGACCGAGAAGTACGACGGCAACGGTGACTTTTCCGCTTTCAACGACGATGACAACGATTTTGGCGGCAAGCCTCGCAAGCCTGGTGGATCTATTGGAGCACCAGGTGGCGCCCACAATGGCGACGCTTCCGCCCACGATCACGGCCATCATGGAGGAGATCCCGGCGGCAATGTCCAAATAAACGAGAAAGCCAATGAGTACATACGCGATTGTATGGCGGAAAGAAATCGAATGGACAGGAAGTTTCCCATTGCCGAGAAACTGCTGGAAGGCGAGATAGAAAAGGTCCAGACCACAGGAAGGATTCCTTCCAGAGAGCAAAAGTATGCCGATATCTATAGAGAGAAGCCGCTGCGGATCTCGCAACGTGTTTTAGTTCCCATTAGAGAACATCCC…
10376	GEO15649	Ppt1-RA	NULL	TdIY8AD_125	B08	ATGATTTCTATCTGCTGTTCTCGTTTTTCATGCATTTTATTTTTGCTGTTCCTGATCTTTTCCCTCGTGCTGAGCTACATATGGTGGAGCCCGACGAAAGGAGGAACCAATCCGGAGGTCCTGCCGGTCGTTCTGTGGCACGGAATGGGCGACACCTGCTGCGTACCCTTCAGCCTGGGTGCCATTATGAACCTGATCGTGGAGCAAACAAAGGGCGGCTATGTGCGATCCCTGCAGATCGGCGGCAATGTTTTGATAGACTGGCAGAGCGGTTTCTTCATACATCCCAACGAACAGGTGGATTACGTTTGCAAGCAACTACTGCAGGATGAGCACCTGGCCAAGGGATACCACGCCATCGGATTCTCGCAAGGCGGCCAGTTTCTGCGTGCGGTTGCC…
11557	GEO15615	CG32750-RA	NULL	TdIY8AD_125	B09	ATGGCTGTATTCCTCCGTCGATTTCTCTGGCTCATCAGTTTTACTTTGGTTTTGACTGATGATAATTCCGTTGAGAATAAATTCTATATAGCTGGTGTAGTGGAATATAGGCCAACGTTTATGGGCGGCACTTCGGAACAGCTGTTGCAAGCGAATCTGGCTGGTTATCTGGAGATCATGGCATCTGGCAATGGCACTACGGACATCATAGTCTTTCCGGAGGCCACACTAAATAGTGTGATTACCCTGACAGCGGTGCCGAAATTTACGGAGCAAAGTTTGTGTGAAGAACAGGGAGATGATGATCCGGAAATAGCACCATTCCTAAGATCTTTGGCCTGTGCCGCCAGGGAATATGGCACCTATTTGGTGGTCAATGTCAAGGAGCGTGTTTCGGAG…
11565	GEO15652	Taf1-RD	NULL	TdIY8AD_125	B10	ATGGAGATGGAATCTGACAACAGCGACGATGAGGGATCGATCGGCAATGGATTGGACTTGACCGGCATTCTTTTCGGCAACATCGACTCCGAGGGCAGACTGCTGCAAGATGACGACGGAGAGGGGCGCGGGGGCACCGGTTTCGATGCGGAGCTCCGGGAAAACATTGGTTCCCTTTCCAAATTGGGTCTGGATTCTATGCTGCTCGAGGTTATCGATCTCAAGGAAGCCGAGCCTCCGTCGGATGACGAGGAAGAGGAGGACGCCAGACCGTCAGCCGTCAGTGCCAGCGAAGGAATGAGTGCCTTTGATGCGCTCAAAGCGGGCGTTAAAAGGGAGGATGGCGCCGTAAAGGCTCAGGACGATGCCATTGACTACTCTGACATCACCGAGTTATCC…
11575	GEO15630	Vang	NULL	TdIY8AD_125	B11	ATGGAAAACGAATCCGTCAAGTCGGAACACAGTGGACGCTCCAGACGCTCGCGGAATCACAACAACAACGGCGGAGGGGGTGGCGGCGGAGGTGGTGGCGGAGGAGGCAGTGTCAACAACGGCTATCACAGGGAGCGGGACCGCTCCAGACATTCCCACCGCAGCACACACTCCTCGAAGTCGGCCAAGGGATTTCAACGTGGCGACATGGCACCGTACCAGACCAGCGTTAATATGACAGGAGACGGCAGCCACGATGGCCAGGAAGTCATCGAGGTGCAAATCCTTCCGCAGGACGAGAACTGGGGCGAGAATACTACCGCCGTCACGGGGAATACCTCGGAGCAAAGCATCTCAATGGAGGACATAAACAACATGTGGCATCGTGAGAGCGACAAG…
11584	GEO15667	CG13506-RA	NULL	TdIY8AD_125	B12	ATGATCAAGGCGAGAGATTCGACGAGGCTGCTGCTCATTAGTCTGCTAATTGGACAACTATACGTGAGTTGTGCAGGATCGCCAATAGACGCAGATGTCAAGGGTACGGATTATCAGGACGACGAGTATGAGTACGGCGACGATACTGATGATGATGACACCCAAATCATCGATGTGACAAAAAACCATGCTGAGCAGGAAGCGCCGCCTTATTTTGATGTTACGGACCTAAGGGTCGAGGCCAAACCGGGCGATGATGTGATCCTCAACTGTGATGCACGGAATTTCCAGCTTAGCAACGCGGTGGTTTGGTACAAGAACCGAATAATCATAGCCAACGGACAAAATCCCATTAGCCAGCGGGTGCAGTGCATGCTGAACAACTCGATACTCCTGCGG…
10418	GEO15496	wisp-RA	NULL	TdIY8AD_125	C01	ATGTTCAGCACCCGAATATCCGGCGATATGAAGATCTTTGCCGCAGATGTTGCCGAGAGCAGCGTCACAGCAACATGCAACACGTCCGTACAGCAGCAGCAGTCGCAGCAACTTGAGTTCCGGACACGAATGTCCGCCGGATCGCCGAGCTCCAAGTCGGGACAGTGTCATCTGAAGTTCGGGAAGTACAACAATAAAACGGCCAATCTGCTGCGCCAGGTGAATAGTTGCCACAGCAGTAACAGCAGCAGCAACACAAGCAACAACAACAACGAGGCCATCAAGGGACAACAACAGCAGCCACTGCACTACTGCAACAGCAACAACAGTCACTCGTGGGCCCGAAAGAAATACTTTGGCAATGGCAACAGCAACAACAGTCTGCTGCAGCAGCAACAG…
5111	GEO15574	PGRP-LF	NULL	TdIY8AD_125	C02	ATGCCGAAAACAGTGGTAGTTACTCACCCAGGAAAACCGATAAATAACGAGAAAAGATTTCGCTTCGAGCTTCTCTATTTCTGTGTGATTCTTCTAATGGTTGTGGGTTTAGCAGCTGGCTATTTCATGTGGATGATGTCCTTCTCCACACATTCGCCGAACAAGGGCCTACACATACTCGATCGCAGCGAATGGCTGGGGGAACCACCCAGTGGGAAGTACCCGCACCTTAAGCTTCCCGTCTCCAATATTATCATTCATCACACGGCAACCGAAGGATGCGAACAAGAGGATGTTTGCATATACCGCATGAAGACCATTCAGGCGTTCCATATGAAATCTTTTGGTTGGGTCGACATTGGCTATAACTTTTTGGTGGGCGGCGATGGTCAAATATAC…
5428	GEO15516	bap-RA	NULL	TdIY8AD_125	C03	ATGCTGAATATGGAAAGCGCGGGTGTCAGTGCTGCGATGGCGGGTCTGAGCAAATCGCTCACCACGCCCTTCTCCATCAACGATATCCTAACGCGCAGCAATCCGGAAACACGTCGCATGTCCAGCGTGGACTCCGAACCGGAACCGGAAAAGCTGAAACCCTCCTCCGATCGCGAGCGATCGATCTCCAAGTCGCCGCCACTCTGCTGCCGAGATCTCGGCCTCTACAAGCTGACCCAACCCAAGGAGATCCAACCAAGTGCCAGGCAACCCAGCAACTATCTGCAGTATTATGCGGCGGCGATGGACAACAATAACCACCATCACCAGGCAACGGGCACATCGAACTCCAGTGCCGCCGACTACATGCAGCGCAAATTGGCCTATTTTGGATCCACC…
11531	GEO15590	Obp99a-RA	NULL	TdIY8AD_125	C04	ATGAAGGTTTTCGTTGCCATCTGCGTGCTGATTGGACTGGCCTCCGCCGACTATGTGGTGAAGAACCGACACGACATGCTGGCCTACCGCGATGAGTGCGTCAAGGAGCTGGCCGTGCCCGTGGATCTGGTGGAGAAGTACCAGAAGTGGGAGTACCCCAACGACGCCAAGACCCAGTGCTACATCAAGTGCGTCTTCACCAAGTGGGGCCTGTTCGACGTCCAGAGCGGTTTCAACGTGGAGAACATCCACCAACAGCTGGTGGGCAACCACGCTGACCACAACGAGGCCTTCCACGCCTCCTTGGCCGCCTGCGTGGACAAGAACGAGCAGGGATCCAATGCCTGCGAGTGGGCCTACCGCGGAGCCACCTGTCTGCTGAAGGAGAACCTGGCCCAG…
5440	GEO15532	CG5726-RA	NULL	TdIY8AD_125	C05	ATGGAAATGGCCAACAACATGGTCAGCAGCAGCAACAGTGGCGGCGGTGGCAGCAGCAACACCACCTCCTACGGCAACAACAGCTACAACAACAGTGCGGTGGACAGTGGTCACAGTTCGCACAGTGGTGTCGGTAGCGGGGGCGGTGGTGAGGGAACGGGAGCGCGCCTCCGGGATGTTTGTACCATCCTGAACACTGGCCCCGCCGCCTATCAAAATCAAACAGGTGGCTATGCCTACGACCACATCATCGCCCTGATGAGGAACCTTGATCTGCAGGACGATGGCATTGTGCTGAACTCCAAGATCAAGACCATCGAAACGGACTTCTGCAACATAGTGCGCGACGAGTCTATGCTTTGTGAGTCAATGGAGTACCTGAACGACAAGGCGCTTAGC…
11541	GEO15534	mRpS26	NULL	TdIY8AD_125	C06	ATGCTGCGAGCGGGATGCCAGCTGCTGACGCAGTCCACCCTGCCCACCGGGAAGACGGTCGGAAATAGTTTCGCCCTCGAGTTCGTCCGCTGGCGCAGGAAACCGCGATGGCTGCCGGTGGCCAAGAGCAAGATGTTCCGCGTGCCTGAACGCAAGAAGCAGTCGGAGGAGGAGCGCACGGAGCTCATGAGGCTACACAACCAGTACAAAACGCAGCTTCGCTCAGTGCGTCAGTTTCTAAGGGAGGAAGTCGTCCGCCACGAGGAAACATCCACAGCAGATCACATCGTGCTCACTCCCGAGCAGGAGGAGGCCGAGTTCCAGAAATGCCTGGATGCCAATGCTGCCTGGAACGCTGCCATAGCCAAGGAGCGTGATCAGCGATTGGCCAAGAAGCGT…
11547	GEO15548	nullo-RB	NULL	TdIY8AD_125	C07	ATGGGCAGCACACATTCCGCTGAGAAGGTAAAGAGCGTCGAGGACTCGACCAGTCCTGCAAATCCTGGCATCTTCTGCACTCCCCTGCCCGGTTTTATAAGCAACATCCAGAGACTCGTCCTCCGCAAACTGAGCATCTCGGCCAGAAAACAAAAGCGACTAAACAAGCGCTCCAAGCATCTCCTGCGCCCCATGCCACGCTGCTCGTCCTTCGGATCCTGCGGCACCCTACTGACGCCCACCAAGAAGTCCGCATCCAACATAGCCGATCGCCGCTACGCCCAATGGAAGTGCAGTTTCGAGCATCTGGCCCAAAAGCAGCCGCGTCTCCATGACATCAGCGAGGCCATGACCGGACAGACCACACCACGCGGCTTCCCCTCCCACACGGATCCCAAG…
11551	GEO15661	Top2-RA	NULL	TdIY8AD_125	C08	ATGGAGAACGGAAACAAGGCCCTGTCCATCGAACAGATGTACCAGAAGAAGTCGCAGCTGGAGCACATCCTGCTGCGACCCGACTCGTACATCGGATCCGTGGAGTTCACCAAGGAGCTGATGTGGGTGTATGACAACTCCCAAAACCGCATGGTGCAGAAGGAGATCTCTTTCGTGCCCGGCCTCTACAAGATATTCGACGAGATTCTTGTGAATGCGGCAGATAACAAGCAGCGAGACAAGAGCATGAACACCATTAAGATCGACATCGATCCGGAGCGCAATATGGTGTCCGTGTGGAACAACGGCCAGGGCATTCCGGTGACCATGCACAAGGAGCAGAAGATGTACGTTCCAACGATGATCTTTGGTCATCTGCTGACCTCGTCGAACTACAAC…
11558	GEO15627	eIF5B-RB	NULL	TdIY8AD_125	C09	ATGGTTAAAGCTAAAAAGGGCAAGAAAGAGATACTGACCAAGGTCGAAGGCGGTTCCTCGGTGGACGAAATCTCCGATGTGGACAGCGACCAGTTGAGCCTCAACAACAAGCAGAATCATGCCCTGAAGGGCAATCAAGCTGGCGATGACGATGTTAAAGCCGTGACCAAGGGGGTCAAGAAGCTTAATGTCAAGGGAAAAGGCAAAGCAGGCAAAAATGACGACTCCGATGAGGAGGAGGTGGTGCCCGCCAAGGGCAAAGCTTCTAAGAAGTCGGCTTTTGAGCTGCTAATGGACGACGACGAGCAGGACGAGCCAGCTGCCCAGGAAAGCCAGTCTGAGAAGGAGGAAAAGGTAGTGGTCTCCAAGCCACAGAAGAACGAAAAGAAGGGCAAAAAG…
11566	GEO15664	GluRIB-RA	NULL	TdIY8AD_125	C10	ATGCGCTTTGGCTTAAAGTTGAGCTGCCTTTGGCCAAGCTTTTTATTATGGCTAACATGGAGCAGTGGCGGCGGTGGAGGTAGCGGGGTGGGAGTCAGCGCACAGCCATCATTAACCGAGAAAATCCCATTAGGTGCCATTTTCGAGCAGGGAACCGACGAGGTGCAATCGGCCTTCAAATACGCGATGCTCAATCACAATCTGAACGTTTCATCCCGTCGATTCGAGCTGCAGGCCTACGTGGATGTGATCAATACGGCGGATGCATTTAAATTGTCACGACTGATTTGCAATCAGTTCTCAAGAGGCGTATACTCGATGCTGGGAGCCGTTTCGCCCGACTCCTTCGACACACTGCACTCCTACTCGAATACCTTCCAGATGCCCTTCGTGACGCCC…
11576	GEO15642	CG8665-RA	NULL	TdIY8AD_125	C11	ATGGCTCTAAAAATGAGAATCGCAATTATAGGACAGAGCAATTTTGCTGCTGATGTTCTGGAGCTTCTGTTGGATCGCTCAAATATCCAAATTGTAGGAGTCTTCACTATTCCAGATAAAGGCAGTCGAGAGGATATTTTGGCTACTACTGCTACCATCCACAATATACCTGTTTTTAAGTTCGCATGCTGGCGTCGCAAGGGCGTGGCACTACCTGAGGTCTTGGAACAATACAAGTCCGTGGGGGCTACCCTGAATGTGTTGCCCTTCTGTTCTCAATTCATTCCCATGGAGGTGATTAACGGGGCGCTATTGGGCAGCATTTGTTACCACCCTTCTATCCTCCCACGTCACCGCGGAGCGAGTGCCATATCGTGGACACTGATCGAGGGGGACGAG…
11585	GEO15608	CG31668	NULL	TdIY8AD_125	C12	ATGGACACCTACAGATTCGGAACGGTCGACTACGCGGTCTTCCTGGGCGTGACCATACTATCCATCGCCATAGGACTGTACTTCGGATTTATTAGAAAGAGCAGAAATGGGCCAAAAACCACGACGCCAACTAATGAGGCACCTGAAAGGCGTCATCAGAACTTTGGATCGAAGAAGATGAATGACTATATGATGGGATCGCGCAATCTTAGGGTTTTTCCCGTTGGAATGAGCTTGATAGCGAGCTGTATATCTGCGGTGGCGATCATAGGCACTCCTTCTGAGATTTATAATTATGGCACGCAGTACTGCTTTATAGTCATAGCTCTGGTTCTCCAAGGACTTGCAGTATCGTATATCTATTTACCCGTGTTTTCGGCTCTTCAAGTAACCTCTTCC…
11522	GEO15513	CG10924-RA	NULL	TdIY8AD_125	D01	ATGCTGCTCAAAGGCGCACAGCTGCTGCGATGCGGATTGGTCTCACCACACCGGAACTCGAACTTCCGCCTGACCTGTCGCTTCCTCTCCATTCAGTATGGAGATGCAAAGATCCTCACCCCTGCCGTCAAACAGTACGTGGAAAAGTGCGTGGAGCTCTGCCAACCGGAAAGGGTGCACATCTGTGATGGTACTGAGGTCGAGAGCAAGTTGCTCCAGGGCATCATGCTGAAGAAGGGAACCATCATTCCTCTGCCGAAGTACGAGAATTGCTGGCTGGCAAGAACCAATCCGGCGGATGTGGCTAGAGTGGAGGGAAAAACGTTCATCTCAACGGATTCGAAGGAGCAGACAGTACCGGTTACGGAGAAGGCCACACCGGGAATGCTGGGTAACTGG…
10408	GEO15586	Actn-RF	NULL	TdIY8AD_125	D02	ATGATGATGGAGAACGGACTCTCCATGGAGTACGGAGATGGCTACATGGAGCAGGAGGAGGAGTGGGAGCGCGAGGGCCTGCTCGATCCTGCGTGGGAGAAGCAACAGAAGAAGACATTTACCGCCTGGTGTAACAGCCATTTGCGCAAGGCCGGTACAGCCATCGACAACATCGAGGAGGACTTCCGCAACGGCCTCAAGCTGATGCTGCTGCTGGAGGTGATCTCCGGCGAGACGCTCCCCAAGCCCGATCGCGGCAAGATGCGCTTCCACAAGATCGCCAACGTGAACAAGGCTCTCGACTTCATCGCCTCCAAGGGCGTCCACCTGGTCTCTATCGGCGCCGAGGAGATCGTCGATGGAAACTTGAAGATGACTCTGGGTATGATCTGGACGATT…
4635	GEO15528	CG8170-RB	NULL	TdIY8AD_125	D03	ATGTTAGTGGCCACCGACGAAAACAATACCAATACCACCACCGCCAGCCGGAGCACACGCAACACCTGGAGATGGAGCCGCCTGGCGTTGGCCGTTAGTCTCTTCGCCTACTGCTGCTGCGCCTCATCCGCGGCCACGCCCACCACCTCGGTGACCACGGCCGCCCTTCTCAGCGGCCACCAGCTGCTGCCCTGGCAAACGGCGGCTGCGACGGCGGCCACCACGCCCTCCACCGCCCGCAATCTGTATGCGCCACACCAGAGCTTCAGCCGACACGATGACATCAGCTTTAAGGATCTGCGCCAGCGCAGCGATGGCACGGTGGTGCAGTCCTTTGGTTCCTATCGCACCGCTCGTCAGTTTGGTGGCTACTCAACCACTGCCCAGCGGCGATCGGAC…
5423	GEO15507	hrg-RA	NULL	TdIY8AD_125	D04	ATGTGGAATTCCGAACCAACACATCGCCAGCACCATCAGCACAATGGAAATTCTACCTCGGGCGGACCGCCCGCCAAGCAATTGGGCATGACCTCGGCTATCAGTCTGGCCGAGCCACGGCCTGAGGATCTCCAGCGCACTGATGAGCTCCGCGGCTCACTGGAGCCGTACAACGTCTTTGAGAGCCAGGACGAGCTAAATCACCGTATGGAGATCCTGGCCAAGCTCAACACACTGGTCAAGCAGTGGGTCAAGGAAATCTCTGTCAGCAAGAACATGCCAGAGTCAGCCGCCGAGAAGCTTGGCGGCAAGATCTACACATTCGGCTCGTATCGATTGGGTGTCCATCACAAGGGTGCCGATATAGATGCCTTATGTGTTGCTCCGCGAAATATTGAG…
11535	GEO15544	grn-RA	NULL	TdIY8AD_125	D05	ATGGATATGACCTCAACAGCGGAGGCTGCCGCTCGCAGCTGGTACGATAGTCCGCGTTTAGGCGGCGGCGGCTCCTCGGGCGGTGGCAATGGGGGCGGCGTCTCGCCCCAAACGAACGGCCTTGGCAGCGCCGGTAGCAGCCTGGCCCACAGCCACCACAGCCTCTCCAGCGGCGCCAGCTCGGCGGGCAGCAGCGTGGGCGTGGGCTCTGCTCTTGGCGGCGGCGGCGGATCCGGACTGGACACCAGCGACATGAGCGCCTTCTACGCGCTGGAGAGCAACGGACACCACCGGCGCTACTATCCCAGCTATCATCAGCACACATCCCGCATGCCCTCCACCCATGCCTCGCCTCAAGTGTGCCGGCCGCACTTCCACACCCCGCTGAGTCCCTGGCTG…
11542	GEO15558	Proc-R-RA	NULL	TdIY8AD_125	D06	ATGACAATGTCCTCGACGTCGACAGCGACTGCGACGTCGACAGCGACTGCGACGCTGGACGAGGCGAACGCCACTGTTGGCGAAATGTTTTCGGATGCGGATATGGCGGAAGTGCGGCATGTTGTCCAACGCATTTTGGTGCCGTGCGTTTTTGTTATTGGACTATTGGGAAATTCAGTGAGCATTTATGTTTTGACGCGAAAGCGCATGAGATGCACGACGAACATATATCTAACGGCACTGGCCATTACGGATATTGCCTACCTGACGTGCCAGTTAATCCTGTCACTCCAGCACTATGACTATCCCAAGTATCATTTCAAGCTCTACTGGCAGCTCTATGGCTATTTTGTCTGGCTGTGCGACAGTTTCGGTTACATCTCAATTTACATAGCCGTG…
5173	GEO15560	CG10359-RG	NULL	TdIY8AD_125	D07	ATGATGAGGCCCCAATTAGCGGCCATAGCCACTGTCATGGTGCTGGCTGCGATCTGCGGTTTTGGCACTGGTTCCGTGCTGGAAGTACCCGGAGTCACCCAGGCACCACCACTCCCACCTCGTAACCTCCGAAACAACCAAACGCGGTCGCGCATTCCCAACAACTTCCGAAGCATTGCGACCCCACCAATTGCTCCCAGATGCGACTACAAGGAGCTGATGACCAATCTGCACGATCGCGTTGGCATCTTGGTGACCTTGGACGAGGACCAGCGCCACCGGCTGGAAGTCATCGATAAGAAATTGGATCAGCTGGTGGAAAGCAGTTCGGCCCGCATGGAATCGATGAAGGCCCAGCAATTGGACTTCCTGCACAGACTGGACAGTTTTGAGCACATC…
10387	GEO15673	CG5144-RA	NULL	TdIY8AD_125	D08	ATGCTGTTACATTTAAAACTCCGGCTTGAACTTCAATTACTAGGCCGCTGTGCGCAGCTAGTAATCAATCGCCATGCCAGCAAAGGAAATGTGGACAAGGAGGTGATGGAGCAAATGGAGAAGGGCTACAAGAAGTTGGCCGAGTCGAAATCCAAGTCCCTGCTGAAGAAGCATCTCACCAAGGAGATCTTCGAGAAGCTAAAGACGAAGACTACACCCTCGTTCAACTCCACACTGCTGCACTGCATCAGTTCGGGAATGTGCAATCATGACTCCGGCGTTGGGCTCTACGCCCCCGATCCGGAGGCATATAAGGTGTTTGCCGATCTCTTTGATCCCGTCATCGAGGAATACCATAAGTGCTTCAAGAAGACGGACAAACAGCCGGCGACTGCTTTC…
11559	GEO15639	CG2781	NULL	TdIY8AD_125	D09	ATGGATTACCTCACAATGTTCTACGACGGCTGGCGGGATCTGATGGACAACAAATCGGATCCGCGAACACGAGACTACCCGCTCATGAGCTCGCCGTTCCCCACGATAGCTATCAGTCTGACATACGCGTACATCGTAAAGGTACTCGGACCCAAGCTCATGGAAAACAGAAAGCCTTTCGAGCTCCGCAAAGTCTTGATCGTCTACAATGCAGCGCAGGTTATCTTCAGTGCCTGGCTTTTTTACGAGTCCTGCATAGGTGGATGGCTCAACGGCTATAACTTGCGATGCGAGCCCGTTAATTATTCCTACTCGCCCAAAGCTATTCGTACCGCTGAGGGCTGCTGGTGGTACTACTTCTCAAAGTTCACCGAGTTCTTCGACACCTTCTTCTTTGTG…
11567	GEO15605	Ugt37c1-RA	NULL	TdIY8AD_125	D10	ATGTCCACGGCCAAGGCTCTGGCCGAGGCAGGACACAATGTCACCGTGGTATCGATGATGCAGCCCAAGGTGATGCATAAGGACATCCATCTGATTGTGGTGCCAGTGACGAAAGAGCAGGAGCGTACGCTGGAGAATCAAATGGCCAGTATGGCCGGAAGTAAAAATAACATCATAACCACCATGTATCTACTCTTAAATGGCCTGGATGTGATGGTCACTTCACAGGCTGATCTGCTAAAGGATCCGAGATTCCAACGCGTTTTCGAGACCAAATTCGATTTGATGATATTGGGCTCGTTTTTCAACGACTTTCAATTGGGAGTTGCTGGCAAGCTGAAGGTACCCGTAATAGTCGACTGGATGATACCGTCGAACACCATGATCGATGAGTTTGTG…
11577	GEO15654	CG3626-RA	NULL	TdIY8AD_125	D11	ATGTGGAAACTGCTGCAGCGTTCGGGGAATGCAGTTTCTGTAGTTCCCAGACGGAGGTGGTGTTCACCTGGCCTTTCGAATGCAGTGCGCCTGTCTAGTAGCCAGATGGATCCGGCTGATGAACGGGTCCTGCGGAAGCGGAAGTTTCAGCCGCAACAGGCGGCCGATCTTAGCGAGGAACTGGCCGGTCAGCTGCCCGTCAAATCCCGGGTGGTCATCTGTGGCGGCGGCATCACCGGCGCCTCGGTGGCCTATCACCTCGGACTGAGGGGATGGGGTGGCGAAACGCTGCTCGTGGAGCAGGATCGCGTCGGTGGCGAGCTGCCCTGGACTGCCTGCGGATTGGCGGGTCGCTTCGAACCTAGCTACACGGAACTCAAGCTGGCTGAGTACTCCATA…
11587	GEO15632	CG9468-RA	NULL	TdIY8AD_125	D12	ATGAAGTATTTGTGCGGCATTGTGCTTTTTGTGGCCCTTTTGGCCATCAGTGTGAGGCCATCTGAGGAGGCTTGTGGATACGAGGCATGCCCCAAAACCAAGACGAACATGATCAACATTCACATGGTGCCCCATTCTCACGACGATGTCGGATGGCTGAAGACCGTCGATCAGTACTTCTATGGTCACAGGAGTAACATTCAGCACGCTGGTGTCCAGTACATCATCGATACCGTAATCGCTGAGCTGATCAAGGATCCCGCCCGTCGCTTCATTCAGGTGGAGACCTCCTTCTTCGCAAAATGGTGGGCGGAGCAGTCGGAGACTGCGAAGCAGGTCGTGAGGAAACTGGTCAACGAGGGTCGTTTGGAATTCACCGGTGGAGCATGGAGCATGAAC…
6644	GEO15549	mus301-RA	NULL	TdIY8AD_125	E01	ATGGCAAATAAGCATAATTTGTGCAAAAAAAGAAGTTTGGATTTGAGCGAGGAATCAACAAGCGAAAGCCATGCCAAGCGTCAGTGCACCGAAAACCTCTTTTGGCCGGAGGGCGAAGACGACGACAGCTTCTTTTCCAACGCGCATCTGGAGGATTTGCTGGACGGACGAAAGGAGGAGCTCTTTGGCACGCAAGCAACCACAAGTACCAACAAGATGACGCAAAGTGGGTCGGATGATGGACTGGGACTCTTTGCGGACACATCCTTTCCAAGTGCACAGAGTGTTCCACCCAACAGTGCCTCTAAACCGGATGAAGCCAGTGCACCAACTGATAAACATCAAATCGACCTGGCGGACGAGGAAAACGCCGACAAGCTGTTTAAGAAAATCAACCTC…
11524	GEO15503	AGO2-RE	NULL	TdIY8AD_125	E02	ATGGGAAAAAAAGATAAGAACAAGAAAGGAGGACAGGATAGCGCTGCAGCACCACAGCCCCAGCAGCAGCAAAAGCAACAACAACAACGGCAGCAACAACCACAGCAGCTGCAACAACCACAGCAGCTGCAACAACCACAGCAGCTGCAACAACCACAGCAGCAGCAACAACAACAACCGCATCAGCAACAACAACAAAGTTCGAGACAACAGCCATCCACAAGCTCAGGCGGATCCCGTGCATCTGGGTTCCAGCAAGGAGGCCAACAGCAAAAATCCCAAGACGCAGAAGGATGGACTGCACAGAAAAAACAAGGCAAACAGCAGGTACAAGGGTGGACTAAACAAGGTCAACAAGGTGGCCATCAGCAAGGACGACAAGGGCAAGACGGTGGCTAC…
11526	GEO15576	CG7461-RB	NULL	TdIY8AD_125	E03	ATGTGGAGGCACACGATCCAAAGTACCAGGTACCTGGCAGGAAACGCCTCGCTTTGCAGGCAAATAGCGACGCACAGTCCCAAACTGGGGGCGGAAAGCAATCGCAGCAAGGAAAAGGCAAGTGAGAATGAGTCCTTTATGGCCAACATCTTCCGTGGATCACTGGTGTCAAGCCAAGTGTTCCCGTATCCGGATGTCCTGACCGCGGAGCAGAAGGAGCTGACCAACAGCCTGATAGATCCGTTCGAGCGTTTCTTCTCCGATGTCAATGACGCTGCCCGCAACGATGCCAACTCTAAAATAGATGACACCACTTCGACGGCTCTGTGGGAGCTCGGGGCCTTCGGAATCCAAGTGCCATCTGAATTCGGTGGCCTCGGTCTGAACAATACCCAGTAC…
5126	GEO15519	Bka-RA	NULL	TdIY8AD_125	E04	ATGGGAAAACACAAGAAAACGCAGAAGGTTAAGAAACAACGTAATGCACAGCTTAAACGCATCATAAAACCCACAGACGCGCGGCTTAAGGATCAGATTCGAGTGAAAAGAAAGAAGGCCGAGGATCCGCACCAGATCAAGGTGCACGAGGCCACCCAGCAGAGCTCCGCTCTGTTCTTCCAGTACAACACCCAGCTGGGACCGCCGTACCACATCGTTCTGGACACGAACTTCATTAACTTTAGCATTAAGAACAAACTGGATATTGTGCAAGGTATGATGGACTGTCTGTATGCCAAGTGCATACCCTATATCTCCGACTGCGTGCGTGCCGAGCTGGAGAAGCTGGGCAACAAGTACAAGCTGGCCCTGCGCATCATCTCCGATCCCAGATTCGAG…
11536	GEO15568	Tace-RA	NULL	TdIY8AD_125	E05	ATGTTTACAAAATGCATTAGTTGCTGTGGCCTCGCAATAATCTCGGTTTTTTTCGCCTGCCTTTTCGTCGAGAATTGCGCGGCCCTGCAAAAGACGCTGCGCCACTACGAAATTTTTCACAAGGACGATGTGGTGCACAGGGTGGTGAAAAGGGGTGCCAAGCACAGCACGAATCCCTTCAACACCATCAAGGAAGTGGAGTTCACCACGCTGGGCAAGAACTTCCGGCTGATCCTGCATCCGCACAGGGATGTCCTGCACAGCAAATTCAGGGCCTACGCCGTGGATGCGGATGGCAACGAAACGGTGGTGCATATGGATCACGATAGCTTCTATTCGGGTCGGGTGTTTGGCGAACTGGAGTCCTCTGTGCGTGCCCACATCGAAGACGGTACCATG…
5180	GEO15570	CG1291-RA	NULL	TdIY8AD_125	E06	ATGGTTCGAGTTCTGTTCCTCCACCCGGATTTGGGCATCGGAGGAGCTGAGCGACTGGTGGTGGATGCCGCTCTGGCACTCAAGGAGCGGGGTCACCAGGTTAGCTTCCTAACGAATCACCACGACAGCACGCACTGCTTCAAGGAGACGGCGGACGGCACTTTTCCGGTCCACGTAGTGGGCGACTGGTTGCCACGCGGGCTCTTCGGAAGATTCTATGCCATCTGTGCCTATCTGCGCATGCTCTATGCGGCGATCTACGCCAGTTTTTTTATGCCCCAGCGGGAGCAAGTGGACGTGGTGGTGTGCGACCTAATCTCTGTGTGCATTCCAGTTCTCCGCTTCGCCCCTCATCGTCCGAAGGTTCTATTCTACTGCCACTTTCCGGATCAGCTTCTC…
5086	GEO15572	CG12082-RA	NULL	TdIY8AD_125	E07	ATGGAGGAACTACGCAAGCATTTATCCAAGGTGAACGTGCCATGCGCATCCGGGGCGGGCAGTCCTCCCATCTACAAGGACGAGTGCGTCTACTCCTATGACAATCCCGAGACGCCCACCGGTTTGTACGTGTGCCTGCACAGCTTTTTGGGCTTCGGCGAGGCGTATGTGCGGGAGTATGCCGACAAGACCGGCAACCGGGTCTTCCTCCACATCCAGCGGGTGAAGACGATCAAGGAGGGCGCCGACATGGAGGCCGAATGCGCGGAGTCGGAGGCAGGACCGGAACGGAAGATCACCCGCCTGGCCATTGGCGTCGAGGGCGGCTACAACGAGTCGGACATGGCCAAGAAGTACGAGATCAAGGACACGTACAGCATCGTGGTGGCTCCGCACCTG…
11552	GEO15602	Cirl-RF	NULL	TdIY8AD_125	E08	ATGTTTCCCAAGTCACTCAGCGTACTGAACTCAAGATGTGCCCACAAGCAGAGCTGCGGCGTGTTGGCAGCCACGAGCATGTTCGGGGATCCCTGTCCCGGTACCCACAAGTATCTGGAGGCACACTACCAGTGCATAAGTGCAGCCCAAACTTCGACGACGACCAACAGGCCCAGTCCGCCGCCATGGGTGCTGAGCAATGGTCCGCCGATCTTTGGCAACGGCAGTGGACTGATCCATCCGCCCGGGGTTGGAGCGGGTGCGCCGCCCCCGCCGAGACTTCCCACACTTCCCGGAGTGGTGGGAATCAGTGGGAATCCCGGCCTGTTCAACGTACCACCGCAACACACCGCCGTCACGCACTCCACGCCCTCGAGCAGCACGACAGCCGTGGGCGGT…
11568	GEO15617	Aats-ala-RA	NULL	TdIY8AD_125	E10	ATGAAGTTACTCACAGCAAAGGAGGTGCGCAACGCCTATCTGGACTTCTTCAAGGAGCAGAAGCACATCTATGTTCACTCGTCCAGCACGATTCCATTGGACGATCCCACGCTGTTGTTCGCCAACGCCGGCATGAATCAGTTCAAGCCCATTTTTCTGGGCACCGCTGATCCCAACAGCGAAATGTCCAAGTGGGTGCGCGTGGCCAACACGCAGAAGTGCATTCGCGCCGGTGGCAAGCACAACGATCTGGACGACGTGGGCAAGGATGTCTATCACCATACCTTCTTTGAAATGCTGGGAAACTGGTCCTTCGGTGACTACTTTAAGAAGGAGATCTGCTCCTGGGCCTGGGAGTTTCTCACGCAGCGACTCGCCCTACCCAAGGATCGTCTGTAT…
11578	GEO15666	GluRIID-RA	NULL	TdIY8AD_125	E11	ATGCATTTCTGTTGGATATCTCTGATTATTCTCAGCCTGAGCAGAGTGCAGGCACAGTTTTATGGGGGTAATGCATACGAAGCATCTAGTGGTCAATCCATTCGCCTGGGCCTCATCACCGACGACGCCACCGATAGAATCCGGCAAACTTTCGAGCACGCCATATCGGTGGTAAACAATGAACTGGGTGTTCCTTTGGTCGGCGAAACCGAGCAGGTGGCCTACGGCAACTCCGTCCAGGCCTTTGCCCAATTATGTAGGCTAATGCAGAGTGGAGTGGGCGCCGTATTTGGGCCAGCTGCCAGGCACACAGCCTCCCATCTTTTGAATGCCTGCGACTCGAAGGACATACCCTTCATATACCCGCATCTCTCGTGGGGATCCAATCCGGATGGTTTC…
11589	GEO15656	NAT1-RA	NULL	TdIY8AD_125	E12	ATGTATGCGCAGCTGTGCAAGCGACTTTCCGAGGAAGCCCCGTCATTCGACAAGGAACCAAGCAATTCGTCCACCTTCTTACGCCTGCTGATCGCGGTCTGCCGCGACAAGTTCAACAACCGACTCAAGCGCGACGAGAACGACAACAGACCTCCGCCTGAAAATGAGGCCGACGAGGAGGAGCGCCGCCATTTGGCCAAACAGCGCATGCTCGGCAACGTCAAATTCATCGGAGAGCTCAACAAGCTGGACATGCTGTCGAAGAACGTGCTGCATCAGTGCATCATGGAGCTATTTGACAAGAAGAAGAAGCGTACGGCCGGTACGCAGGAAATGTGCGAGGACATGGAATGCCTGGCTCAACTGCTCAAGACTTGCGGCAAGAATCTGGATTCAGAA…
1310	GEO15573	mRpL42-RA	NULL	TdIY8AD_125	F01	ATGTCAGCGGCACGTTTATACGGAGGATTTCGTTTATTTTCCTCGAGTGCCGTGCAGCGCAATGCCGTCGGTGGCAAGAGCCTGGTGGAGGCCGTGGCAGTGACCAAAAATGGTCGCACCATTGTGGCCTGGCATCCGGACACACCAGTTCCCTACGAGAACACCCTGCCGCTGCCAGAGATCAGCGAGATTCAGAGCTCGGCGGTGGTTAAGGAATCGGCTCTGAAGACGGCGATGCGTGCCTTTAAAAGCAAACATCCAGAAGTGGCTCGCCAGGAGCTGATGCAGCTGACCCACACGACTAAACACCGCTGGTTTCCACGCGCCCGCGACAGGAAGGCCAAGCAAACGCCGATGGACCGGCCGTACCTA
4479	GEO15515	Pbgs-RA	NULL	TdIY8AD_125	F02	ATGGAGCGGAAACTGCACAGTGGAATGCACCATGCCACGCTGCGGCAGCTGCAGGAGTCGGGCTGCGAGATAGCGCCGCACAATCTCATGTATCCGGTGTTCATCGTGAGCAACGACGACGATGTCCAGCCAATTGCCAGCATGCCAGGAATCTCGAGATTCGGACTGAATCGCCTGAAGGAGCACCTGGAACCGCTGGTGGCCAAGGGACTGTCGTCGGTGCTGCTCTTTGGCGTTGTGGACCCGGACATGAAGGATGAGCAGGCCTCCAATGCGGATTCAGCAAAGAATCCAGTCGTTCTCGCACTGCCGAAGCTCCGGGAATGGTTTCCGGATCTGCTGATAGCCTGTGATGTGTGCATCTGCCCGTACTCCTCGCACGGTCACTGCGGCCTGCTG…
5379	GEO15588	CG9090	NULL	TdIY8AD_125	F03	ATGTTTAAGTCCCTGTTCGATGCCGCGCAGAACTCAACGTTCAAGTCGCCATTCACTAGCGTCAACTGCCAGTCAGCCACGCCCACTTCCGCCCCCACATCCACCGCGGTGGTGACCCCCACCCTCAAGGATGTTGCTCCACGCCAGCTGACTCGAAACCACAACATCGCTGCCGCTGCCGTTGCCGAGGGTGACTCCTGCGAATTCGGCTCGAACCACTACTTCCTGCTGTGCGGCCTGGGCGGCATCATCTCGTGCGGCTCCACACACACCATGGTGGTGCCCCTGGATTTGGTCAAGTGCCGCCTGCAGGTGGACCCGGCCAAGTACAAGAGCGTGTTCACCGGCTTCCGCATCAGCTTGGCTGAGGAGGGCGTCCGCGGATTGGCCAAGGGATGG…
4781	GEO15543	Pex11-RA	NULL	TdIY8AD_125	F04	ATGGATCAACTGGTGCAGTTGAACAATCAGGCTGGCGGACGGGACAAAATCGCCCGACTTATTCAGTATGCCTCGCGTGCAATGTGGGACTCGCTGGAGTCCGCCAATTCCAATCCAGCGCTTGTGGACAACTTCAAGACGGTTGAATACATCCTGAGCACATTCCGAAAATTACTCCGCTTTGGTAAGTGCGTTGATGTATTCTACGGCGCTCTGAAGACCATTCACCATCCGGATCTTAACATCCGTGTGACGCTCACCTTAAGCAAGCTGTCACAATCGCTGTTCCTCTTCGCCGATCACTTCCTCTGGCTGGCCAGGACGGGACTGACGGCGGTGAACGCCAAGCGCTGGTCCAACATCGCCAATAAGTACTGGCTCTTCTCGATCATAATGAAC…
5318	GEO15580	CG11123-RA	NULL	TdIY8AD_125	F05	ATGCAGGCCGAAGGCGACTCAAGGCGAAAGCGGCCCAAGAAGAAGGGCAACCGCTTTATGCGGAACGCCAAGGGGTTCGCCAAGCAGGGGATATTCGGCCGGGGTACGCACATCGACGACGAGCAGTTCAACTACTTCATCAACATTCTGGATGCTATGAAAGTGGGATTCGAGGACGTAGAGGAGCGAGTCATCATGGCCAACAATGTGTTCGAGCAGACCCACGATCAGGAGATCCATCTGGCCTCCAATCAGATCGTGTCCAAGGCTCTGGAGTCGTTAGTGGGCTTCGTGGACGACGTGCAGTTGGAGCGCTTTTTTAGCAAGTTTGGCGACAACCTCCGGCCCATGTGCTCCGATCGGTTTGCCTCGCACGTCCTGCAGAAAATGCTGGAAATC…
11543	GEO15582	CG30415-RA	NULL	TdIY8AD_125	F06	ATGGCCGACAAAGCTGCTGCCGAGAAACCCGCTGGACGCCCCATGCGCTACCCATACACTTTCTCCGCGAAGATAGCCCAATTCCCCATCAAGCACTACATCAAGAACCAATGGATCTGGCGCTACTACTTCATTGCGGCCGTGGCCTGCGTGCCCGTGTTCTACAAGATCAGCAAGCTGGCCAACTCGCCCGAGAACAAGAAGGCATGGGCCGAATCGCAGGCCAAGGAGCACGCCGAGCACCAC
1304	GEO15584	CG2862	NULL	TdIY8AD_125	F07	ATGTTCTTGTCAACCGGCCGGAATTTCTTTCGTGTTTTCAGCTCTCGCCAAATAGCAAGCTGCAGTGCTAGAATGGCAAGCGAAGTGGAAAAATCGCAAACGGCAGCCGCCAGTGAAGACACCATTTTCGGCAAGATTTTGCGCAAGGAGATCCCATGCAAATTTATCCACGAGGATGATAAATGCGTTGCCTTCCACGATGTGGCGCCCCAGGCACCAACCCACTTCCTCGTGATTCCTCGCAAGCCAATTGCCCAACTCTCGCTAGCCGAGGATGGAGATGCCGATCTGCTGGGACATCTCATGCTGGTGGGCCGCAAGGTGGCCAAGGAGCTCGGCCTCGCGGATGGCTACCGCGTGGTCATCAACAATGGCAAGCACGGCGCCCAGTCAGTTTAC…
11553	GEO15626	hppy-RB	NULL	TdIY8AD_125	F08	ATGGCCGCCGCCCACAGTCACCACAATGCCAATATGCTCAGCTCGGACATCTCTCGCCGAAATCCGCAGGACGAGTACGAACTCATCCAAAAGATTGGCTCGGGAACCTACGGCGACGTCTATAAGGCGAAACGAATACAGAGCAATGAGCTGGCTGCCATCAAGGTCATCAAGCTGGAGCCTTCCGACGATATACAGATTATCCAGCAGGAGATTATCATGATGAGGGACTGCCGCCATCCGAACATCATCGCCTACTACGGTTCGTACCTGCGCAGGGATAAACTCTGGATCTGCATGGAGTTTTGTGGTGGTGGCAGTCTGCAGGACATTTACCAAGTGACCGGTCCCCTCACCGAAGTCCAGATCGCGTACATGTGCCGAGAGACTCTCAAGGGA…
11560	GEO15663	lea-RA	NULL	TdIY8AD_125	F09	ATGCATTTGTGCGAGATGCGTGGAATGCCGCTGCGGTTGCAACCTCAGTGTTTAACCAACGAAAGCGAAATTCAAATTAAAATCAAAAGCAAAATCAAAAATAAAACTGCCAGCGAGATCAAACGCCGACACAGAAACAATCGAGATTTTCATGGGGAGCGGCTAAAAATAATGCCAGTCGATCGGAGTCGACGCGCAGTATTCCCACTGCTGCTGCTCCTCGCGGGATTAAACGGATTAACTCAAGTCGGAGCGCTCAAGGGTGAAAATCCACGCATCATCGAGCATCCCATGGACACGACGGTGCCAAAAAATGATCCATTTACGTTTAATTGCCAGGCCGAGGGCAATCCAACACCAACCATTCAATGGTTTAAGGACGGTCGCGAACTGAAGACG…
11570	GEO15641	fkh-RA	NULL	TdIY8AD_125	F10	ATGCAGAAGCTCTACGCGGAGCCGCCTCCGAGCAGTGCTCCGGTGAGCATGGCCAGCTCGGGTGGCGGTGGTCCTCCGTCGGGCGGCGGTGGAGGCGGCGGCGGAGGAGGAGGCGGTGGGCCCCCACCGCCCAGCAATAACAACCCGAATCCGACGAGCAACGGCGGCAGCATGAGTCCCCTGGCTCGATCCGCCTACACAATGAACAGCATGGGCCTGCCGGTGGGTGGCATGTCATCGGTTTCCCCTCAGGCGGCGGCCACATTCAGCTCCAGCGTCCTGGACTCGGCGGCGGCGGTCGCCAGCATGAGCGCCAGCATGAGTGCCAGTATGAGCGCCAGCATGAATGCCAGCATGAACGGCAGCATGGGTGCGGCGGCCATGAACTCAATGGGCGGC…
11579	GEO15607	CG33124	NULL	TdIY8AD_125	F11	ATGGACACCTACAGATTCGGAACGGTTGACTACACGGTCTTCCTGGGCGTGACCATACTATCCATCGCCATAGGATTGTATTTCGGTTGGATTAAAAAAACCAAAAAGGAGATGGAATCCAGCCCAGCGGATACCCCGGAGATATCCATTCCGAACTTCGGATCGAAAAAGATGAACGAGTATCTGATGGGTTCGGGCCATCTGAAGGTTTTCCCAGTGGCAATGAGCCTGATAGCGAGTTTCATTTCGGGCGTTGCAATACTGGGAAATCCTTCCGAGATATACTACTATGGAACCCAATATTCCCTGATTGTCCTAGCAATTGTCATCCAAGGATTGGCTGTTTCATACATCTACTTGCCCGTGTTTTCGGCCCTTCAAGTGCGGTCATCCTATGAG…
11591	GEO15609	CG13575-RA	NULL	TdIY8AD_125	F12	ATGGCCCTGCTCCACTACACCTTCGACCAGCTCGAGTTGTACCTAGAATGGGCGTTCGCCCAGCACGGAGAGGCCACGCCGATTCCCTCGATCCAGCCGTATCCGGGCGTGTTCGTGGGCGATCTCAGCCAGCTGAACCGCTTCAAGCGACATGCCTTCTCCGCCGTCGTGGGCACGCTCTTCGTCCTCGCCTTCTGCGGCAACCTGAGCACCCTCTATGTGAACAGCCGCCGGAAGCTGCGGCCCTTCTTCCGGGCCTGCCTCATCTCACTGGCCTGCAGTGACCTTGTCTCCAGCATATTCTGCACCGTATCCTACATGGCCCAGTTCCAGGCGCAGTATCTGCAGCTCTGGACAATTGGTGGCTTCATGTGCAAGTTTGTGCCGTTCATAACCACC…
4474	GEO15514	CG32176-RA	NULL	TdIY8AD_125	G01	ATGGCAACGCTGCCCGAAAGACCGAAATTACTTGGTTTTTATTTTGACAACAAATTGGATAAAATGAGTGGCTTGAAGGCGAAAAAATCCAGCAAGGGCGACCAAATCCCCAAGCCCATTAGCATTAAGAAGGAGAAGATCGAGGAGGAACGAAAGCTGCATCCCATGTCCCATTACATAGACGACCGCCTGGAATTGGTGAAACAGATATTTGGGACCTTAAAACCGAAAACCATTTTGAACCTAGCCCCAGAGTTTCTAAAGAAAACGCCACTAGACGAAATCGAGGAACTTTGTCTGGAGGAGTTACTCTGCTTGTCTACGAAGCGGCTAAAATCCATAATAGAAAACACCAAATGTCCCACAGACACTGAAAGCTCCGAAGATTCCGATGTGGAG…
4624	GEO15527	CG10914-RA	NULL	TdIY8AD_125	G02	ATGTTTAAAACCACACGTTTATATAAAATTATAAATAAAAATGTGGTTATCACATGTTCGAGGCGGCAGAATACCGCCGCTGAAGTGGGACAGAGCTTTCGGCAGAGGGCGTGGCTGCTCGCCAGAGAGCGGTACAAGGATCATGAGCACGTTCATTACAGCTCTGTTCTGGAGACCAAAATAAAACCCTCTTTCTCGATTCCTGAGACACAACAGCATTTGCCCGACGACTGGATGGACGACTACGAGTTCTATCAGGGCGCCCAGGAGGGAGGGAATAAGCAGGGCACACCGGATCCTTCGTTACCCGCCTCAAAGGTTCCATGCAACGGCTGCGGCGCAGACCTTCATTGCACGAATGCCTCCCTGCCAGGCTATATACCAAGTGAAATATTCAGG…
11527	GEO15505	Ptp69D-RB	NULL	TdIY8AD_125	G03	ATGGCGTTACTCTACCGACGCATGTCGATGCTATTAAATATAATTCTTGCATATATTTTCCTTTGTGCGATATGTGTGCAAGGATCTGTGAAACAAGAGTGGGCAGAAATAGGTAAAAACGTATCTCTAGAGTGCGCATCTGAAAACGAAGCAGTAGCATGGAAGCTGGGCAACCAAACTATTAATAAAAACCATACAAGATATAAAATAAGAACTGAGCCATTGAAATCCAACGACGATGGCAGTGAAAACAACGATAGTCAAGACTTCATCAAGTATAAGAATGTCCTGGCGCTTCTCGATGTCAATATAAAGGACTCGGGGAACTACACATGCACAGCCCAAACGGGGCAAAACCATTCGACTGAATTCCAAGTTAGGCCATACCTTCCATCCAAA…
11532	GEO15555	m-RA	NULL	TdIY8AD_125	G04	ATGTGGAGCCCACAAAAAGGCCCTACACGACTGTGGGACCTTAGGTTTAGTAGCTGTATATTTATCTTACACTTAATGTTTAGTTTAGTCATAGCTGGTAATGAACTGTGGCCCATGGAACGGCCAGACGGAATGCCCAATATCGTCTCACTGGAGGTGATGTGCGGCAAGGATCACATGGATGTACATCTCACCTTTTCGCATCCATTCGAGGGCATCGTCAGCTCCAAAGGACAACACAGCGATCCGCGTTGCGTTTATGTGCCGCCCTCAACGGGCAAGACGTTCTTCTCCTTCCGCATCTCGTACTCCCGCTGCGGCACCAAGCCGGATCTCAACGGACAGTTCTATGAGAATACGGTGGTGGTTCAGTACGACAAGGATCTGCTGGAAGTCTGG…
11537	GEO15509	fw-RA	NULL	TdIY8AD_125	G05	ATGTTTTGCTGCAACATACCGGTGGATGCATCCGTGGCCACATCCACATCCACATCCATATCCACATATCCATTGCAACGGGCAACAAAAAGAGCCATGACTCCTCCAAATGCAATGGCACTCATTATGCTACTGCTGCTTGCACTGTGCGCAGCTGGGAATGGCCAAATCTGCGGTCCGCCGGCGGTGCCGCTGAATGCCAAGGTGCGAACCATCACCGTTGACTCCCAGATCGCGGAGGCGCACTACGAGTGCGACGCTGGCTACGAGCTCTTCGGGCCATCGGCGGTCAAGTGTGACCGGCGGACGGGCTGGGATCGGGACCTGCCCTTCTGCGGGGTAAATGTGGCGTACCGCAAGCCGGTCAACCAGAGCTCCTATACGCGCAGCGGTCCTGCC…
5172	GEO15559	CG2124-RA	NULL	TdIY8AD_125	G06	ATGTGGGCAAGAACAAACTACCTCTGGCGAAGTGTGGGACGTCTGCGCCGCCAAGTATGCACGACGATCGTTTCACCAGCGCGAATATTTGCGGACCGAGAGAATCAGTTCGCCCATGGAATCCTGATGGATTCTCTCAAACCGTATGCAATACTGCGTCCTCGGGACTCCGCCTGGCAGGATTTGCCCGCATCTGAAGGCTTTATGCGGCCACAGCCAGATGCCAGTGCTGCCGATCTCTATGCGGACTTTTTAGGCCTGGTGAGGCACTGTAATCGCATGGAACTGAAGATCAGCGATAGCCGCTACGAAGCCTTTACCCGCTGCTTCTGTGAGCAGCTGCATCGCCTTACGGATGAACAACTTCTTGGATCGCTTAGTGCCTTGGCCGAGCTGCCC…
11548	GEO15601	RecQ4-RA	NULL	TdIY8AD_125	G07	ATGGACGATTCGGTGTTCAAGCTAAAATACCAAAAGTACAAGTTGCGCGTCAAGGTGTGGGAGAAGGACTTCAAGAAGAAGAATGGCCGTGTTCCATCGAAGTATGATATAAGGGACGCCAGTCAGGAGATTCGGGACTCATACAAAATGTACTACAAACTGAAGACATCCTTCCTGGAAGAGACGCTGAACGATGTTCTCAGCGAAGATGGATACGATATTCTGGAGATGTCGCAGGCCAGTGATTTCGGTGTGAGCATGCTGGACCAGGACGTCAGTCTTAATGAAGGTCCTCAGCTACCGCTGGATATATCTGCGCTGGTGGGGCCACAGAGCTCTGGTAATCTTGAGGAAATTCCACAATCGGTGGAGGGCTCATTTTCCAATCTCATCGACCTG…
11561	GEO15675	Bap170-RA	NULL	TdIY8AD_125	G09	ATGAGCGCCACCACCATCGACAACGTACGGGTGCTGCTTCAGTCGCTGCCTGCTGCCGCCGTAAACAGCGCCACTCAGCCGGGCGATCTACAGACGCCGGGCAAGATTGCGGCCCCAGCGACTCCCCTTCGCGCCAAGAATCCCGCCCAATTACAGATCATGCCGGAGAAGGTCGAGGAGATGCCGCCGTCACCTCCGGAGGAGTTCTGGAGGGACCTGCAGCAGTTTCACGAACGACGCGGCACTCCATTGACACAGCCCGCCAGGATCAGCGGTAAGCATGTCGACCTGTACAAGCTGTACAACGAGGTAACCGAACGAGGCGGCTTTAATAAGGTGACCATGCGGGACGAGTGGGACGAGGTGTACAGCGCCATGGAGACATTGCGGGAGCGCTGC…
11572	GEO15665	Sra-1-RA	NULL	TdIY8AD_125	G10	ATGACGGAGAAGATTACGCTAGCCGACGCGCTGTCCAACGTGGAGGTGTTGGACGAGCTATCCCTGCCGGACGAGCAGCCCTGCATCGAGGCGCAGCCCTGCTCGATTATCTACAAGGCAAACTTCGATACGAATTTCGAGGATCGCAATGGATTTGTCACGGGTATCGCCAAGTACATCGAGGAGGCCACCACCCATGCCAACTTGAATGTGCTCCTGGACGAGGGGCAGAAACACGCAGTAATGCTCTACACCTGGCGCTGCTGCTCGCGCGCCATTCCGCAGCCCAAGTCCAATGAGCAGCCGAATCGCGTGGAGATCTACGAGAAGACGGTCGAGGTGCTAGCCCCGGAGGTGAACAAGCTGCTCAACTTCATGTACTTCCAACGCAAGGCCATC…
11580	GEO15619	Cad74A-RA	NULL	TdIY8AD_125	G11	ATGTTGCCGCTGCTGTTGCCACTTTTTCTGAGCCTGACCGCCGGCCAGCTGGTCAACCAACCGCCGCAGTTCGTCCCCGGAACGGGCGACATGTCCCGATTTAGCCTCTCGGAAAACACACCCGTCGGCAGTCCCGTCTTCCAGCTGAAAGGAACTGACCCGGAAGGAGGTCGCCTAAAGTACAGTATCAGCGGACCCGTTTTCTCTGTGGATCGGGAAACGGGAGTGGTGCGCCTGCGCCAGGAGCTGGATCGAGAGACCCAGGATACCGTCGAGGTGATCATTAGCATCACAGACGAAGGTATCTACGGAACAGAGCCCAATACCGTCTCCCAAAGGCGAGTGATTCCTGTAAGGGATTACAATGACAACCAGCCGACTTTCCTGGGCAGACCATAC…
11523	GEO15526	CG12859-RA	NULL	TdIY8AD_125	H01	ATGGTTTTGTCCAACGAGGAGCAGGAGTTCATTAAGCGCAAGCACGAGGCGACGCTGAAGCTGCGCCAGGAGTTCCTCAAGCAGAGCTCCAATCCCTACCGCCATGCCACCGGCGAGGGCGGCACCGTTTTCGATGCGGGATTAGCCCGTTTCCAGGCGATGCGAGTCTCCAACTACGAACACTTCAAGCCCACCGGCAAATCCTTCCGCACGGGCCTTTTCGCCGTCGTCCTGCCGATTGCCCTCTACGCCTGGGCTTTGAAGGCGGAGCGCGATGGACGCGAGGAGAAGTACAGGACTGGCCAGGTGGCCTACAAGGACCGCCAGTTCAAGTTCATC
5175	GEO15563	Trf-RA	NULL	TdIY8AD_125	H02	ATGCAGTTTCACTTTAAAGTCGCGGACGCTGAAAGGGACAGGGATAATGTGGCTGCGACCAGCAATGCTGCCGCCAATCCGCACGCAGCCCTGCAGCCGCAACAGCCCGTTGCCCTGGTGGAGCCCAAGGATGCACAACATGAGATACGATTGCAGAATATCGTGGCCACCTTCTCGGTGAACTGTGAACTGGACCTCAAGGCAATCAACTCGCGTACGAGGAACTCGGAGTACTCGCCCAAGCGCTTTCGTGGCGTCATCATGCGAATGCACTCGCCCAGGTGCACAGCGCTAATCTTTCGAACGGGCAAGGTCATCTGCACGGGTGCACGAAACGAGATTGAGGCGGACATTGGATCGCGAAAGTTCGCACGCATCCTGCAGAAGCTGGGATTCCCC…
11528	GEO15517	CG33970-RA	NULL	TdIY8AD_125	H03	ATGGACGCCGCTGCCGACGGAGTACCGCCAACGGCGCCAGCTGCGACGGCGACGACGGCCAACAGTGATCTGGACTTGGCGGCACGTCGGCGTCTCTTCATCTCACAGCCCTCGACGCTGGCGACGCGCCGCCAGCAGGCGGTTTGTGTGCGGCGGGCCCACAAAATGTATGGCAGCAGCAAGAACCCCAACGTTGTCCTCGACGGCCTGAACATGACAGTGCCCAAGGGTTCCATATATGGTCTCTTGGGCGCATCTGGATGCGGGAAAACAACGCTGCTCAGCTGCATCGTCGGACGACGTCGCCTTAATTCTGGCGAGATTTGGGTACTCGGCGGGCGACCCGGATCTCGGGGTTCCGGAGTGCCTGGACCCCGGATTGGCTATATGCCACAGGAG…
5026	GEO15567	Gclc-RA	NULL	TdIY8AD_125	H04	ATGGGTCTACTGAGCGAGGGCAGTCCACTCTCCTGGGAGGAGACCAAGGCGCTGGCTGATCATGTGCGTGAGCATGGCGTCAATCAGTTCATCAACTTGTACCACAGACTCAAGGATCGCCAGGGTGACATATTGAAATGGGGCGACGAGGTGGAGTACATTATTGTCAAGTTCGACGATGAACAGAAGGTGGCACGTGTGGCGCTGCGCGCCCAGGATCTGCTGGCACAGCTCAATGAGAAGGAACTGGCCGATCCCAATGGTGTCAAGTCGCTGTGGCGTCCGGAATACGGAGCCTACATGATTGAGGGCACACCGGGCAAACCCTTTGGCGGTCTGATGGCACACTTCAATCTGGTTGAGGCCAATATGCGCTATCGTCGCGAAGAGGTCACCGAG…
11538	GEO15545	CG9737-RA	NULL	TdIY8AD_125	H05	ATGCTCGGTTCGGTTCTGCGACTATGGATACTCTTCGGCTGTTTCTACCGCTTCTTGGCTCTGGCCGAGGTCCTGCAGGAGTGCGACATTCCCAATGAGACGAAGAGGGGAGTTTGCCTGGAGGTCAGCAGGTGCAAGGCGTATCTACAGGTGCGGAATGCCACCAATTTGCCGGCGGAGAAGGTTAATTTCCTGAAGAAGGTGCAGTGCGAGGTGGAGCAGCAAGTGTCGGAGGCGCAGGGTTCGTACGAATCACTGGTTTGCTGCCCGGCGAATGGCCAGGATTACCTATTTCCCGTGCTACAATTCTCTAAGTTCGAGTACCGAAGATTTCTGGATGTTACCGCTCGATTCAAGCGGAAGAAACTCAAGCGGCGCATTCAAACGGTGGAGCCAAGT…
5183	GEO15571	Golgin84	NULL	TdIY8AD_125	H06	ATGTCATCCTGGATCACAGGACTGGCGGACAAGGCCGAAAACATTTTGAACAAGCTGGACCAAAATGCGGCAACGGCCCTGCAGACAGAGAACGCCACAGGTTCAGCGGATCCCATGCGTAGGAGCATGACGAGCAGCACCCAATCACTGTCCACATCCCTGAAGTCCACTCTGTCGCCAGTGCGGCGCTCGGGGGCCAATAGCTCATCAAGTGTAAAAAGCGATGGCGGGGTCTCCGTGGTCACTAAGGACATGCGCCAAAAGATGACCACGTCGGCCAGTTTCTCCAACAGTCCCGACATATCCGCCAACTCAATGGACACAAATGAATTGGCTGCCTTCAAGATCGCCCTGAATGAAATCACGGCCGAAAGAGATGAACTGCGTCTGCGCTTGGAA…
11549	GEO15625	H	NULL	TdIY8AD_125	H07	ATGGCCCTGCTTAATGACGTCACAAGCGTAGCAGAGTGCAACAGACAGACAACAATGACCGATGAGCATAAAAGTAACATTAACAGTAACAGCAGTCACTCCAGCAACAACAACAACAACGGCAGCAGCAGCAATAACGACAACAACAGCAACGACGACGCAGCAAGTAGCAGCAACAGCAAAAACAACAACACCAGCAACGAGAGCAGCCACAGCAACAACAATACTAGTAGCATAATTGCAGAGGCGGCCGCCAAGTTTCTACTGAAAAATGGCCTAAACGGCAGTAGCAGCACCAGCTACCCCCCTCTGCCACCGCCTCTGCCCGCCAACTTAAGCAGGACGACCACGCCCACGACAACGACAACGCCCTCATCCTCCAGCTCCACCGCCTCAAAT…
11556	GEO15662	MFS15-RA	NULL	TdIY8AD_125	H08	ATGGTGCTGGGATGCCTGCCATGCTGCAATCACAACGGCTACCAGCAGATCGGGAACACGGGTCCACGGTTCGGAGTGCGTCATCTGCAGTGCATCCTTGTGTTCTTCGGACTGGCCGTGGCCTACTCCCTTCGCGTTAATCTCTCCGTGGCCATTGTGGCCATGACGGATCGCAATGCCAGCAATCCGGATTTTCCTGAATTCGACTGGAATGAGAGTACAAAGTCGTACCTGCTTAGTAGCTTCTTCTGGGGCTACGTGGTCACCCAAATACCTGGAGGTTACTTATCCGCCATTTACGGTGCCAAGTACATGCTCTTCTACGGCGTTCTTATCTGCTCCTGTTTGGCATTGCTAACACCGTTTTGCGCCGTAAACGGTGGCTGGACAGTGGTGGTG…
11573	GEO15606	Xpac-RA	NULL	TdIY8AD_125	H10	ATGTCTGCGGAGGTCTCTACCAACGAATCTGCTCCGCCGGCGGAGAAGAAGTCCAAGCTGACCAATGCCCAAAAGGCGCGGATCGAAAGGAACCAGGCCAAGGCGCAGAAATTGCGGGAGGCCAAGTTGGTTTCGCATCCATTCAAGGAGCTGGCCAGCAACAAGGAGGGTGGCACCCATCCGGAGGCGGCGCTCAGCCAGGGAAGCTCTGTGATCAAGGTGCAGGGCACCAAGTACATAGACTCCGGCGGGGGCTTCCTGCTCGAACAGCCTGTTATGCCCACGGGCGTGGGCCCAGCGGGCCTCAATAAGTCCGGGGAGGAGGCCCCGCCGATCCTGGACGACGCCATTGCTATACCAGTGCAGTACGAGGAGTGCCTGGAGTGCGGCGACATGTTC…
11581	GEO15631	CG6867-RA	NULL	TdIY8AD_125	H11	ATGTTTCTGGCGGTTAACCAGAGTCTACAGAATACCAGCAAGAAGAAGCGCAAGCGGCGGACGGCCGAGGATGATCCGCAGGAGGATTCTGGAGAAGGAACGCCACCAGTTCGTCCCCTGGAACCCAGTGCGTCCAGTGACCAGTTGGTCGGAGTTGGCAATGGAGCCACTTGCCGGGTGTGTAAGTGCCCGGGCAGGCAGTCCTTGACCCTGGTATACATCTACCTAGGCGCCCTCACCCTCATCCTGGCCAGCCTCTCAATCGTCTTCTACACGCACACCCAGGACGTCGAGTCCTTGTCACAGGTGGAAGATAACTATTCGTCGAAATCGTTCCGGGTACAATTCCAGGCGGAGTTAATGCGCTCGGAAGAGGAATTAAGGAGACTGGTCAACAGG…
11684	GEO15863	CG4021-RA	NULL	TdIY8AD_127	A02	ATGGAAAAAATGGAAAACCCAAGCGAGATTACTGAGGAACAGCCAACTACCACACACGAGTACCAGCCGCGTCTGAACGAGATAGCCCAAAAGTTTCTCGCCGATTTGGACGAGGAGCGCCAGCGTTTGTCCGCGGAGTTTCCACTTTGCGCACTGCTAATCGACGAGGCTAGGGACCGTGTCTACGCCACTGGTCGTATTCCCGGCAAGGAACTCTACGCAGACGTGTACCGGCAGAAGCCGATGAAGATTATTCAAAAGGTCTTCGTGCCCGTTAACCAGTATCCCAAGTTCAACTTCGCTGGCAAGATCCTGGGGCCCAAGGGGAACTCGCTGCGTCGCCTTCAGGAGGAGACCCAGTGCAAGATTGCCCTCAAGGGTCGCAGTTCGATGCGCGAT…
10949	GEO15817	CG33958-RA	NULL	TdIY8AD_127	A03	ATGCTAAATGGAAAAGCGCACAAGTCCGGCGAGAACCCTGACCCTAGCCCTTGCCCAGCGGGCGGCAGCAGGATGCCGACCCCCAGCGTTAAGATCGACATTAGCACTTGCCAATCGAACCGTCCGATGGAATCGCGAACGGCTCCCGACGACGTGAATCCATCGGGGGAGGGTGGCCTGCTCCTGGTGCCCACACATCACAATCTGCAGCTCGATAAAATTTCCGTGCGCTCGATTAGTTCCGAGGATATATCGAATGGGGGCAGTGGAAGATGTTGCAATGCCGCCGCCCGTAATCCGGCTATAAAAACGGGTCGACGACTGCAGCTGATGCAGATGATAATACTACCATTTATACCAATACTGGCATTGATTGTGCAAACATCGGTGACACTGCAA…
9559	GEO15890	CNT1-RB	NULL	TdIY8AD_127	A04	ATGGCAGAACCAATAGAAGGCGAACAGGAGGAAAAGCCTCCGCCATCGAGGGCAAAGCGAATCACCTATCTGGTACTCCATGTGCTGCTCCATATCATATTCATATCTTACTTTACGGCAGCCACAATCATTTTCATCTTTTACGACAAGGATTCCAAAGAATGCTGGCCCAATAGGGGCTCGGAAGCCACAACCGAATCGATAGATAACTCAACCGAAGATGATGATGATGATGATTATGACACAGAAGAAACTTCTGAGAAGCCAGTGCCAGAGGTTAAGCCAAAACTATTGTGCCAAATTAACTGGTGTCATGGATACGGGTTTCTCATCGTCTTGTTCATCTTGTTTTATATCCTATGGCTGTACTACTGGGTATTTAAGCCATTCGTGGGCATC…
11704	GEO15880	CG7028-RA	NULL	TdIY8AD_127	A05	ATGGCTGACGACAAAAGCTACGACTCCAGCAACAACAGCGAGACCGAAGAGCGTCGGGCCAAGCACAAAAAGGCTAAAAAGCACAAAAAACATAAAAAATCCTCGACTGGCAAGACCGAGAAGGACAGGCATGTCCACAAGAAGCAGAAGAAGGCAAAAAAGCGCCCCCACCGAACAAGCGAATCCACAAACGAATCGGACGCCCCGGAAAACGCAAAGTTAAAGCTATCACAAAATTGCGGGCTGAGCAGCAAGTTCACAGAAATCATGCAGAAGGCCAGCCGGAATGGAGCCGATTTCCGTGTCGGCAAACCCCTGCTTCCGACGGATCCGAGCAGCCTTGTTGAAGAAATCACCAAAACTATTCAGAATAAGATGCTGCCTGTCCTGGAGGTGGCC…
11710	GEO15846	NtR-RA	NULL	TdIY8AD_127	A06	ATGTACAACCTTATCAAGGGCTCCTTGGCAACATACTGCTGCCTGTGCCTGCTACTGATATTGATTGACCCAGCGGAATCGGGACAACTGTCAACGAGATTCAACGTGAGCTTCGCCCAGCTGGATTCCTGCGAAACCTACTCCGTTCCGAATACGGGCTATGGCTACCGGAGGTTCTACATGCTGCGCGAGCTGAGCAACAACAACAGGAAGGCCGGAGAGCGGCTGCACTTGAAATTCTACGTCCTGACCGCCATGGATGCGCACATCCTGCTCTCGGTGACGAATCACCCGCGCCCAAATGATCGCGTTTACGAGATCGTGATAGGAGCCGGCGGAAATACGTTTTCCGCAATCCGGAATGCTATGGGAATGAGGCGGGTGGCCACGAATCAAGAG…
10670	GEO15824	CG11418-RA	NULL	TdIY8AD_127	A07	ATGAACAGCTTAGTGCGACGCAGCGCCCAGCAGCTGAGCCTCTGGCGTACATATTGCATAAAGCACAATGCTTCAGAGGCGGCTTCTCCCGGACGGAACGCAGGCAGGCCCAACTACGAGGAGTTCATTGGCCGTCATCAGCGACAGGCCCAGTGCAGCATTGTGGTCCAGGTGAGCTCCGAAAAGTCGTATGAGGAGTTGTATAACTACTGCAGCAGCTTCGGCTCGATCATGGGTGCCCACCACTACTGCGTGCGGCAGGACGAGACCCTGCACTACATCCTGCTGGAGTACGCCACGTCGGACGAGGCGGCGGCTGCCATCGGAGCGGGCGTTACCAATGGCGAGCTGAGCGGCGTGCCCGTGCGATCTCCCTTTCTGTGGTTCCGGGCAGCGGGA…
11719	GEO15937	CG13458-RA	NULL	TdIY8AD_127	A08	ATGATTCAGTCGGGGGTCCACAAAAAGAAGCCAAGGATTCGGAATCGCCAGCGCAACAAGATCAACCAGGTGCCACAGGATCAAGGGGAATCTCCAGACGCAATTGCGTCTTCACTCAAAAGTAATGGCTCAAAAGCGGCAAATGGTGTAGAAAGTAAACCTCCGGTGGAAAAGCCCTTACTTACAAGTGGAAATTCTCTGCTTGAATCATTATCAAAAATTGGTCAAGTGGAAAATCCGCAAGAGAACGATACAATCCGGCTGATACAGCAACTGTTACGTAGGAAATTATTGGCCAAAAATAGTGCTGTGCCATCCAGCGAAAATAAGCCATCAACTGATCCGGTCAAAATAGTTACCCAACCAAAGGAAATCAAAAGTGAAGAAAAGAAACCAAAG…
11725	GEO15951	CG1707-RA	NULL	TdIY8AD_127	A09	ATGGGCGACGTGACAGGACTGAGCAATGCCCAGGCGGACGAGCTGTGCCAGAAGCCGGATTCGTCCACCAAGGACTTCCTCTTCCAGCAAACCATGTACCGCATCAAGGATCCACGCAAGTCGCTGCCTTTCTACACGGGCGTCCTCGGGATGACCTTGCTGGTGAAACTGGACTTCCCCGAGGCCAAGTTCTCGCTGTACTTTCTGGGGTACGAGAACGCCACCGATGTGCCTAAGGATCCCAAGCAGCGACGCAGCTGGGCGCTGAGCCGCAAGGCCACCATTGAGTTGACCCACAACTGGGGCACTGAGAGGGATCCGGATCAGAATTACCACACCGGCAACACCGATCCACGTGGTTTCGGACACATTGGAATCATGGTGCCCGACGTGTACGCC…
7542	GEO15977	CG14196-RA	NULL	TdIY8AD_127	A10	ATGGAGAAGAAGGTCTATCAGGACACAACGCGACCGCTGCCCAGGGTCTCCCGTGCACGGTACTATAACAAGCACGACAAGAGCGATCTGGGCGACGACTTTGTGGCGCCCGACGCGGGATGGGCGTGGATCGTTTGCGTCGCCGCTGGCGTTTCAAATCTCTCCATTTACCCCTGCCTGCAACAGTTTGGCTTTCTATTCAGGGAGCGCCTGTCCGATCTGGGCATGTCCAGTTCCCAGATTACAGCCATCATTAACGCAAATCCGGCCGTATCGGCCTGCACGGGTCTGCTCAATGGACCGATGTTCCGGAGGTTCACCTTTCGCCAGGTGGCCATGGCCGGTTCTCTGCTAATCTCCGGGAGTCTCATACTAACCGCCTTCTGTGAAACCTTTCTC…
1971	GEO15931	CG10307-RA	NULL	TdIY8AD_127	A11	ATGGAGAAGGTTTGTCAGTTTTTCCGCAACAACTACGTGCTGGCCAATTGCGAGGATGCCATATACAAAAAGGCATTCTCCCTGAATCTGTCCCACTACCAAATCTCCGACGTTCCGGGCATCATAGAGAAGTGCGAGACGCTGATGAAGCTGTTCCTCAACCAAAACAAGCTAACAAAGATTCCATCCTCCATTGGTAGTTTGATGCGACTTCAGGTCCTCACGTTGGACTACAATAAACTGGACGAATTCCCGCTCTGCATCTGTCGTTTGGTCCGGCTGAAGTTTCTCAACATCAGCTGCAATAACATTAGTAGTTTGCCACCCGAACTGGGATACCTCACTCAGCTGGAGACGTTCTGGTGCAATAATACTGGGCTCCTGGAGCTGCCCAACGAA…
11735	GEO15944	sav-RA	NULL	TdIY8AD_127	A12	ATGAACTATCTAACGATCCTGCTGTGCAACCGAAAACCGACGATGCTCTCGCGCCGGAACAAGGAGAAGTCCCAGCACAAGGAGGGCGTGGTGGGGAAGTACATGAAGAAGGACACCCCACCGGATATTTCGGTGATCAATGTGTGGAGCGATCAGCGGGCCAAGAAGAAATCGCTGCAGCGCTGTGCGAGCACCTCGCCCAGCTGCGAGTTCCATCCGCGCAGCTCGAGCACCAGTCGGAACACCTACTCCTGCACGGACTCGCAGCCGGACTACTACCATGCTCGACGAGCACAGAGCCAGATGCCCCTGCAGCAGCACTCCCACTCGCATCCTCACTCTCTGCCCCACCCCTCCCATCCGCATGTGCGTAGTCATCCTCCCCTGCCGCCCCACCAG…
1257	GEO15875	Letm1-RA	NULL	TdIY8AD_127	B02	ATGAACGCCCTGCTGCGTCACAAGGGACGCAATCTGCGGACGAGTCACTTGGCCCAGAATGTCTACAAGCGCTTTCTTAAATCGAACTGTTGCGCATGCAGTTCGGTGAACGTCACAGATGAACCCGCCAAAGAAGATGAACTACCGCGAAGATCTGCTTCGACCTCGGTGCTGGAGCTAAGCAGATCGCTTGGCACTTACCGAAGGTTTCAGCCACATGCCAACTATGGATACGACTACTCCGGCTATGGATTTAGGCATCTGCATACGAGCCGGACTTTGCTGGAGACGTCCAGCTCAAAGATCGACGCAACAGTCAAGAAGCTGAAAAACCAGCAGAAGGAGAAGGTGGAGGAGATCATGAAGGAGGTGGCCAATGGACAGGCCGCGGCAGTTCGT…
10681	GEO15829	brp	NULL	TdIY8AD_127	B03	ATGGGCAGTCCATACTACCGCGACATGGATGAGCCAACCAGTCCGGCCGGAGCGGGTCACCATCGCAGCCGGAGCGCCAGCAGACCACCGATGGCCCATGCCATGGACTATCCAAGAACCCGCTACCAATCGCTGGATCGCGGTGGACTCGTGGATCCCCATGATCGCGAGTTCATACCCATTCGGGAGCCCCGCGACCGCTCCAGGGACAGATCCCTCGAACGGGGCCTGTACCTAGAGGACGAGCTCTATGGCAGATCAGCGCGTCAGAGCCCCAGCGCCATGGGTGGATACAATACGGGCATGGGCCCCACATCGGATCGAGCTTATTTGGGCGACCTGCAGCATCAGAACACCGACCTGCAGCGGGAGCTGGGGAACCTGAAGCGGGAACTGGAG…
11697	GEO15831	Hr46-RA	NULL	TdIY8AD_127	B04	ATGTATACGCAACGTATGTTTGACATGTGGAGCAGCGTCACTTCGAAACTGGAAGCACACGCAAACAATCTCGGTCAAAGCAACGTCCAATCGCCGGCGGGACAAAACAACTCCAGCGGTTCCATTAAAGCTCAAATTGAGATAATTCCATGCAAAGTCTGCGGCGACAAGTCATCCGGCGTGCATTACGGAGTGATCACCTGCGAGGGCTGCAAGGGATTCTTTCGAAGATCGCAGAGCTCCGTGGTCAACTACCAGTGTCCGCGCAACAAGCAATGTGTGGTGGACCGTGTTAATCGCAACCGATGTCAATATTGTAGACTGCAAAAGTGCCTAAAACTGGGAATGAGCCGTGATGCTGTAAAGTTCGGCAGGATGTCCAAGAAGCAGCGCGAGAAG…
6925	GEO15809	boi-RB	NULL	TdIY8AD_127	B05	ATGGCTGAAATCAGGCTAGTTGTGGTTCTACTGGTCCTTATGACCACCTGTATCTATACACTTCAAGCCAGTGACAGTAATTCCTCCGTGGCAACCACCTTGGGCGTTTTGTTCGAGAGGGCTCCCGAATCAGCGGTGGCCCCGAAAGGAGATGAGGTGGTCTTCGAGTGCGAGCTGAATCTGAAACCTGATCGCCTGGAGTGGCGGTTTAGACGTGGTGATTCCTCGGAGCCCTATCTATACCTAAGGCCCTCGGCTGGCTATAACGTGACCAGCGGAAGCGATGGTCTTGCCTGGAGACTGCGCATCTATGTGAGTGCCCAAACGGCTGGGGACTACCAGTGTGTGGCTTGGTATGGCCCGGGTGCACTGGCTTCCACGCCAGCCCGCTTGGCCTTG…
11711	GEO15858	Ent3-RA	NULL	TdIY8AD_127	B06	ATGGATGTTGGTGGCCAGGAAACCACCTATGAGCCGCTGGACGGACGTGGTTCCGGGCGTTCGAGGAGCAGTCATTCCACAACCGGATCCGGCCTGAGGCGTCCAGGCAGCATGGACAGTCCGGAGTTCGATAACCGTGCACCCAAGGATCAGAGGCACTCCGTCTACCTGGCCCTACTGGCAGCGGGCATTGGTTTTGTGTTGCCCTACAATAGTTTCATTATTGCGGCGGACTACTGGCAGGCACGATTCCCGGGTCGCCCGGTAGCCCTGGACATGTCGATGACATACATCTTCGTTGCCTTCGGCACCGTTTTGATGAACAACATTGTGCTATCGGTGGCACCGTTCCAGTCGCGAGTGCTCTTTGGCTACATGATATCCTTCACCACACTGATC…
11715	GEO15836	CG30007-RB	NULL	TdIY8AD_127	B07	ATGTATCCAGTGTCCTTTGCGGCATTTCAAAAGTTAATCGTTAATTTGTCTGAAATTGCAAGTGAGTTGAAAACTGCCAATGGAGACAATAGAACGTTGGTCGAGTGGAGCAGATGGTACTACAAAGAGTTCTACCGGAATCCCAGCATACGGGCAAGGTTCCCTGTCAAGGTGGCGCCGTGTCCCAGGCGGACACGCGACAACTTGCTTAAAGTACCGGAGCCAGGAGGAATTTCACAAAACGATGTTGCAAACGTAGCAGCTGCAGGACCATCTCAAGTAGAGCAACCCGAAGTCTTAGTTGAAGGCAGCCAGTTGACGACGCTCGCTGAAACCGCGAAGTCCCATGATGCAGTTGAAGGCGTTGCAGTTGAATGTAAACCATCAGGATCGGAATCT…
11720	GEO15949	ninaG-RB	NULL	TdIY8AD_127	B08	ATGGGCATGAAATTCCAAAAGATCCTGGTTTTGGCTGGTATTGTAATAGGATTCCTCTCCATCATCGTTGTCCTGGCCGGCACGCTGCTTAAGAACTCCGTACCCAATGTCTTGGCACCAGTGGAGCGGCACTTTGCATTTGACTACGTGATTGTGGGTGGTGGAACTGGAGGCAGCACACTTACCTCGCTACTGGCCAAAAACAGCAATGGGAGTGTTCTTCTCATCGAGGCAGGTGGTCAGTTTGGCCTCCTGAGTCGGATTCCCTTGCTGACCACCTTTCAGCAGAAGGGCATCAATGACTGGTCGTTCCTTTCTGTGCCACAGAAACACTCCTCCAGAGGTCTCATTGAACGAAGGCAGTGCCTCCCGAGGGGCAAAGGACTGGGTGGATCCGCC…
3343	GEO15963	Tango10	NULL	TdIY8AD_127	B09	ATGAACGACAACGGTAACGGCGGAGCAGCGCCAGTCTCCGGTGGAGTGTGCGGTGTTGGTGGTGCGCACGGAGCGGCTGGTGGCGCTGATGGTGCTGGTGGTGCTGGCGGTGGCGGCGGATGCGGGGCTGGCGGTGGAGGTGCTGGTGCAGGTCCGGGCGGGGGTCCCGGGGGCGGAGCAGCTGCTGCGGACCTGGCTGGCGAGGCAGCTGGAGGAGCAGCAGGTGGTGATGCAGCCATTAATAACCAAGCTAATGCCAATGGAACCAGCGAGAGCCCAGCGAAAGGACTTAATTCTAGCGAGGATCTGGACGCCAAGCGGCGCAAGTGTCGCGAAACGGAAGAAGGCCAGGATGAAGCCAGCACGATGATCGATGCGAATAGTGTGCTCAATAAGATC…
4177	GEO15906	Su(H)-RA	NULL	TdIY8AD_127	B10	ATGAAGAGCTACAGCCAATTTAATTTAAACGCCGCCGCCCCGCCCGCCATTGCCTACGAAACTACGGTTGTAAATCCCAACGGCTCACCCCTCGATCCTCACCAGCAGCAGCAACAACAGAGCCAGGATATGCCGCACTTTGGACTGCCCGGTCCGCAGCCGCCGTCGTCGCAGCAGCAGCAACAACAATTGCAAGTGCACCACCAACAGCAGCAGCAGCAGCAACAACAACAACAACAACAGCAGCATCAACAACAAATGCAGATGTCCTTGCTGCCGGGTCCTTACCGGCCACACATCGAGGAGAAGAAGCTCACGCGGGACGCCATGGAGAAGTACATGCGCGAGCGCAACGACATGGTCATCGTTATCCTGCACGCCAAGGTGGCCCAAAAGTCC…
11734	GEO15943	l(2)tid-RE	NULL	TdIY8AD_127	B11	ATGATGATTTCGTGTAAAAAATTATTCGTGTTCCGGCAGCTGCCGGCGGTGCGCCGTTGCCTAGCGGCAGCCGCGTTCTCCACGCCACGCGCGACCTCCTACCGAATCCTCTCCAGCGCCGGGAGCGGAAGTACCCGGGCAGACGCACCCCAAGTGCGCCGCCTGCACACCACGCGCGACCTCCTGGCCAAGGACTACTACGCCACGCTGGGCGTTGCCAAGAACGCCAACGGCAAGGACATCAAGAAAGCCTACTACCAGCTGGCCAAGAAGTACCATCCGGACACGAACAAGGAGGATCCGGATGCGGGCCGCAAGTTCCAGGAGGTCTCCGAGGCCTACGAAGTGCTCAGCGACGAGCAGAAGCGCCGTGAGTACGACACCTATGGCCAGACGGCG…
4025	GEO15956	Drl-2-RB	NULL	TdIY8AD_127	B12	ATGGAACTCCTTCCTCTGAAGTCGCCCCTCCCGATCCTGCTCCTATGCCTAACCATTTCCACTTCGGTCAGCGGCTATCTGAACATTTTCATCAGCCACCACGAGGTGATGAAACTGATGGGACTCGAGGCGGACCTGTTCTATGTGCACGAGGGAGCCATCAACACATACGCAATGCACTTCACCGTCCCAGTGCCCGCGGATGTCCATGAGCTGGAGTTTTCCTGGCAGAGTCTGATTGCCTACCCACTGCCATACGCCATTAGTATTGAGTATAACAACGACCAGGAGGCACTGGGCACGCCCACGTTGAGCATTCCGCACAAGGGTCTGGTGCCACAGGAGATCGAGTCCTTCCTGGTTTACCTGCCCTGCACCGGAAATGCGAGCCTACAGATG…
6712	GEO15887	GABA-B-R2-RB	NULL	TdIY8AD_127	C02	ATGTTCCGGCCAAGTTGGTTTCCATTCGCCAGCCTGCTGTTCCTGCTCCTTTGGAGCACCGCCTGTGGCAGGACAGCCAAGAGATCGGACGTCTACATAGCGGGATTCTTCCCGTACGGGGATGGCGTGGAAAACTCCTACACCGGTCGGGGCGTTATGCCCAGTGTAAAGCTCGCCTTGGGTCACGTTAATGAGCATGGAAAGATACTGGCCAACTACAGGCTGCACATGTGGTGGAACGACACTCAGTGCAATGCTGCTGTGGGCGTAAAGTCCTTCTTCGATATGATGCATTCGGGTCCCAATAAAGTGATGCTCTTCGGCGCTGCGTGCACCCATGTGACCGATCCCATAGCCAAGGCCAGCAAGCACTGGCACCTCACCCAGCTCAGCTACGCG…
11690	GEO15841	CG14411	NULL	TdIY8AD_127	C03	ATGGCCACGGGCGGCGGTGGCAGCGGCCACGGGGGAGCGGGATCCGCCGGAAATGCTGACCACCACAAGCGCAACACCTTCACCAGCTATGTGGCACCGCTACCCGGAGATTTGCGCGCCACAGCGGACACGAACGAATGGTGCCTGCCCAGCGATTTGAGGGACGTCCATCTGGCCAAGCCGCGACTGCTGCACGGCGAGCAGATAGTGGCATCGGCACCAGCCTACATGTACTCACCGATCGATCCGATGGACAGCAGCGGAGGCAGTGGCTCTACGCTCAGCGCCATATCATCTGCGTCCGGTACGCCAGCGGATCGTCATCACAAAGAGGCCACCTTCGGACTGTTGAGTGTCACCAATTTTAAGCTGGCCTTTGTGCCGCTGCATGAAAAGCGT…
11698	GEO15843	CG11406-RC	NULL	TdIY8AD_127	C04	ATGCACGGCCTCCTCGGATCCGCCGGGGACTTCGTGTCGGGCGGAAGGGGCAGATCCCTGGCGCTGGAGCTTCATGCCCGCTGCTTTGACGTCTGGCTGGCGAACGCCAGGGGCACCACCCATTCCCGCGGGCACCGCACGCTCCAGACAAGTGACGCCCGCTTCTGGCGATTCAGCTGGCACGAGATTGGCATCTACGACCTGCCCGCCATCGTGGATTACGTGCTGGCGAGGACGAATCGCCGCCAGCTGCACTACGTCGGGCACTCGCAGGGCACCACCGTTCTCCTGGTGCTGCTCTCGCAGCGGCCGGAGTACAATGCGCGGTTCGCCAATGCCGCCCTGTTGGCTCCGGTGGCATTCCTCCAGCACCTGAGCAGTCCGCCACTGCGGCTGCTG…
11705	GEO15833	Snmp2-RC	NULL	TdIY8AD_127	C05	ATGATCCACTGGTCTCTGATTGTCAGTGCCCTGGGCGTCTGCGTGGCCGTCTTGGGCGGCTACTGCGGCTGGATTCTCTTCCCCAACATGGTACACAAAAAGGTCGAGCAGAGCGTTGTTATACAAGATGGCTCGGAACAATTCAAACGATTTGTGAATTTACCTCAGCCATTGAACTTCAAAGTCTACATATTCAATGTGACCAATTCGGATAGGATTCAACAAGGTGCCATACCAATAGTCGAGGAAATAGGACCCTATGTATACAAACAATTCCGCCAGAAGAAAGTGAAGCACTTTTCGAGAGATGGATCGAAAATTTCCTATGTGCAAAATGTGCATTTCGATTTCGATGCTGTTGCCTCAGCTCCATATACCCAAGATGATCGAATTGTGGCT…
1116	GEO15894	CG6950-RA	NULL	TdIY8AD_127	C06	ATGCTACGCAGCTGTCAGTTAACCCTCTCCGCCGCTAAGAGGAGCCTTCGCGAGCAGTTCCAGTTGCAAGCCCTTCGTCACCAGCAGACTGCCATTAAAATGGAGAAATTCGATCTGCCCAAGCGATTGCAGGGTAGCACGCCCAGCGTCTGGAACGAGTACATTGCCCTGGCCATGCAATATAAGCCCCTGAACTTGGGACAGGGATTTCCCGATGATGCCGCTCCCGAGTACGTGACCCACTCGTTGGCCGACATTGCCAAGGAGCAGAATCCTCTTCTGCATCAGTACACTCGCGGTTACGGTCACGTTCGCCTGGTCAATGCGCTATCCAAGCTCTATAGCGGTCTCGTCGGCAAGGAGCTAAATCCCCTCAGCGACATACTGATTACCTCAGGC…
10333	GEO15848	Dis3-RA	NULL	TdIY8AD_127	C07	ATGCAAACTTTACGCGAATTTACGCGTAAAACCAAGCGCGGCAACATTCTGAAGATTGTACGGGAGCACTATCTGCGCGACGACATCGGCTGCGGCTCCGAGCTGTGCCGGGAGTGTTTCCAAAACGAGGTATACCAGCTCACCTCGCAGCACGCGAATAAGAGCACCCTCTTCAAATTCCCGCACTATCTCGTTTTGGACACAAATGTGGTTCTGGACCAGATCGACGTGCTGGAGGAGGATGTTTTGCGCAACGTAGTCGTTCTGACCACCGTGCTCAACGAGGTGAAGCACAGGAGCTCCGCCATTTACAAGCGATTCAATGAGATCGTTCACGACCGCACCAGGAACTTCTATGTGTTCGTCAACGAGCACCACAAGGAAACCTATGCTGATCGT…
2859	GEO15961	Rac2-RA	NULL	TdIY8AD_127	C08	ATGCAGGCCATCAAGTGTGTGGTTGTGGGCGACGGAGCGGTGGGAAAGACCTGCCTGCTGATCAGCTATACGACCAACGCCTTCCCCGGCGAGTACATACCCACGGTGTTCGACAACTATTCGGCGAATGTGATGGTGGATGCCAAGCCCATCAATCTGGGCCTCTGGGATACGGCTGGACAGGAGGACTACGATCGCCTGAGGCCGCTATCCTATCCGCAAACGGATGTCTTTCTCATCTGTTTCTCACTGGTGAATCCGGCATCGTTTGAGAATGTGCGAGCCAAATGGTTTCCCGAGGTGCGTCATCATTGCCCGAGTGTGCCGATAATCCTGGTCGGCACCAAACTGGATCTGCGCGACGATAAGCAGACGATCGAGAAGCTGAAGGACAAGAAG…
11726	GEO15975	Acp53Ea	NULL	TdIY8AD_127	C09	ATGAAACTGATAAAGGTTACACTAGTGTTCAGCTTACTGGCTCTCGTATTTGTGGCCCAAACGGAGGCGCAAAATCCAATATGGGAGAATTGGTTGGCATGCAATAGAATTGGTACTAAAGCGCTTGCCAGTCTGCTGAGAGAAACAATCCCAACTGTTCGCAATTTACTGAACTGCATTGACTTCAATCCACCAACCGATATTGGAAATAGTTACCTTTCAAAACTTAAGTTGTACTATGAGCTTGTTAAGCGAGGTGCGCTTGACAAGACTCAGTGTCTGATTGTGCCACTCAAGGAATCAGTGAGACTACTGAGGCCTTATGTAAAATCGCTTGAGACCAACAAATGCTTGGGTGAA
3554	GEO15942	CG10341-RA	NULL	TdIY8AD_127	C10	ATGGAGAGTGAGCAGCCAGCGGCTGTAAAGGCTTCAGCTCCAATTGAAGAGCCACAATCCACCGAAACAGCTGTTGAATTGGGGAAACATAGCACCTTGAAGGCAGACTTATCAATAGATAAGTTGGAAACAGCGACAACAGAAGCTACGAATGCCGTAGTAGAACCAGTAGAAATGGAGCAGCAGGTGGAAAATGAACTGGTAAATGAGTCAACACAAGCCATGACATCGACCACAACCCAGGAAAAGGTGGTGGGTTCAGTGAATAATCTTGTAGAGGAGCAACAGTGTGTGGAAATGGAATTCGAAACATCATCAGATCTCGTGGTCCAGGGAAGTCCATCGGAAGAATCCAAAAAAGTTGCCTCTGACGCTTCTGCTACTGTGACCGCACCTCAA…
4024	GEO15955	Ncc69-RA	NULL	TdIY8AD_127	C11	ATGTCGGACACAATCTCTTTCGAGTTGGGCTCAGCTGCCGACCGGCCCCCCAACAGGTTTCAAGTGAACCCGGTCAACGGCAACAGTCGTAAGTCGCAGGGAGCGGATGGCCCAGGATCCGGATCAGGAGCGGGAGCTGGAGCAGGAGCAGGAGCTGGGGAGGATGGGCCGCACGAGGTCTACCGCCGACTAACAAACGCCGAGGGCGAGCTGCTCGAGGACGACACATTCGATGCGACACAAATGCTCAACCAACGACAGCCCAGGCAGCAGAGGCAATCAATCAAAAGCAGTTTCCGCGACAAGGATAAACCGTCAAGGTTCAAGGATCTGCAAACGACGACCCGCTTCCAGGTGGATCCCCAAAATGAGGAGTCCGACGAGTCCAATGACTCGCAG…
638	GEO15816	CG32751-RA	NULL	TdIY8AD_127	D02	ATGGCAAAGAATTATTGGGGGTTTTTCCTTTTCTGTTTAGCCCTTGGATTAATGCTGAATTTGAGTCAGCAGGCTTCACTTTTCAAGAGAGATTTCTATACAGCTGGTGTGGTGGAGTTTGAGCCATCCAATGAATTGTCCGACAATCTAGCTGGCTATTTGGAGATAATCCAGTCGCAGAATGCCACTTCTACGGACATCATTGTGTTCCCCGAGAGCACACTGAACTCCGCGGGTTCCACGACCTTTGTGCCCAATCCCGAGGATCAGATAAACCCCTGTTTGAGTGATCCCAATGCCACCTACTATGAGGAGTTTCTGGTGACCCTGTCGTGTGCGGCCCGCAATGCCAGTAAATACATTGTGATCAATCTGACCGAGAAGCAGAAGTGCGAGGAT…
1241	GEO15865	CG2658	NULL	TdIY8AD_127	D03	ATGTTGAAGGGCCTGCGGCATGTGCGGAATGCGCTGCAGCGCGGTGGATCTCAGCTGATCCAGCTCCGCAGTGCCACAGGACAACCCCCAAGGATTGGGCGGGAACTGTCGCTCCTTCAGCTCAGCCGGCGGCAGGTGATGCAGCTGCAGGCGGAGTACAAGGCAATTGTGGGCCTAATAGCGCGCTCCCTGCAGCTGACTCCCAAGGAGGTTAGACTGATGCACCTGCGCAGCCTGAGCAGCACCGCAAAACCTCCTACCGCTTCGGATGGCAAGACGGAAAAGCATGAACAGCCCGAGAAGGGCAGTGCCAAGGCTAAAGATGATTCGTCGAAGGAGAAAAAGTCAGCTGTCGCGGCGGAGGATGGCGATAAGAGCAGCAGAGCGGCAGGAGAGGAG…
11699	GEO15855	Cyp4d21-RA	NULL	TdIY8AD_127	D04	ATGTGGATATTGTTGGGTATCGCAGTGCTGATCATGACTTTAGTCTGGGATAATAGTCGCAAACAATGGAGAGTTAACACTTTTGAAAAGTCCAGGATTTTGGGACCTTTTACGATCCCTATAGTGGGCAATGGACTGCAGGCCTTAACTTTGAGGCCAGAAAATTTTATTCAGAGGTTTGGTGACTACTTCAATAAATATGGCAAAACCTTCCGCCTGTGGATTCTAGGCGAGTGTCTTATTTACACGAAGGATCTAAAATATTTTGAATCCATACTGAGTAGTAGCACACTGCTCAAAAAAGCTCACCTCTACCGATTTCTGCGTGATTTTCTTGGCGATGGACTTCTTTTAAGCACGGGAAATAAGTGGACTTCTCGCAGAAAGGTTCTCGCACCT…
11706	GEO15857	lqf-RA	NULL	TdIY8AD_127	D05	ATGAGAAAGCAAAAGGACGATATGCAGGTCAATGTCGCTGGTCTGCGCAGAAACATCAAGAACCTTGCGCACAACTACTCCGATGCCCAGGTTAAAGTGCGTGAGGCAACCTCGAATGACCCTTGGGGTCCTTCGGCTGCCATCATGAGCGAGATAGCGGAACTCACCTACAATGTGGTGGCCTTTTCGGAAATCATGCAGATGATCTGGAAGCGTCTTAATGACCACGGCAAGAACTGGCGACATGTGTACAAGGCACTCATTTTGCTGGAGTATCTGATTAAAACCGGCTCGGAAAAGGTCGCCCAGCAGTGCAAGGAGAACATCTTTGCCATTCAAACCCTGCGAGAGTTTGTGTATTTCGAAGAGGGCAAGGATCAGGGCACCCATGTCCGTGAG…
6932	GEO15811	bgm-RA	NULL	TdIY8AD_127	D06	ATGTCCACGATAGACGCGCTCTACAATCGTCCTGGGCCCAACCGCCTGCGGCAGGCGGATGCCTATCGCACCACCAATCGTCAGGATGCCGTCAAGATTCGTATGGCCAAGGATGGAATCGGCGCAGAGGAGCCCATCTCCGTGCCCGGCCTGCTGAAGCGTACGGTCAACAATTACGGCGACTATCCTGCGCTGCGCACCAAGAACGGCAAAAACGGATATCACACTGTCACCTACAAACAATATGAGCAGAAGGTGCACCAGGTGGCCAAGGCGTTCATTAAGCTCGGTCTGGAGGAGCACCATTCGGTGGGTGTGCTGGCCTTCAATTGCGCCGAATGGTTCTACTCGGCCATGGGCGCCATTCACGCACGAGGCATCATCGCCGGAATCTACACC…
11716	GEO15860	Spn28B-RA	NULL	TdIY8AD_127	D07	ATGAAATACTTGTATCTTCTTTTGTTGGCCACCTCAGTAGAGAGCGGGTTTTGGGAGGACTTTTATCGAATTCTAGCATCGCAGAATGCAAAAAGGAACCTCATTTATTCGCCGATATCTGCTGAGATTATTATGAGCATGGTTTATATGGCATCAGGTGGAAAAACGTTCGAAGAGCTTAGAAACGTTTTGAAATTTTCTGAGAACAAAACACTTGTGGCAAACAACTATCGTAGCCTTTTAAGCGATCTTAAGCGCCGCGAAACGTTTATTATCCTGCATATGGCAAACCGGATATATGTGAACAAGAAATATTGCCTTGTACCGGAATTTAACCAGTTGGCACGAAAGGCCTTCAAGGCCAAAGCCAAGTCGATCCGTCTAGACGATCCAGTCAGT…
8562	GEO15973	CG13690-RA	NULL	TdIY8AD_127	D08	ATGTCGGACCAAGAAGACGTAGTTGTAAAAAAAGAAAAAAAATGTATAGAAAATATTGATGAGAACGACGAAGAGCCCGATGATGTAGATTTTAAGGACAGCGGAAAAATAAGCTCCTTGAAGGCCCTGGGTCCATTTATAGCCGGCAAGGAGAATAGCCGCAACACGGTTTACCTCAGCGATGTTCCGGATATTTGCAAGGATAAACCGTGCATGCTGGGCGTGGACGAAGCAGGGCGTGGTCCCGTCCTGGGACCTATGGTATATGGGATCTCCTACTGTCCACTGGAAAGTAACAAGGCTTTAGAGGACCTGGGATGCGCCGATTCCAAACAACTAACCGAGGGGAAACGTGATATCATATTTAACGATATCAACACCAAGGAATATGCGACCAGT…
3969	GEO15904	Amy-p-RA	NULL	TdIY8AD_127	D09	ATGTTTCTGGCCAAGAGCATAGTGTGCCTCGCCCTCCTGGCGGTGGCTAACGCCCAATTCGACACCAACTACGCCTCCGGTCGTAGTGGAATGGTCCACCTCTTCGAGTGGAAGTGGGACGACATCGCTGCCGAGTGTGAGAACTTCCTGGGACCCAATGGCTACGCCGGTGTTCAGGTCTCCCCTGTGAACGAGAACGCCGTCAAGGACAGCCGCCCCTGGTGGGAACGTTACCAACCCATCTCCTACAAGCTGGAGACCCGCTCCGGAAACGAGGAGCAGTTCGCCAGCATGGTCAAGCGCTGCAACGCCGTCGGAGTGCGCACCTACGTGGACGTGGTCTTCAACCACATGGCCGCCGACGGAGGCACCTACGGCACTGGCGGCAGCACCGCCAGC…
4023	GEO15954	Pask-RA	NULL	TdIY8AD_127	D10	ATGGAGGATCAGGGCGACGTGACAGACCAAGCCGCTGGTAAGCTGAGTAGTTCGAATGCCCAGTGCTCCAGAAACCGATGTGCTAATGATGACCCCATTATGGGCAGCCACAGTCAGAGTCGCCAGAACTCGTCCGGCATGCTGAACATGATGGACGCCAGCTCCTTCAGCATGCCCCCCCCCAATCTGCACTCCTCAAAGGTGATCAACCCGAACAAGGCGATATTCACAATCGACGCGAACACAGGGCAAATTTTTATAGTGAACAACAAGGCCTGCCAGCTGCTGGGCTACACGTCGCAGGAGTTGAGGAACAAGGGATTCTTCGACCTGCTTAACGGCAAGACAGAGAGCCACATCTCCTCCCTGGCGGAGATGCAGATCGAAGGCGATGAGGGC…
8158	GEO15980	sage	NULL	TdIY8AD_127	D12	ATGACGGATCAACTGCTGAGCTCCACGGCCGGCGTACCGGGTGATCCACCGCCAGTTTTGGTGCCCGTATCAGCCACCACCGGTGGACCCTATTTGAGCGGTGGATCCGAGGGCGAGGCGGAATCATCGGAACAGCCCGTTCTTCTAGAGCTCGGTGCCCCTCAATCGTCCAGTTGTCCGGCAGTTAGTCTCAACTACACCCTAACCGCGGATGGAGCAGGCTTGCTGGCATATGCGCCAACTCATCCGCATAGCTACTCACCCAGCGTGATGGGTGGCTACGAGAAGGAAGCGCACAATATGGGTCTGTTGCCACCCACATATAGCGTTATACCTCAGCCGGTGTCGATGTGGCATGCTGGCCAGGTGGCCACCGGTTCGCCAGTGGGCTTGGAATGC…
11685	GEO15828	CG14301-RB	NULL	TdIY8AD_127	E02	ATGTTGCCGAGAATAACTTTTGTGTTCATCATCATTTGTGGATATTTATTATATACTGATTGCCATGAAACAGTTCGTTCCAAGCGAGCCAAACGCCCACGAGCTCCGGAACCGGTAAACTTTGAGCCGGAGCCGCAGCAGGATCTGGAGAACGATGAGAATGGCAGTCAGGAGAAGGATCTTCCGGAGATACCGGACAACTTTCTTAGCCCCTCGGTTCGGGAGTATCTCGAGCTGGGCAAATCCATTCCCGGTCGTCCTGGCGTTGACTATCCCATACTGTCGGCGGTGCCGTACACCAACTTTTACTGCGACGAGCAGGAGTATCCTGGATTCTTTGCCGACATGGAGACAAGGTGTCAGGGCTGGCATTACTGCGACATCGATGGACGACAGGCC…
9437	GEO15806	CG12769-RA	NULL	TdIY8AD_127	E03	ATGAACTTCCAGATGGCCGAAACGATCAGTACAGCGGCCAGCGGCATGGAGTTGGCCCTAAAAGACCCCAGTCCAACGGTGGGTGGCGGCATCATTGTGGACATGACGCCCACCACGGCGGCGCTGCTGCATCACAACGCTATGGCGCTGCGCAGCCTCAAGGATGCCGCCTCATCCGCCTCCGAATCAGAGCTACAGGAACCGCGATCACCGACACCCACGCCCACGAATCTCAGCACCGGCCCCCACTCGCCGCCAATGACCTTCCGCTGCGAGCGTTGCGACAGTTTCGAGACCAGCTCGCGGGCATCCCTGCTGCTCCATGTCGTCCAGTGTCTGGCTGGTCAGGCGGCGGCGGCGGCAGCAGCGGCGGCGGCATCGGCCCGCCTGAAGAGTGAG…
11700	GEO15808	Acox57D-p-RA	NULL	TdIY8AD_127	E04	ATGGCCTCTTCCACTTCGGTTATCCCTACCACCGTAAATCCCGATCTGCAGAAGGAACGAGATGCAGCCAGCTTTAACAGCGAAGAATTCGCCGCTTGGTGGGCGGGGGGCGAGGAAGTGCTAAAGTTCAACCGCGGCGTTCGTGAATATATGGAGAAGGATGTGGATTTGTCGGAGATGCTGCAGCTGCAAAACAAAACCCACGAAGAGATCATCGAGTTTTCCACGCGTGGAGCAATCGAAGGCGCCAAGAAGCTACGCCGCCTGCAGGAGGAGCGCAATCCTGGCGGAGATGTCTACTGGCCGAACTTGTATGACGCTCAAGTGATGTGGGGTCTCGTTCCCGGTGGCAATCCTTTTGGTGTGATGTACGTGATGCTGGTGAAAGCTCTGCAGGCT…
2364	GEO15869	p47-RA	NULL	TdIY8AD_127	E05	ATGGCCGCGCGCGGCGATTTGATTGCACAGTTCATTGAGATCACCGGAACCGACGAGAACGTGGCCAGGTTCTACCTGTCCAGCTGCGACTGGGACATCGAGCACGCGCTGGGCAACTACTGGAGCACCCAGGCGGACCTGCCGGTTCCGGTGCCGACGGTGGGCCACGCGGACAACCCCAAACCAAAGCCGACATCGAGCAGCGGAGCAAGTGCATCGGCATCCGCTGCTGGGGCCACCAAGAGTGCGGACTCAGCCGTCGCTACCTCGTCAGCTTCGGTGGACATCGCCCCGGCAGCGACCAAGGCCAAGCCAAAATTCGCAACGCTTAGCGACATGTCGAAGGAGTCGTCTAGTGACGATGACCAGCAGGCCTTCTATGCCGGCGGCTCAGATCGC…
10648	GEO15823	Snmp2-RB	NULL	TdIY8AD_127	E06	ATGATCCACTGGTCTCTGATTGTCAGTGCCCTGGGCGTCTGCGTGGCCGTCTTGGGCGGCTACTGCGGCTGGATTCTCTTCCCCAACATGGTACACAAAAAGGTCGAGCAGAGCGTTGTTATACAAGATGGCTCGGAACAATTCAAACGATTTGTGAATTTACCTCAGCCATTGAACTTCAAAGTCTACATATTCAATGTGACCAATTCGGATAGGATTCAACAAGGTGCCATACCAATAGTCGAGGAAATAGGACCCTATGTATACAAACAATTCCGCCAGAAGAAAGTGAAGCACTTTTCGAGAGATGGATCGAAAATTTCCTATGTGCAAAATGTGCATTTCGATTTCGATGCTGTTGCCTCAGCTCCATATACCCAAGATGATCGAATTGTGGCT…
11717	GEO15872	Ext2	NULL	TdIY8AD_127	E07	ATGACAAAAATAAAGAATCTGCTGAGTTTTGTGACCCAGTCACGGGCCATATCGCACACCAATCCCAGGGAACATATACTTAACTGCCTGACCTATGGGCTACTAGTCATTGTGGCGCTCTGCGCGGGTTTTCTGCTTTGGGATCTCTCCAGCAGCCCACGGGATGGATTCTTCCATGGGAAAAGGGACTCGCACACATTAATCCTCGACCTGGAGCACATCCAGGAGCTTGCCGTAAATCCGGAGGCCGAACAGCGGGCACGGAATGTAAACTGCACCTTCTGGGACTGCCTGAACATCTACAAATGCGAGCACGACCGCCTAAAGGTCTACATCTATCCGCTGCAGGAGTTTGTTGACGAGCAGAGCGACAAAACGGCCACCACCCTGTCCAGCGAG…
11722	GEO15926	Pmi-RC	NULL	TdIY8AD_127	E08	ATGGTTAGCAGAAATATAGAAAGCACGAGTAAGGTGCCCACTTTCCATGTCATCCGCGAGGTCTACGACAGCTCCAATGCCCATGAAAGATTCGAGGCTGAGCTGGACAAGGCGCTGGAAGCCAAGTTGGACTTCATCGTTATAGAGCCGCCTCGGCTGGGCGACGAAACTGGTCGTTGGATTTGGGTGGGCAATTGCCTGCACAAGACGGCGGTGGCCACTGGAGTGGTTTCCCTGGTGGCCAGCTTGCTGTGGCGGGATCGCCCCATCATTGCAGCTCCCGCTTGTGCACTCTCGATTTTTTGCACAGGACTGTACACGGTTTCCTGGAACTACGATCCATGTTGTCAATATCAGGTGGAAAATAATGACACCGTGTTGGAGAAACTGCCACTGACA…
11728	GEO15952	CG32100	NULL	TdIY8AD_127	E09	ATGGACAAGAATCTGGATGAGGTCAAAGACACCGTACAAAAGAAGTTCAATGAAATCCGTGCTGCGTTGCATATGCGCGAGAAGTTGCTGCTCCGGCAACTGGAGGTCATAGCGAACACGCGACAGCAGCAGCAGCTGCTGAAGAAGTCGCCCACCGAAATGGAGAACTCGAACTCGGTTGGCAAGAAAGATCAAAGTGGTGTGCGTTTCATTCCCGGGGAAAGCGAGGATGCGGAGGAGAAACTACTGACAGCCATCCGAAGCTACGGACACTTTCTGCTGGACAACAGTGATATGCAGTTGGCGCTGCAGGATTACCGCACCACGGGTTTGAGGAACGAGGACTACATAGAGCCACTAGATGACCACGAGACCATGTACAAGTGCCTGCAGGATGGG…
11732	GEO15966	B-H2-RA	NULL	TdIY8AD_127	E10	ATGACCACAATGCCACCGGAAATGTCCGCAACAACGGCAGCTCCCGTTGGCAGTGCACCGAGTGCCACCGCTCATCATCCCGCTGCCGTCGGCGGCGGTATGCCGCGTCCAGCTTCCCCGGCCGTCGGCAGCAACACGACGACAGCCACGGCCACAACGGCGACGCGATCCCGCTTTATGATCACCGATATTTTGGCAGGAGCCGCGGCCGCATCGGCGGCGGCAGCAGCAGCGGCGGCCGCCTTGGCAGCCGCCTCTTCCGGCGGTGGGCGTGGCAGTCCGACGGACTCGGAGCGGGAGCAATCGCTGGTCGCCCAGCATCACCACCATCACCAGCAGCAGCAACAACACCATCATCACCAGCAGCAGCAGCAGCAGCAGCAACATCAGCAGGCTGCC…
8328	GEO15979	CG6511-RA	NULL	TdIY8AD_127	E11	ATGGAAGATAGAAACGAAGAAATTGAACCGTGCAGGAGTATTGGACCACATGAGTTGGACGTCGTAAAAAGCCAGGCGGTGATTAAGTTGTCTCCCGTTCCAGTGCCAGCCCACTTCAAGCGGCTGGAGTGCAACACCAACTTGAATCTTCCGCCTCTCAACTGGCTGACAACGTCGCACAGCAGTCATGGATTACACCAGGCCCTCTACCAAAGTGCTGGCTTTGCCAGTTTTCGATTGGGCCAGATGTTTCCGGACTGCGTGGGAGAGGTGGATGTGGTCAGCGACGCGGAGAATATCAAGCAGCTACTCAAGTTGCCTTACAGCGCGAAGAGCGCCATCAGCATGGTTGTGCACAAGGTGGGCAACACGTTGCTCCTGGATGAGTTCGACATCCAG…
812	GEO15909	CG8475-RB	NULL	TdIY8AD_127	E12	ATGCGCGATGTGCCGAAATCTCTCGGTCTCTCGGTCACAACTCCAGGCGGCAGTTCGGGTGCTCCGGACAGTGGTCGCCACAACAGCTTGGAGGAGATCAATCTGGACCAGTTCCTGAAAACGTCCAACTACGAGGACACGGTGAAGCAGCTGGACATCTACTATGGCATTGTCAAGCGTCAACTGCTGCGATACCAGAGTCCCATCACCGGTTTGTTTCCGGTGATGAGCACCGACCAGGTGGTGGGATCGGTGCGGGACAGTGTGTATTGCGCATCCGCCGTGTGGAGCTTGTACCAGGCGTACAGACGGATCGACGATGACCGCGGAAAGTCCTACGAACTGGGCCAGAGCACTGTGAAGTGCATGCGAGGCATTCTTGAGTGCTGGGTCAAGCAG…
10682	GEO15827	Cyp313a4-RA	NULL	TdIY8AD_127	F01	ATGCTGACCTGGACGCTGTGGTGTGGACTGCTGTTCCTGCTCTGGATCTACTTTCTGTGGAGCAGGCGCAGATTTTATCTGCTAACGCTAAAGATACCGGGACCACTTGGATATCCCATTTTGGGCATGGCTCACTGGCTGATGCGCAGGGAAGATATCCTCAACGCATTCGGCTGCTTTCTCGACAAGCACGGTCCGACAATTTTCTCCTGGCTGGGGCCCATTCCCTTTATGATTGTGAGTGATCCCCAAGTGGTGCAGGATATCTTCACATCTCCCCACTGCGTCAACAAGGGCATTATTTACAAGGCAGTGGACGATGGCGCCGGAGTTGGATTATTCAGCCTGAAGGATCCCCGCTGGAGCATCCATCGGAAGCTGCTGAATCCCGCCTTCGGC…
11686	GEO15840	arr-RA	NULL	TdIY8AD_127	F02	ATGGCTCTCGAGCCATACACAAAGTCTGCTGAAATCGAACCTCAATTGTGCCAAGTTATAGATAATAATGAAGATGTGACAACGAAAGCGACGAAATGCACGAAATCTAACAGCGGAGTGGGCTGGCGACAAATGCTGATCGGCTTTCTACTGATTTGCTTTGGCATCTCAAACAGTTGGCAGTACAAAAATGTTCACATGCCCAGCTCCTCATCCCTGATCGCCAGCCCGCCAGCCAGTGCGTTTGTCAATACGCCGGCCACCCTGCTCTTTACCACGCGCCACGACATCCAGGTGGCGAACATCACGAGGCCAACGGGCGGACCTCAGATCGATGTGATCGTTAGGGATCTGGCCGAGGCGATGGCCATCGATTTCTACTACGCTAAGAATCTGGTC…
11694	GEO15842	nab	NULL	TdIY8AD_127	F03	ATGCATTTCGTCCTGGTTCTTTGTGTTTGTGCCTGGTATTTGATCGCCTTTCGTGCCAATCGCGTTAATTTAATCCGTCATCGTTTGCCAACGTGTTTTATCGCAATGGAGGCGAGCTCGAATCCCACAACACCCACGACGGCGGTGGCCACCACCACATCCACATCCAGTCCATCGCCAGCTGCCAGCACCAGCAGCAAAGGACACAGCCAATCCGCAACAGCATCTGCATCCGCCTCCGCCACACAGTCACAGCTGCTGACCACCAGTCTGGAAATGCCCAAGACGGAGGATCTGTACAATCTGTCCGTAGCCAGCGGACTATCCGAGGGACAGAGATCGCTCTCGGGCGCTCCGTCGGCCTCCTCCAGTCCCATTATGAGTCCGCAGGGCAAGATC…
11701	GEO15820	mtg-RG	NULL	TdIY8AD_127	F04	ATGACCGAGGCTCGTCCATTACCATTGGGTGTTCCTGCCTTCCGACCCATTCCCCAGAAGCAACTGGCCGCCACACAGCCCTCTGCTCCGAGTTCGACGCCTGCGGAGAGACGGGTAGCCGTGGACACCCCAGAGCCTCGGGTCAGTGTCAACAACAAGCTAGTAAGCTCCATAGATCAGCCGCACTCAAATCGCACTTTTCACGTGGCCAACCCGGTGGTGTCCCAACCAGTAGCCGTGCCGGTGTTCCAAGCGATGCCCCAATCCATCGCCAGGATCGCCAATGTCGGTAAGGAGCACCGAACGGTGTCCAGTCACCCGAATTACCTTCAGTTCGAGGAGCCCAAGTTCGACCTAAAGGATGTTACCGTTGAAGAGCTGGCCGCCGCTGCTAACGTA…
7880	GEO15810	pea-RA	NULL	TdIY8AD_127	F05	ATGGACGAGCTGCAGAAGTTGGAGTACCTTTCGCTGGTCTCGAAGATTTGCACTGAGCTAGACAACCACTTGGGCATCAACGACAAGGACCTGGCCGAGTTTATCATCGATTTAGAAAACAAAAATCGCACATATGACACATTTCGCAAGGCTTTGCTGGATAATGGCGCCGAATTCCCAGACTCCCTGGTCCAGAACCTGCAGCGCATCATTAATCTTATGCGCCCCAGCAGACCTGGCGGCGCTAGCCAGGAGAAAACTGTCGGCGACAAGAAGGAAGACAAGAAATCGCAACTTTTGAAAATGTTTCCCGGCCTCGCTTTGCCCAATGACACCTACAGCAAAAAGGAGGAGAGCGATGACGATGAGAAGGTGAAGGCGAAACCGGAGAAGCATTCC…
11712	GEO15847	CG30187-RC	NULL	TdIY8AD_127	F06	ATGGCAGCTGTACACAATCGGACACATTTTATCTGCGGTGGCACGCTGATTCATAAGCGATTCGTTTTGACAGCTGCGCATTGCATAGTTGACCAAGACGTCCAATCAGTGAGTTTGGGTGCCTACAACAAGAGTGATCCTGCAGATCGGAAAGACGTCATAACAGCAGTAGTGCATAGTTCGTTTGACGTTCGTGCTTCCTATGAAAATGACATTGGCCTGCTAAAGCTGTCCAGCGACGTTATCTTTAATGCCCTTATTCGTCCAATCTGCATCGTTTTGAACAAGAGTATGGCCAACCATATGCGCAACATGCGGACCTTTAAAGCCTTTGGATGGGGAACATTACGCGGCAACAAGACATCCGATATACTTCAGACAATCATCCTTAATCATTTG…
2816	GEO15884	CG1516-RA	NULL	TdIY8AD_127	F07	ATGTTCATTCCGGCCGCCCAGTCCGCGTACAGGACGCTGCGCAAGACCCAGCCACGCGTCCGGCTCAACGCCATCTTCAAAAATGGCTACTCCAGCAAGGTGGAGTACAAGCCCATCCGGTCAGTGCTGGTGGCTAACCGCGGTGAGATCGCCATCCGAGTGTTCCGTGCCTGCACAGAGTTGGGCATCAAATCGGTGGCGGTCTACTCGGAGCAGGATAAGATGCACATGCACCGACAAAAGGCCGACGAGTCGTACATAGTGGGCAAGGGTCTGCCCCCGGTGGAGGCCTACCTCAACATTCCAGAGCTAATTAGGGTGTGCAAGGAGAACGATGTGGATGCCGTGCATCCCGGCTACGGGTTCCTTTCAGAGCGCAGTGACTTCGCCCAAGCGGTG…
2618	GEO15938	CG10752-RA	NULL	TdIY8AD_127	F08	ATGGATGTATCCCAGTCAGATGGCCCAACAGAAAATGAGGCTGGCGGAATGAAGAACATTACACATCAGTTCGAGTTCATGTCTAATAGGTTGAAGGAGCATATGAAATACAACATCCTCCGTAACGCTGTGTTTTACAAGAAGATTCCCCTGCAGAAGAAACTAAAACTTGCCCTTGAAAGAAATATCGGTCCCCATGCCTATATAATAGTTAACGATACAATCTACAAGTGCCAAGTGTTCGTACTCCGCATCTACTGCAAGCTGTTTACCAACAACCTCAAGCGGGGTGACATAGTCAAGTTTCCCAGGGACGCGATGAGCAATGAGTGCTTTGAATTGGCCTATACCTGGATGACTAATAATGCGATACATTTGCCACGTGACAAGATAATAAAT…
6783	GEO15964	tll-RA	NULL	TdIY8AD_127	F09	ATGCAGTCGTCGGAGGGTTCACCAGACATGATGGATCAGAAATACAACAGCGTGCGTCTTTCGCCAGCGGCATCGAGTCGCATTCTATACCATGTGCCCTGCAAAGTCTGCAGAGATCACAGCTCCGGCAAGCATTACGGCATCTACGCCTGTGATGGCTGCGCCGGATTCTTCAAGAGGAGCATTCGGAGATCCCGGCAGTATGTGTGCAAGTCGCAGAAGCAGGGACTCTGTGTGGTGGACAAGACGCACAGGAACCAATGTAGGGCTTGCCGACTGAGGAAGTGCTTTGAGGTCGGAATGAACAAGGATGCAGTGCAGCACGAGCGGGGACCGCGGAACTCCACTCTGCGTCGCCACATGGCCATGTACAAGGATGCCATGATGGGCGCCGGCGAG…
9422	GEO15990	CG10383-RA	NULL	TdIY8AD_127	F10	ATGTCATTGGAGGATCTCAAGATCAAGCTGCGCCGTCATCCGAAGTTATTGGGCCTTGGAGGAGTTGGCCTTATTACTGCTGCTGGTTTCTTGCTGTACGAGTCGCCCCAGGTCCGCCGGTTCCTTTCCCAATATGTGGACAAGAAATCGCCGGAGCCGGACAAACGGCGTGCCGAGTACATCTACATCAAATACCACATCTACCGCGAGTCCATGCGAAAGTTGAAGCAGAAAGAGGAGGACGAGAAGAAGTGGATCAGCGTGATCATCAACCCGATTGGGAAATGGTGGAAGGCGGCTAAGCACTCGGTGGCCTGGCGTCTGCTCAATATCGCCCAAACTGGCAGCCAGCCGGAACGCCTCAAGGCGGTCCAGCAGCTCATCTGCATGGATCACTTG…
3020	GEO15991	CG10254-RA	NULL	TdIY8AD_127	F11	ATGATGAGCGATGTGGCGGGTGCGGCCGCTCCAGGTGGTACACCAGGTCAACCGCAGCAGGAGCAGGAACAGTCTTTGGCGGAGGCTGCTCCGCGTACACCGACGCTTGCGAATCCTCCTCCATCCTCACAGGAGCTGGGTCGGACCCCCAACCAGGAGAGCCGCCATAACGCAAATTCCCACTCCCGTCGATCGGGTGGTGGCCAGGTGCCATCGAAAGCCCAGGGTAACACCGAGTCCCAGTTCTTCTTAGAGGATGGGGTTTTTCGCATTGATCGGCGCGGTCGCGTCCATTTTGGCTTGGTAACCGCAACGACCGAGACCTATTCCTCCTCCGAAGAGGAAGATGTCGATTCGCTGTCCAGGGGCGAGGTGCGTGTGGCCTTCTATCCGGGTGGC…
11736	GEO15933	dyn-p25	NULL	TdIY8AD_127	F12	ATGGAAATTCCGGATACCTACTACAGCAAAGATGAATACGTAGAGACGGCTTCGGGTAACAAAGTTAGTCGCCACACGGTGCTCTGTGGTTCCCAAAACATTATTTTGAACGGCAAGGTGATCGTACAGAGCGGCGCCATCATTCGCGGCGATCTGGCCAATGTCCGGACGGGAAGATATTGTGTGATTGGCAAGAACTCCGTCATCCGACCGCCGTACAAACAATTCAGCAAGGGAATCGCCTTCTTTCCCATGCACGTCGGTGAGCATGTTTTCGTTGGCGAAGGAGCAGTCGTCTCGGCGGCCACCATTGGATCCTATGTGTACATCGGCAAGAATGCCATCATAGGCCGTCGCTGTGTTTTGAAAGACTGCTGTGTAATTGAGGATGGGGCTGTC…
10693	GEO15839	CG16700-RA	NULL	TdIY8AD_127	G01	ATGGATGCCGAGGCGCCAAATCAACTAGAGAAAAATCAGACAGCGACAGTTCCGAGACAGGAAACTGCGGAGGGAGGATCGACAGGTGAAACGGCAGTTGGAGGTGCAGCAGCCAAGGTCACGAAGGAACAGGATCACGATGCGGAGTATCATCCGCCTACAAGCTATCTGGAGACCATCGTGCACCTATTCAAGGGCAACATTGGGCCTGGTCTGTTCGCCATGGGAGATGCCTTCAAGAACGGAGGTCTCCTGGTGGCGCCACTTCTGACTGTTGTCATAGCAGTGGTGTCCATCCACTGCCAACATGTCCTAGTGACCTGCTCCAAGAAGATGCGCGATCTTAAGGGCGATAGCGTATGTGCGGACTATGCCCAGACAGTGGAACAGTGCTTCGAG…
11687	GEO15852	CG5790-RA	NULL	TdIY8AD_127	G02	ATGGACAAGAAAGAAGTTCAACATCACCGCAGTCAACAGGCGATGACAAAATCTCTATACGCCATTGGGATGGGTCTTCTGGGAAAGTCGGCGACCAACATGGATTGTGCTAATACGAATTTAGAATCGGCAGGGAAGAGCTCCTCAACGAATTATAACAGAAATCGGTTCTACAACGAAAGGTTCGTTCCGATGGCATCCGGAACTATGCCTTCCGTTTCGGGCACTAACCATCATTCTAGGCATCAACAGCTCCTTCTCCAACAAGCTCCCAAGTGCACTGCCGATCTCAACGAGAAATTAGTAAAAATCAATCGGCAAAACGCCAATAAGGAGCTATCCACCATTCAGGCAAAGGATATGCAATCCGTTGATAAAAACGAAGAGGCCCTAAAAGAA…
11695	GEO15854	Pink1-RD	NULL	TdIY8AD_127	G03	ATGTCTGTGAGACTGCTGACCGTGCGACTGATCAAACATGGTCGCTACATTTTGCGCAGCTATTGTAAACGTGATATACACGCCAACATTTTGGACCAGAATCAATTGAAGACAAGAAGCAAGCGAGGCTTTCCCCTACCCTCCACCGCTGCCAATGTGCTGCGGACAACGCCCCAGCAGGCGGCCAAATCGGTGGTCAATGTAGTGCCCCGCACCATCAACTCCCCGTCGGGATCACCGTTTAATGGCAGCGGCAGTAGCCCCACCAGCAGCAGTGGAATCTTCCGAGTGGGCCAGCATGCGCGCAAATTGTTCATCGACAACATCCTCAGCCGGGTGACCACCACCTACTCGGAGGATCTGCGCCAGCGCGCTACCCGCAAGCTATTCTTTGGCGAT…
11708	GEO15822	DnaJ-60-RA	NULL	TdIY8AD_127	G05	ATGCTAAGGTTGTGCCTTCCAACTCGAGCTGGATATGTGCGTAATTTCTCGAACGACAAACCAAGAAAACCCGAAACACACTATGAAGTTTTGAATATTCGCAATGATTGCAGCACCCGTGAAGTCCGTAATGCCTTTGTCCAGCTCTCCAAATTGTACCACCCAGATGTTAAGAGCAATGCTGCGTGTCCGGAGCGCACAGCCCGATTTGTTCAGATCTCCGAGGCGTACAAGACCCTGATAAAGCCGGAGCGGAGGAGAGACTACGATGACAGCCTGCTGTGGCAGCCATCGCGCTCGGACCGCAGTCCCGTTGGCGAGACGGTCAATCCCGGCCAGGCGTGGGATGTGAGGCCCAACTACGATCCCAATCCAGGACCGTACTATGGCATCCGTGGT…
11714	GEO15871	CG17739-RA	NULL	TdIY8AD_127	G06	ATGAAAGCTCTGGAAGGTTTCACTATTCTTCTCGCATTAGTGGGTGTTATTCCCCGGATCGAGGGCTGCATTAGGGTCCCACCGGGAGTCACAGCAGCCAAGTCACCGGTGGATGATAACTATGTGCTGTCCGTAAACGGAAATACGCAGAGTTATGTGCCCGGTCAAAGGTATAATGTTAGCCTCAGTGCATTTTCTGGCTTGTCCTTCATTAGCTTTATGCTGGCCCTGGATTTGGAGAGTGGTGACGGCGATGGTGACGCCAATGCCCTGGGCACCTGGGAGATCGCCGATCTCGCCGAGACCCGTTTCAGTCCGCGCTGCCCAAATCTTGTCGAGAATACCAACACGAACGTGAAGACACGCGTGGATGTGTTCTGGGTGGCTCCATCGAGTCCG…
11718	GEO15901	CG42376-RA	NULL	TdIY8AD_127	G07	ATGAGTTTTCCAGACAAGGCGGAGCGCAAAAAGTGCTGGAACAACCGGGACGAGTATTGGAAATGTCTCGAGGAGCACGCCCCAAAGCACAGTTCTACCAGTGGGGAAAAGGTACCAACCCCCTGCCAGAGTCTTCGCAAATCATTTGAGCAATCCTGCCCTGGTCAATGGGTAAAGCACTTCGACCGCAAGCGTACTTATGACCAGTTTAAGGAAAAAATGGCCCAGGGTTATGATCCCTTGGAGGACCGTACGAAGGCCGAGAAGCAAGCCAAT
11723	GEO15974	CG14506-RC	NULL	TdIY8AD_127	G08	ATGCCCAGGGAACCAGCTAGTGTCTATGGGGAAAAGGCAGAGAAGGTGAAAACGTACCAACCTGGCACAGTGGTAGTCCAGCCACCCGAACGACGGCCTCCCGAGCCGGAACACGATCGCCTGATGTTCATTCCCGACCTAGACCAGGACATTACCCATCGGGATGTGTTCACCTATTTCAGCAAATTTGGGGATTTGGAGAGGGTCAGCGTGAGGAATGGCATGAGTAACTTTAACTACGCCATGGTGCGGTTTAGTCGCACTTCATACATGGAGCATGCCATCGAATCGAATCCACATCTGATCAAGGGATACCGATTGAACTGTCGCAAGGCGAAAGAAAAAAGTACAAATAAGGGAAGTCAGCAAAACTCTGGGACCATAAAAAAACCAAAGGCA…
1252	GEO15988	shi-RF	NULL	TdIY8AD_127	G09	ATGGATAGTTTAATTACAATTGTTAACAAGCTGCAAGATGCGTTCACATCGCTCGGCGTCCACATGCAACTGGATCTGCCGCAGATCGCGGTGGTCGGTGGCCAGTCAGCTGGCAAGAGTTCCGTTTTGGAGAACTTTGTGGGCAAAGATTTCTTGCCGCGCGGCTCTGGTATCGTAACTCGGAGACCACTAATCTTGCAACTGATCAATGGAGTTACCGAATATGGCGAGTTCCTTCACATTAAAGGCAAGAAGTTTTCCAGCTTCGATGAGATCAGAAAAGAAATCGAAGATGAAACGGATCGTGTGACCGGTAGTAACAAAGGCATTTCAAACATTCCAATTAATTTGCGCGTCTACTCGCCGCACGTACTCAATTTAACCCTGATCGATTTGCCA…
2840	GEO15907	nito-RA	NULL	TdIY8AD_127	G10	ATGAGTAGTCATCGAGACGGAGCCGGAGCCGATCGTATCACAATCAAAATTCACAACATGAAGCGTAGCGCCTCGCGCTCCCCGGGCCCGGCCTCCAGGAGCAGTTTGTCGCGCAACTCGCGAAGCATGGGTCGTGGGTACGACAACGGCAGCGGCGTGCCTGGCGATTCGCCGGAGCGCCTGTCGCCGGAGCGCATGCGACGTCGATTGGACCGCTCGCCGAGTCGTTATGGCTCCCCGCACCGGGAGCCCTACATGCGTGGTCCACCGCCTGCAGAGCGACCAGCTGGCTACAAGGTACTTTGCGTCAGTGCCCTGCCGCCAAAGGCTCCGGACGATTTTATCGAGGAGACACTGTACCGCGAGTACAAGAAGTTTGGCGATTTTAGCGTGCGACTG…
2842	GEO15908	CG16857-RA	NULL	TdIY8AD_127	G11	ATGCCAGCGAAACGCAGCAGAACATTCCGGCAATCCGGATCCGCGCTACTTGCTCTTCTGGCGATCATTCTCTTAATGAACATATCCTGTACGAGCGCTGCCCGCGATCACAGGCGGCAGACCAACCTGGAGGCCAAGGTGGGCTCCCACGTGGTCTTCAACTGCTACATCGATTTCCCCTTCGATGCCCCCATTCCCTACTTGGTGCACTGGACAAAGGATAACAAGAAAATCTTCACCTGGTACGAGCAGGAGACCTCCACCAGTGAGCTATTCAATGGCCGATTGCACCTGGTCGAGAACCATCCGGAATTTGGACGCGCCTCCGTGAATCTGACCGCCATTCGGGAATCGGACCAGGGTTGGTACCACTGCCAAGTTAGCTTTCCCAATCGCTCG…
11683	GEO15851	Gycalpha99B-RA	NULL	TdIY8AD_127	H01	ATGGCGTGTCCTTTCTTCAGGCGTGCGGACTCGCTGACACGCCAGCCCTCGGTCATCGCCGAGCCTGGTGGCCACTGGGCGCTCGAGGACGAGGAGCTCTCGGACGACGCCCTGACCCTCACCCACCTCCAGATGGCCATCCAGCTGCTGACGGCGCCGTCGAACGAGGATCTCAACACGGCTGTAACGTCTTTGGTGGCCAAGTACCGCCAGAACTGGCCCAATATCCACAAGCTCAAACTGGATCCGCAAACCTTCAAGAGCTGTGCCAACTATGACTACTTGGCGGACATCCAGGAGCTGCTGCTGAAGATGGACGAGGCCAGCGCCAGCGAGATTCTGGTGCTGCTCGGCGAGGAGCTGATCACCTGCTGCTGCACAGGTATCATTGAAAGAGCC…
11688	GEO15876	CG42259	NULL	TdIY8AD_127	H02	ATGCTTCACTCAAACTATCTTTTTCTGATCGGCGGTTGCTGCCTGGTTTTCGCTGTCTCAGCGCAGATTCCCATCACGCCGCGACGTTGCCCGGCGAACGAGACTTTCCTGGCCTGTGGTCCCGATTGTCAAACGGAGTGCGCCACGCTAGGAAAGCCCTGTCTGGTCAGGCACATCCGATGTCCAGATGGATGCTACTGCAACAAGGGCTTCGCGAGGAACGCCGCGGGCACGTGCATCCCCCTTCGGCGGTGCAACGAAGGCGGCTACGGAAAC
1052	GEO15866	Nmdmc-RB	NULL	TdIY8AD_127	H03	ATGCGATTCACAAGCAACATGGCTCAAATTATCGATGGCAAGGCCATAGCCCAGGAGGTGCGCACCCAACTAGCACACGAGCTCAAGGGAATGGAGGCTGCTGGCTATCCGAAGCCCCATCTCACGGCCGTCATTGTGGGCGAGGATCCGGCTAGCGAGAAGTATGTGGCTAACAAGATGGTCGCCTGCCGGGAGGTGGGCATCTCCAGTGAGACCAAGAGATTGCCCGCCTCTACCACGCAGGAGGAGCTGCTGCAACTGATTGCCGATCTGAACAAGGATCCCCAGGTCACGGGGATACTGGTGCAGCTGCCGGTACCCGAGCACATCAATGAGCGCACCATCTGCAATGCCGTCGATGTGGACAAGGATGTGGATGGCTTCAATGAGGTCAACATC…
11702	GEO15844	Ptp52F-RB	NULL	TdIY8AD_127	H04	ATGGAAGCCACAAATTGGAAGCAATCGCATCGAAGGATTCACGCACTAATCCTTATCCTTTGGATCGCTGGGGTGCAAGGACAAACCGTTGGTTCCCTGGTGGCAGTGAGTGAGAGCCAGGAACTGGCGGAGAAGGTGGAGGTGACTGTGGTTTCTACGGTCTACACACTCGGCTTTAGCATCTCCAACGAGGCGGACTACTCCATCGATAAGGTGATCTGTCGCAATGGATCCGGATCGGAAACCGAGGCCAACGCAGCGCACGTTTGTGAAAACCTTAATCCTTGCACCTTCTACACATCGGTGGTTTCATTCCGTTCGAATGTCTCCGGCAAACCACCGCCTTCTGACCAAACCATCTATGCCTACACTGAATATAAGCAGCCCAAGACCACAGTG…
11709	GEO15834	CG17111-RB	NULL	TdIY8AD_127	H05	ATGCCACCACTCCAATCACTTGTGACCGCCCCCCGGCTATGCAAATTAGCCATTGCAGCGATTTTGCTAATTCTCCAGCTAAACGCTAGTGTTGCGCTGCTGCTCAAGTGTCCGTTGCACCAGTTGCAGCTGCAGAAGATCGTCGGATTCCGGCCACCGCTGGAGTATCTGAATGCGGATAATCGGATCTACGGACCGGAAATGGTGAGCAACTTCAAGACTCGCAACGGCCAACAGGAACTTCCGGTCAGCCAGGTGTGCTGGCGCATCTGCAACGAGGATCCCGATTGCATTGCCTATGTCCATCTGCTGGACACGGACGAGTGCCATGGCTACTCCTACTTCGAGCGAACCTCGCGCTATCTGGCCATTTCGGGTGAACTGCCTCTGGTGGCAGAC…
689	GEO15812	CG30421-RA	NULL	TdIY8AD_127	H06	ATGGGTACAACAAAGGAGCGAAGAGAGCAAAGCGAGGGCGACGCCGCCACCACCCACTTAACAACAACAGCAACAGCAACAACAGGAGCAATAGTAGCAGCAGGAGTTACTACTACGCTGCCAGCTACAAAAACAACAACCACAGCGGCAGACACGAGCACGACGAATGCCGCCAAAAAGATTCGCCGCACCTTCTCCATGCCACGCAATCCCTTCCGCTGGACGCGTAAGTTCAAAACGGCAGTGGCCGTTACGTCGTCCGCGGGAGCGGAAAACGATAACGAAAGCGGCAAGAATAACGGGGCCAGGGAGCGGCGTGGCAGCCACACGGCGATCTCGTCCTGCGTGGGAGGTGGGCGTGGCAGGAGCGGGAGCATTGTGTCGCTCAGCAGCTACGAG…
11724	GEO15986	Dl	NULL	TdIY8AD_127	H08	ATGCATTGGATTAAATGTTTATTAACAGCATTCATTTGCTTCACAGTCATCGTGCAGGTTCACAGTTCCGGCAGCTTTGAGTTGCGCCTGAAGTACTTCAGCAACGATCACGGGCGGGACAACGAGGGTCGCTGCTGCAGCGGGGAGTCGGACGGAGCGACGGGCAAGTGCCTGGGCAGCTGCAAGACGCGGTTTCGCGTCTGCCTAAAGCACTACCAGGCCACCATCGACACCACCTCCCAGTGCACCTACGGGGACGTGATCACGCCCATTCTCGGCGAGAACTCGGTCAATCTGACCGACGCCCAGCGCTTCCAGAACAAGGGCTTCACGAATCCCATCCAGTTCCCCTTCTCGTTCTCATGGCCGGGTACCTTCTCGCTGATCGTCGAGGCCTGG…
11730	GEO15941	kek1-RB	NULL	TdIY8AD_127	H09	ATGCATATCAGGGAAGCAGTTTTCCTGGTCCTCACCCTGCTGCCTGGAATGATCCTGGGCACTCGCTACAATCAGCTGCATCTGTATGCCAATGGAGGAGCATCGTCATCGGGCCCTGGAGGCTACAGGCCCGCCCCCTCGTCCCAGAACGAGGTGTACTCCATAGCGGACAGCCAGCCGATGACTGAGGATGGCTACATGCCCCCCAGCCAGCACTTTCCGCCCACCCACTCCGACTTGGATCCCCCCGCCCAGCAGCAGAGCACCTGCCAAACGGTTTGCGCCTGCAAGTGGAAGGGTGGCAAGCAGACGGTGGAGTGCATCGATCGCCACCTCATCCAGATACCCGAGCACATCGATCCCAATACCCAGGTGCTGGACATGTCCGGTAATAAGCTG…
11733	GEO15919	Cyp6w1-RA	NULL	TdIY8AD_127	H10	ATGTTGTTACTGCTTCTTCTCGGTTCATTAACGATCGTCTTCTATATCTGGCAGAGGCGAACCTTATCGTTTTGGGAACGCCATGGAGTAAAATACATCCGTCCGTTTCCCGTTGTAGGCTGCACCCGGGAGTTTTTGACCGCAAAAGTGCCGTTCTTCGAGCAGATTCAAAAATTCCACGAAGCGCCTGGCTTCGAGAACGAGCCTTTCGTTGGAGTATACATGACCCATCGTCCGGCACTTGTCATTCGCGATTTAGAACTGATCAAGACGGTGATGATCAAGAAGTTTCAATACTTCAACAACCGCGTCCTTCAAACTGACCCGCACAACGACGCGCTTGGCTATAAAAACCTCTTCTTTGCACGAAGCCCAGGATGGAGGGAATTGCGCACAAAA…
5827	GEO15920	Acp36DE-RA	NULL	TdIY8AD_127	H11	ATGTGGACTTTGACGTGCCAACAGTTTATTGCCCTAATTCTCCTCGGCACTTTGGTGCCCAGTGAGTCTTTTTTGTGCAAGCATTGCTTCAGGAAAAATCTTGAAAAAGTTCACGAATCGTTTAGGGACATTCTTAGTCCTCCGATATTTGGAGTAAACCCACAGCCATTGATTGAAGTGCAGCAACCGAAAGTGACCCCAAAGCCCGAGTCTTCACAAGTGATTCACGTACATCAACCACAAGTGATACTTAAGCCTATCTACTATCCAAAAGTCGATACTATTTCTACGAAAAATCAGATAGGAATACATGGGCCGTACAGTCAGTATCCATCCCTCCTGCCGTCAGCCAATTTACTTGGAATTCCAAATCAACAACTAATTAATGCACAAGACGTG…
10978	GEO15957	fab1-RA	NULL	TdIY8AD_128	A01	ATGACTAGCAACAACCAAAACAATAGCTCAAGCCACCAGCACCTACACTCCCCCTCCAAACTAACCGAATTTGCCCGCAATTTCGAAGACAAGCCGGAATCGCTCTTTGGCCGAGTGGTAAACAAGATCCAGAATGTATACAACCAGAGCTACAATACCGTCAACGATATATCAAGTGGGAGCAGCAGCAGTTCCTCCACGCAGCCAGTGCAAGTGGTGGGCAAATCACAGTTCTTCAGTGACTCCCAGACTTCCACCGCTGAGATTGCCGATGTGGAAACCTCTAGCCAGAGCTCAGTTCGCCCCCAGCCACCCACCACGCTCAGCATAAGGACCAATAGTGAGACACGTGGCACAAGCACCTCCAGCAATACCGCTGCAGAGGACTCCGAAACCAGC…
11741	GEO15923	alpha-Est7-RA	NULL	TdIY8AD_128	A02	ATGAATAAGAACCTCGGCTTTGTGGAGCGCTTGCGGTGGCGCCTCAAAACCATCGAGCATAAAGTCCAGCAGTATCGCCAGTCGACCAATGAAACAGTTGTCGCCGACACGGAGTACGGCCAAGTGAGGGGTATCAAGCGTCTATCTCTCTACGATGTGCCCTACTTCAGCTTCGAGGGTATCCCGTACGCCCAGCCTCCGGTGGGGGAGTTGCGGTTTAAGGCCCCTCAGAGGCCCATTCCCTGGGAGCGAGTTCGCGACTGCAGCCAGCCGAAGGATAAGGCCGTCCAGGTGCAGTTCGTCTTCGATAAGGTAGAGGGCTCCGAGGACTGCCTCTATCTCAATGTGTACACCAACAATGTGAAGCCCGACAAGGCTCGCCCGGTTATGGTTTGGATT…
11747	GEO15948	CG31343-RA	NULL	TdIY8AD_128	A03	ATGGCACGGTGGCTGCTTAACTCGTTTTCGCTGATCCTGCTCCTGGCAGTGTGCAGCCTACAGGCGCGCCTGATCCTTCCCTTATCCCTGGACGATGGACAGCTGGAGACCAAGGGAGCAGCCCTCTTTGCCACCTCCCGCGTGGATGATAATAGTGCCGGCAATTACCGACTGCCAAATACAACGGAACCGGAGTCCTACAACGTGGAACTCTGGACCAATGTCCATAATGGCGATACCGAATTCAATGGCACCGTCAATATCGATATCCGGGTTTTGAACGAGACATCGAATATTACGCTTCACTATCGCCAGACGTCGAATTTTGAAGCGACGATTATCAGCCGGGATGTGGCCACGCCCACGGCAATTCCACTCACTGTAACCCCCGAGTTGCAG…
11751	GEO16085	stau-RB	NULL	TdIY8AD_128	A04	ATGCAGAAGATCCGCCAACAGCACCAGCACTTGAGTAGCAGCAACGGCCTTCTTGGCAATCAACCTCCTGGTCCGCCGCCACAGGCCTTCAATCCATTGGCGGGCAATCCGGCAGCTCTCGCCTACAATCAGCTTCCTCCGCATCCGCCGCACCACATGGCCGCCCATCTGGGCAGCTATGCCGCTCCACCGCCTCACTATTACATGAGCCAGGCGAAGCCCGCGAAATATAATCACTATGGCAGCAATGCAAACAGCAACAGCGGCAGCAACAACAGCAACAGCAACTATGCCCCCAAGGCCATACTGCAGAATACGTATAGGAATCAGAAGGTGGTGGTTCCACCAGTGGTGCAGGAAGTAACCCCCGTGCCGGAACCGCCAGTGACCACCAATAAT…
4125	GEO16065	bib	NULL	TdIY8AD_128	A06	ATGGCCGACGAAAGTCTGCACACCGTGCCCCTGGAGCACAACATAGACTACCACATCGTGACGCTATTCGAGCGCCTGGAGGCGATGCGTAAGGACTCGCACGGCGGTGGCCACGGGGTCAACAATCGCCTGTCCAGCACCCTGCAGGCTCCCAAGCGGAGCATGCAGGCTGAGATTCGCACGCTGGAGTTTTGGAGATCCATCATCAGCGAGTGTCTGGCCTCCTTCATGTACGTGTTCATCGTCTGCGGTGCCGCCGCTGGCGTCGGAGTGGGGGCCAGTGTGTCGTCCGTGCTTTTGGCCACGGCTCTGGCCTCCGGCCTGGCGATGGCTACACTGACGCAGTGCTTCCTCCACATCTCGGGCGCCCACATCAATCCCGCCGTAACCCTGGCTCTA…
11761	GEO16055	CG7806-RA	NULL	TdIY8AD_128	A07	ATGTCATCTGTGGTGGACTGGGGCGACTTTGCCTGGAACTGGACGCAGTTCTGTCCGACGGGATTGAAACCGTTCGCCAACGAGACCAACGATCTGCTGCCTTGCTTTCAGGAGATCCTGCTCCAGCTGCCCGTATACACGCTCTTCGCCGCCATATCCGCCTACAATTTCGGCAATCAGTCACGACATGTCGTACGTAATGGATTGCAATTGCGTATGCTTTCGATTCGTACCTTCCTGGCCATGGTACTGGCCCTGCTACCGGTGGCCAAGGTGTTCGCCTTCCATCAGCAGGGCGTTGAACTGTTTGCGGCGGATCTGCTGGTTGTCAGTGCCGAATGCATTATGTGGGTGGTTCACAGCGGTTTCCTACTGACAGCCCGTCAATATGGAGAGCTT…
4094	GEO16045	BtbVII-RA	NULL	TdIY8AD_128	A08	ATGTCCGTGCAGCAGTTCTGCCTGCGGTGGAACAACCACCAGCCGAACTTCATCTCCGTGTGCTCCTCGCTGCTGCACAATGGCACCCTGGTGGACGTCACCCTGGCAGCCGAGGGTCGCCAACTACAGGCCCACAAAATAGTGCTATCCGCCTGCAGCTCGTACTTTCAGGCTTTGTTCACCACAAATCCGTGCCAACATCCCATTGTCATCCTGAAGGACGTGCAGTACGATGACCTAAAGACCATGGTGGACTTTATGTACTACGGCGAGGTAAATGTGTCGCAGGAGCAGCTGCCGCACATCCTCAAGACCGCCGAGATGCTCAAGATCAAAGGCCTAGCGGAGATGCCAACGGATCCGGCCAATCTTACCAAGTCGGATAGCAAGTCCTCCACC…
9681	GEO16011	CG9684-RA	NULL	TdIY8AD_128	A09	ATGCTAGCACAAAAGTCAGTTGCCGGTGCTGATGAACTTGCGCAAGCCAAAGGAAAATGCGTCCATTGCGCAAACGCAGCGGAAAGGGTCTGTCAGCGCTGCGGGGACTTTTACTGCTCCAAGCATTGTCAGCGGCAAGATTGGCTACGTCATCGTTACATCTGCATCCCGCTGCCCGCGTTGGTTTCTCCCAATGAATATTCCGTGTTCCAGAGCGACAGGGAATCAACTTTGGAGGGGGCCTGTTCGTTAAACGCTGACAAATCTGTAGTTGAGGCGTCGCCAATACCCCTCAGCCGTTCACCTATTCTTCCGGATTTGCAGTGCAATAACGCCGGCCGTTCCAGCATCATTGCAGCCAAAGATGATATTCCCGTTTCTCCGCCAAAAGCGATCATC…
11772	GEO16072	Elp2	NULL	TdIY8AD_128	A10	ATGCAAGTGGAGAATCTGCATACTTCAGTGGCCTGCAACCGCTGCACGGAATGCGCGGATTGGGGTCCAAATGGTTGGATTGCCTATGGGGCATGTAACGCCATAGCCATTATGGATCCAAAGTTTCAAGGCAACTCAGCCAAGGTCCTGTTCACGCTGGTGGAGCACACAAAGCGAGTAAACACTGTGAGGTGGTTGGATTGCGACAAACTTCTTTCCGGCGGAGATGATGCAATTGCTATTCTCTGGGAACTGGATGAAACGGGAACGACTAAGAGCTTCACTCTCAAAGGACACACAAGTGGCGTAAATACTGTGGATGGAATTCGCCAACAGGATGGCTCCTGGCTTTTGGCGACCGCAGCAGCAGATACCACCATCAAGTTGTGGACTTTCCAG…
4152	GEO16115	CG17646-RA	NULL	TdIY8AD_128	A11	ATGACCCTCTTGCCAGACATCAAGGCATCGGATGCCGCTTGCTGCGTGGGAGGTGCGAACAGCGATGCCAGCAGCAGTTCCGGCGTCTGCAGCCTCAAGGGTCACCATGGTGACCCCGACAGCGGTTGCCTGGGCATCAACTGTTGCACCACGGCGGCCAGCTCGGAGCTGTCCATCGACGAGACGTCATCGACCTCGTCCCGAGGCTCCTGCGAGCTGACCAGCAAGGTGACCAACGACCTGAACGGATTCCAGAGTCCGAACTACCACCAGGCGGTGGCGCATGCCAACTTCGACCACTGCGATCCCGTGGACATCCAGTTCGCCGACGTGCGCTACACAGTGAAAAAGTTCTCCTTCCCGGAGCGGAAGTTCGTCACCAAGGAGATCCTTCATGGC…
3310	GEO15935	CG6656-RA	NULL	TdIY8AD_128	B02	ATGGACTGCAAATCGCGACGCGGCACCAAAATATCGGTGATCGCCCTGGGAAGTGCCCTCTGTTTCGTCATGATGGCATACTTTGTGTTCGGCGACAGCAACGACGAGCAGGGTTTGCGGAATCTACGCATGATATCCATACTGTTCCGACATGGTGCCAAGAATCCGAGTGGCTTCTATCCGTTGGATCCGCACGCTGCCCACGACTGGCAGGGCGGGATGGGAGCCCTCACGCCGAAAGGCAGCCTGCAGGCGTACAACCTGGGAAGGAATCTGCGCATGCGCTACTACCGTCTGCTGCCTCCGAACAGCCTTTACACCCAGCAGCAGGTGAATGTGCTCAGCTCGGCCGCGGAACGCTGTGTGATGAGCGCCCAGAGCGTCTTGGCCGGCATGATG…
11748	GEO15984	Ir40a-RG	NULL	TdIY8AD_128	B03	ATGATTCATGACGGTTACCGGCTATATGTGGAGAAGGAAAGCAGTTCATTGGAGATGTTGGAGAATGGGACAGAACTGTTTCGTCAGCTTTATGCTCTGATGAGGCAGCAGGTGATCAATGACCCTCAAGGATTTTTTATTGACTCTGTGGAAGCGGGAATTAAACTAATTGCAGAGGGCGGCGAGGACAAGGCAGTACTCGGAGGGCGTGAAACACTGTTTTTCAACGTTCAGCAATACGGATCAAACAACTTTCAGCTCAGTCAAAAACTTTACACTCGTTATTCGGCTGTGGCTGTTCAAATCGGATGTCCCTTTCTAGGTAGCCTCAATAATGTCTTGATGCAGTTGTTTGAGAGCGGAATCCTAGATAAGATGACCGCTGCCGAATACGCAAAG…
4298	GEO16002	Mcr-RA	NULL	TdIY8AD_128	B04	ATGATGTGGCACTTGCTGCGCGCCCTGCTCGTGGTAGCCGCCGTCTTGGATGCACTGCAACCGGCGGTCGGACAAAACGACAACTACTACAACCCCAACCAGAACCAGCAGAATCCCCAGCAGCCGCTACTGCCCAACCAGCAGTGGGGTAACAATCCACAGACGAATCAGTATAGCAACAACAACCAAAACTTTGGCCAAACGAATCCCAGTGATCGCCCGCCGTACAGGACCGATTCGGGGAGCTACAACGATATTGCCGGGCAAGATGACTATAATAAACGAGTGGGAGGAGGCTATCAGGACAACGAGGAGCCGAGTCTGACTCGTGGAAAGTCGTCCTATAACATCAAGGCCACCTTCCTGGAATCGCTGCATTCCAGGGAGCCCACTTACTTC…
11755	GEO16087	CG5316-RA	NULL	TdIY8AD_128	B05	ATGTCCTGGTCAAGTGCACTAATCAAAGATATCTCGAAACCAGAAAATTTGATCATTTCGTCAGAAATCGCAGTGGTCATAGCAGACAAGTTTCCCAAGGCGCAGCATCACTACTTGGTGCTACCATTGGCCGACATTCCCAGCATCTTTCACTTGAACCGGAGCCATCTGTCGCTTTTGGAGGAGCTGCATCTGCTGGCCAGGAACGTTGTGGAAGTGAAAGGAGTCCGGTGGCAGGACTTCAACGTGGGATTTCACGCGGAGCCGAGCATGCAAAGGCTCCACCTGCACGTCATCTCCAAGGACTTCGTATCAACAAGCCTGAAGACCAAGAAGCATTGGAACTCATTCAACACCGAGCTGTTTGTGCCCTACACAAGTAAGGCTATTAGAACACGG…
11759	GEO16077	tw-RA	NULL	TdIY8AD_128	B06	ATGGCAGCAAGTGTTGTTAAAACCCCCAAGTGCCCCAGACGAGGATCTGTCAAAGATGTGGCCCAAAACGCACCTAGAACAGCACCCACATCTAGCAAAGAGGCCAATTGGAACTGGTGGCTTCTCCTGGCTACCGTCTTCCTGGTGACCTTCGCCACCCGCTTCTATAAGGTCACCGAGCCGGATCACATATGTTGGGATGAGACGCACTTTGGCAAGATGGGCAGTTGGTACATTAACAGAACCTTTTTTTTCGATGTCCATCCACCGCTAGGAAAGATGCTCATTGGCCTCTCTGGCTACTTGACGGGCTACAATGGAACGTTTCCGTTTGAGAAGCCAGGTGACAAGTACAACGAGACGCGGTACCAGGGCATGCGATATTTCTGCACCACACTG…
11763	GEO16091	CG6403	NULL	TdIY8AD_128	B07	ATGCTGAAAGCACTCATCATTTTCTTTGGCATCCTGGCTCTGGGCTATGCCGCCTCCGTGGGCACCGCCAGCGATGCCAGCGAAGTTTGCCAGTCGCAGGACGAGCTATGGGGCGGCGAGGATATCAGGAAGTTCTACTTCTGCCTGGACGGCAAGGTGATAGCCGACGAATGCGACTCGGGATACTATTTCGTGAACAACGCCACCATCAGCGGCTGCCTGCCCTCCGACCTGATGAAGCCCTCCTGTGTGAACCTCGACACCAAGGTGCCCGACTGCACCGGAACCAGCAAGTTGCAGCCCCAGGCCGCCGACGATGTGGCCAGCTTCTATCTGTGCACCAGCGAGGGAGCCACGCTCCTGTCGTGTCCCGATGGCAAGGCGTTCGTCTCCCAGGAT…
1286	GEO16057	Chc-RC	NULL	TdIY8AD_128	B08	ATGACGCAACCACTGCCCATCCGCTTTCAGGAGCATTTACAGCTCACAAATGTCGGGATCAACGCCAATTCATTTTCATTCAGCACGCTCACGATGGAATCGGATAAGTTTATTTGCGTGCGGGAGAAGGTGAATGATACCGCCCAAGTGGTCATCATTGACATGAACGATGCCACCAATCCCACGCGGCGTCCCATCTCAGCGGATTCGGCTATCATGAATCCAGCTAGCAAGGTCATTGCGCTCAAAGCGCAAAAGACGTTGCAGATCTTCAACATTGAGATGAAGTCGAAGATGAAGGCGCATACCATGAACGAGGATGTGGTGTTCTGGAAGTGGATCTCCCTCAATACGCTAGCTCTGGTCACAGAAACGAGTGTGTTCCATTGGTCCATGGAG…
3776	GEO16035	Adgf-A-RA	NULL	TdIY8AD_128	B09	ATGTCGCCAGTCATCCGCCGTAATCTTATCGCCTGTCTCACTTTGGGCCTGTGCGTCTGTCTTAGCTTCGGACCGGGTCCGGTGGAATCACGCACTCGCCCGAAGAACCAGGTTGATAGAAAGCTGTTGACGATCTACGGCAGCACGCCCCACGTGGAAGCCCTTCTGGGTCCAGGTCGTCCCACGCCGGATACCTACAAGACGTTGAGAAGCGCCTTTTTCCGGTACGAGGAATCACGCTCATTGGGCCATGACCTGGATCTAAATAGCAGAGAAATTAAGGCTAACGAAACCATTATGAAGGCCAAATTAAAGGAGTTTGACGAAGGCCTGGTTACCCCTCACCTCTTCAAGCCCTCACAGCACATATTTGATGTGTTGGACGGCATCCGGAACACC…
11773	GEO16084	CG6271-RA	NULL	TdIY8AD_128	B10	ATGAAGACTTTCCTGATTTTGGCAATCTTTGCTCTAGCCGCTTCGGCTTATGCTCTGGAGGAATCCGAGCGCGTCAACGGGGAGAACGGCTGGTACGTTCCCCAGCAGGACGGCTCCTTTGAGTGGGTGGACATGGATGTCGCTGAGGAGTGGATGGAGGCCCAGGAGAAGCTTGAGGGCCGTGGCTTGACCACCGTTCCCGTGAACTTCTACCTCTTCACGCCCAAGAACCCCTCGAGCAGCAAGCACATCTACGCCACTACCAAGTCCATTTCCAAGTCCAACTTCAACCCTGCTCACCCCACCCGTTTCGTGATCCACGGCTGGACCCAGAGCTACTTGAACAGCATGAACTCGGACATCCGCAAGGCATTCCTCTCTAAGGGAGACTACAACGTG…
11780	GEO16139	sda-RA	NULL	TdIY8AD_128	B11	ATGGAGGGCGGTTACGTCAACGAAGGCGGTCAGCTGAAGACCAAAAATGGCCAAAAGTATGTTTTCAATGGACCTCCATCGGGGGTTTATGTCTCCAAAGCCTGCCTGATCATCGCTGCCTTCATCACTGTTCTGGCCCTACTCTTCACCATTGCCATAACCTATTTTGTGACCAGGCAGGGATTGAATCCCAAGGAGGTGACTCCCCCCAGTTGCATCACCGCCGATCATCCCGATGTGAATGCGACGCCCATTCAAACAGCCGGCTGGGTGAGCATGAATTCCCCGCCACCTCTGCAGGCGGCCACGCCCACTCCGATGGCAAGTCCCACGCCTACAAACACACCCACCGTAACCACAACCTTGGCCATGCCTGCATCGAGTGAGAAGCCCGAAATA…
9333	GEO16141	PH4alphaNE2-RA	NULL	TdIY8AD_128	B12	ATGCTGTTCTGGAGATTGGTGCTCCTGGGAATGCTCTATCTGTCCCTGAGTTTTGGCCAGTTGCGAGAGAACAATGCCCAACAGCGCTTTGCAAGATCTGTGGTGAATATGGATGATATGCTGAACTTAGAGGACGATCTTGTCTCAAATGTGGAAAAGCTGGCGGAAGCGCTTGCACGAAAAGCCAAAACCATTAAATGGGGCGTCTTCAAGATGATGAAAAGGCGACAGGAGTATAAGTCGTCTATGGAAATTTTTGCCAATCCGATTGACACCTTTTCCCTCATTCGTCACATGCAGTCGAACTGGTTGATGTGGCTATTGTACTTGGAAACGCCTGTTGGCCAAGAGGAATTGTTTTTTGTGGACTCAAGGATGCCCCTATTGCCAAAGTACTTT…
11737	GEO15910	rgn-RA	NULL	TdIY8AD_128	C01	ATGTGTGGCAGCCATAAAATGTGGTGCTGTCAAGTATTTATCTTAGCTTTATTTGCTCACACAATTGCGGTGGAGTTCCACGGAAGTGCAGCTCGCGCCGAAATCAACTTCGAAGGCCCCTCGCCTGCTCACAGTCAGGATACAGCAGCTCCAACTTCCAGGCCAAAGCGCCGTGTATACGCCTTGTGTCCACCGAAATTCCATCGCGTGGGCACCGATTGCTACTCGCTGGTCGATCAGCGCAGCAGTTGGCTGGAGGCGCACTTCTTCTGCAAGGACAAAAACGCCAATCTTACAGAGCCGGGTAAACACGCCGACCGCAAGCTGAGACTTTTCCTTCAGAAACAGGATGCCCTATCAGGCGAAAATGATCCTATCTGGCTAGGAGCCACCTATGAC…
11742	GEO15947	CG9663-RA	NULL	TdIY8AD_128	C02	ATGTCCAGTTGGAGTTTGGCCAGTGCCGTGTCGCCAAATGTCACCGGTGGCGATGTCATCCGGTTGAACCACCTAAAGTCCAGCTCGGAAACGCATCTGCCATCGCGGGGATCTGGAACGGGGTCTGGAGCACTACCACGTCCCACGACACCCGTGCCCTCCAAGAAACTGTCGTCCAAACGACCTCCACACTTGACCCTCAACATAAAGGCCAAGTCCCACGATGCTCCGCTGGCCGAGACGGAAAACACGGTTCTCTCGACCAGTGAATCTGTCTATGGAACTCCGCTGGGCGCCACACCCGTTTCGTCACCTGCCAACCAAAGTCAGCGCAGTCAGGCGAGCCAGCATAGTGACGAAAGCCGCAACACCAGCAGCACCGCCACCAGCGGAGGATCC…
3628	GEO15996	knrl-RA	NULL	TdIY8AD_128	C03	ATGATGAATCAGGATAATCCATATGCGATGAATCAGACGTGCAAGGTGTGTGGAGAGCCGGCGGCTGGATTCCATTTCGGAGCCTTTACATGCGAGGGCTGCAAGTCCTTCTTCGGCCGATCGTACAACAATCTGTCGTCGATATCCGACTGCAAGAACAACGGCGAGTGCATCATCAACAAGAAGAACCGAACCGCCTGCAAGGCGTGCCGTCTGAAGAAGTGCCTCATGGTGGGCATGTCGAAGAGTGGATCCCGATATGGTCGTCGCTCCAACTGGTTCAAGATCCACTGTCTGCTGCAGGAGCAGCAGCAGCAGGCGGTGGCTGCGATGGCGGCGCACCACAATAGCCAGCAGGCGGGTGGTGGAAGTTCCGGTGGATCGGGCGGTGGTCAAGGA…
4105	GEO16050	wdn-RA	NULL	TdIY8AD_128	C04	ATGGAAGGCGGCAAGGGCGAGGGCAAGAGAATGAAAGAGGAGGCGCCAAGCAAGAAGTTGCCGCCTAAAATCTACGGCGGCGATGCGGGCACCCCCACGAAGGCGGCCCACGACGAGATACTCAGCTCTCTGCTGCGGATCAACAACTTCGACTCGATATCGAGCATCAAGGACGAGTCGCTGGACATCGATCTGTCGGCGTGCGTGACCATCAGCTCCGCCAGCCTGGTCAATGGTAACAGTCTCTCCTCCACCGACTTTTGGCGCGTTTTGGACGAGAGTGCCCAGAACAACACCGAGCTGAATCTATCCTCGGACGTCTGCCGCGATGACTTGGCTGCCACCAGCTCGTCAACCGTGCCCAGCACTCTGACCAGTGATAACCACTCCAGCTCGGAG…
11756	GEO16016	Ubp64E-RA	NULL	TdIY8AD_128	C05	ATGACGGACAAGGAGAGCGAGCAGTGCACCGTCTCGGTCTTTGACCAGACACCCGGCTCGGAGCAAAAGAAGATCAACGTAGTGGTCCGCTCCCACTTCACGGTGAAACGCGTGATTGACCTTATTGGCACGCAGTTCTCGTACGAAAAGTTCGAGCTGTTGCTGCAGCCACACGATAACAAGGATCTGGTCAATCTGAATGCCCTGGAATCTCAGCTGATGTACGAAGTGGCTGGTTTTGAGCCCCAGCTGAAGAATCACTTGATCCTGCTGCCCTCCGGCAGTTGGGATGGTGACGTGACCAAACGCTTTGAGTTACCCATTAAAAGAGTGGTAGTCAAAAAGGTTATGAAGTCGGACGGCGAGAAGGCCAAGAGTCCTGCCACCGGCGAGAAGAAG…
11760	GEO16030	CG8378-RA	NULL	TdIY8AD_128	C06	ATGGACGTGTACGACGTGAGCGATGATCTGATAAAGAAGCTGCAGGACTGGAAACTAATCGGCATCATATCCGGCAAGTTCAACGAGCTGAAGGAGAACCATCGCAAGGTTGACTTCGTGATGCGCGCTCTTATTGACTTCAAGTACATTGAAAAGATATTCCTGAATGTAACGCTTCGAGAGGACAAGTGCAACAAGCGGAGCGTGGAGTTCCGTATGCTGGGCAACGAGCAGTTTTCGCTCAAGAACAGGAATTACTTCCAGGCTCTAGAGCTGTACAACAAAAGCATCTGTTATGCCGAACCGAATTCGGAGCACCTGTCCATCGGCTATGCTAATCGGTCGGCGGTACTATTCGAGTGGAAGCGCTATCGGCAATGCCTGGACAATATCAAGCTG…
2810	GEO16008	CG11970-RA	NULL	TdIY8AD_128	C07	ATGAGCAACATAAACGTAAACACAGTGCCCAGGTCGAGTCCAAATGCCAATGGGAATCCAAATGCGAATCCAAATCGCAGTGTGGCCTCCGAGGAGGAGGAGGGCGATGGCCGGATGAGCGACAGCGGGAGCAACTCGGCCAGCAGCCAGCTGAGTCGCACGTCGAGCAGCAGCTCCTCGGACTCGGCGAGTGGTTCACTGGAGGATGACCCGGATGGCGAGGACGAGGATATGTCCGCCCAGGACGCGGGCAGCGCCTCGGAAACGGAAGACGACACCTCCACCTGCCAGTCGGATGAACTGGAGCTGGCGCAGCTCACTGGTCGGGATATCTTTCGGTTGCCGCGCGGCTTGTGCGAAAATGCAGCTATTTTTCATGAATTCTTCTCTCTTGAGACC…
3455	GEO16069	CG18135-RB	NULL	TdIY8AD_128	C08	ATGTCCGACCAGTGTGCCGCCTTCGTGGACGGAGCCTCCATCACCTATGGAACCGGAAACGAGCTAGAGTCGGGATCTGGATCCTCCGCCGCCTGTAAGCCCACTCTGCGGGAGTTCAATGTGCGGCTGGAGGTTCCCCTGGCCGCCGAGGAGCGACTGGGGCTTACCGGCGATGTGAAAGCCCTCGGCGAGTGGCAGCTGTCCAGAAGTGTGGCTCTAGAATCGCTGGACGAGCTCAACTGGCAGGCCACGGTGGCCCTTCAGTCCTGCCGCCAGCTGGAGTACCGCTACTTTGTCTACGTGGAGGATCTCTCTGGCTACAAGCAGATCCGCCGTTGGGAAACCCATTTCAAGCCCAGGTCCCTGGGACCCTGTACGGAGCTACAGTGCAGCCAGTTG…
8734	GEO16047	Girdin-RB	NULL	TdIY8AD_128	C09	ATGGCTGGCACTGCGACCGCGACGCCAATGGAAATTGATGAGTTTGTTAATTCGTCCATAATTTCTTGGCTGGAATCATGTCTGCCACGTGCCGAGCTTCTCGCCGGATACACCTCCCTGCTGGATGGCCACATAATTCACAGCGTCTGGCTGCAAATCGACCCCGAGCCGCAAAATAATCCCAGCGAGCTGAACGATCTTAACGGGAAATCTCTCAGCATTGCGAGGGCCAAGAACTTCGAGTGCGTCGTGAGGAATCTAAAGTCTTTCTTTGAGGAGGAGCTTGGTCAAACCATACTGGTCCTACCCGATGCCTTCACCCTGGGTCATCATCCGGAGAGTAAGAACGGGCTCGAACAGATGAAGACCTTGCTGACCCTGTTGCTCGGCGCAGCTGTG…
11774	GEO16149	fdl	NULL	TdIY8AD_128	C10	ATGAGATACGTGTACGAAAGCCTACGCTATCTCTATAAGATGTCCTTGGCTGTATCGCTGCGCCGAGCTCTGTTGGTGCTGCTCACCGGCGCCATATTCATCCTGACGGTGCTCTACTGGAACCAAGGAGTCACCAAGGCCCAGGCTTACAATGAGGCGCTGGAACGCCCCCACAGCCATCACGATGCCAGTGGCTTTCCCATACCCGTCGAGAAGTCCTGGACGTACAAGTGCGAGAATGACCGATGCATGCGAGTGGGCCACCATGGTAAATCTGCCAAGAGGGTCTCGTTCATAAGCTGTTCGATGACGTGTGGTGACGTTAACATTTGGCCGCACCCCACCCAGAAATTCCTGCTCAGCTCTCAGACGCACAGCTTCTCCGTGGAGGATGTGCAA…
11781	GEO16151	CG31883-RA	NULL	TdIY8AD_128	C11	ATGGCTATAGAACCGATTTCTGCAGTTCCTTCTTTATTATCCGACTACCTTAGGACTCCGTCTTGCCCACCGAACTTACAGTGGGACCCTACTGTTAAGATTTGCCTCCCAAACTTGGATTATAATCAATATGTGCCTAAGGGACTTCTGAACAACCCGAGCTTACCTGGGTCGCCGTGGAACTCGCCTGTGGCAACACCTGGAAGAAAACCTGGAGGAAGTTCTGGTGGTGGCACTAAGGAAACTCTTGAAAGAAAGCCTGTGCAACGTCCTGTTGCGAAACCTAGTGTTAGTTCTGGCGGAGGCTCTGGGGGAAGTACTGAAGAAAAACCAGGAGGAAGTGCTGGCGGGGGCTCTGGTGGAAGTCCTAAGGATAAGCCTGTAGAAAGTTCTGGAGCA…
11786	GEO16153	CG1571-RA	NULL	TdIY8AD_128	C12	ATGTACCAGAATCAGTTCATCTATTCCCGCGAGAGGCGTCGCTTTGGGCGGCAGTGCCGGTTCCAGGATCGCAATGAACTGATGGTCAGCGTACATCCCAGTGGCCGCCAGCGTCTAAAGTACATCATGGCCAATCCGTCCGAGAAGTCCACCCAACTGAGCCGCCAAATGGCGCTGACCGTCATGGAGACGGAGAACGTGACTCTCGACCAGCACGGAATGTATCACTACGAGGGCGGTTGGCCCAAGGAGGTTAACTTCAATGACGAGGAGCAGACGCAGCGGCATCGCAAGAAAGTGGAACGCGAAGATAGCTGGGGTGAGCAGGTCCTGTCTATGATTCGCACCACGATGTCGGTGGCGGAGCAGAACAATACCCTCAATATCTACCAGAACTTC…
1220	GEO15922	SdhA-RA	NULL	TdIY8AD_128	D01	ATGTCCGGAATCATGCGTGTGCCATCGATTTTGGCCAAAAATGCAGTCGCCTCCATGCAACGTGCCGCAGCCGTTGGAGTGCAGCGCAGTTACCACATCACACACGGCCGCCAGCAGGCCTCGGCGGCGAATCCGGACAAGATATCGAAGCAGTACCCGGTGGTGGATCACGCCTACGATGCGATCGTCGTGGGAGCAGGAGGAGCCGGCTTGCGGGCGGCTTTTGGCCTGGTGGCTGAGGGATTTCGCACGGCGGTGATCACCAAGCTTTTCCCCACCCGCTCGCACACGATCGCCGCCCAGGGCGGTATCAATGCCGCTCTCGGCAACATGGAGGAGGACGACTGGAAGTGGCACATGTACGACACGGTCAAGGGCTCCGATTGGCTGGGCGACCAG…
9612	GEO15971	CG1402-RB	NULL	TdIY8AD_128	D02	ATGCCGTCGCCAGGACACCACACATCATTCTGCTGCTCCACGGCAGGATTTATCGCTTGCTCAGCAATCGTTCTGCTTTGCAGTTCCGAGGTCCTGTCTAGTTGGGAAGAGTGGTGGACATACGATGGCATATCCGGACCAAGCTTCTGGGGCCTCATCAATCCGCAGTGGAATATGTGCAACAAAGGACGCCGCCAATCGCCCATCGACGTGGTGCCCGACAAGTTGCTCTTCGATCCATATTTGCGGCCCCTGCACATTGACAAGCACAAGGTTTCCGGCACTCTGCACAACACGGGCCAGTCGCTGGTCTTCCGCGTGGACAAGGACACCAAGCAGCACGTGAACATATCCGGTGGACCGTTGGCCTACCGCTACCAGTTCGAGGAGATCTACATA…
7732	GEO16001	CG2247-RA	NULL	TdIY8AD_128	D03	ATGGATGTGCCCGATGACAATTTTGGGCCGTCAAAGCCGTGTGACAAGCAGCCCTTAGCTGGCAACTCTAGCAGCGCTACCAATTCATCGTCGCATACCGGTGGTAACGGTAACGTTGATTCCGCATTCGAATCATCTACAGCTGCAGGACCTAGTTCCGGCGCCAATCAAAGTAGCACAGGCGGTGCTATAGATGAACAAGGTTCCATTGGTGAACAGAGTGCCGGCGTGGGACAAAACATTATTGAGGGCGACTTGCTGGTGTTAAATGCCAATTCCACAAACGTGGATCTTTCGACTCACCGGGATGGCTCTAGCTTTAAAGACTCGAACACTGAGCAGGGAAAAAAAAGTACTATGATTAAGACTTCAAAGACATTAAATGACAAGAGTCAATTT…
3944	GEO16086	CG17930-RA	NULL	TdIY8AD_128	D04	ATGACGACCACATATGTCACTGCGGGTCCAGTGCCCGTCCAGCAAACCACATACATCACCACTGGACCCCAGCAGACCACGTATATCACCAATGGACGCCAACAACAACCACCACCGCCCCCACCACCAACCACGGTGATCATCACCACCCAATCGAACAGCCGATGGGCAACCCCTACTCAAACGCAATCTGGAACAGCAGCTACCCTTCTCTTTGTGTATGCTGGTATGGACATGGCCCAAGGTCTTGGTTGGAACTTGACTGCCGTTTCCGCCAACACCCTGGAGTTCCAGTACAGTTGGTTTATTGGCGTTATTATCGGAGCTGTGGTGTCCGCCATTACATCAGCATTTCTGCCCAAAATAGTATTTTATGGTCTGGGTGGTGTGATGAACCTA…
8716	GEO16028	Hcf-RA	NULL	TdIY8AD_128	D05	ATGGAAGGCTCAGACTTTGTGGATCCAGCCTTTTCTTCAGGAGAACGAATATCGGCATCTGATCTCAATTCGGAGCATATTATTCAGGCCGAGAATCACAGTTTTGCTAATCGAATTTCTATGGATATGGATGTCCCTGATGGGCACCAGCTGGACAGCAACTTAACCGGATTTCGATGGAAGCGAGTTCTTAACCCAACCGGACCGCAGCCCCGCCCGAGACATGGACACCGTGCGATAAACATCAAAGAGCTAATGGTCGTCTTCGGCGGCGGAAACGAAGGAATTGTTGACGAGTTGCACGTTTATAATACTGTTACTAATCAGTGGTACGTCCCAGTGCTAAAAGGTGATGTACCGAACGGATGCGCTGCTTATGGATTTGTTGTGGAGGGTACT…
3035	GEO16054	Tak1-RA	NULL	TdIY8AD_128	D06	ATGGCCACAGCATCGCTGGACGCACTGCAGGCAGCCTATGTGGACTTCAGTGAGATAACACTAAGAGAGAAAGTCGGCCATGGGTCCTACGGAGTGGTCTGCAAGGCCGTTTGGCGCGACAAGCTGGTTGCCGTCAAGGAGTTCTTCGCCAGCGCCGAGCAGAAGGACATCGAGAAGGAGGTGAAGCAGTTGTCGCGCGTGAAGCACCCGAACATCATCGCTCTGCACGGGATATCCTCGTACCAGCAGGCCACCTACCTGATAATGGAGTTCGCCGAAGGTGGATCGCTGCACAACTTCCTTCACGGCAAGGTGAAGCCGGCATATTCTCTGGCCCACGCCATGAGCTGGGCGCGCCAATGTGCAGAGGGTCTGGCATATTTGCATGCCATGACGCCA…
11764	GEO16068	Nsun2-RA	NULL	TdIY8AD_128	D07	ATGGGTCGAAACCAGAAGCAAAATTTTTTCGCGGCTCGCAAACGTCAAAAGCGGGAGAATGGTCCCAAGCGCACCGATCGTCAGGCCCAGCCGTATGAGGAGATCAAAAGGGATAATGCCTTCTTCATCAAGTACTACCAACTGCAGAAGATCTGCGCCACCGATGAGGAGTGGACGCAGTTCCTTGCTTCCATCAGGGACAATCTGCCCACTACTTTCCGTGTGACAGGATTCAAGGACGAGGCCAAAGCCCTGCTATCCATTATTGAGACGCAGCTATTCACCGAGTATGTGAGGGCGGTGGCCGAGCTGCACCAGAAGGCGCCCGAGGATGTGGAACGTCCGCTGTGCCTGCCGTGGTATCCAAACGGACTGGCCTACCAGCTGCACCTTACCCGC…
3957	GEO16010	mof-RA	NULL	TdIY8AD_128	D08	ATGTCTGAAGCGGAGCTGGAACAGACACCCAGCGCGGGCCACGTGCAGGAGCAGCCGATTGAGGAGGAGCATGAGCCGGAACAGGAGCCAACCGATGCGTACACAATTGGCGGTCCGCCGAGGACGCCGGTTGAAGATGCGGCGGCCGAATTGAGCGCCAGTCTAGACGTCAGCGGCTCGGATCAGTCGGCGGAGCAGTCGCTCGACCTCAGCGGTGTCCAAGCGGAGGCCGCGGCGGAGTCAGAGCCACCGGCGAAGCGCCAGCATCGCGACATCAGTCCCATTTCGGAGGACAGCACGCCGGCGAGCAGCACATCGACTAGTTCCACCAGGTCGTCCAGCTCCTCCCGCTACGACGATGTTAGCGAGGCGGAGGAGGCACCACCGGAGCCCGAGCCG…
11771	GEO16071	dgt5-RA	NULL	TdIY8AD_128	D09	ATGGCATACCAGGAGAAAATAACAGAATTTAAGAACTGGGCCACTAATCTTGGCTGCCCGCCCACTGCCCTGCCCACCGATGATGCACTCCGAAGAATTTTTAAGTCCGGCTCCAGTTTACTTTTGAACCAGCTGCAATCCCGCATCCAGCCGGTGGATTACGTGCGGGAGGTGCGCGAGAACCTGCTGATTGCCCAAGTGGCTCGCTACAAGGACAAAATGGTGCCGCTGGCCTCTAGGAGTTTCCAGCCACCGGAGCTCCAGAGGTACCAAAAAATACAGGAGCTAAAGAAGCACAAGGAGAAGGCGAACCAACAGCTTACGGAGGCCCGAAAAGAGTACCAAAAGCTATCTGCCGGCATCAAGACCAAGAACATTCAAACCATCAGTGCTGAGAAC…
11775	GEO16161	scpr-A-RA	NULL	TdIY8AD_128	D10	ATGGCGTTCACCAAGGTTCTCCAATTGATTCTCCTAGCTGTGGTTGCCATTTCCTCTGCCGTCGACTATTGTGCTCTCCCCACCTGTCTGGACAAGCATGTGGCCTGTAACAACAAGGGAAACTTCAGTGAAAATTGTCCCAAAGACGTGCGTGAGGTGAAGATCGAGCCGCATCACAAACTCATCCTCAATCTCTTCAACGAGTTGCGCAACAACGTGGCTGGAGGCAAAATAGAAGGACTACCCAAGGCTGTTCGCATGGCCAAGATGTCCTGGTGCGAGGAGCTCTCCCATCTGGCCTTGCTGAACGTAAAGACCTGTGAGTCCCTGCCAGATAAATGTCGCAGCACCGAGAGATTCGCCTACGCCGGCCAGAACAACGCCTTGTTCCAGTACAGC…
11782	GEO16163	CG8102-RB	NULL	TdIY8AD_128	D11	ATGTTGCGGCAGAAGCTTAAAAACTATTTACCGTCTGTTTGGGAACAGCAACTGCGTCTCGTCCAAACTGCCAAGAAAGCGGGAGGTAGCAAAAAGCTGGGTCCCGATAGGCCTCCCATTATCGATCCGCCCAAGGGATATGAGCCCAATTGCAAGACCAAATTTGGTCCGCTGGACGATTGTGATCGTGTGTTTCAGAATCTCTATGGACGCCACGATTGGCGCTTGCATGGAGCATGCCAACGTGGGGATTGGCATCGCACCGCTGAGTTGCTGGAGCAGGGTCCCGAATGGATCATGAAGCAGTGGGAATTTCTACGCCAGACCAAGTCCGAGAAGGTGCCCAAAATGGTCATCGTGAACTGTGCAGAGGGAGAGCCCGGAACCTGCAAGGACCGT…
11787	GEO16165	Pp2A-29B	NULL	TdIY8AD_128	D12	ATGGCAGCAAGCGACAAATCGGTCGACGATTCACTATATCCCATTGCGGTTCTAATCGATGAACTGAAAAACGAGGACGTTCAGCTTCGGTTGAACTCCATCAAGAAACTGTCCACCATTGCACTCGCTTTGGGCGAGGAGCGCACACGGTCCGAGTTGATTCCCTTCCTCACCGAGACCATATACGATGAGGACGAGGTACTGCTGGCCCTGGCCGACCAACTGGGCAACTTTACTAGTCTCGTTGGTGGGCCAGAGTTTGCTATGTACTTGATTCCGCCCCTCGAGAGTTTGGCCACCGTAGAGGAAACCGTGGTGCGAGACAAGGCTGTGGAATCTCTACGCACCGTGGCCGCTGAGCACAGCGCCCAGGATTTGGAGATCCATGTGGTGCCGACA…
11738	GEO15934	CG9649-RA	NULL	TdIY8AD_128	E01	ATGCGCCAACTGCAGTTGCTTGGTTTTCTGATCGCCATACTGCAAATCAGCTATATAAGTGCCCAAAACTTGCCATATATCCAGTGTCCGATGATATTTCGGTACCTGGAGTACGACAATCAGTTCATTGGACACTTGCAGCTAACCCTGGATAGTACAAATACGGAGAACGTTGTGCGCGTTGAACTTTCCCAGCGTGGCAGAAACACCCCGTCGACTCCGGGCACTCTTAACTTCTTGGAGGATGAGGATTCGCTGAGGCATCGCTTGACTAACAATGAGCCCATCAACTACAGAATTGACTTTCCAACGCCGGGCGTGGTGCCCAAACTCACAAAGGTTACGGTTAATGGAAAAGTTGCGTGCGAGGCTGTGCCTTTTGGAGCTCCTAGCACAAGG…
11743	GEO15983	lute	NULL	TdIY8AD_128	E02	ATGATCGAGGCCTTTGCGAATCATTTCAGCAGCCATCTGGGACGCCACCTCTTCTACTGGGCCATCGAATCGAGCAGCGCCACCTCGGGTAACTACGGCCTCAACCTGCGGCTCTCCGAGCTGATCAACAAGTTCCACGGCCCCCTCGAGCGGGGAGTGCAAGTGCTGGACCACCTGCTCACCCTCGAGGAGGACGATTTCGCCGGCCACTGGGGCAGCGCCTACGCGCACAACTATGAGCCGGAGTACGCCGCTCGGGTGCCGGAGAACGAGGAGCTGCCGCCTCCAGAACACATGGAAACCCTGAACAATGGCAACGGGCTGCTCCACTCGCCGCCCCACAATCACCAGCAGCAGCAGCAGCAACAACAGCGAGGCGGAGGAGGAGCATCGCCAGCT…
11749	GEO16013	l(2)37Cb-RA	NULL	TdIY8AD_128	E03	ATGTCGGGTAAAAACAGAAAACGCACGGCCAGCAGCAGCAGCAGCGGTGAGGAGCCGGACAGCGAGGAAGAGTCTCGCCTAAAGGACCTGCAGGAGCGCGACGAGTTCGCCAGCCGGCTGAAGAAGCGGGATGACGATCGGACGCGCAATGTGGTTGATTCCACCGGCGGACGAAGGGCCATCGAGGAGGCCACCAAGCGACTGAAGCTTGAGCATGAGGATCGGGACAAGATAGTGCCTCACCTGCGTCTGCAGTCGCGTCGCCAGTACCTGGAGAAGCGCAAGGATGACAAGGTGGCCGAGCTGGAGGCGGACATCCTGGACGATGAGTACCTCTTCGATGAGAGCGTCCTGACCAAACGGGAGAAGGAGGAGCGCGAGTACAAGAAGCAACTGCTG…
4037	GEO16015	CG10274	NULL	TdIY8AD_128	E04	ATGAAGAAGATGCACGGCATCACCAAGGCAGCGGCGCCCCCACGGGATTACCCTTGCACCGAGTGCGAGAAGGTATTCCGCTGTCCCATGGCGCTCAAGAAGCACATGTACAAGCACGACGGCAAGGAGTTGCCTTTCCCCTGTAACATCTGTGGCAAAAGGTTCGTAATCAATAGTGCTCTAAAGGATCATCTGATGCGGCATGCGGGCATTAAGAACTACGTGTGTCCGTACTGTGGCGTGGGAAAAACCACCAGGCAGGAATGGAACACACACATACTGACGCATACCCAGGAGAAGAAGTTCAAGTGCCACATATGCGAGCACGCATCGCACAATAAGCAGAGCCTGGCCAACCACATTAAGATCGTGCACGAGAAGATCAAAAACTATGCGTGT…
11757	GEO16064	CG6422-RA	NULL	TdIY8AD_128	E05	ATGTCAGGCGTGGATCAGATGAAAATACCAGGAAACACAGCTAAATCGGTCGAGGAGCGCAACATACCATGGAGTCAGCAAGTCGATGAGGCCTCGTACGAAAATCTATCCTCTCCCACTCACGATGAAGTCTCTGGCAATGACAACTCCATGCAATTCCAATATCCGCCGTTCAACTTCAAGGAGAATTGCAACACTCCATGGAACAATATGAACAAGGGCCGAAAGGCGAACGCCAACCATGATTCATATAGAAGACATGGTCATAGTATTCCCAATAACACACGACGCGACGAGCACCAAGTAAATCCTTGGAATTCCAGGAAGCCAGCAGCACAGTCGTTTCGAAATGAAAACGATCAGCCGTCTACAAAACTGGACAACAGAACAAGCGATGAA…
4128	GEO16066	CG10321-RA	NULL	TdIY8AD_128	E06	ATGGATCGCAAGAAGGTCCTGGAGCTTGACAAGATCTGCCGCCTGTGCATCTCGGAGCGCAAGGAGATGCGCCCGCTGTTCAGCGAAAAGGTGCCCGAAATGCTGATGGACTGTACCAGCGTGCGGGTGGAGCCCACGGAGGGCTGGCCGGACAAGATCTGCGTGCAGTGCGTCCACGCCGTAAGCCGGAATCACGCCTTCAAGACGCTCGTCGAGCGCAGCGACAAGGAGCTGCGCGAGTATATCCGCGGTCTTACCGTGGCACTGGTAATGGAGGAGCAGCAGCAGCAGGAGGCGGCAAACGCTAAGCAGCAGCTTCAGCTGGAGCGGAAGCAACAGCGACAGCTGCAGAAGCAACAGAAAATCCTCGAGGAGCAACTCCAGCAGCAGATAGTCCAG…
11765	GEO16080	Hsp22-RA	NULL	TdIY8AD_128	E07	ATGCGTTCCTTACCGATGTTTTGGCGCATGGCCGAGGAGATGGCACGGATGCCACGCCTCTCCTCGCCCTTTCACGCCTTCTTCCACGAGCCGCCCGTTTGGAGTGTGGCGCTACCGAGGAACTGGCAGCAGATTGCCCGCTGGCAGGAGCAGGAGTTCGCTCCGCCGGCCACCGTCAACAAGGATGGCTACAAACTCACCCTGGACGTCAAGGACTACAGCGAGCTAAAGGTCAAGGTGCTGGACGAGAGCGTTGTCCTGGTGGAGGGAAAATCAGAGCAGCAGGAGGCCGAACAAGGTGGCTATAGCTCCAGGCACTTCCTCCGCCGCTTCGTCCTGCCGGAAGGATACGAGGCGGACAAGGTGACCTCAACGCTGAGCAGCGACGGCGTCCTGACC…
3824	GEO16046	CG4502-RA	NULL	TdIY8AD_128	E08	ATGTCGTCGCGTTCCAAGGAAAGAGTAGTCACTGCATTCCGCAAAATCTTCCACAAGTCCAGCAACAACAATAATAATAACAACAACAACCATAATAATAATATAAATAATAATAACAACAATGACAAGGTCGATGGCGCCACTGGCAGCAGCCCGAATATAAACAACAATAATAATAATAATAATAATAACAACAATCACGATGGAGCAGCAGCACCCTCTTCGGCAGGAGGCGTCGCCGTGGCCGGTGGAGCAGTAGGATCGTCGGGATCATCCGGTGCCGCAAAAAATGCCGTAGTTCGAATGGCAGCCGAGCAAGCTGTGTGGGATTCACCAGGCAAGCGGCGACGACAAGATCACAAGGTGGCGCCGACAACGGAACGCCAACTGGTGGCGGCT…
8776	GEO16083	CG32447-RB	NULL	TdIY8AD_128	E09	ATGGCCGGTAGACGCCACCTGCTGCTGATCCTGCTGCTGATCATGCAGTTGATCGCCACCACGCCGGCGTCGCGCAGCCTCAGCGTTAATGGCAACAACATTTGGCGGCGGGTGCGCCTGGTGACCAGCCAGGAATCGGATCGCAACGCCTACCAGGTGCTTAAGCCGAGTAGCCGTAATGCCACCAGCACCACCACTACTACCAGCACGACTACAAGTACTACAAGTAGCACCACTAGTACCACTACTCCGGCAGCTCCTCAGACCCAGCGATCTGCCAAACAATTGGATCTCAATTTTCCGGGTGGCAATGTCTCCAGTGCTGCCCGTCTCGAAATGTCGACGGAATTCTTTGTGGTACCCACACTATCGGCCAGCAGTTCTAGCAGCACCACGTCC…
11776	GEO16102	CG33785	NULL	TdIY8AD_128	E10	ATGTTGTTTTTCTGCCCGTCGTGCGGAAATATATTGATTATCGAGGAAGACACCAACTGCCATCGCTTCACGTGCAACACCTGCCCGTACATATCGAAGATCAGGCGCAAGATCTCCACGAAAACCTTTCCACGCCTCAAGGAGGTGGATCACGTGCTGGGCGGCAAGGCGGCGTGGGAGAACGTAGACTCCACGGACGCAGAGTGTCCAACGTGCGGCCATAAGCGGGCGTACTTTATGCAAATCCAGACGCGGTCGGCGGATGAGCCCATGACCACGTTTTACAAGTGCTGCAACCACGAGTGCAACCACACCTGGCGAGAC
9678	GEO16104	CG7362-RB	NULL	TdIY8AD_128	E11	ATGGAACCCAAGAAGTTTCGGCTAGACCGTGGACCCTACCTTTCCCAGCTGGACTACCAATCTCGTCTGCAGTTCCAAGCACCAGCTCTGAGGTTACCCCTTACCAGCATTATATGCACCATTGGACCCTCATCCAGCCAGCCCGAGGTTCTTCTTAATCTCATTCACGCTGGGATGAAGGTGGTCCGATTGGACTTCTCCGACGGCACCCACGATTGCCATTGCCAGGCTATCCAGGCGGCTCGTAAAGCCATCGCCATGTATGCGGAGGAAACGGGTCTTCCCAGGAGCTTGGCCATTGCCCTGGACACCAAGGGTCCGGTAATCAATCCACAGGGTGTAGCTGCTGATTTAAACGCCATAACCGAACAAGACAAACTGGATCTCAAGTTTGGAGCG…
11788	GEO16106	Dhap-at-RA	NULL	TdIY8AD_128	E12	ATGGATAGAAATCCCGTGAGGCAGTCGACGTCATCCGGCACCGTAGAAGGTGAATCCAGCGAACAGGAGGAGCAGAAGACGCCCAGTGCGGCCGAATATATGAGGAACTTCAAGAACATCATAGCGCCGGGCAACGAGGCCTCCATGACCAGGGAGTTCAATCCGCAGGTGGCATACGAATTCGAAAAGTATCTCAATCCGCAAAAGCTCAAGCAGCACGTCCTTAGGAGCGAGAAGCTGCGATCCATTCTGGAGCACTATGCCAAGGAGTCGGGCACGCCGCTCAAGCAGATGGAGCGTCAGGCCCGGGCGATCATTGATGAAATCGGCCTCGATCGGAATATGGCCATCATCCGGTGGTGCGGCATTGCCATTACGGCGATCGGCAAGCGGATCTGC…
3567	GEO15946	Cyp4ae1-RA	NULL	TdIY8AD_128	F01	ATGTTGGTGGTTTTGTTGGTGGCCCTCCTGGTGACTCGCCTAGTGGCCTCGCTGTTCCGTTTGGCGCTAAAGGAGCTTCGACATCCTTTGCAAGGCGTTGTGCCAAGTGTTTCGAGAGTTCCTCTACTAGGAGCCGCCTGGCAGATGCGGAGTTTTCAGCCAGACAACTTGCATGATAAGTTCGCCGAGTATGTTAAGCGTTTTGGTCGCAGTTTCATGGGCACTGTCTTAGGCCATGTGGTTATGGTTACAGCGGAGCCCCGACATATCGATGCACTGCTGCAGGGTCAGCATCAGTTGAAGAAGGGCACGATGTACTTTGCCTTACGCGGTTGGCTGGGCGATGGACTGCTGCTGAGTCGTGGAAAGGAGTGGCACACGATGCGCAAAATCATCACG…
11744	GEO15995	aub-RA	NULL	TdIY8AD_128	F02	ATGAATTTACCACCAAACCCTGTAATTGCTCGTGGACGTGGTCGAGGAAGAAAGCCCAATAATGTAGAGGCCAATCGCGGCTTCGCTCCTTCGCTGGGTCAGAAGTCGGACCCTTCCCACTCGGAAGGAAATCAAGCATCCGGAGGCAATGGTGGTGGTGGTGATGCTCAAGTGGGTCCCTCGATAGAGAAATCCAGTTTGAGCGCGGTGCAAATGCACAAGTCCGAGGGCGATCCGCGTGGCTCCGTGCGCGGCCGTAGGCTAATAACGGATTTGGTGTATTCACGTCCTCCAGGGATGACCAGCAAGAAAGGAGTGGTTGGCACTCATATTACCGTGCAGGCAAACTATTTTAAGGTATTAAAGCGTCCAAACTGGACCATCTACCAGTACCGCGTC…
4086	GEO16037	cas-RA	NULL	TdIY8AD_128	F03	ATGTCCAACCAAATGGAGTTTATTATGCAACTCTACATGATGAACTTGATGAAGCAGCAGCAGCAAATGCAGCTCCAGCTTCCGCAGCAGCAACAGCAGCAGCAGCTGGCTGGATACACTTACACACAGAACGAGGATATCTCTAGCAGCACATCCGTGCAGCAGCAACAGCAGCAGCAGCAGGAGCAACTGCAGCAGCCACAGCCAGATCTCCGCAAGACAAGAACGCACAAGCGCATTAGCTCGCAAAACACCAACTGTAGTAGTAGCCGTAGTTGTAGTCCCAATAGTAATTTGATTGCTTTTCAACCACAACAATACCCAGGCGCTACAGCGGCAACTCCTTCCACTCCCAACAGCCACCCCAGCAACCTGGTCAACCAGATGCTGCTCCAAAGC…
11752	GEO16027	CG11261-RA	NULL	TdIY8AD_128	F04	ATGAATCGGGTTAAAAGAATATCTAATTACTTTGACTCTATGCTACCCCTGATCGATAATATTTTGCAAGTAGTGAATCAGATCTTCGATGATTACACTTCCTTTGATGGCCAAAAGCTCATGCACTTATACCACCTCATTTACAAGCAGTGCGCGGCGGAGCGCAATTGGAATAATCCAGCCCAGAAGAACGGGAGAAGTCTTTACATTGTGCTATCCGACTGCCTGATGAAGCGACTAAAAAACATAGCATGGGTAATGGAGAACCAACTCGACGACAACAAACCAATTCGACTGATCGCCAAATATTTAGAGCACTGGGTACCCTATCAAAGGTCATGTGAGAAACTGAACCTAGCTTGCTACCACTTCAACCGCAACTGGGTGGAACGGGAGCGG…
4049	GEO16029	dlt-RA	NULL	TdIY8AD_128	F05	ATGACTGCAGAGCTCAAAGCGTCAGATACAGAAATGACGAAGCCGGAAGAGAGGCATCTGCTGCAGCTGCTTGCGCAACTGGAGAAGGTGCCGCACCACCAGCTGGAGCAAAAGTTCGTCGCCTATTTTAAAAAGGTTGGCAAGGGTGATAACCAGAGTAACTGCACACTAGAGGACTTCGCCACCTACTTTTTAGGTGCACTGCGTCAAAGCACAAAGAGGTACTACTATTCGCAAAACTCGGAGACACCCGTGTTTCCCTTGACCCCCATCCATCAGCTCAAGCCGCCGGTCGCCGATGTGGTCAAGGAGGAGGAACAGCAGCAGCTCAATGAGTCCTCGATCCTTAGCCGGAGCAGCTGCAGTATGTCCTCCACTTCGAATACTACTCCGGCTCCC…
7793	GEO16078	blot-RA	NULL	TdIY8AD_128	F06	ATGAAAATAAGAAATGACACGAAATGCTCGGTGTTCCGCGGGCTCGTGCTCTGTCTGTGCCTGAACCTGAGCTATGCGAACGTGGTCCGCTTCCCACGCGAGTTGGACCGCTACGGGTCGGCGTACCTGGTTCCGTACGTGGTGTTGCTGTTTCTAGTCGGCCTGCCCATGGTTCTGCTGGAGATCTCGGTGGGCCAGTTTCTGGGCCAGGGGGCGGCGCACACCTGGCGCGCCTCGCCCATTTTCAAAGGAGCCTGCATGATCAGTCGCTTTGCCTCCTGGCTTTCGGCCATTTGGGTGTCCTTGCAGGCCGTGCTGGCACTGGCCTACATCGGGATGTTCGCCTCCAATGACCTGCCATTCCGGGAGTGCGCTGGACCCGTGAAGCTGCGATTGAGT…
11766	GEO16092	l(2)k14505-RA	NULL	TdIY8AD_128	F07	ATGAACGGAAAGTATGTAGTTAGCGCCATCCGAGCTCTCCGGTTGACCAATTTCAGCCAGTGCAAAGGAGCCGCTAGCAGTTTCACTGTGCGCCACTATGCCTCTCCTCCCAAGCGATTCTACAAGAAGACTTCCGTACTGAGCGGCGACAGCGGCTATGAAGTGGTGTTGGATCACCGGAAACTGAAAACGCCCAAGGGCACACCCTTCATCGTCCGCAGCGAACCCCTGGCCATTGCTGTAGCCACTGAGTTCGACGCTCAGAAGGAAAACATCGAGCGTTCCCGCATGCACTTATCCGCGCTCTGCTTCACGGCCATTGACAATCCCAATCACCTCTCCAAGTTGGACATGGTCAACTACCTTCTCAACTTCATCGCCACAGACACGGTGCTCTTC…
11767	GEO16058	Pxt-RB	NULL	TdIY8AD_128	F08	ATGAGTCGCATTTTATTTATTTTGTTGCTACTTATTGTGACGCAACTGAGCGAGTTGCAGGCGGCAGCATTTTCTGTGCGCCAAAATCGTTTTGATGAAGTTCCTGATTTGCAGACTCCTGCACCTCTGGCCACTTCCACTGAATCTTCTAAGAAACCCGAAAAAGCTACCAGTGGTCTGCTGAAAAAATGCCTTCCCTGCAGCGATGGTATAAGATGCGTGCCCCAAATCCAGTGTCCCGCCCACGTTCGCATGGAAAGCCATGAAAAGCCCCAAATTTGCGATCTCCCGGCTGGAAAATTCGGCTACTGCTGCGAGACTGGACAGAATCACACTGCTCCCAAGCCGGAGACCTCTCCCAAGGAGCGTCGATCCGGATTTCCCACCATTCTGTCACCC…
4085	GEO16036	nmo-RA	NULL	TdIY8AD_128	F09	ATGAGCGTTTCGATGTCACTGGTACAGGGTGGTGCTGCCGGTGGTGCGCCACAGGGCGCCAGCGCAATCTTGGCCGCAGCGGCTCCCTACTATCAACCGCCGGCTGTTCCCCAGGATGTTCAGCCGGATCGTCCTATCGGCTATGGAGCATTCGGAGTTGTCTGGGCCGTCACAGATCCTCGCGATGGACGACGAGTGGCATTGAAGAAGCTGCCAAATGTGTTCCAATCGTTGGTCTCATCGAAGCGCGTTTTTCGCGAGCTGAAAATGCTGTGCTTCTTCAAGCATGAAAATGTTCTTTCAGCTCTGGACATTCTACAGCCACCGCATTTGGATTTCTTTCAAGAAATCTATGTGATAACGGAGCTGCTGCAATCGGATCTGCACAAGATAATCGTG…
11777	GEO16150	S-Lap5-RA	NULL	TdIY8AD_128	F10	ATGGCATCCACACGCATGATCAGTGCTTTTACGCGCAATCCAAGATTATATCAACAGGTCACGGCACCCTGGAAATCGTACAATCTGTTTGGAACACCACTTTTTAACCACAGACTTCAGCCAGCGGATTCTCAAATCTGGAGGGGATTAGCAGACAAGTGTGACAACAAGACTGTTATCAAGGGCGTGGTGGTGGGCGTCTACTCCAAGGAGGGCGACGGTAAGGAGGTCAAGATGACGTCCAGCGGCGAGAAGTTCGACGACCGAACTCAGGGCAAGGTCTCGGAGCTGTTGCGCGAAACTGGAATCAAGGGGGAACTGGGCAAGGGTAAGGTCTTCATGAACGTGGATGCCGAATTCCGGGCAGTGGCTGTGGTGGGTTTGGGCCAAGAAGGTGCC…
6329	GEO16128	resilin-RB	NULL	TdIY8AD_128	F11	ATGTTCAAGTTACTCGGCTTGACGCTGCTCATGGCAATGGTGGTCCTTGGGCGACCGGAGCCACCAGTTAACTCGTATCTACCTCCGTCCGATAGCTATGGAGCACCGGGTCAGAGTGGTCCCGGCGGCAGGCCGTCGGATTCCTATGGAGCTCCTGGTGGTGGAAACGGTGGACGGCCCTCAGACAGCTATGGCGCTCCAGGCCAGGGTCAAGGACAGGGACAAGGACAAGGTGGATATGCAGGCAAGCCCTCAGATACCTATGGAGCTCCTGGTGGTGGAAATGGCAACGGAGGTCGTCCATCGAGCAGCTATGGCGCTCCTGGCGGTGGAAACGGTGGTCGTCCTTCGGATACCTACGGTGCTCCTGGTGGCGGAAATGGTGGACGCCCATCGGAC…
11789	GEO16142	CG3942-RA	NULL	TdIY8AD_128	F12	ATGCATCGATGGTTCTTTGCCAACGAGCGGGAGGAGTGTGAGCGAAAACCGGAGGAAGACGGTCCTAGTAGCGCTTCGGAGACACAAGAGCCACCACCTCCACCACCAGTTCCGACTACTGAGTGGCCCTTCTGTGTAGTCTTTCACAGTTCACTAAACGGTAATGAGTATGTTGCCATTAGTGGCAACTGTCCCTCTCTTGGAAACTGGGATCCCAAGGAGGTGTACATTTTGGCCAAGAATGACTGCATTAGCTGCCTATGCAATTGCCGTCAGTTTGAGGCAAGCTTAGAGATACCGCGTAACATCGACATCCACTATCGGTACTGCGTCGTGATCCACGATCCCGAGACGGATGAGGTGTATATACGCTTCTGGGAGTCCCAATTATATCCCAGA…
11739	GEO15958	fab1-RA	NULL	TdIY8AD_128	G01	ATGGACAGCCAGGCACCGATCGATGATCTACTGCTGGACATTGTAGACAATGCTTGGCGCATGGAAGTTCTACCCTTCGACCAGATTCTAGTGCCACGCGAAAAGCTACCCGATCCAGAGGCGGACGGCGGTGATTCACACCTGACGGTCAGCGAGCAGGAGCAAAAGTGGACTGATCTGGCGTTGGGCTCGCTGGCACCGGACGCAGCCCTCATCGATCAACTGAACATCACCTCTATC
11745	GEO15912	CG31233-RA	NULL	TdIY8AD_128	G02	ATGAGTTGCGTTCAGGTCGGGGGCATGTCAGTATTCTTGGTCCTTTTGCTGGCCATTTCCGCCACCCAGGCGGCTGTGGTTCGCCAATATCCGATCCTTGATCACCTGCAACATCTGGAGAATCCCATGCAGCGATTGGTGGTTCCTCTCGCCGACGAGGATAACTACCGTCTGCCCTACGATACGATCCCGAGTCATTATGCCGTGTCCTTGAGCACAAATGTGCACACGGGAGACACCGTGTTCAATGGTACCGTGGCCATCACCTTAAGCGTTTTGAACACCACCACAAAAATTGTGGTCCACGCCCGCCAGCTGGAGAACTTTACAGCCTCCATTATTCAGCAGGGAGTCACTGAAGCCGTGGCCCAGGAATTGGTATACGAATATGAAGCAGAG…
11750	GEO16061	CG6401-RA	NULL	TdIY8AD_128	G03	ATGCGCATCTGCATGGTGTCGGACTTCTTCTATCCGAGCATCGGAGGGGTCGAGGAGCACGTCTACAACCTTTCGCAAATGTTGCTCAGCTTGGGTCACAAGATCGTCGTGCTGACCCACGCCTACGGAGACTGCAGTGGCATTCGCTATGTGACTGGCTACCTGAAGGTCTACTATCTGCCCATTAAGGTGTGCTACAACCAGTGCATACTGCCCACCGCTGTTTGCAATGTGCCGATGTTGCGAGCGGTGCTACTTCGTGAGCGGGTGGAAGTGGTCCATGGCCACTCTGCCTTCAGTGCTCTGGCGCACGAGGCACTGATGGTGGGCTCCCTCCTGGGGCTAAAGACTGTCTTTACCGATCACAGCCTCTTTGGCTTTGCGGACTTGTCAGCCGCT…
11753	GEO16039	gig-RA	NULL	TdIY8AD_128	G04	ATGAACTCCAAGGACAAGTCCAAGTTCAAGTTGTTCCTCAAATCGCTGCCGGCAGGTTACGTGGGCGAGCGGACCCTGCGGCCGGAGTTTGAGAGGGAACTGCGTCCGGAGCAGCCGGTGGCCCAGCGCTGCCGGATGCTGAAAGAGCTGGGCGACACGCAGCTGCACAACTTCAATCTGGACGAGTCCGCCATCACCATTCTGTTCAATCTCACCAACGATCTCATCGTGCCCAACAAGCCGGCAGAAACGCGGCAGATTGCCTTGAGCTTCTATAAACGGCTCATTCACACACAGTACAAGAACCTGACCATCATGCGGGAGAAGTTCTTCCTGGTCATCCAGAACCACGAAGCCCGCGAAGATCTGCGTCACCTTCTTGAGCTGCTCGACACCCTC…
4087	GEO16041	fs(1)K10-RA	NULL	TdIY8AD_128	G05	ATGGTGTCCAAGAACCAATTCTATCAGAACTGGACCATGCAGTCGCAGCAGCAGCACCCGCACCAAATGCAGCAACAGTTTCAGCAACAGCAGCAGCCAAATCTGCAGCACCGCAACAACCAGAGCAACAATAATAATTGCAACAATAATCCCCGCGCAGCTGCGGCTCCGTATAGAAAACCGTTTCGTTCGGGCAAAATTAACTCCGGACCAGGAGGAAATGGGAATGGTAACAGGGTCAACGGTAACAATCAGATGATGTTTTCCTCCAGCCAAATGCCGAGCGATCCCCTGTACATTGACTTCAGCAGCCCGCCACCAGGATTCAAACACAATCAGGTAGGCAGTCCCAAGAAGAAGTCTATGAAGGGCATCAAACAGCAGCAGCATCCCAGTCCG…
1282	GEO16031	Usp7-RB	NULL	TdIY8AD_128	G06	ATGGAAATTGAAACAGATCAGTCTATTGAAGCGATGGACACCCAGGACACCCAAGAGGTCGAGATCCTCACCAGTGACCTACAACAGACACAGCAGCAGCGAAATTCACCGCCTCAATTGCCGAAATTCAAGAATCTTATCCAGCCACAATTGCATGCCGTTGGTGCAGTGACCCAGTTGCCCAGCGAGAACGGCAATATGCCGCCACAACAACTATTGGCCGATAGCAGCTCCACTTCATTCGGCGATGGCGAGGCCATGGGCATTGACGATGAGTCCAAGGAGGATCAGTTCCGTTCGGAGACGACATTCTCCTTTACCGTCGAGAATGTGGTACAATTGAAATCGCAGAGACTATCGCCGCCAGTTTATGTCCGCATGCTGCCATGGCGGATCATG…
3956	GEO16009	RpS2-RA	NULL	TdIY8AD_128	G07	ATGGCGGACGAAGCTCCAGCCCGTAGTGGATTCCGTGGCGGATTTGGCTCTCGTGGTGGTCGTGGTGGACGCGGTCGTGGCCGTGGACGCTGGGCCCGTGGACGTGGAAAGGAGGACTCCAAGGAGTGGGTGCCAGTGACCAAGCTGGGACGCCTGGTGCGCGAGGGCAAGATCAAGTCTTTGGAGGAGATCTACCTGTACTCGCTTCCCATCAAAGAGTTCGAGATCATCGACTTCTTCCTGGGATCCTCGCTGAAGGATGAGGTGCTGAAGATCATGCCCGTCCAGAAGCAGACCCGTGCTGGTCAGCGTACCCGTTTCAAGGCCTTCGTTGCCATCGGCGACAACAATGGCCACATTGGTCTGGGCGTTAAGTGCAGCAAGGAAGTGGCCACCGCC…
11768	GEO16070	CG14641	NULL	TdIY8AD_128	G08	ATGTCTATGTCAAAAACGACTAACACCTATAACCGGCAGAACTGGGAAGATGCTGAATTCCCAATTCTGTGCCAAACTTGCCTTGGCGACAATCCGTACGTGCGGATGATTAAAGAGCGGTTCGGCAAGGAATGCAAGATATGCACGCGTCCATTCACAATATTTCGATGGTGTCCTGGTGCTCGTATGCGCTTCAAAAAGACGGAGATATGTCAAACGTGTGCGCGCCTGAAGAACGTGTGTCAGACCTGCCTCTTGGACCTGGAGTACGGACTGCCGATTCAAGTACGAGATGCGGCGCTCAAAGTGGCTGACAATATGCCACAAAGCGACGTTAACAAGGAATACTACATCCAAAACATAGACGCCCAGCTGCAGGACGGAGATGGCACGGAGGCG…
3840	GEO16048	CG4586-RA	NULL	TdIY8AD_128	G09	ATGTCTGTGAATGCGGATCTGCAGAGAGAGCGGGCGGCGGCCACCTTGGACAGCGAGGACTTTGCCCGCTGGTGGGCGGGTGGCTCTGGGCAGCTGGAGGAGCGCCGCGCCCTGGAAAGGCGTTTCTATGAGGATCCCGACTTCGCGGAGCCAGTGCATCCGAGCTGTCTGTCATACAAGGAGCGCTACGAACAGACCGTGGCCCGATCCACACGCTTCCTGGCCAAACTGCGCCAATGGCAGCGGGAGAAGCAGCCACAACTTCAGCTTAGTGTGAATATGCTGAGGGACTTTCGGCTGCTACTCTCCGGATCCCTGGGCACGGGCCTCTTCCAGCAGAGCTTCCCCCTTCGGGTGCATTTCTCCATGTTCATGACCACCTTGCTGAGCCAGGGAACC…
11778	GEO16162	Prosalpha4T1-RA	NULL	TdIY8AD_128	G10	ATGTCCTCACGCTACGGTCGAGCTCTAACCATATTCTCGCCGGATGGCCACCTGTTGCAGGTGGAGTACGCCCAGGAAGCTGTTCGAAAGGGCTCCACAGCGGTTGGCGTTCGTGGAGCCAATTGTGTGGTGCTGGGTGTGGAGAAGAGCTCGGTGTCCGAGATGCAGGAGGATCGGACGGTGCGCAAGATCAGCATGCTCGATCGCCACGTGGCGTTGGCATTTGCCGGTCTCACGGCCGATGCACGGATCCTTATAAATCGAGGGCAGGTCGAGTGCCAGAGCCATCGACTCAACTTCGAAAACCAGGTGACCCTCGAGTACATCACCAGATACCTTGCCCAGCTCAAGCAGAAGTACACGCAGTGCAATGGACGTCGTCCTTTCGGTATATCGTGT…
11783	GEO16152	CG34120-RB	NULL	TdIY8AD_128	G11	ATGAGGGTGCACCTGAATGGTCGCGAGGTCCGGGAGCTGTTGCGAAAGGATTTGCTGGTGCGATGGCGACAGAAAGGGCTGAGTCTGATCCTGTTGGCCTGGCCAGTGATGGTCTTTATGCTGCTCTATCTGATCCGTCTGAAGTACGGATCGGAGGAGTTGGAGGCCTGCCAGTATCCCACTCGCCTGCTGCCCACCAAGAACCAAGTGGTTCCCGCTGCCTTCTCCTACATATGCAGTATTGAGAACCGCTGCCAGCCGGCGCATCCTTACGAGGAGTATTCCCATTGGAAGGAGGCGCCACTGCACTCCGTGATCGATGTGGTCAACGCGTTCGTAACCGACGAACGGCTCCACAAGGCCGTCGTGGAGCTGGCCGAAAAGGCCAACTTTGTGTCG…
11746	GEO15924	CG3045-RA	NULL	TdIY8AD_128	H02	ATGAGTGCAACAAATGACAAAAAAGTTGTGATAAATAAACGATTAAAAGGCTTAAGCCGAGAGGCACTTGAAAAACTGACTCAAACCGAGCTGATCGACAAGGTTATCCAACTGGAGGCCTATAACTTTCAGTTGCGGAATCTGCTGCAGAAAAAGTTAAGCGAGAAAGATAAACATGATAAGGAATACTCTGGATTAATTGGAAACGAAGCGGAGGGCAAAGTTAGCCAGGTGGCCAAGACATCCAGCAAAGTGCAGAAGATACGTAAGTTCGATTGGAGCAGTGCACACAAGCGTCATGTCTTGCTTAAGATTACCTACTTTGGTTGGGATTATCAAGGATTTGCCTGCCAGGAGGATTCCAATGATACTATCGAATCCAACTTGTTCCGCGCTCTA…
4136	GEO16073	mus210-RA	NULL	TdIY8AD_128	H03	ATGTCCGACGAGGAGGAGGATTCCGTGTCCGAGGGCTTCTCGGCCAGCGAGGATGAATGGAAGCCGAGCAAGGACGTCAAGGGAGGCGAGTCCTCCGACGATGATGACAGCGATTTCGATGAGCTCCAGGCGGAGGGAGGAGCAGCGGGCTCCAGTGGACGATCCTCCGCTGTAGCGGGAAAAAGAGGCGATCACAAGGCACCAAGTGGCATCAAGGGCTCTTCGGTGAAGAAACGCAAGCCCACTGGTCAATCACTTCGCTCCAAGCTGTACAATAAGTACCGACCGCCTCCAAAGACCTTTCCCACTTCTCCTTCGCAACAGAAGGAGAACACTCCGCGGGCTTCGGGTTCAAAAAACGCCAAAACGCCCAATGAAAGCGGTGCACGGAATCAGCAC…
11754	GEO16063	CG16896-RA	NULL	TdIY8AD_128	H04	ATGGACAGGATTATAAAATCTGAAATCAAGAAGGAACAGATCACGGGTATTCCTTCGGTGGCCCTTCATGGCATCGAGAACTCGATGCAGGACGATAGAGATGTCAACACTGACGTGGAGGAGGACTTCACGGAGGAGGAGTTGGAGCTATTCACAGATCAGGATTCAGACACGGGAGATTCTGATGTGTCGCTCACGCAGCCTGAGGCAGCGCGCAGTGTGCTTTTGAGCAATGCTCCTATGCGCAAGTACCCTTTTAAGCTGAAGCAAAGCGAATCTGGGAACGTCCTAACCGTTCACCACACGATCAAGGAAGCAGGTCAGGCACTGCGCATCCAGATTGCCGCCTGCTGCTTCAACGAACTTAGCAACAAGCTGGTGGTAATAGACAAGCGTGGC…
11758	GEO16053	shark-RA	NULL	TdIY8AD_128	H05	ATGAGTCGCGATAGTGATCCCATGAAATGGTACCACGGCAACCTGTCCCGCGAGGCAGCCGACGAACTGCTAAAGCAGGGTTACGAGGACGGGACATTTCTGGTGCGCGAGAGCAGCACAGCGGCCGGGGACTTTGTGCTGAGCCTGCTCTGCCAGGGTGAGGTGTGTCACTACCAGGTGCGGCGACATGGCGGCGAGGACGCCTTCTTCTCCATCGACGACAAGGTACAGACGAAGATACTGCACGGCCTGGACACGCTCGTCGACTACTATCAGCAGGCGGCCAATGGTCTGCCCACCAAGCTGACGGTGCCCTTGATCCGCGATCTGCCGCCGCACAACACTCGCAGCCACGGAGTGACCAATCTGCTGCATCGCGCCACAAGCAAAAACGAGAGC…
3811	GEO16043	Ipod-RA	NULL	TdIY8AD_128	H06	ATGAAGGTCTTCATCTGCCTGTTGGCCACCATCTGCGCCTGCAATGCCACCTTCCTGTCCCTTCTGGGCGGCGGCGGCGGTGGTGGAGGAGGAGGAGGTAGCAAGACCACTTACAATGTGATAGCCACGCCCAGTTCGGGAGGCGGCGGTGGTGGTGGTGGTGGCGGCGGCGGCGGCGGAGGTCACGGATATTCATATGCCCAGGGAGGCGGCGGAGGTCATGGGTATGCGCAGGGACATGGCTACGGACATGGACACGGTGGCTCACCGCAGATCATCAAGGTCATTCTGCAGGAGGGTCAGGGCTACAGCAACGCTGGAGGATCAGCCGGCGGCATTGTGTCCTCGGAAGGTCATGGCTACAGTCACGGTCATGGTCATGGCTACGCCAGTGGTCAC…
4070	GEO16033	Kr-h1-RB	NULL	TdIY8AD_128	H07	ATGACTGAAAGCAAGAATGATACAAAATCTTGGGCACCCAAACAAATTTGGATTAAGGATGTTCTCAAGAAATCGGGCACGGAACTGCTCGATATATCCAAGAGTCCCGCAAAGGCTGTTGCCGTCAAAAAATCGCCGGCGAAAGATTCAGCCACAACCAAAATGGTTTACTATTCCGCCAACCAGCTGCTTATAAAAACGGAACAATCTAGTCAGGCGCAGTTCTGCCTCCAGGTTCCGCCTCCACTAACAGCGACGACCACGAGCGTGGGCCTAGGAGTTCCGCCATCCGGCGGCCAACAGGAGCACTTCGAGCTGCTGCAGACGCCGCAGCAGCGACAAATGCAACTGCAGCTACAGGACCAGCACCAGCAGGAGCAGCAGCAGTTTGTCAGCTAC…
11770	GEO16094	KP78b-RA	NULL	TdIY8AD_128	H08	ATGACGGCAGCAAACACAAACAAAACGACCGACAAGGAGAACGATCCCGGTCCCAATACATCGATATCCACTACCGCCACGCCCCCTTCTGCAGCTGCCCAGAATGTGGGGGGATGTTTTGGGAGCAGTGGAGGCAGATCGAGCCCTAAGTTTCAGTCCTATGTAAATGGCAACGGCTACGGAGTGTACAAGATCATCAAGACCCTTGGGAAGGGCAACTTTGCGAAAGTCAAGTTGGCGATTCATCTGCCCACCGGTCGGGAAGTGGCCATTAAGCTGATCGATAAAACTGCGCTAAATACGATTGCCCGGCAGAAGTTGTACCGAGAGGTAAATATAATGAAAAAGCTCAACCACCCGAATATTGTGCGCCTCTTGCAAGTTATCGAGTCGGAAAGG…
4118	GEO16060	Taf2-RA	NULL	TdIY8AD_128	H09	ATGGAAACGCAACCTGAGGTGCCCGAGGTGCCGCTGCGACCGTTTAAATTGGCGCATCAGGTTGTGAGCCTCACGGGCATCAGTTTCGAGCGGAGGAGCATAATCGGCGTGGTCGAGCTGACCATTGTGCCGAACAGCGAGAATCTGCGCCTGATACGCCTGAATGCCAAGCAGCTGAGAATCTACAGCGTCGTTTTGAACGATGTCTGCCAGGCGGATTTCACGTACTTCGATCCCTTCCAGAACATCTGCTACAAGGAGCACAAGAGCCGCGCGCTGGAGGTCTACTCCAAGCATCATCTGACCGCCGCCCAGTACACCGATCCCGATGTGAACAACGGCGAACTGCTCATCCAGGTTCCGCCCGAGGGCTACTCTATGATCCAGGAGGGTCAGGGT…
849	GEO16103	CG33260-RC	NULL	TdIY8AD_128	H10	ATGTATTTAACTCTGCTAAACGGTACTGGCTTCGTTTTCAACGTGGATGATTACATGGAACTGCGGAGCAAACATCGCATAATGGGTGCTCCAGTGGGCACAGCGAACACAAAAGGCTGGAGTCCTAATCAATCCACTCTGCCCGTGGAGCTCAGTAAATTTGAAACCCAATTGCTTTTGGATGAGAATATAGCAAAGTTAGTTGATAAATCCAAAGATCTAAAGGCTAAACCCACTGCCGAGAAACTTGAGGAGTGCAAGGCGGATTTTGAATCCCGGTTACTGGGACAGGAGGAAGCATTGAAAACGGAGAAACTACGGGAAACTGAACGATACATGGATAAGATTCTGACGGGAAAACGCAAGAAGTTGCTCAAGCAGGGCAAAAATGAATTGGCT…
11784	GEO16164	eIF4E-5-RA	NULL	TdIY8AD_128	H11	ATGGCCAGTGCACAAGTGCAAAGTTTTGATATTATGAAGCAGCAGGATCAGCAACATCAGCTGAACAGTATCCATAAGCATCATCATCACCACGAAGGTGTTCCACTGGAGAGCAATAGCCCAGAACCTATCGATGAAGAGATATACCAAGTCGAGTACAAGCATCCTTTGGAGCATGTGTGGACTTTGTGGTATTTGGAAAACGATCGCACCAAGCACTGGAAGGACATGCTAAACGAGATTACCGAGATTGACAGTGTGGAGACCTTCTGGAGCTTGTACCATACAATCAAGACCCCAGCCGAGCTGAAGATTGGATGCGATTACTCCGTGTTCAAGAAGGGCATAAAACCCATGTGGGAGGATGAAGCCAACATCAAGGGTGGTCGCTGGCTGGTC…
842	GEO02557	comm3-RD	FBgn0259236	TdIY8ADG0_01N	A01	ATGGCTGATTTACTAAAGGCTCTGAATATTACGGGCAACCTGCTGGCAGGCCTCGAAGATGCCGGCAATCTAACGATTGCAACTGCCACAACCACAACTTTAAGTGAAGGCCTTAATGGCAATGCAACGACCTTGGATGCCGCAGCATCCACCAGTAGTGGCGAAAAACTCGATCTTGGCGGCTTCGATCTGCCCGGCAACTACTCCATACTCATTAACAAACTGGAGCAGCTGGCCTTGGGCTTGGATTCGGCCTTGGGAAATTTCACCATCGATCGCCAGGAGGTCGAGATCAATTTGAGCGGCGCAGCCACGGCCAACGACGTTGCCGATGTAGCCGACGATCTCTTTGATGTCCTGCCAGCTGCTCGGGCACCTCCGCCGCATATAGCACACGGA…
797	GEO02511	CG42830-RA	FBgn0262017	TdIY8ADG0_01N	A02	ATGAGTCACATAACTCGAAAGCGTTTACTAACTTTGGATGAGGAATCTCAGCATATCAATTCGACAAAACGATGTGGGAGCAACTGCATCGAGAAGATGTTAACAAAATGGTCCCGCCAAAGTATTCCAGGCGTCAATAGCATTTCGCGGAAGCGATCGTTTCCTTGGGAGGATAACTCGCCTGATATATTTCCCGCAAAACATTCACGAAAGCATATCATAAAAAAGAAGTCGAAAACAATTCACGAGCCAGAGGTCCCGATAGATTTTTTGATGGGACTGCCAGTATTGCTTGATAGTGACTTTAGTGATTCGGAGGAATGTCGCCCAAAATCAGAGATTCATGTGGCCAAACCAGAAACTGAAGATAACCGAGATTTGTTTACCTATCAGCAATTG…
809	GEO02524	CG5958	FBgn0031913	TdIY8ADG0_01N	A03	ATGGCTGCCACCGATATCGCCGAGGAGGCCTTTCACTTGCGCCTGGGCTATCTGAAGCCGGAGACCGTGGAAATCGCCCGTGTGGAACTCCGCGAAACCGAAGAAGTCAAGGCGGAGGCCATCATCAAGCTACGGGAACTGCTCAAGGCCACGCCCGAGCTGAACTACAAGGATGACGACGCTTTCCTCACAGTTTTCCTGCGCGCCTGCCACTTTTATCCCGAAGGAGCTCTGGAAAAGATGAAAACCACAGCCAGCTTCCGCAAGGAGTACGCCTCTCTGGTCCGCGGACTCCTGGTCGAGCAGGTTAAGGAGAAATTCGTGAAGGGCAGTGTGATCAATGTGCTCAAGAACTGCGACCAGAAGGGTCGTCGTGTGCTCATCGTGAACTGTGGCAAA…
905	GEO02625	CG33108-RB	FBgn0053108	TdIY8ADG0_01N	A04	ATGTCGAATATTTCAAGTGTGGCACCACCTCCTCCCCCACCACCCATGATAGTCACTCCTAGCACACCTGCTACCACAAAGGAACGTCCAGTTGGGGACAATATAACCACCGATGAGTGCACTTGGGCATGTGAGTATCCTGAGGTGCAGAAAGGATGCTATTTAAGTCGCGTCTGCCAATATACACCACCGAAACACTGTCAATACTACTCCGTAAACAGCATAGTGCAGGTGGGACCTACTTGTGGCTTAGTGGCCCTCAGCATGTTGCTTGGTGGCAGTCCCACGGCAGATGATCTCCTCAAGGATGCAATCGACCAGGAGTATACCCTTAATGGTGAACTATTTAGTGCTCAGTATTTGTTTGAACTGACCCGGAAGCATATGCCAGGACCTGCT…
906	GEO02626	CG42512-RA	FBgn0260238	TdIY8ADG0_01N	A05	ATGGAGAACAAAAATGATATAAAAGAAATGGACCTGGGCCTATCTCGAGCAGATATGTTGGAACAGCTCGAAAAAAGGCGAATATTTCTGGGCGATGGCAAGGATATGCCGCTGGATCGTCTGGAGGATATCTACCGCAATTACATAGTTCCCAAGCCAAAAAGAGAGCGCAAGCCGCGCAATCCAAGTCCCGATCCCAATTTCAATCCCATTGAAATAGAGCAGCTAGCGGAGCGCATCAAGTCGGTTGTCATAGTGGGACAGAAACGAGCGCATGCAGAGAATAAGAGCGACGACCAGGCCAAGCAAATCAAGATGGACCTGGAC
907	GEO02627	CG30154	FBgn0050154	TdIY8ADG0_01N	A06	ATGTACCTACGTCAACAACTCTGGGTTCTCTTGCTCTGGCTCTGCTTCGTCGTTCTCAGCGTGCATGGCATGCCGTGGAAATGGGGACCTGCCTCCAATTCTGGACCCCATGGCGGACCCGCCTGGAATGGCGGAGAAGAGTCCACCGACAATATAGTCATCCATTCGAAAAACAGCGGCAAGTGGCGTTAC
920	GEO02640	CG13445	FBgn0036532	TdIY8ADG0_01N	A07	ATGCAGTCTAACAAGGTTTTCTTCGTGTTCTTTGGTATCATCGCCATGGTGATCGCCGCCAGTCTCTCCTCGGATGTTGTGGACAAGGGTGATGATGTGATCAGCGATCGTCGTTTCCGTTGGGAATTCTCGCAGGACTCGGATGAGTCTGCCAACGACTTGCAGGAGGATGATGATGATGATGACGATGCCGCGGATGATGACAGCGGCAGTGCATCCGAAGAAATTTTGATCATCGAGTATCCTGAAGGCTACGAAAGCGGCTCCAATGAAAGCGCCTCCGATGAAAGCGTCTCCGATGAAAGCGCCTCCAATGAATCT
921	GEO02641	Eig71Ek-RA	FBgn0014851	TdIY8ADG0_01N	A08	ATGTGGAAAATATTCTTGCTGTTGGTTCTTTGTATCCTGCAATTGTGCCACATTGATGCTCAATGGAGTCGAGTGTACTGTGAGAATATCTATAACGATTGTCAACGATTTACATCCAGAATAGGACGATTTGATGAGACTATAGATTCCTTTAATCGTCATTGTCGTCGGGAGCGCAGAGGAAGGTGGAACAGTGTGTCTCGATGTGAAATGGAAAAAGCCACCTGTCTTCTGATTTTTCGACGCTGTGATGATATGTCCTGTAACAACATTGCAGATGTCTTGGAATTG
922	GEO02642	CG10887-RA	FBgn0038773	TdIY8ADG0_01N	A09	ATGGCTGACCCCAATTTGCACGACAATCAAGTAATAAAAGATGGTGAATCTTCCGAAAGCTGGCCTGCATTCAATAGGAGGAGCCCGAATCCCTCTTTCTCCAGCGTTGATCAACAAGGAAATAAAACTAAGGCACGAAGGCAGCACCAAAGCCGTTCACATTCTTTTCACTCAACAGCAAATAGTGTTCCTGAATCGCAGGGACCTCTTGAATCTCGATCTGATCTGAACGCCAAGACATCATCGAAAAGCGAACGACCATATATTTCCACATCCAATTCAAGCTGGACCTCTGAATCCAGCTCCGGAAGTCCACCAGATTCAGGAGAATCGTCTTCGTTTTCGACTTCATCTTCGCTTTCATCATCATTATTATGTGCTCCAGAACCGAAATCTATT…
923	GEO02643	CG33299-RC	FBgn0053299	TdIY8ADG0_01N	A10	ATGTGGAGATTCCTTCTGATTTGTAGTATTCAGCTGATTTGCGCATCAGAGCATAGTGGCGAAGGATATGGCGATGGTTACGGATACGGCGGAAGCGGAGGCGGCGGCAGTGGATCACTAGGCAGCGGCGGAGGAGGCGATGGCCACTTTCACCACCACACACCCACCACGTACTCGGAGATCTCGAAGCATGTGCCGGTGCATGTGATCGAAAAGGTGCCACTGCCCATTCCCCATCCGGTCGCCGTTCAGGTGCCCAACGTAATTCGGCTTCAAATTCCGGAACCCTATGCCGTCCACGTGCCCGTCCAGCAGGAGATCCATGTGCCGGTGTATAAAATAGTGCCCGAAATAACCGAAAAGAAGATACCCTACACCGTCGAGAAGCCATACCCCGTC…
948	GEO02668	CG10587-RD	FBgn0037039	TdIY8ADG0_01N	A11	ATGCAAGGTCTTTTGCTTTACTGTCTACTGACTGCCCCCTTAGCCAGCATAGAAGTCCTTGCCCAGGACCTCAACCAGACCATCGATGTGAACAAGTTGGCAAAGATTGTGCAACGGCCTGGATTCCAGACCCGGGTCGTCGGTGGTGATGTCACTACGAATGCACAGCTCGGTGGCTATCTAATCGCACTGCGCTACGAAATGAACTTCGTTTGCGGAGGCACCCTGCTTCACGACCTTATCGTCCTGACGGCAGCGCATTGCTTTCTGGGACGGGTGAAGATCAGCGATTGGTTGGCCGTCGGCGGCGCCTCCAAGCTCAATGATAGAGGTATCCAGCGTCAAGTCAAGGAAGTTATCAAGTCGGCCGAATTTCGCGAGGATGACATGAACATGGAT…
2243	GEO04523	CG4424	FBgn0038765	TdIY8ADG0_01N	A12	ATGGAGATACGATTGAACATGATGACCCTGTGCAGGACTTGCCTGCAGGATGGCGAAGCCCACATGGTGTCTATTTTCCAGACAGCGGACGATAGGCTGCCCGGTGGCGTATCCCTCTGTGACAAAATCGAAAGTTTGAGTGGAATTCAGATAAGGGCAACGGCAAAGGAGGAAGTGCTGCCCACCAGAATCTGCCTCAGATGCAAGGCATTTCTAACTCTGGCCCACAAATTTCGACAGATATGCCAGCGCTCCAATGAATTTCTCCGGGAATACGTGATAAAGGATGCAGTCGAGCAAGGGGTAGTCAAGGAGGTGGTGCAGCAAACGCGACCTTCAACTCCGCCACCGATAGAGACTGAGCAGCTTGAACCACCAGAGGATGAGGTGCTTGAAGAG…
865	GEO02581	CG14184-RA	FBgn0036932	TdIY8ADG0_01N	B01	ATGGAGTATGTGCACTCTGTTTGGAGCTACCTAGCCTCGATCTGCAACTGCTGGCAATGCACCGAAGATCCAGGTGCGCAGCCCAACGAGCCGAACGAGCGGACACACCTTCTCGTGGACCCGGTGAACCATAGTCCTGCCCTTCGACGGAGCAACTCCGATGGCCTCAGCACCGACTACGCCCACTCCCTTCCCAAGAAGGACGATCAGAACGCCCTCTCCAGACTGGTGCAGAATACTGCGATAAACATGATAAACGTTGGAGCCATGGACTGTCACAGCCTGGAGCACCAGGAGTACGCCGATAGAATAAGATTGTACTCGCAGCGGTTGCATCAACAGTGGAACAACGGCCAGCACGCCAGTATCGCACCAAAAGGTCTCCTTAAAGATGTACCA…
808	GEO02523	CG11563-RA	FBgn0039868	TdIY8ADG0_01N	B02	ATGAAGATCCGCAAGAATCATGCTCGCAAGCGTTATCGCTACAATGTAAACCGCAAGACGATGAATAAAACCCGGAGTTCCACCGGAAAAATTAAGGATCCCAGGATGAAAAAGATGTGGATGGAGGACCAGCGTGTGGGCACCAACTTCAGTGAAATGGGGTTGGCCAAGGACGTCAACAAGGCCATTGCGATTCCCAGCTACAAGAAGGACCGCCTCCTAGCGGCCCGAGTTGTGAATGGGTTTCTGGAGGAGGAGCTGGACGAGGATGAGCGGCGTGTATTGGGCCTCAAGAAACCAGTCGTAGAGGAGGGTCCAAAACGTGGACACGTAGTCCAGGAACTAGAACAACTGGCTAGCGAGCGAGCCGACCCAGAGTTCAGATTACCCAAGGGCGTG…
821	GEO02536	CG12491	FBgn0034900	TdIY8ADG0_01N	B03	ATGAGACCCGAATTCGTCCTGGCCTTTGGTTTGGTTGTCCTCGTGGCGACCGTTTATGGTGGCACCGACTCATCCTCGAGCGACTCGTCCTCTTCCACATCACCCACTTCCAATTCATCGACTCCATCGACTTCCAGCTCAAGTTCGACACCCAGCTCTTCGTCCTCCACCTCAACTCCGTCCAGCAATAGCACTACGTCTACTTCGTCCTCCACTCCTAGCAGCTCTTCTTCCACTTCGCCCACTTCCTCCACCTCATCGACGACTGCCACAACCACGGCCCCCTCCACGTCCAGCGACACGTCCTCCTCCTCCACGAGCTCCGACAGCGAGGAGGTGGACAGGCTGAGGCGCAGGCTTCGCAGGCTCCGGCGGCTGAGGCGTCAGGAGAGGCGCCAG…
917	GEO02637	Cpr49Af-RA	FBgn0033729	TdIY8ADG0_01N	B04	ATGAAGTACCTAATGTTAATTGCCCTTTTTGTGGTCGCTGCTTCGGCGACGGACAACGATGATCCGATTTCCCAGGAATCCAATGTGGAGTACAATGGCAAATACCATTATCATTATGAGCTCAAAGATGGCTCGAAGGCCACTCAGGATGGAGTCTTGAAGTCCGTGAATGCCGATCACAACGGGGAGTCGGTCAATGGAAAGTACTCCTTCGTCGCCGACGATGGAAAGACCTATGTTGTGTCCTACACGGCGGACGAGAACGGATACCTTGCGGTGGGTGACCACCTGCCCACACCGCCACCCACGCCGGTGTCCGTTCTGAAGGCTCTGGAGTACATCCGCCTGCATCCGTACAAGACGCCCGAGCAGAAGCAA
918	GEO02638	CG42779	FBgn0261847	TdIY8ADG0_01N	B05	ATGAAGTTTTTTGCCATCCTCCTCCTTTTGTGCACCATGGTAGCTGTTGCAATTGCCGCAACAACCACAACCACAACGGAGAACATTGATTGGGGTTCTGCAAGTACAACTGAAATACCGGCAACAACTACAGCAACTCCATGTGAATCAGCTGACGCCAAGAAATTATATTTCTTTTATAAA
919	GEO02639	CG13040-RA	FBgn0036608	TdIY8ADG0_01N	B06	ATGTTCCGCTTCATTGCTATCTGTGCCCTGGCCACCATTGTCGCCGCTGCACCGGGATTCATTGAGGAGCACCCCGTGGCCGTCGCCCCAGTTGTGGCCAAAGTAGGTGCCGTGGTGCACAGTGCCCCACTGGCCACCTCCCACCAGAGCTTCACCCAGTACCACAACCAGGCGGTGCTCACTCCCGTGGTGAAGCATGTGGTGCCAGCTGTTCCCGTGATTAAGACTGTGGCTCCAGTGGTTCCTGTGGTCAAGCATGTGGCTCCCATCGTGCCCGTGGTCAAGCAAGTGGCTCCCATCGTGCCCGTGGTCAAGCACGTGGCTCCAGTGGTTCCCGTCATCAAGACTGTGCCCGTGGTGCACCACCAGACCTACGTCGCACCCGCTGTCCACCATGTG…
932	GEO02652	CG42834-RA	FBgn0262023	TdIY8ADG0_01N	B07	ATGGCTCTTCGTATTATTTTTGTCTTCATTGCCACAATCGTCCTGGCGCAAGGATCAAATATTTCGCCAGTTGCGCAGGAGAATCTTGTGCGGGTCCATCACTCTGGAGTGGTTTCATCTGGAGCTCCTGCCGTTGGTGTTACCCAGAGCCGCTCAGTTGTTTCGCAAGCTCAGCGTCCTAACTATGGTCAGAGATCCATCTCTGGATCTATCGGAGGATCTCGTCGAGTGGGCGAAGTTCCAGTGTCCGGATCTCGTCCTCATGGTGGTGCTCCTCGTCGTTCTTCTGCAAGCGCTTATGCTCGTCCCATCGGAGGTGGAGCTACCCCAGGATATGTCCACCGCAACCGCAACCAGAAACCATAT
933	GEO02653	CG42815-RA	FBgn0261997	TdIY8ADG0_01N	B08	ATGAAGCTACTTCTTCCTTTGACTTTGGCAGTGATTGCCATTTGCTGCATGTCCTTTATTGAGTGCGCCTCGTCGGGCGACACAGCAACCAAAACTGGGACAGGCACTGGAACTGGAACTGGTACCGGCACCGGCACCGGCACCGGAACAGCCACCACATCGACAACTGTTGCTCCAACAACCACCTCTACCACGACCGCAGAAGCGACCGTGCACCACAGAAGGATACATCGGCGCAGGCGTCGCAACCTAAGGAGACTCCGACACAGGCGCGCAGAGGCCGAGCGAAGACGCCGATTGGGC
934	GEO02654	CG32198	FBgn0052198	TdIY8ADG0_01N	B09	ATGTGTTCCAAACTAACTCTTTTCCTGGGGTTAGTGGCCCTCATTGCTGCTGTCTTTGCTCTTGATGATCCCACATCGCCGACATCCCCAACATCTCCAACATCTCCAACTTCGCCGACTTCTCCAACTTCGCCGACTTCTCCAACTTCTCCCACTTCTCCTACATCACCAACTTCACCAACAACGCCAGATGCCTCTACTGCCACCACTGCCGCCCCCTCTACGGCATCCACTACCACAGAAAGGACTCGCAGACGCAGGCGCAGGCGCAGGATAATCCGGATCCGCAGGTTCAGGGGCGGCAACCGCCGTCGTGGATTCGGTAGACGCAGATTCGGTGGTCGCCGGTTCGGTGAGGGAGGTGTCCGTGAAGTCGTGATCCGTGAGCGCGGATTGGAG…
947	GEO02667	robl62A	FBgn0028567	TdIY8ADG0_01N	B10	ATGTCGAAAATTTATCTGAAGGCCATGGAGGATGTGGTGCAGCGAAACACGGACAACACAAACCGGATTACGGAGCAGGCGCAGGGATTCGTGGTGTCGGAAAATGCCGGGGACAGTCTGCTGCACACTTCATTCGATTTGACCACGGCCCAGTCGATTGTGAAGCACCTGCACGCCAGTTTCCTGAAATTGGCCCAGAGCTGCGTCCGTGATCTGGATACCGATGATAAGCTGTGCTTTCTGCGCGTGAAAACCCGCAAGCACGAATTCCTGGTTAGTCCAGAGGAAGCCTTCACTGTGACCGTGGTATTG
960	GEO02680	kel-RA	FBgn0001301	TdIY8ADG0_01N	B11	ATGATAGCTCTGAGTGCGCTGCTAACCAAATATACGATCGGTATTATGAGCAACCTAAGCAATGGCAACAGCAACAACAACAACCAGCAGCAGCAGCAACAACAACAGGGTCAGAACCCACAACAACCAGCACAGAATGAAGGCGGAGCGGGAGCGGAGTTCGTGGCGCCACCGCCCGGACTAGGTGCCGCAGTGGGCGTGGCAGCCATGCAGCAGCGCAACCGCCTGCTGCAGCAGCAACAGCAGCAGCACCACCACCATCAGAATCCCGCCGCCGAGGGAAGTGGCCTGGAGCGGGGCAGCTGCCTTCTGCGCTACGCCAGCCAGAACTCCCTGGACGAGAGCTCCCAGAAGCACGTCCAGCGGCCAAATGGCAAGGAGCGCGGCACTGTGGGGCAG…
2255	GEO04535	colt-RA	FBgn0019830	TdIY8ADG0_01N	B12	ATGACCACCACGGAGAACGTGTCCACGGAGCGCAAAGCGAATCCAGTGAAGTCCTTCCTGACCGGCGGATTCGGTGGGATCTGCAATGTGCTCTCTGGCCATCCGCTGGACACCATCAAGGTGCGCCTGCAGACCATGCCGCGTCCGGCGCCGGGTGAGCAGCCTCTGTACCGCGGCACCTTCGACTGTGCGGCCAAGACGATCAAAAATGAGGGCGTCCGCGGTCTGTACAAGGGCATGTCCGCACCGTTGACGGGCGTTGCTCCGATCTTTGCGATGTGCTTCGCCGGCTATGCGCTGGGCAAGCGGCTGCAGCAGCGCGGCGAGGACGCCAAGCTGACCTACCCGCAAATCTTCGTGGCCGGCTCCTTCTCCGGCCTGTTCTCCACCCTGATAATG…
877	GEO02593	CG14764	FBgn0033236	TdIY8ADG0_01N	C01	ATGCGCACGAAACACCTGATCCTGATACTGATCGGAGTGATAATCGCCACGATCGTCTTCATCGCATTTGGTCCAGCCGGAGAGCCGAACGATTCATTCAAGAACATCGTTGTCCAGACGCACCAGCAGTTTAAAGAGTTCCAGCGAGGAGCGCGGGCTTTATCAATGCGCTTGCACAGCGATTACTCGTATTCCATATTTACCTGTGTGAGGAGTAAACAGGCGCTATTGATTGCCTATAGCCATCGGTTCAATGTCGCACCGCCACTCACATGCAGAGCAATGCAATTAAACTGTAGC
820	GEO02535	CG17977-RA	FBgn0040778	TdIY8ADG0_01N	C02	ATGACTTTTGCAAGGTGGAACTGGACTATTTTCCCGTGTATGATCCCGACGAGCTTTCCAATCTGGATGCGAATCTTTCAAAGCCGGGCAATAGCACAAAACGCTCATATTATTCACCGCATCCTGAGGCCAGAAGGTCGAATAGAACCGCTGAAAAACAATTTGTCAAAGATGTTCAACTACGATATTCTCATGGCTTACAACTGCGACGGTGAGCTCTCAGTCAGCAGTCAGTCATCTCATACAAATATATTAACGAAACTATTTTTGGGGTCC
833	GEO02548	Tsp97E-RF	FBgn0039465	TdIY8ADG0_01N	C03	ATGATTGGATTCCTGCTGATTGGAGTGGGCGTGTACGCGCGTGCCGCCTCCATAGTGACCAACCTGCCGATTGTGGGCGGGATCCTGGCCTGCGGTGTCATCCTCATATGCATATCCATGCTGGGACTCGCCGGAGCCGTCAAGCACCACCAAGTGATGCTCTTCTTCTACATGATCATTCTGTTCATGCTGTTCCTGATCCAGTTCTCCATCGCCAGTTCCTGCTTGGCCGTCAACTCCGAACAGCAGCAGCAGTTCGCCGAGCAAGGATGGATGACGGTGCCCACGGATTTGCGCAAACAAGTGCAGGATAGTCTGAAATGCTGCGGATTCAATGCCACCGCACCGAGCACAACTTCCGTGGTTCCCCCGTCCAATGAGCCCTCGTGCGAGCTGATC…
929	GEO02649	CG43103-RA	FBgn0262563	TdIY8ADG0_01N	C04	ATGCTATCAAGATCCGTGCTGATCGTAGTAGGCCTACTAATGCTGAGCTGGCAGTGGACGATGGCCATGCCGCCCCTTCCGAAGAACCAACCCAGCGGAGTATCTATTAGTCAGCCCGATATACCGGGAGCCTCGGATATTTTGGTGCAGAGCATCTTCAACATCGATCCATCGCTGTGTCCCAAGGGGTACATACGCACGGGTCCACATCACACGTGTCGTAGGATAGCC
930	GEO02650	CG42806	FBgn0261975	TdIY8ADG0_01N	C05	ATGACCGATACCAGTGCAAATAATTTGGATGTATCGGTGGATGTGGTCTGGCCGACGATAATTGTCCTGGCCATGCTGGTCATAAATGGCTTCGTTTTCGCCTACATTATGCGCAAGCGGCGGGAATACAAATGCCAGGAGGAGGAGCTGCAGCAACAACAACAACCTGTTCCACATTCCTCCTATGCGGCCACTTCGACAACGGAACGGCATGCGGATGCGGATCAGGAGGACGATAGCTGTGCCATCGAGATGGAGCGACTG
931	GEO02651	CG31960-RA	FBgn0051960	TdIY8ADG0_01N	C06	ATGGATGAATTGTCTGTTGAAGAGCAGGACCTGCTCAAGAATATCTATAGCTTATTGGATAAGGATAACGAAGGTGCCATCACCTCGAAGGAATTGGGAATGGTAATCCGAGCATTAGGTCGACAGCCCAATGAATCGGAGGTTCAGTCCATGATAAACGAGGTGGACTCTGATGGAAACGGATCCATTGCAAAGGAGGAGTTTTGCAATGTGATTCTGCGCAAGATGCACGACACAAATAAGGAGGAGGAGCTGCGCGATGCGTTTCGCGTTTTTGATAAGGAAAACAATGGGTACATCTCCACTACCGAGCTGAGGGCTGTCTTTATGGCACTTGGTGAAAAATTGGAAGACGACGAGCTGGAGGAGATGATACGCGAGTACGATTTAGATCAGGAT…
944	GEO02664	CG9850	FBgn0034903	TdIY8ADG0_01N	C07	ATGTCCTCACCACTGGTCCTTTTCACAGCGCTCCTCCTGGTCAGCAGCACAATATGCCAGGGCCTGCCAGATTTGCACAAACAAATGACGCCGGAGCAGCTGCAGTCAGTCTTCCACGTGGACACCCACGACGCAGTGCCCCACTATGAGCTCGTGCAGCTCCAGCACCACGAGAACAACCACAACCGCCGGCGGCGGAGCATCGGCAAGGGACCAAAGGTCAACGCCGCCCTGCCGCCCCACCACGTGAAAAAGGATCTCAGCAAGAACGCCTACTACAGCGAACTGAAGCACGAGGCTCTCGCCTCGGGCGGCAACCACCTGTTCGCCCCGGAAGTGAGTGCCATCAAGTCGCACAACGTCTCGTTCAGCGCCTTCGGCCAGCACCTGAACCTCTCC…
945	GEO02665	CG42568-RA	FBgn0260770	TdIY8ADG0_01N	C08	ATGAAGTCAACTATTCAAATCGGCACCCTGTGCATCGTGGTGCTCGTGATCTGCTGCCTGGACTTCTCCAGTTCACAGAACTCCTCCTCCACTTCCACCAGTCCCACCTACAGCTCGTCCAGCACGCCCAAGAAAGTGTACCTGTCCAACTTGACGTACTCGATTGTGAGGAAGATCCGTGTGGGCACCACCACCGCCAGCAGCACCAGCCGTAGTTCCAGGACCAGGAGCAACCGGAAACTGAACGCCAAGAAGACCCAGGCCAAACGGAGCCAGGCCAAGCGCTCCGGCAAGAACAGGAAGTCGAACTCCCGCCGTGCCAGCAGGGGC
946	GEO02666	Hand-RA	FBgn0032209	TdIY8ADG0_01N	C09	ATGTTTAAGAATTCCGTTGCCTTGACGTGCGAATACTCAACCATGTATTATAACTCAATTTATAATACTTCCAACATGTTCGACATGAAACACTCCGAAAGTCAAGTTCAGCAACAAATATATAACACAAGTCACCTAGGTTATGTGCCAACTTCGAATACTCGGATTGTTAAGAAACGTAATACAGCTAACAAAAAGGAGAGAAGGCGAACCCAAAGTATAAACAATGCGTTTTCCTATCTGCGAGAAAAGATTCCCAACGTTCCTACAGATACTAAATTATCAAAGATTAAAACATTGAAGTTGGCCATATTGTACATAAACTATTTAGTTAATGTTCTTGATGGAGATCTGGATCCAAAAGGCGGATTTCGAGCCGAACTTAAGCCGGTCAGTCGA…
959	GEO02679	p24-2-RA	FBgn0053105	TdIY8ADG0_01N	C10	ATGCGCGACCAATTCATCAGCCTGGCCCTGATTCTGTGCGTCCTGCACAGCGCCTGCGGCTTGTACTTCCACATATCGCAGACGGAGCGCAAGTGCTTCATCGAGGAGGTTCCCGACGAGACAACTGTGATTGTTAACTACAAGGTAGAGCTGTATGATCCGCGCTCTAATGGATTCATGCCCTCGTCGCCCGGAATCGGCATGCATGTGGAAGTACGCGACAGCGACGACAAGATTGTGCTGTCCCGCGTGTACAGCTCACAGGGCCGCATCTCGTTCACCTCGCACACTCCTGGCGAGCACGTCATCTGCATGTTCTCGAACAGCACCGCGTGGTTCAGTGGTGCCCAGCTGCGTGTTCACCTGGACATCCAGGTGGGAGAGCACGCTATCGACTAC…
972	GEO02692	cmpy-RC	FBgn0037015	TdIY8ADG0_01N	C11	ATGGGCGGAAGTGCCAGAGGCGTGGGGCGGAGGGGCGTGGTCCTGGAGCAGGATGTACGCACAAGGTCGTCGCAGGGGGAGCGAAAGAGGGGGCTCGCTGGCAAACAGCAGCACAACAATGCCAAGCTTCCGCTTAGGATGCGCTCGAACGGAAGTTATTTTGGCCGCCTGAACGTGAGCGCGCTGCTCATCTACTTGTGGTGCTATCTGCTACTGGTTATGGCAGCATCTGGCGGCAGCAACCACGTGGTAAATGGCCTCAAATGCTATTGCAATCCGAAGGAGTGCGACGTGATCCGCTCACCCGACTGCCCCGGAAAAGGACTTATGCTGTGGGATCCATGCAAATGTTGCCGCATATGCGCCAAAACTTTGGGCGAATCCTGCGGCGGTCCGGGC…
2262	GEO04547	CG10970-RA	FBgn0030078	TdIY8ADG0_01N	C12	ATGGCAGGCCAAAAGGAGGAGATCTTGTGCTGTGACTTTGAGGTGCGTGGCAGGGTGCCCAAGGATGCTTTCGAGCTGTTTGCACTGGTCCAGGCCAATGCACTGGGACTGCGGGGATTCATTGCCCAGGTGTCGGAGGAGAAGTTCAAGGGTCGTCTGGAGGGCGAGGGCAAGGTGATCGATGCCTTTAAGAAGCTCATCCTGGCCGCCGCCGATTACGTGCAGGCCATCAAGGAGTTCATTATTAAGAATCTGAAAGTCATCCAGGAATACACCTACAAGACCTTCGAAATCAAGGTGAACCTAAAG
796	GEO02510	CG42848-RA	NULL	TdIY8ADG0_01N	D01	ATGGAATGCGAAGCTGCGGAGGGACGCGATTCGAGCGAGGCAGATGAAGAAGATGTTAGCCCAAGCGGATGCAGAAGTAAAGTACGAAGAGGACAAGGGTCCATGACCAGGACCAGTCTGGACTGGAGGCGCTGCCATGGATCGGGAGGAGGTCGAGGAGCAGCAGGGCGATGGGAATTCGAGAAGGGGCAGCATCATCAGCAACAGCAGCATAAACAAAACGACCATCAGAGCCGCAGGAACGGAAGAACCATACACTGGACGAAATCAAACCAAAGTAAGGAAGGA
832	GEO02547	CG11588-RA	FBgn0036221	TdIY8ADG0_01N	D02	ATGACGTCAAGGCTAATCCTTCTTCTATCGGTCTTTGGGGTTATTCCAAACGCGATGATCCCGAAAAGTCCAGTCAATATCGATGTATGTCCCCGATCATCCCGGAAATCAGAGTCTAGCTATTTGATGGCCGAATATGGAGATGGATTAATTACCCGCATTGATGAGGGCAACTGGAAGGAAGTGCTTACTGGCGAGTGGCTTTTGCTAATCTGTTCGTCACACCAGCCGAGTTGCGGAGATTGGAAAGCGGTCTTATACCAGCTGGCTAGCACCTCAATGGGTTGCCTCGATGTGGACTTGGCTTTTGGTGATCTCTCCACCAATTTTTGGCTAAGGGGACGATTTTCCGCCTTTCGGGAGGCTAACGTGTACCATGTGGTGGATGGGGAATTTCGG…
845	GEO02560	Dpck-RA	FBgn0037469	TdIY8ADG0_01N	D03	ATGTTTATTGTGGCTGTAACTGGCGGTATCGCCACGGGAAAAAGTACCATCAGCAAAGTGTTCGAACGCCAGGGTATTCCAGTCATCGACGCCGACAAAATCGCCAGGGAGATTGTGGAACCAGGTCAGCCGTGCTGGCGGCAGATTCGGGAAGTCTTCGGAGATGAGGTCCTCCTGCCCAGCAAGGAGATCAACCGCGCTGTTCTGGGTAAGATGATCTTCGAGGACAAGGAGCTGCGCGGAAAGCTGAACAAGATCACCCATCCGACCATCCATCGCAAGATCTTTTGGCAAGTGTGCAAGCTGCTGGTCACGGGGCACGCGTGGATCGTCCTCGACCTGCCACTGCTCTTTGAGACCGGCGTGCTGATGGACTTTATACACAAGATCGTCTGTGTA…
941	GEO02661	CG30286-RC	FBgn0050286	TdIY8ADG0_01N	D04	ATGTACTGGATTTTGCTGTTGACGTCTCTCTTGCCATGGCATCCCCATGCAACTGCCCAATTTCTGGAACCCGATTGTGGATATATGTCACCGGAGGCACTCCAAAATGAGGAGCACCAGGCGCACATATCCGAGAGTCCTTGGATGGCTTACTTGCACAAATCTGGCGAGCTTGTATGTGGCGGAACTCTCGTAAATCATCGATTCATCCTGACAGCAGCACATTGCATACGAGAGGATGAAAACTTGACTGTGCGACTGGGCGAGTTCAACAGCTTAACTAGTATCGACTGCAACGGCTCCGATTGCCTGCCACCTTCCGAGGATTTTGAAATAGATGTGGCCTTCAGGCATGGGGGCTATTCCAGAACCAATAGGATCCACGACATTGGACTTCTC…
942	GEO02662	CG5044-RB	FBgn0038326	TdIY8ADG0_01N	D05	ATGCAGGGCCCAATTCAAAGGTTGGTGTACACATTTGGTCATCGCACCTGTAGCCAATTGCCGATGATCGGCGGAGCAACGATATCCCAAACAAAACCAACAACAATGGCTCTCTCCGTTCGCCAATCCTCCTCCTCCGTGCTGGCCACGGAGTCCTCTAACAAGGGAATGATTATTCTGAACCGGCCCAAGGCGCTTAACGCCATCAACTTGGAGATGGTACGCAAGATCTACAAGCACCTGAAGAAGTGCGAGAAGTCCAAGTCGCTGGTGATCATCAAGGGCACAGGTGACAAGGCCTTCTGCGCCGGTGGAGATGTGCGCGCTCTGGTCGAGGCTGGCCCTACGGATGAGTCGAAGAGCTTCTTCCGGGAGGAGTACAGCACGAATGCCCTGATC…
943	GEO02663	Sin	FBgn0028402	TdIY8ADG0_01N	D06	ATGGAAGACGAGGACGATCCCGTCGTGGAGGAGATTCCCGTATTCCTGTCGAAGAACCTGAGGGACAGCCTGTATCTCTTTCAATACCCCACGAAAACGGAGCTCCCCAACCACGATGACTCCGTGATTGTCAATTGTTGTGTAAAACCAATCGCCCAGGAGGTGAAGGTGGACTTCGGCCTGGACATTGAGTCGGCCCACTTCGATCGCTTCAAGGGCGAGCAATTTGCGGTGGCCGCCGACGGAAAGAACACCTATGGAGCAGTTCCACCAAAGGGTCAGGAGCGACCCACCTACAAACGTGGCATCATGGACAAACAGGCCTTCACAAGCTCGCGTTCCATAACCGATGTGGCCAAGTACATAGTGGGCATCTTTACGGATCGGGAGGTGCATCTG…
956	GEO02676	Hsp70Bbb-RA	FBgn0051354	TdIY8ADG0_01N	D07	ATGCCTGCTATTGGAATCGATCTGGGCACCACCTACTCCTGCGTGGGTGTCTACCAGCATGGCAAGGTTGAGATTATCGCCAATGACCAGGGCAACCGCACCACGCCGTCCTACGTGGCTTTCACAGACTCGGAACGCCTCATTGGTGATCCGGCCAAGAACCAGGTGGCCATGAACCCCAGAAACACAGTGTTTGACGCCAAGCGACTCATCGGCCGAAAATACGACGATCCCAAAATCGCAGAGGACATGAAGCACTGGCCTTTCAAAGTTGTAAGCGACGGCGGAAAGCCCAAGATCGGGGTGGAGTATAAGGGTGAGTCCAAGAGATTTGCTCCCGAGGAGATCAGTTCGATGGTGCTGACCAAGATGAAGGAGACGGCGGAGGCGTATCTGGGC…
957	GEO02677	Pgd-RA	FBgn0004654	TdIY8ADG0_01N	D08	ATGAGCGGACAAGCGGATATTGCCCTCATCGGCCTGGCCGTCATGGGCCAAAACCTGATACTCAACATGGACGAGAAGGGATTCGTGGTGTGCGCCTACAACCGCACGGTGGCCAAGGTCAAGGAGTTCCTCGCCAATGAGGCTAAGGACACCAAAGTGATTGGAGCCGACTCGCTCGAGGACATGGTCTCCAAGCTGAAGAGCCCCCGGAAGGTCATGCTGCTGGTCAAGGCTGGAAGTGCAGTCGACGACTTCATCCAGCAGCTGGTGCCGCTGCTTTCCGCCGGCGATGTGATCATCGATGGTGGCAACTCGGAGTATCAGGACACATCTCGCCGCTGCGACGAGTTAGCCAAACTTGGCCTGCTCTTCGTCGGATCCGGCGTGAGCGGTGGCGAG…
958	GEO02678	CG42659	FBgn0261531	TdIY8ADG0_01N	D09	ATGGTTTACTTAAGTCGTCCTTGGACTCCGGCCATAAACCCTTTCTACATTGGCCCCTATCCGAGATGCGCAGTATGTCCGTGCAACTTCGACATTTACAAAGGATACACCCCCGGTGGCTGGCACAGTCGTTGCTATAGCAGCTAT
971	GEO02691	CG32182-RA	FBgn0052182	TdIY8ADG0_01N	D10	ATGCGATTTAAGACGAGTATAACCATTGGCCACGGAGAGCCACCCAGGAATCGGCGGCTAATGGAGCTGGACGACGACTGTCTGCTAATGATTTGCGAACATCTAGCGCTGGGAGACCAACTGAGACTGATGGAGGTGCAGGAGGAACGATTTTCGAGCTTGATACTGCAATTGTGGTCCAACAGATACGCCAAGCTATTTGATTTTCGCCGGGAGCAGCAATTAAACCTGCTAAAGCCCGACGAGCTGGCTCAAATATTGGATCACTTAGGCTGGCGAACAAGAGCGTTAATTAACCTGCCAGGTACAGGCGAAGGATGCCGGAAGTGGCTCAAGCGGATGCGACAAAGCCTCAACCATTTGCAGATACTCAGTTTCACGAAAAGCAATACATTGGTA…
889	GEO02609	halo-RB	FBgn0001174	TdIY8ADG0_01N	D11	ATGGCCGAGCTACTTTTTCCACAACTGGAGCGTCCTTTGCCCTCGCTGCCATCGCTGCACTACACCCTGTTTGCCTACAGGGAGGAGTTGCGACGCCGCGATGCCCCGTTCATGAAGATGTCCACCATCAAGCTGCATCTCACGGACAACCTCATCCTGCAGACGATCAAGAACATCCGGCAGTATGACACCATCGAGATTATGAATCTCAACCAGGAGATAAACTTCAAGCGGCGGCTGACCAAACAAATGAGGAAGGTGCGCAAACTGGAGAAGCTCGGCTTGCACATCGATCCCCGGAAACTCAACGAGGACGGCAAATGGCAC
2283	GEO04571	Rab35	FBgn0031090	TdIY8ADG0_01N	D12	ATGGCACGCGGCTTCGATCATCTATTCAAGTTGCTAATAATCGGCGATAGCGGCGTGGGCAAGTCGTCGCTGCTCATCCGGTTCTCGGACGACACATTCTCAGGCAGTTACATCACCACCATCGGCGTGGACTTTAAGATCCGCACCGTGGACATCGAGGGCATGCGCGTAAAGCTGCAGATCTGGGACACGGCCGGGCAGGAGCGCTTCCGGACAATCACCAGCACCTACTACCGCGGCACCCACGGCGTCATTGTCGTCTACGACGTCACGAACGGCGAATCCTTTGCGAACGTCCGCCGCTGGCTGGAGGAGATCCAGAATAACTGCGATGTGGTTAAAAAAGTATTAGTGGGCAACAAGAACGACGATCCGGACAGGAAGGTGGTCATTACCGAA…
831	GEO02546	Cpr62Ba-RB	FBgn0035279	TdIY8ADG0_01N	E01	ATGCAACTCATGCCCACGTGTCCGGTCAGCATGGCATATGGATGGGGATTCAGCTTCGTGGTCCTCTGTCTGCTGCATATTGCGCATACGCAGCGTGGTCCGGCTGGGCACATCGAGTTTTACAGCGATTACGGCAGAAATCATGACGAGGAAAGGCTCCACTACTCGCATCAGTACCACATCTCCGACGTGGCCAGTCGGGTGCACATCCTGCACCGAGAGCAGCGCCATGGTGACTACGTTTCCGGATCGTACTCCCACCTGGAGCCCAGTGGACACATTCGCAGTGTGCACTACGAGGTGCGAGGAGCCAACCGGGGATTCAAGGCCGTTGTTGAGCAGCGAACCGGGAACAGTCGGGTGCACCAGACGCTGGAATTCCGGAGCAGGCAACCAATC…
844	GEO02559	Drsl6	FBgn0052268	TdIY8ADG0_01N	E02	ATGATGCAAATCAAGTTCCTGTTCACCTTCCTCGCTCTGCTGATGATGGTCATCCTGGGCGCCAAGGAAGCCGATGCCGACTGCCTTTCCGGAAGGTACAGAGGTCCCTGTGCCGTCTGGGACAACGAGACATGCAGGCGGGTTTGCCGAGAGGAGGGACGAGGACGAGTGAGTGGTCACTGCAGTGCCAGGCTGCAATGCTGGTGCGAAGGATGC
856	GEO02572	Dhfr-RA	FBgn0004087	TdIY8ADG0_01N	E03	ATGCTTCGATTCAATTTAATCGTGGCAGTTTGCGAGAATTTCGGAATCGGCATCAGAGGCGATCTACCATGGCGCATTAAATCTGAGCTGAAGTACTTCAGCCGCACCACCAAGCGAACAAGTGATCCCACCAAGCAAAATGCCGTGGTAATGGGCAGGAAAACCTACTTCGGAGTGCCGGAAAGCAAGAGGCCTCTTCCCGATCGGCTGAACATAGTGCTGAGCACCACACTTCAGGAAAGTGATCTGCCCAAGGGAGTACTATTGTGCCCCAATCTCGAGACGGCCATGAAGATCCTTGAGGAGCAGAACGAAGTGGAGAACATTTGGATTGTGGGCGGTAGTGGAGTCTACGAGGAGGCCATGGCCTCGCCAAGGTGTCACCGGCTGTACATTACC…
953	GEO02673	CG42798-RA	FBgn0261932	TdIY8ADG0_01N	E04	ATGAACTCGCTCATTGTAATTTTTGGATTTCTTTTTATCTCAACTCAGATAGTCGCAACAACCGAGTCGGAATGTCCTGAAATCTGTCTTGCAATTTACAGTCCGGTCTGTGAAGAAGCTATGATAAATGGAAAATTGGTTAGATGCTTATTCAGTAATAGCTGCGAAGCAGGTCGTAGCGCATGTCTTCATGAAATAAATTGGCGCCAAAAAGAAGGAAAATGTGAAACTTCACCCGACCACTTATGCCGTCAATACCTTTCATCTAAAAATATTACTTCAAAAGTAAGC
954	GEO02674	Cyp9h1-RA	FBgn0033775	TdIY8ADG0_01N	E05	ATGGATCAGTCGATGATAGCACTCGCTTTGTTTATAATACTGCTCGTTTTGCTCTACAAGTGGTCGGTGGCCAAATATGATGTGTTCAGTGAAAGGGGTGTGTCACATGAGAAGCCATGGCCTCTAATTGGCAATATTCCGCTGAAAGCCATGATCGGTGGAATGCCAGTACTAAAGAAAATGATCGAATTGCATACGAAACACACGGGATCCCCGGTATATGGTATCTACGCCCTTCGAGATGCCGTCTTCTTTGTCCGAGACCCTGAGCTCATCAAGCTCATCGGCATCAAGGAATTCGACCACTTCGTTAACCACAATAGCATGCACAACAATATACAGGAGTCGATACTCTCGAAAAGTCTCATTTCGCTGCGCGATGGTCGATGGAAGGAGATG…
955	GEO02675	sw-RD	FBgn0003654	TdIY8ADG0_01N	E06	ATGGATCGCAAGGCTGAGCTGGAACGCAAGAAGGCCAAGTTGGCCGCCCTGCGCGAGGAGAAGGATCGCCGGCGTCGCGAGAAGGAGATCAAGGACATGGAGGAGGCGGCCGGTCGCATTGGCGGCGGAGCAGGCATCGACAAGGATCAGCGCAAGGATCTCGACGAAATGCTGTCATCGCTGGGCGTGGCCCCCGTCTCCGAGGTCCTTTCCTCACTCTCCTCCGTCAACTCGATGACTTCGGACAACTCGAACACACAGACCCCCGACGCCAGCCTCCAAGCCACTGTCAATGGCCAGAGCGGCGGAAAGAAACAGCCCCTCAACCTAAGCGTCTACAATGTGCAGGCTACGAACATTCCACCAAAAGAGACACTGGTCTACACAAAGCAGACCCAG…
968	GEO02688	CG34268	FBgn0085297	TdIY8ADG0_01N	E07	ATGTTCCGCATTATCGCTGTAATCTTCGCCCTGGTAGCAATGGCTTTTGCTGCTCCTGGTTACATTGAGCCCTCCTACGGAGTGGTTCCTGTGGCCCAGGTGGTGCCCGTGGTGAAATCTGTTCCGGTGGTGAAGCATGTTCCAGTGGTGCAGCATGTTCCGGTGGTGAAAAATGTCCCAGTGGTTCAGCATGTCCCTGTGCTGAAGTCCTACGCTGTTCCCACCTATGGACACCACATCTACCATGGT
969	GEO02689	CG13000-RA	FBgn0030807	TdIY8ADG0_01N	E08	ATGTCCATTAGCCTCTCTGAATTCTACCAATCCTCACTGACTTTCTGGAGCCATCTGATCCATATACTGCTGCAGTTCATCCAGACCAACTGCTGGAATCACATCACACAGAAGGAGCAGCAGCAAGAGGAACTCAACGAACCCTGTGCCATCTCAAAAACCATGGACGCCTTCGTGGAGGAGCAGCAAAAGCGGGTGCAACGAAAATCCCACGAGTACGCCAAAGTGGAGCTACTGCATCGCCTGCTTGTCCAGCAGCAACTGCAGGAACTGGAGCAGCGCCGACTCATCCGATTGGCTCTGGCCAGGAGGCGACTGGACTACTCCAAT
970	GEO02690	CG42766	FBgn0261834	TdIY8ADG0_01N	E09	ATGCCTTCCGTCGAGTGGGTCTGTGGTTTGCTCTACTACGTTATGCGCACCTACATAAAGGTATTCGTATCCAGTTGCGAAGCACACTTCCCTATCGATATCCTTGACAAGATTGTGTATTTGATAGATTTCGCCGAAGTTTCCATGAAGATAATGCGCCGGCCAAGAAATTACACGAATCCGACTGAGCGCCAAGCGAGACGCCTTCAATTCTACAATTTCCTTTTAAAGTTAAGATTTTTGGCACAGGTGATCTACACCTTGGTAGCCGTGGTAATTGGGACACTTAAAACA
888	GEO02608	CG14282	FBgn0038685	TdIY8ADG0_01N	E10	ATGTTGGCCGGCTGCCCCGATGAGCTGCCCAATCCGCACAAGAACTGCCTGCACGAGATGCTCCAGGCGTTGATCTGCAACGACAACGATGTGAAGCGCTTGAACACGGAGCTAAGGAATCTGAATCTAGAGCTAAAGGCGGAGCTGGCCAAGATTAACAAGGCGAACCAGAAGTGCGGGCACGAGAAGAAGGGCAAGGTAGTTTGCGAGAGCACCGAGGATGTGACGAAATTCGCCCAGCGGATCAATAGCCTGGAAGAGGTGACAGCGCACTTCACCCAGCGTAGTGAGGAGATTCGAAAGAGGCGGGACAACATCATCATCTATGCCCGCCAGTGCCTGTATGCCTACAACGAGGAGAAGTGCAAGTTCAAGTCGTTCCACGAGAACACGGTGGAC…
901	GEO02621	CG8331	FBgn0033906	TdIY8ADG0_01N	E11	ATGTGGCTCTGGGACTATATTATGCTAATCAGACAGCGACAGGAGACGCGGCGCAATGTCAGAGTTCCCTTGGTTTACCTCGGCATAGGTGCTGTTGGTCTGTGCGCCATCTACCTGATCTTTGGCTGGGGCGCCCAACTACTGTGCAACATCATTGGGGTTCTGTACCCTGCATATATTTCCATCCATGCCATCGAGTCCAGCACAAAGCAGGACGACACCAAGTGGCTGATCTACTGGGTCACGTTTGGAATCTTCACCGTGATTGAATTCTTTTCGAGTCTGCTAACTTCGGTGATTCCCTTTTACTGGCTGCTGAAGTGTGCTTTCCTCATCTGGTGCATGCTGCCCACGGAACAGAATGGTTCTACCATCATCTACAACAAGCTGGTGCGACCC…
2302	GEO04595	Aats-lys-RA	FBgn0027084	TdIY8ADG0_01N	E12	ATGGCCGCTGCAAGTGGAGAACTGTCCAAGAATGAGCTAAAGCGTCGCCTGAAGGCCGAGCAAAAGGCCAAGGAGAAGGCTGAGAAGGCGGCCGCTGCGCCGGCGGAAAATACTGCTGGCAAGAAGAAGAGCAGTGCCGCCGAGGAGGAGGAGATCTCGCCGAATGAATACTTTAAGCTGCGCTCCGCCGCCGTTCAGGAGCTGAAACGTTCACCCGCAACGGATCCCTATCCACACAAGTTCCATGTGAGTAGCTCGCTGGAAGACTTCATTGCCAAGTACGAGAACAGCCTCAAGGAGGGCGAGACCCTGGAGAATGTCAAACTGAGCGTGGCTGGGCGCGTGCATGCCATACGCGAGTCGGGCGCCAAGCTCATTTTCTACGATCTGCGCGGCGAG…
843	GEO02558	CG15356	FBgn0031377	TdIY8ADG0_01N	F01	ATGTGGCCGCAAACGCTGGAAATGTCGCGGGACGAGTGCCGAGGCATGCTGCGTCGACTGGAACTCGAGTCCTATTCACATGTGGTGAGCGTTTTTCGCGCCCAAGGAGCCCTCAGTGAAACGAAGGCGAAACTGCTGGAGGAGCTGCGCCAGCAGTTCCACATTAACCAGGAACGCCACAGGGCGGAAGTGCGGAGGGCGGCCAACGACGAGCAGCTCTGCACCATTGCGGAAAACGTTTGTGGGCCCAACACCTGGCAGGAATGGTCACGCGAGGGACGACGCCTCTATCCTCTTCTTCCCAGGATTAGTCCACAAACTGCGCTGAGCATCGTTGCCAATGACCTGGCGGCCAAAGCCTGCGAGGAAAACGCCAAATTGGCTGCTCCGGCCGAAACG…
855	GEO02571	CG7443	FBgn0037577	TdIY8ADG0_01N	F02	ATGTTTAGTTTTCTGAGCATTGAGGCTAGGTCATTGGAGGAAACCTCTGTCAAGACGAAACGCGATACCGACTGGTGGACTATCCTCGAGGATATACTCTATGACAATGATAGTGATAGTGATGATGCCGGCGATGAGAACGTTTTGATTTGTCGTAACTGCACGGTAGTTGTTCAAGCTGCTCCAAACGCCACAGCGAATGGAAGCACTGTAGCTCCGCAGGCAGGTGGAGCAGCTCCAGGGAGTTCACCAGGTGCGCCTGCCACTCCTCCTGGCTCGACTCCTGCAGTTCCAGCCACAGTTGCACCCGAAACGCCTGCTCCGTCGGCACCTGCGACATCGCCACAACCTGTAGTAACTGCCCTACCCACAGCTGCCCCACCTACAGCTGCCCCACCC…
868	GEO02584	CG3527-RA	FBgn0029714	TdIY8ADG0_01N	F03	ATGGGCGGTCAGGGCAAGGCGATCAATAGGAAGCGTAAGTTTGTCGGTCGCAAGGCGGACGATCCGGAGTTCGATCTGGACAAGAAGCAATTCAAGGTGCTCCATCTGAATGCCACCGAAAAGCGGCTGATCATCGTTTTGGAAGGAGCCCAACTGGAGACGGTGAAGGTGCACAACACTTTCGAGCTGCTGAACTGCGACGATCACGCGGGAATTATGCGCAAAAACCAAAGAGATCCCGGCTCCTGTCGTCCGGACATCACCCACCAGTGCCTGTTGATGCTCTTCGATTCGCCACTGAACCGGGCCGGTCTGCTTCAGGTCTTTGTGCGCACCGAGCATAATGTGCTTATCGAAATCAATCCCCAGACGCGCATCCCGAGGACATTTAAACGCTTT…
965	GEO02685	CG13862-RA	FBgn0038942	TdIY8ADG0_01N	F04	ATGAAGACGATTTCGCTGCTAACTTTTGTGGTGATGATGCTCGGAGTGGCACTGAGCTTGGTTTGGGCCGGCCCCGATGATGGCTACCTTTATGACCAGCCATCGGGTGAGCAACTTCAGGAACTCCAGGTGATCTCTCCCCCCAGGAAGCTCCGGCTAAAGCCACGTGTCTACCCAGGGCATCCCTCTCAGGCTTGCGGAAACGTGGAGGCGACGGATCATGCCGCTGCCCTGACCACCTACCATGCCAACCGCCCCCAGCCGCGTCGCATTTACAATCACCAGGAAGTCGAGGTGGACAGCTCGTTCTTTGAGCCCACGCCGGATCGGATCGAGGAACTCAAGCGTATTCTCTTGGATCAGCAA
966	GEO02686	CG43124-RA	FBgn0262587	TdIY8ADG0_01N	F05	ATGAACACAGCAAGATGGATAGTACTGTGTATCGTTTTGATGTTTTACCAGGGATCTGCCCAGACTCTGGAGGAGGATTGCGTAGACCACATGGAGCGGATTAATGGATCAAGCTATGCTCCCTGGCTGGCTGAAATTCTATCGGATTCTAAAGTAATTTGCGCTGGAGCACTCATAAATAATCTTTATGTTCTAACAGCTGCGAGTTGTTTTAAAGAGAATGAAAAACTAACTGTTCGCTTGGGCAGTGGCTATTTTGATAAAAGCTACGAAAATTTCCGAGTAACAAAGGCTTACTTTTGGATGACACATTTCCCGGCCAACAATACGAATAATTTGTGTATCTTTCGGTTGCAAACGGAAGTGGAATTTAAGACCCACATTCGACCGATGTGTATC…
884	GEO02604	Grd-RA	FBgn0001134	TdIY8ADG0_01N	F06	ATGTGCACAATGCCAGCAACAAGAGATGCATCCGGCTCCGGCGATGCATCAACTGACCTCATCGCAGCAAGGAGCCTCTCCAGCCACCAAGGACAGCGCTCCAACTTGCGCATATTTAAACTTTTGATTAGCTGCTGCCTCTTAATGTTGTGCATTTACCCAAATGCCTGGCCCTGGTCCATCGGCCCCGGATCGGGACCCTTCTCTGTCTCGGCCGACAGCATCAAGGGCCGCGGCGATACTCACCGCCTGGGTGAGATGGGCACCTCCTTATCGTCATCCCTGCCGTCCTCGTGGCTCACCCAGAGCAATAACCATGCAAATATATCCGAGTTACTGGACAATCTGCTGCGCGGCTATGACAATAGCATACGTCCGGATTTCGGTGGACCTCCAGCC…
885	GEO02605	CG10089-RD	FBgn0036369	TdIY8ADG0_01N	F07	ATGGGGAATGGCATGAACAAGGTCTTGCCGGGACTTTATGTGGGCAACTATCGCGACTCCAAGGATCACGCTCAGCTGGAAAGATTCAAGATCTCGCACATCATCGCCATACATGACAGTCCGCGGCGTTTGCTGCCGGACAAGCACTACCTGTGCGTGATGGCCTCGGATACGCCAGACCAGAATCTCTCCCAATACTTTTCCGTCTGCAACGACTTCATACACGCCGCCCGGCTTCGCGAAGGCAACGTACTCATCCACTGCCTGGCGGGGATGTCGCGCTCGGTGACCGTGGCCGTGGCCTATATCATGACGGCCACACACCTGAACTGGAAGGAGGCACTTAAGGTGGTTCGAGCTGGTCGCGCTGTAGCCAATCCAAATGCTGGATTCCAGAGC…
886	GEO02606	blow	FBgn0004133	TdIY8ADG0_01N	F08	ATGATCAGGGGAATAGAGGAGCACGTACATATATATGTCCGCGCCCACTTCCGAGCCTCGCTGGAGACCTCGGAGTACGAGAACACCTCGAACCTATTCCATGTGACGGCCGCCGAGCAGACCGCCGCTCTTCTGGCCCGCTGCGAAATCCTGCTGGCTGCAGCCAGTTCTGCATCGGGATCGGGATCGGGACTGGAACTGGGATCAGGGCTGGGATGCGCAGACGAGCAGGCGGCAGCTAACCATCGTTCCAGCCTGGTCGACTGTGTCGATAGCAAGGTGGGCGCGGAGACCGGTCCCAGCGGTTATCTGGAGATGCTTGCCTCCCCGTCACCCTCGAAAAGCTCACTGTCCGCCTCGCGGGAGTACATTGATTTGGGCAGCAGCGGATCCCTGGAT…
887	GEO02607	sol	FBgn0003464	TdIY8ADG0_01N	F09	ATGCATGATCCAGGGAGCAGCAGCCGCCTATCAGGAGCCGCATCCGCAGCAGCAGGGACCGCGTCAGCTGGAGCTATAGCTGCAGCCGTAGGAGCAGCTGCTGCCTCGCGGCACGACAATAAGACACAGCTTGGCAACGGCAGCCGCAGTAAGATGTGGATATGCATCAAATGTTCCTATGCCTACAACCGACTCTGGCTCCAGACTTGCGAGATGTGCGAGGCCAAAGCCGAACAGCAGCAACAGCAGTTGCAGCTGCAACAGCAGCAGCAGCAGCAGCAGCAGCACCACCACCACCACTTGCAGCAGCAACAGGCAGAAGCACCCCGCGACGAGCCATGGACCTGCAAGAAGTGCACCCTGGTTAACTACTCGACAGCAATGGCCTGCGTGGTGTGC…
900	GEO02620	CG42497-RA	FBgn0260223	TdIY8ADG0_01N	F10	ATGTCGTTGGGCAACGCAGGGCGAATCGCTGTCTGTTGGACTGTTTTGACCGTGGGTGGCGTCTACGCATTTGTGCTGTCAAAGAGATCCGTTGAGAACCGGCGTTACGAGAGCATGCGAGTGCGTGAGCGCATGAGGAAGGCAAACCAAGGGGATTACGACTCAAGCGCAGCATCGGACAGGCGATTCGATTAC
2291	GEO04582	Inx2-RA	FBgn0027108	TdIY8ADG0_01N	F11	ATGTTTGATGTCTTTGGGTCCGTCAAGGGCCTGCTGAAGATCGACCAGGTGTGCATCGACAACAATGTCTTTCGCATGCACTACAAGGCCACGGTGATCATACTGATCGCCTTCTCCCTCCTGGTGACCTCGCGCCAATACATCGGTGACCCCATCGATTGTATTGTGGACGAGATCCCACTGGGCGTGATGGACACCTACTGCTGGATCTACTCTACGTTTACCGTGCCAGAGAGGCTAACGGGCATCACCGGACGCGATGTGGTGCAGCCCGGCGTGGGCTCCCATGTGGAGGGCGAGGACGAGGTGAAGTACCACAAGTACTACCAGTGGGTGTGCTTCGTCCTCTTCTTCCAGGCCATCCTGTTCTACGTACCGCGCTATCTGTGGAAGTCCTGG…
2244	GEO04524	Prosalpha7	FBgn0023175	TdIY8ADG0_01N	F12	ATGAGTACTATTGGCACTGGATACGACTTGTCGGCCTCGCAGTTTTCGCCTGATGGCCGCGTTTTCCAGATCGACTACGCCTCAAAGGCGGTGGAGAAGAGCGGCACCGTAATCGGGATTCGGGGCAAGGACGCCGTGGTGCTGGCCGTGGAGAAGATCATCACCAGTAAACTGTACGAACCAGACGCCGGCGGACGCATCTTCACCATCGAAAAGAACATCGGAATGGCGGTGGCCGGCTTGGTGGCCGATGGAAACTTTGTGGCTGACATTGCGCGTCAGGAGGCAGCCAACTACAGACAGCAATTTGAGCAGGCTATCCCGCTTAAACACCTGTGCCACCGAGTCGCCGGCTACGTTCACGCCTACACTCTGTACAGTGCCGTCCGCCCCTTCGGA…
854	GEO02570	Rab9E-RA	FBgn0052673	TdIY8ADG0_01N	G01	ATGAGCCAATACGACAATCCGTTTAAGATTATCATCCTGGGTGACAGCGGCGTAGGCAAAACCTGCCTGCTGATGCGTTTCTCGGATAACCAATTCACCACAAGACACCGGAGCACTCTGGGCATGGATAGAAGGGAGTGCAGCGTGGAGTTTGCCGATTGGAGGATGGGGAGGATGCTGCAAGTCTGGGACACCTCCGACGACGAGCGCTTCAAATTGCTGAAGGCGACCCATTGTCGCAGTGCCCATGGCATACTGCTCGTCTACGACATAACGTCGTCCAAAAGTTTCCAAAACATCGATGGCTGGATGAAGGAGATACGGCGCCTGTGTCCGGATAAGGTAATTGTCCTGCTGGTGGGCAACAAAAGTGATGATCCGAACCATCGCCAGGTGAGC…
879	GEO02595	CG33469	FBgn0053469	TdIY8ADG0_01N	G02	ATGGACGATAAATTGGAAAAGTACTGGAGACGTCTATTTTATATGAAGTCAGTTGCAGAACCTACGTCGTTGGATGCTGATACGATAGAATATTTCGGAATATTCAGTATTGACGAACCAAATGTCGCTGCCCAAAAACGGTGGTACATTTATTATGGCCTTAGATTAGAAAGGTTAAAGGTTCTGGAAAGGATTCGAAAGAAATATGGCAATAGGAATGTCAGAGAAATATTTCAGATCGCCACATTCAGCGGAGTGGGATTTCATAAAGTCGTCAGAGAATATTTCTCCAACTTAAAATGGTTCACAAGCAGAAATCAATTGGAAGCTCCACTAAATAGTTATTATAATGATGAAAGACTAGTGAAAACTGTTTCGGACTTGCATAACAAGGAGCAA…
880	GEO02596	CG6208-RA	FBgn0266721	TdIY8ADG0_01N	G03	ATGAGCACTCTTGATGCCAAAAAGATAGAAGAGGCGGAGGCCTTGATAGGACAGACGGATAGTGCCGCGAATGAGTATGCCAAAGCTGGTATGTATTTCAAGGCAGCAACCGCATATCGAATTGCCAAAAGTTTCGATAAGCGCAAGGATTGTCTTTTGAAGGCCATCGACTGTTACGAAAACAACAAGTCATGGTTCCATGCAGCCAAATCCTACGAGCAGATTATCCTGCTTGCCAAAGAAACGGACAAACTGTCCGAAGTGGAGGACTATGCCAATAGGGCTTGCTGTCTCTACCAGCAACATGGTTCGCCGGAAGCAGCAGCTGCTGCTCTCGATAAAGCCGCCAAAATGACGGAATCCAAGCATCCTGACTTGGCTTTGGGATTTTACAAACGC…
882	GEO02602	CG30050-RB	FBgn0050050	TdIY8ADG0_01N	G04	ATGTTGCCAATAATCTGGTGGTTCGGCATTATAGTATGCAGTCTAGATACCGCAGATACCGCTAAGCTGATTCCAAACATGGGCTACTATATAGAAATGAAGCAAATGGATTGCGTGGGCAATCCCAACTATTTCGCGAACCTGTACTGCAGGATTATACCACCCAAAAACCGGACCATGGAGGCTTCTGTGAATATTATGCAACAGTTGAGTGTTTTCAGTGGTTCACTTCGAGTGTCCATACCCAATGCCAAGAAGGTCATAACCCAGATATTCGACATCACCTTCGATGTGTGCAAGGTGCTGCGGGAACGCAAGCGGAAGATTCTCATCGATCTTTTGGTCAACACTTTGGCCAAGAACAGCAATGCAAAGGCTTGGAGATGTCCTTTTCCAAAG…
883	GEO02603	Pkd2-RA	FBgn0041195	TdIY8ADG0_01N	G05	ATGGCCCAGCAGGGTCAGAGTGGAAGATCCCCAAGTGGTCCGCCCGGACCTCCTCCACCCCGTCCACCAAAAACGCCGCCGGGCGCATCGCCACGTGGAACGCCAACAGCAGACTCGACTCCGGGCGATGTGACTCCGGCTCGAGGACCTCCGCCACCGCCAGCGACCAAACGCGTTTCAATAGGAGTGGGTTCCACGCGTTCTGCCCCACCACCAGCAACTGATCCAACCGGTCCGCCTCCAACTGCCGGAAAACCAGTGAGAGACACCGGTCCATCGACATCGCCTAGGCCAAGTCTTCGGGATCCTGGCCAATCGACTTCTGATAAGCCATCGACTTCTGATAAGCCATCGACTTCTGATAAGCCATCGACATCTGCACGGACAACTGTTCGGGAG…
896	GEO02616	inc-RB	FBgn0025394	TdIY8ADG0_01N	G06	ATGAGCACGGTGTTCATAAACTCGCGCAAGAGCCCCAACGTGCTGAAAAAACAGGGCACCGACCAGTGGGTCAAGCTGAACGTAGGCGGTACCTACTTCCTCACCACAAAGACGACGCTCTCCCGTGACCCAAATTCGTTCCTCTCCCGTCTGATTCAGGAGGACTGCGACTTGATATCAGATCGGGACGAGACAGGAGCCTACCTGATCGACAGAGACCCCAAATACTTTGCACCCGTGCTCAATTACCTGCGCCACGGCAAGCTTGTGCTCGATGGCGTCTCAGAGGAAGGCGTCCTGGAGGAGGCTGAGTTCTACAACGTGACGCAGCTGATAGCGCTGCTGAAGGAGTGCATCCTGCACAGGGATCAGCGACCCCAAACGGACAAGAAGCGCGTT…
897	GEO02617	CG42761-RA	NULL	TdIY8ADG0_01N	G07	ATGAGTACACTTCGTTGCTGCATTGTTATTCTTTTTGGAATACTGATTTTTGGAGTGGCAGTGGCTGAAAACAATAAGTTTCAGGATGAAAGGGATGAACATCATTTTCAGCCCGATGAAGTAAAAAGTTCAGATGAAGCTATAGAACGGATACGACGTCAGATTGGAGCTTTTGGAATTGGCGCTGGATTTTATGGAGGAAGGCATGTTGATTCAATCGGTAATCCCTATTATGGGGCTCCATATGGAAATTCCTACTTTGTTCAACCTTACTGGCATTACTTCCATGATCGCAGATTTGGAGCCAACTACGGTTTCGGTGGACATTTCTATGGTCGC
898	GEO02618	HSPC300	FBgn0061198	TdIY8ADG0_01N	G08	ATGAGTGGGGCTCACAGAGAGGCGATCCAAAAGCAGATCCACCAGGACTGGGCGAACAGGGAGTATATCGAAGTGATAACTGCCAGCATAAAGAGAATCACCGACTTTCTGAACTCTTTCGATATGTCCTGTCGCTCCCGTCTGGCGGTGCTGAACGAAAAACTAACGATCCTGGAGCGGCGCATAGACTATCTGGAGGCGTGCGTCGCCCAGGGTGAAACATTAACG
899	GEO02619	CG43164-RA	FBgn0262720	TdIY8ADG0_01N	G09	ATGGCCAAAATCGTACTCTTCTGCCTGCTGAGCCTCTTGGCATGCGCTGCAGGTCAACGCATTACGACAATCCACCTGGATGGAGTGCAGTACTTCATCAGCCGAATGAATCCCTACTCCCCGGAGCTCAACTACTTCCTGGCCTACCAGTACTGTCGCTCCCTGGGCCTGCAACTGGCCTCCTTTGAGACGAAGGAGAAGGCCGAGTCGATGACCACGTATCTGAAGAATGCCGGTTACGGCAACTACGATTTCTGGACCTCCGGCAATCGCCTGGGCACGGGCATGTTCCTATGGATGAGCACTGGTCTGCCGTTTAACGCCACTTTTGATTTCTTCGAAAACTCGGCGGACGCCATCCAGGCCGGTCTGCTCGATCCCGTCGATCATAATAGCAAC…
924	GEO02644	CG42846-RA	FBgn0262035	TdIY8ADG0_01N	G10	ATGGAGGCGATTTATCAATTGGTCGTAATCTTAGCTATTATTTTTGGGCATCTGCAGTTCCAGTCCACGGTGTTAGCTGACCCTGCTTTTCGTCGCCCAAATGCCATCGCGCCCGCCCGCACCTATAGCGGTGTATACAACCACTCGACGATTCACAGAGCTGTCGAAAAGTCCAATTTGACTGCCCCGGCGGTTCACCAACCTGTCCTCCAGGCACCCGGATTTATAATACCATATCAGAACCGTTCGTTGGTTCACGCCAATCAGGGATCTCATGGCGTTTTACCAGGTAGCGTTCCAGCGCAAGATTCAGGTCCTTCCAGCGTCTGGGTGGCCAGTAATAATCACCAACCAGGAGTAACTGGCGTTCTTCAACCAAACCCATCCCAAGGTAAAATC…
2301	GEO04594	tamo	FBgn0041582	TdIY8ADG0_01N	G11	ATGTCGGATTTCGTGCCGCACGACCTCATCCCCGATCTGTGGGATGAGATTCTCCGGCGCCACTGGATGTTTCTCGAGACGGAGGAGAGCATAGAGAAGCTCGAGGAACGCAAGCAGCTGGAGGGCTGCCTGAAGGAGTTCCTCTGCGTGGTGCAGCACGATCGCAAGTTCTTTCTGCCGGAAACTGGGCATGTCCTGCGGAGGTCTGTGCTCGAGCTGCCCGACTTTTCGGCCCAGAACGCCATCGTAGCCTTCGAGACCATCAGCCAGTATGCCAACAATCTGTTTACGAAGCCATGGCGAAAGGAGTATCGAACTCTCAAGACCTATTCGGGATGCTTTCAGCACGACATCCAATCCCGCCTGCTGGACGCCGAACAGCTCTTCCTGGCCATGGGC…
866	GEO02582	CG14323-RA	FBgn0038529	TdIY8ADG0_01N	H01	ATGGCAGTGCTCCAGATTTTATTTTTGCTGATCCTGGTCAACAGCAATGGATCTCAGAAAACCGACTTGGATGTGGATGAGGAACCAGATCATACAGGACCAGAACCAATCGATGGACGATCGTTTTTCTTTCTGGGTACTTTGTTTCGTCGTTGGCGTAACCGCTGGATGGCCTCTCACAATCCGGATCCCATATTCGCCGGCCCCGCCTATCCCATATCTGGTTATTACAATTGTCCTGTATATGGCTGCAGCCTGGCGGCTATTGGTCCTCAACCAGGTTACTACGCTACACCTGCAGGATTTTACACCATGCCTCTGAATCAGCAGCAGGCTCAGGGGAACAGCAATGTGTATATCTATCAAAGTGATCAAAATTCCGCGACGTCTGGAAGTCCC…
798	GEO02512	CG43069	FBgn0262479	TdIY8ADG0_01N	H02	ATGGCCAATCAAAGCAAAACCATTTGGCTTCTATCCTCAAATCTACCTAAACTGCGGTGCCATGTGAGAACGGATCAACCTTTGGCCGCACTTCTTAGGCAAAAATATGCCCAGGCATTTGGAGTTGCTACTGAGTCTCTGATCCTGGCCTTCGATGGTGAGAAAATCCAGGAGGAGGACACATTTGACTCCTTGGCCATGGAGGATAATGACATCGTCGATGTTGTAGAAGAATGT
881	GEO02601	CG14817-RA	FBgn0026089	TdIY8ADG0_01N	H03	ATGCACCTGACGCTGATCAATTTGTTCAAGAAGACTGTGCCCGGCCACATATTCCGGGGCAAGCGGCGCCTGGTGAAACCGGTCAGTCAGCGAGCAATGGACACCCTGACCCACGAGTACGAGCGCCAGGAGCAGGTAATGTTACTCCTCCGACACCCGTATCTCACCATGGAGCAGTCATTCGGTCATGCCAAGGAGCTGCAGAAGCGCGAGAAGCTCGTTGCCAGATGGACGGACGAGCAGACACTGCGCAAGATGAAGCCACACGTTACCATCGAGGAGCGGCTGAACCAGCTGAAGATCAAGGAGGCCTGGGAC
894	GEO02614	verm-RC	NULL	TdIY8ADG0_01N	H04	ATGGCGCGTTGGTGGCCAATTTTGAGCGTTGTGTGCCTCTGCCTTGCTGTTGCACATGGCCAGGACAAGCTGGAGGGCGTTGATGTGGAGGAGGTGTGCGCCGATCGTCCCGCGGATGAGTACTTCCGCCTGGAGACCGACGGCGACTGCCGCGAGGTGTACAGGTGCGACAGTGCCGGCGAAGATGGCACTTGGCGTTTGGCGCCGATTCGCTGCGCCGGCGGCCTGGCATTCGATGTTTTGCGCCAACTTTGCGATTGGAAGTCGAATGTGAAGTCCTGCGATGTGCTCGAGAAGCCGCGCAAGGCCAAGCCCATCCTGAAGACGGATGAGCCCATCTGTCCCGAGGGTAAGCTGTCCTGCGGCGACGGCGAGTGCCTGGACAAGGAGCTCTTCTGC…
895	GEO02615	CG2685	FBgn0024998	TdIY8ADG0_01N	H05	ATGGGACGCCGCTCCATAAACACCACGAAGAGTGGAAAGTACATGAATCCCACGGACCAGGCGCGCAAGGAGGCCCGCAAGAAGGAGCTCAAGAAGAACAAGAAACAGCGCCAAATGGTGCGGGCCGCCGTTTTGAAGAACAAGGATCCTTCACAGATACTTGAGGAGATGGAGAAGATCGACGAGATGGAGTACAACGTTCTGCAACCATCGCCGCTGAACGAGAAGGTGCTGCGCGACAAGCGCAAAAAGCTGAAGGAAACATTCGACCGCGTAATGCGACTCTATCACAATGACGAGCCGGAGCACTGGGCGGACCTCAAGCGCAAGGAGGTGGAGTATGAGAAGAAGCGCCTGAAGAAGCAGCAGTACTACGAAAGCGTTAAGCACGCCCAGAGC…
908	GEO02628	CG32801-RA	FBgn0052801	TdIY8ADG0_01N	H06	ATGAAACCGGGACTCGAAACCACCGACGAGGTCGAGGAGAATGGCGACGCACTGGATCATCGCGAGGGGGATCCCCGACCGCTGCCCTACGACTTCGAAAAGGAGCTGATCCATAGATCTAACCGGCACATCCGACTTTACGAAACCTTTGTTCCAGTGAGCCAAGTTCATCCGCTAACACGGAAGTTCTACGCCCAGTATGAGCAACGCCAGCCGACGGATACCTTGAGGTACCTACGGCACACTTGGCCTGAGAAGCATGTGGAGCGTCAGAGGCAGCTCGGAAAAGCTGTTCCGCTCCTGGAGTCGCAGGTGTACGGCTGGTTGCCGCTCAAAAGTGGAGAGCGAGCCGCCGATCTGAACTTTCTGCATGCCAAGAAGGTGCGCTGCGGCATGACT…
909	GEO02629	CG31686	NULL	TdIY8ADG0_01N	H07	ATGTTCCGCGCTCAACGTGTTTGCTTTTACTTTATAGCTTTCCTGGCCTTCGCAGCTGCCAGACCTAAAATAAACTCGCAAATTTCCCAAAATCAAGTTGGATTTCGATTGTCCAATGTTTTGACCAAAGAAAGTGTTGCTTCCAAGTCATCAATGTCCACAGAGGCAACCAGTGAACCATCCACTGTGACTTCTGACGTGCCCACACTAACTTCACCATCATCATCATCATCTGAGGAAACTAGTGAAGCACCTGAAAGTTCCAGCCAGCAACTATCACCATTGACTGAAAGCTCCAGCGAAAAGGTATTTGAGGTGACCACAGTACCTTCATCTTCGTCGGCGGAAACTAGTGAAGCATCTGAGACTTCTAAGGCATTCACCGAAACAACCACCACC…
910	GEO02630	CG14767	FBgn0040777	TdIY8ADG0_01N	H08	ATGTTTAGGATCCACCTCAAGATGGGTCCCCAACGCAACCAGCTCCACAGCAACAACAACAATGGTGCCGCCGGAAGTAGCAGCAGCACCGGAAACCGTCACCTGAAGGAGTTCACCTGCTGCTTCGGCCTGCATGTCCACACGGCCACTTTGATGATCGGATTGTGGCACCTGTTCTTGAACATATTGGCGCTAAGCGTTCTAGCGGTCATATGGCGCAATCCGGAGATGATGGACGAACTGGAAGGTGGCACCCACGACTACACCGTGGATCTGAGTGCACCGGCCCTACCCACGCCCCTTAGCAAGGTCGAACCGCCCTACGCCTACCGTGACCACTCCCTCAACTATCGTAAGCGTTACCAGAACTTCGATATGGGCGGACTGGTGTGCACCTGC…
911	GEO02631	CG42561-RA	FBgn0260763	TdIY8ADG0_01N	H09	ATGTCTCGCGATTTTTTCGCGCTGTTGGCAATTTTCATCTTCACTGCGGTCAACGCGGCACCGCAAATTTCACCAACTATCGTTCCGCAAATCCGCACAAATGGCTTTCAACTTGAGCCCCTCAATCAAGAATACTTTCTCAGAATCGAACATCCGGGTGGCACTATTCGCCAGGAATCCGTGAGCCAGAATGAAGCCGGACATCTGCAGGTTAAAGGTGTGATTAACCAGCCCTTCGAGGATCAGGATGCCAATCTTATTGTCACCTATGAGGCTGGTCCGAATGGATATGTTGCCAAATACAGCTTCGGCAAGGGTCCTCCAACACCGCCTCCTGACACACCATTATTCCTCAGTCCCGGTGCTCTGAAAACTGCAGCGGGA
936	GEO02656	CG33493-RA	FBgn0053493	TdIY8ADG0_01N	H10	ATGCGTGCGCTTCAGTACCTTCTGCTACTGCTCGTCATCTCCATCGGCTTGGCGGCATCGGTGCCTCGCCAGCGTCGTCAGATCGATCTCACGGTTTCGGCGGAGCACGACGACAACGATGAGGAGACGGAACTGGCTCTGGAGGCCATCGCCGGGCTATGGAGCAGTGCGGACAGTCGGACGAAGATCGATGGCTCTGCCAGCCTGGTGCATCGAACACATGGAACACAATCGGGTACGGGCAGCACCAGATACCAGGCCAAACTGCATCTACACCATGACTATAAGACCAATGCGTATCCCTCG
2232	GEO04511	CG16719	FBgn0036029	TdIY8ADG0_01N	H11	ATGGAGAACGAACAGCAGAATGACCTGAACCAGTGGCTAAAGGAGCAGCGCATTATCCTGGATCTGAAAGCTCGTCGTTCATTCTCCGATGTCTTGCCGGTGGCAAAGATTGTCAAGCGCAGTCATCCTCGTCTGGTGGATCTGCACAACTATACGCCCAAGAGCAGCGTGGCCCTGAAACTCCAGAGCTGGCAGACCTTCAATCAGAAGGTACTGAAGAAATTGGGCATCAATTTGACACGTTCGGAGCTGGAGCAGCTGGCGTCAGCAGCGCCAGGAGCCATAGAATCACTGTTCCATGAACTAATCGCGGTGACCAAGTGCGCTAGTCCCAGACCAAGACCCCGTCTGAGTGTATCGCCAACGAGCTCCCAAAAGAGCGTGGTGATTAAAAAGTTG…
2256	GEO04536	CG2100	FBgn0037369	TdIY8ADG0_02N	A01	ATGAATGGACCAAGCCTCCTCGTAAAGTTGACCACACGTGCCTTCCTGTTATTCAACGGTCGCCCCCAGAATCGCTGGCTAAAGTCGATGGCCAATAGTATGGTTTGCTCGCGAGGCGTCTCTCCAGAATTGATTGCCCAGCTGGGAAAACCACCTAGGATGCGCACAAACCCGGCATTCCGGAAGGTGGCAACTCCTGAGTTCAAAAGCATATTTACCCCCGAGCTGAATGACCTTGTGGCGCTCTTTAAGAAGTACGACTACGAGCTGCGGATCGCCGGCGGAGCTGTGCGCGACATTCTGATGGGCATTCCACCGAAGGACATCGACTTGGCCACCACCGCCACTCCGGATCAGATGAAGCAGATGTTTGAGAAGGAGGAGGTGCGAATGATAAAC…
2336	GEO04637	p38b	FBgn0024846	TdIY8ADG0_02N	A02	ATGTCGCGCAAAATGGCCAAATTCTACAAGCTGGACATCAATCGCACCGAGTGGGAAATCCCGGAAACATACCAGAACCTGCAACCCGTGGGTCAGGGTGCCTACGGCCAGGTCTGCAAGGCCGTGGTCCGCGGAACCAGCACGAAGGTGGCCATCAAGAAGCTTGCCAGGCCCTTCCAGTCGGCGGTCCATGCGAAGCGCACCTATCGGGAACTGCGGCTGCTGAAGCACATGGATCACGAGAACGTTATTGGTCTGCTGGATGTCTTTCATCCAGGACAGCCCGCCGATTCGCTGGATCAGTTCCAGCAAGTGTACATGGTGACCCACTTGATGGACGCCGATCTGAACAACATAATACGCACGCAGAAACTGTCTGATGATCATGTCCAGTTTCTG…
2358	GEO04663	CG7509-RA	FBgn0035575	TdIY8ADG0_02N	A03	ATGTCGCTTGGAGTATGGCAACTAGTCAGCTTAGTCTTGCTGATGGATCCGGCCGAGGTGATCACAGGACCTTCACAGGCAAAGGAGCCGCCCATCCAGAGTCTGGATGAGTTCCGGCAGAGGTACCTGCTCCCTCTCATTTCCTCGGACACAAGAAACTGCAGTCTGAATGCATGTGAATCACTGGGTATTGTATCCCAGCTATTGATGCTTATCAACTCAATGCCAAATGGAACCCAGTCCGCTGCGAACGATAAAAAACCACCTAAGTCCAAGGCGAATGGACATAATGATGGAGATGTCAATGGCGGTGAGATTAATGCCATGTCCCATTTGGCCAACTTTGATCTGGTGAAGCGGGTGCGACAGATCGAGAGTCGACTACGATCCGTGGAGCAG…
2378	GEO04688	CG32676-RA	FBgn0052676	TdIY8ADG0_02N	A04	ATGGATAAATCAGCGGCCACGAACTCGGCCACTGCCGATGGCCAAAACGAGGCAGCAGCAGCAGCCGCCGCCGCAGCAACAGCAGCTGGGTGTGGCAGCAACAACAGCAGCAGCACCAGCAGCAGCAACAACACTGCAAACAGCAATAATGCACTGCAGCGTTTGGCAACAACAACAAGTGCCGTTGTGGCATCCCCGATGACGATCAACCTGAACATCAGCACCACCACCGGCGGCAATTTCGGCGTCAGCGTCGAGCCGCACATCAGTGTCGAGAGTCTGAAGAAGATCATCGCCAAGAAGCTGAAGGTGGCCAAGGATCGCATCTGTCTGCTGCACCGGGAAAAAGAACTGCAGGATGGCACGCTCAGAGATCACAACTTAATGGACGGTTCCAAG…
2360	GEO04666	fbp	FBgn0032820	TdIY8ADG0_02N	A05	ATGACCCAACAGAGGCCAGCTTTCGACTCCAATGCGATGACGCTGACGCGTTTCGTGCTGCAGGAGCAGCGAAAGTTCAAGAGCGCCACTGGCGATCTCTCCCAGCTGCTCAACTCCATCCAGACCGCCATCAAGGCTACATCATCCGCGGTGCGGAAGGCAGGTATCGCCAAGCTCCATGGATTCGCTGGCGACGTGAATGTCCAAGGCGAGGAGGTCAAGAAACTGGACGTGCTCTCCAACGAGCTGTTCATCAACATGCTGAAGTCATCCTATACCACATGTCTAATGGTTTCCGAGGAGAACGAGAATGTGATCGAGGTGGAAGTGGAGAAACAGGGCAAATACATCGTGTGCTTCGATCCCTTGGATGGATCCTCCAACATAGACTGCCTGGTG…
2371	GEO04679	Trax	FBgn0038327	TdIY8ADG0_02N	A06	ATGCCGAAAAACGGAGGTGCTGGTCACAGGAACACTGCTCCCAGGAAGCGCCAAATACCGGCTGCCCAGCTGGATGAAGACAGTCCCATTGTCCAACAATTTCGAATTTATTCTAATGAATTGATCATGAAACACGATCGCCACGAGCGAATTGTCAAGCTGAGCCGTGACATTACCATCGAGTCCAAGCGTATCATCTTCCTGCTGCACTCCATTGACTCGCGTAAGCAGAATAAGGAGAAGGTCCTGGAGGAGGCACGTCAGCGACTGAACAAGCTGATCGCGGTTAACTTTAGGGCTGTGGCCCTGGAACTGCGCGACCAGGATGTCTACCAGTTCCGCAGCTCCTACTCTCCAGGATTGCAGGAGTTTATCGAGGCCTACACCTACATGGAGTAC…
2344	GEO04645	RhoBTB-RA	FBgn0036980	TdIY8ADG0_02N	A07	ATGCCCAAAATGGACAACGAGCAGCCGCATCAAGAGCTAGTGAAGTGCGTCCTGGTGGGGGACACGGCCGTGGGCAAGACGCGACTGATCTGCGCGAGGGCCTGCAACAAACACGTCTCGCTATCTCAGCTCCTCTCTACGCACGTGCCGACCGTGTGGGCCATTGACCAGTATCGCATATATAAGGATGTACTCGAGCGATCATGGGAGGTGGTCGATGGAGTGAATGTCTCACTTCGCCTATGGGACACATTTGGTGACCACGACAAGGATCGGCGCTTCGCATACGGCAGATCCGATGTGGTGCTGCTGTGCTTTTCCATTGCCAGTCCGATTTCCCTGCGCAACTGCAAGATGATGTGGTATCCGGAAATTCGCCGCTTTTGTCCGGATGTTCCC…
2383	GEO04694	CG5397-RA	FBgn0031327	TdIY8ADG0_02N	A08	ATGCAATCTCAGCTGAAGCGGAACACTTTGTTGCTACTGCTACTTTCGGTGGTGATCTTGGCCAGCTGCAAGTCTGGCGGGGATGCGCACGTTCGCGTGAAGCGGATAGTGGGTGGCAAGCAGTCGAAGGCGCCGCCCGTCGATGATCCCGTGATCTTCGCGAGACTCTTTGATCGCGATGCGCGAGTGGAGGGATTCCGGAATCCCAGCACGGGCATCTACTCCTTTCTGGGAATGCACTACGCGGAGCCACCTGTTGGTCCACTGAGATACTCCAGACCGGTGTACAAAAGGCTGGCTGGTGACTTCAATGCCACCAAACATGGCCCACCTTGTATACAGCCGCATCCGCAGTTTCCTCAGAGGATTATCGGCGATGAGGATTGCCTGCTGCTGAAC…
2335	GEO04636	CG3776-RA	FBgn0035088	TdIY8ADG0_02N	A09	ATGCAGCACACGCTTATACGCTGCTTGGGCATGGCCCGGATATCCCTGATGCGTTTGCAGCCCAGACCCACAGTGGCAGCCTCCGGGGGACAGGAAGCTGGGTCCATCTCGAAGCCAACACAACCGGTCAGTCGGTCTTTCGCCTCGCTGCCGCAGGAGCAAGACAAGAAGGAGCAGAATGCCAGAGAGAGCCTTAACCGCCTGCCTCGCCTAATGGACTTTCCAGAGATCGTGTGGCCATCGGCGCTTAACTCGTTAAAAAATTGGATCACCATACAGTTCATAATTCGACCCTACTTCGACAGCGAGTTTCAACTCAAGGACTTCATATACGGCGCCAAGCAAGCGCTGCAGGTAGTATCCTCAAAACTGATGGGCGGCGACTTAGACTCCCTGGAC…
3205	GEO05734	CG6665-RA	NULL	TdIY8ADG0_02N	A10	ATGGATGGGCATCTGCGCCTGCATAAGGTAGGCGACTACGCCGCACCGAGTCTTCAGGAGAAGGCCAGCAAGGCGGGCGGCAACATGGAACAGCTTTCGGGCGTGATGATAATCATCATAATCAGCGGAGGAGTACTTACTTGTCTGATGCTGTTCATCTTTGCCAAGCGGCAGATTATGCGCTTTCAGCTGCGAGGACGTCGGGGGCCCCACGTTCCGGTAGGCAATGATGCCAAGAAGGCACTAAGGAGAGAGATTGAGCGGCGCCTAGATTGCATCCAGAAAATCACGCAGGAGCCGAAACTGCTGTGGGACGATGGCGACAAGTACATCGTTCAGCCGGAGCAGGAGGCACCATTGCCACCCTACTACTACCGCATGAAGGCGGTTGATGACGTG…
3207	GEO05736	CG2017	FBgn0037391	TdIY8ADG0_02N	A11	ATGAGTGCAAAATTGCCATGGCAACGTGAATCGAACACGAACAGCAACACCCACACAGAGACCATTGAAGATCCGCGCATTGTGGCGCAGTATTGCATCAGCAACTGCCAACACATTATGGAGTCCTTCCTGAGTCTCTTTGATCCCAATCAGGACGACGGCTTCGAGGAAGAGCCCGAGCTCAATGGCAACAGCAGCGGCGGCGGAAGCAGCAGCAGCGACTATGAGACGGACGCCAATGCCAACGAGTGCAGCGTAGTGAGCGGGATGCCCACCGAGCGGGGCAACCTGATCTTCGACTTCGAGCAGGGAATGCTGCCACCAGAGCCGCAGCTCGGAAATGTGGAGTACAAGCTGAAGCTGGTCAACCCGTCGAAGCAGCGATTCGAGCACCTGGTG…
3287	GEO05849	CG18065-RA	FBgn0034519	TdIY8ADG0_02N	A12	ATGACGAGCTTGGATTTCAGACTGGCAGTAGCTCTCTGGCTAATCTGTACGTCGGCTGCCCAGAACTCCACGGATGTCGAACAGGATGGCCGCATTGTCGGCGGCTGGGAGACGCACATCACCTTCTTTCCGCACCAAGTATCCCTGCAGTTGGGCACCCGGCATGCATGCGGTGGAACCATCATTTCGCCCAACATCATCTTGACTGCTGCTCACTGTGTGCTGGAGTACAGTAAACCGCAATATTACGTGATTCGAGCCGGATCTAGCGATTGGACGAAGGGCGGCAGCTATATTCGCGTCAAAAAGATCATTCCGCATCCTGAGTTCCATGACCCCACGAGGATGAACAATGACATTGCCATTGTTCAGCTGCAGCAACCCCTTGTCTATAGTCAG…
2263	GEO04548	Ugt35a-RA	FBgn0026315	TdIY8ADG0_02N	B01	ATGGGTGGAATATTTTCTGTAACTGGTCTTGGCATTCTGCTAATTGGCCTGATATGGCTGTTCGCCGCAAATGCCGATGAAGGGGTTCAAAGTTCGCGCATATTGGCCGTGTTTCCTTTTCCCGGCCGATCGCAGTACATTTTCGCTGAGCAGTTTATGAAGGAACTGGCCCATCGGGGTCACAATGTCACCGTAATCAATACCTTTGGTAGCGATAAAAACGAGCCCAACTTTCGGGTGATTGGTGCTAAAAAAATTCACGAAATAATGGCGGCATTTGGAAATGCAGATTACACCCAAACGGCGAGTCAATGGCAAATGTTGACTATGACCACACAGTTTCTCAATCTTTTGACCACAAGTATCCTGGATGATGCGGCTGTAAAGGATTTACTGAAC…
2348	GEO04649	CG7872-RA	FBgn0030658	TdIY8ADG0_02N	B02	ATGCGGACGCACGGACTACGGTTGGTGCTCTTGGCCCTGCTGCCCACGATGGCCCTGGGCCTGCTAGAGGGCCTGTACTGTGGCAAGGAAAACTGTTACGACGTGCTGGGCGTCACCAGAGAGTCGTCCAAGTCGGAGATCGGCAAAGCATACCGCCAGCTGGCGAGGCGCTATCATCCAGATCTGCATCGGGGTGCCGAGGCCAAGGCGGCGGCGGAGACGCAGTTTAAGCTGGTGGCCACCGCCTACGAGATCCTGCGCGATGAGGAGTCGCGCACGGACTACGATTACATGCTGGACAACCCGGATGCATACTATGCGCATTACTATCGCTACTACCGGCGACGCGTGGCGCCCAAGGTGGATGTGCGCGTGGTTATCGTGGTCGTCCTAACCATT…
2367	GEO04675	Rcd5-RA	FBgn0263832	TdIY8ADG0_02N	B03	ATGGAGGCATCAAGAATAACCGCGATCGCCAGCAGTGCAGTGTCCGTTACCGCTCCCAATCCCCCCACAGTGTCCACCATTCCCACAGCAGCTGCGAGCACACTAATCCAGGTAGGCGTGTCGCCAGCAACAACAACCATGCCAACACCAGCAGCCACAACAACAACAACCACAATAGGAAGTACAGCTAGCAGTGCCGTTGGAATTTCAACGCCGATACGAAATCCCATTTCAAATCTGCAGATAGAACAGCAAAACGATCAAAAGCGAAGAAGTTCATCGCGGACGATTAAAAGGAAGCGTTTTGATGACGAAATAGTTGAGTACAACATTGCGGTGCCCACAAATCGCAGCGGAACAGACGCCAATCGCAGCAGCAGGCCTCGCACCACCTCCCAG…
2330	GEO04629	CG8258	FBgn0033342	TdIY8ADG0_02N	B04	ATGGCTTTATCCGTTCCCAAGGCTCCCGGTGTGTCGCAGATGCTGAAGGATGGCGCCCGGATGTACAGTGGGCTGGAGGAGGCGGTGTTCCGCAACATCAGCGCCTGCAAGGAGTTTGCACAGACCATGCGCTCTGCCTATGGGCCAAATGGCATGAACAAGATGATCATCAATCACATCGAGAAGCAGTTCGTGACCAGCGATGCCGGCACCATCATGCGGGAGCTGGATGTTGAGCATCCAGCCGCCAAGTTGATCGTCATGGCCAGCCAGATGCAGGATGCCGAGGTGGGCGATGGTACAAACTTCGTGGTGGTGCTGGCCGGAGCTCTGTTGGAGTCCGCTGAGGAGCTGCTGCGTCTAGGAATCACCACTGCCGAGATCTCCGACGGCTATGAA…
2370	GEO04678	Rel-RA	FBgn0014018	TdIY8ADG0_02N	B05	ATGAACATGAATCAGTACTACGACCTGGACAATGGGAAAAATGTGATGTTTATGAACGATGCATCCAGCACCAGTGGCTATAGCAGCAGTACATCACCCAACTCCACCAACCGATCCTTTTCACCAGCCCACTCCCCGAAAACCATGGAACTGCAAACGGACTTCGCCAATCTTAATTTGCCCGGCGGCAATTCACCACACCAGCCGCCAATGGCAAACTCACCATACCAGAATCAGCTGTTGAACAACGGCGGAATTTGCCAATTGGGTGCTACCAATTTAATAAACTCCACTGGCGTTAGTTTCGGCGTTGCTAATGTCACCAGTTTTGGCAACATGTACATGGATCACCAGTACTTTGTGCCCGCTCCGGCCACTGTGCCACCGTCCCAAAACTTT…
2310	GEO04608	CG4991-RA	FBgn0030817	TdIY8ADG0_02N	B06	ATGGGAAGAACACTGGAAATAACCGGAAGACAGAATGATAAGAGTCTGGAGAAGAATCCGGAGCGCTTCACGAAGAATGTGACGGAGAAAGGCGCCGATCCTGAGAACGGAGACCCGGTGCGCAGGCGCGGCCATGAGACCAGCGAACTGGAGGCGGCTACGCATCTCTTCAAGGGCAGCGTCGGTGCCGGACTCTTCGCCATGGGCGATTGCTTCAAGAACGGCGGATTGGCAGGAGCAACCATCCTGCTGCCCATCATTGCGGTGATGTGCGTCCACTGCGAGCGCATGCTGATCCGTGGTTCCGTGCTGGCCGTGGAGCGCACGCCCGGCGTGGACTTTCTCGACTATCCGGAAACAGTGGAGAAGTGCTTCGAGCACGGGCCACGCCCACTGCGA…
2353	GEO04657	Nup93-2-RA	FBgn0038274	TdIY8ADG0_02N	B07	ATGGACCTGAACACTCTGCTGCAGCGCGCCCAGAACCTGAACAATGACGCGAAGGCAGAGTGCGAGCTGCCCGCCGTGGAGCGGACGCTTCAGCAGGTCCTGCGGGCCACCACGGAGCTCCACTCCCGCGTCACCCAAACCGGCTGCAAAGAGATCCAGGCTCACATACTGCTGGGCTCCAAGGGCGTGGACCTGCCCAAGCTGAACCAGAAGCTGGAGGCGCTGAGTGCCCGGAAAACCTTCGAGCCGCTAGACGTAAAGGCGGACACGGATGTGCGCACATTCCTGAAGAACGAACGCGAGAATGCAATTCTCTCGGTGATCGAGGACACGAAAAAGAATATCAGCGACTCTGCGAACAAGCAGAGGTGGGCCAGTATGAACAAAGTATGGAACGAG…
2312	GEO04611	CG7173-RA	FBgn0037099	TdIY8ADG0_02N	B08	ATGACTCAGAGTCCGCTTAAGTTGGCCCCCATTTTGGAGGCCCTAGTTCTGATAGTGGTCCTAATCAACCAAGTGCAGTGCGGTGAGAATGATATGAGACAAGCGCGCATAAGGCAGTTTCTGAGTGAGAACCAGCCCCTGGCCCAGCACCATATCAAGCACAATCGGCCGCCGGGTCCCGGACAACTGCCCCGGATAAGATCGCGATCGGATAACCTGGCCATGCTTTCTGGTGGCTCCAACAAGTTCTTGCGGTCGCCGCAACCTGCCACTGCGCAGCACATCATGCGTCGCGAGCAGTTCGGGAACTTTCCTGCGAACGACCAGCTCAGGAGGTACCAGTTCGACCAGAGTCAGCAGGGCAGATTCGCCCACGTAAAGGACACTCCGGTGCTAGAT…
3238	GEO05780	CG1907-RA	FBgn0039674	TdIY8ADG0_02N	B09	ATGAGCGCTACGAGTGTCCAGGAGGCGCCCAAGAAGGCGGTGGCCACCAATGCCATCAAGTTCCTCTTCGGCGGCCTCTCCGGAATGGGAGCCACCATGGTGGTGCAGCCGCTAGATTTGGTCAAGACCCGCATGCAGATTTCTGGAGCGGGCAGTGGCAAGAAGGAGTACCGCAGCTCCTTGCACTGCATCCAGACCATCGTGAGCAAGGAAGGACCTCTGGCCCTTTACCAGGGCATCGGAGCTGCTCTGCTGAGACAGGCAACCTACACCACGGGAAGATTGGGCATGTACACGTATCTGAACGACCTGTTCAGGGAGAAGTTCCAGAGGAGTCCCGGCATCACGGACAGCATGGCCATGGGCACGATCGCCGGAGCATGTGGCGCCTTTATTGGC…
3214	GEO05746	CG8929-RA	FBgn0034504	TdIY8ADG0_02N	B10	ATGGCGTCGCGCAGGCGCGCCGAACTGAATCCAAAACTGCACATGGACAGGCAGCCGACAGCTGCCCGCATAACAGATCCCTCATTACCCGCTGGAAAGCGACGCGAGATCGACAACGTGATGAAGAAGGCGCGCGCCAACACCACCAACGATTATTGGGACAAGAAGCTGATCGAGGCCGAGGAGAAGGATCCAAACCGATGGCGCCACACGGGCTACAAGAAGATGTACATCCAGGGGGAGAGCAGCTCTGGAGAGAGCGAACGCGACGGTCGCGAAGGTCGTGAGGGTGGAGCACCGCCCTACGGTCGTTATCCGCCCACAGGTGGACCGCCGCCAGGTCCACCGCCTCCGTCGCAGCGTTACGGACGCTCTCGTTCGCCGCACTCGCGCAGTCGG…
3215	GEO05748	128up-RA	FBgn0010339	TdIY8ADG0_02N	B11	ATGAGCACAATATTGGAGAAAATCTCGGCCATCGAGTCGGAGATGGCCCGAACCCAAAAGAACAAGGCCACCTCGGCCCATTTGGGTCTACTGAAGGCGAAGCTGGCTAAGCTGCGACGCGAACTGATTTCCCCCAAAGGAGGCGGCGGCGGAACCGGCGAAGCTGGCTTCGAGGTGGCCAAGACTGGAGATGCCCGGGTGGGATTCGTAGGGTTTCCTTCTGTGGGTAAATCCACACTGCTCTCCAACTTGGCTGGCGTTTACTCCGAGGTGGCGGCATACGAATTCACAACGTTGACCACTGTGCCGGGATGCATTAAGTACAAGGGCGCTAAGATCCAGCTGCTGGACTTGCCCGGTATCATTGAGGGCGCTAAGGATGGCAAGGGTCGAGGTCGT…
3318	GEO05885	CG14655	FBgn0037275	TdIY8ADG0_02N	B12	ATGTGTTCCACCTCGGTGCTGTGTCCGCTCTGCGCGGTGCCCAGTTTCGGCAGTATTGACGCACTGCAGCAGAGGCTGATCAAGGCGGCCAACGGCCCACTGGCCTGTCCCTTTGCCAACTGCAAGGAGCTCTTCCTGGGGCTGGACAAGCTCACCATCCACCTGTTCTCGCACACAAGTCTGATGGCTCAGGAGGGAAACGAGAGTCCAGCGAATGGCCAACCCGCCTCGTCCCGGGGCTTCCTTGCCGCAGCTCCTCCCAAACGGAGGGCCAAGCGAACCAGGTCCAAGCCCGTCGTCCCAACCCCACCGCCTGTGCGGACCACCCCGCCCGCCCACTGCGACATTTGCGAGTTCAGTTTCCGGAATACCGAGCTGAGGGACATGCACGTCCGCTTA…
2273	GEO04560	CG9114	FBgn0030628	TdIY8ADG0_02N	C01	ATGCTGCCGTTTGTCCAGGAGAATGTGCCGGAGATGCTGCTCCAGCCGGCCCGGTTGGCCTTCTGCGCCAATCTTCACGTGGGCCGACCGCGGGATGACCCCACTACATTGGTTTTAGCGAGAAACCTAAAGTTCTACGAATTCCGGCGCAAGGATCTGGTGCACTACATCGATTTGAAGGTCACGAAACTAAAGCAAATAGCCACCCAACTGGAGGCCTACGACGGACCGGTTTGTCCCTTTCTGTCCAAGCAGGAACCCACTGACGAAAAGGTGGACTGGAGCATGCTGGATCCGCCGGAGGATTTGCCCCTCAAATTTGGAAAGTTTGTGTGGCAACGGGAGGGCATCTACCTGTTAATTCAGTGCTGGAAGCATCTCGTCGTCCTAAAGAGGCCC…
2357	GEO04661	CG3332-RA	FBgn0031514	TdIY8ADG0_02N	C02	ATGTCGCTAATTAACTTGAAATCCAAAGACATGTACGATGAACCCATTAATCTGTGGAGGACCAAACAGCGCGTCCATTACCACCACGATGTGATATCGAAGGGAAATGACAGCCACAGATCCTCCGATGCCTGCGAATACATAACCATAAGTGCGCCAAAGAAGTCGGGTTCGTTCTCGAGATCCCCGCCAAGCTCGCTGCCCACCTCGGTACCTGGTACACCTCGTCACTCTGTGGCCGCCACCTCGAATCAAGTAATCCGTTACGCCCGAACGTCCTGTGATCACTGCGGACACCACAGCATTCCGGTCATGTCGCCGCATCCCATCTCCCCGCTGGCCAAGTCCCAGACCAACCTGGATCTCGTGGAGCACGGCAGCCAGCGGCAGGCCCTCCTC…
2377	GEO04687	hug-RA	FBgn0028374	TdIY8ADG0_02N	C03	ATGTGTGGTCCTAGTTATTGCACACTGCTGCTAATCGCGGCTTCCTGCTACATCCTTGTTTGCAGTCATGCGAAGTCCTTGCAGGGCACGAGCAAACTGGATTTGGGAAATCACATCAGCGCCGGCTCTGCCAGAGGATCATTATCACCAGCTTCACCAGCGTTGAGCGAGGCACGTCAAAAGCGCGCCATGGGCGACTACAAAGAGCTGACAGACATCATTGACGAGCTGGAGGAGAATAGCCTGGCCCAGAAGGCCAGTGCCACCATGCAGGTGGCTGCCATGCCGCCGCAGGGCCAGGAATTCGATTTGGACACCATGCCGCCACTGACCTATTACCTGCTCCTTCAAAAGCTACGACAGCTGCAGAGTAATGGGGAGCCCGCTTATCGCGTGCGG…
2340	GEO04641	CG16903	FBgn0040394	TdIY8ADG0_02N	C04	ATGGCCACCCGTGGGGCCGGCTCGACTGTGGTCCACACGACGGTGACAGCGCTGACGGTGGAGACGATCACCAATGTCCTGACCACGGTGACTTCGTTCCATTCGAACAGCGTCAACATTTCGAACAACAACAGCAGCAGTGGAGCGGCCCCGGGGGCGGATGCAGCTGGCGGCGATGCAGGGGGCGTGGCAGCGGCTCAGGCGGACGCCAACAAGCCTATCTATCCTCGGCTCTTTAACCGCATCGTGCTGACGCTGGAGAACAGCCTCATTCCGGAGGGCAAAATCGATGTGACGCCATCCAGCCAGGATGGACTGGACCATGAGACGGAGAAGGACCTGCGCATACTGGGCTGCGAGCTTATTCAGACAGCCGGAATTTTGCTGCGCTTGCCGCAG…
2380	GEO04690	CG7218-RA	FBgn0038569	TdIY8ADG0_02N	C05	ATGAACGCCACACTCAATTCCGCGGGCGGCAAGCGTCAGCTGCGCTTTCGCGGCGACGTCACCGGCAGCCGAGTGGAGGAACTGCATCATCAGCAGCAGGAGGAGCAGAAGCAAAAGGCGCCGCTCGCCCAGGATGACGTTGCAGCGACGCCGACTGCGACGCCGGCAGCGGGCTCAGCGCAGCAGCGACTGCAGAGCGGAACCGCCGAAACCTGCACAAACACATTCTACGACTTCTTCAAAGTGGAGATGACACGCGGCTATATGCTGGAGCACGACGAGGAGCGCTATTCGGCGCGTAGGCAGAAGATCTACAGCTTCATGCGCATACCGCGGGATCTGGAGCGATTCATGGTGTACGGGATCATGCAGTGCGCCGACTCATTTCTCTACATTCAC…
2343	GEO04644	prtp-RA	FBgn0030329	TdIY8ADG0_02N	C06	ATGTTGACCAGGTCCATTTTATCCGTTGCCGTGTGTGGCCTCCTCCTGTCGCCCCTCCTGCCCATCACCCGTGCGTCCCAGGAGGAGGACACCGGCAAACAGGACAAGCAGTTCACCGTGGAACTGGACCCAGAAACCTTCGACACTGCGATTGCCGGCGGCAATGTCTTCGTCAAGTTCTTTGCTCCATGGTGCGGCCATTGCAAGCGTATTCAGCCGCTGTGGGAACAGCTGGCCGAGATCATGAATGTGGATAACCCCAAGGTGATCATCGCCAAGGTGGACTGCACCAAGCACCAGGGACTCTGCGCCACGCACCAGGTTACCGGCTATCCCACACTGCGCCTCTTTAAGCTGGGCGAAGAGGAATCGGTCAAGTTTAAGGGCACTCGCGACTTG…
2373	GEO04681	l(2)efl	FBgn0011296	TdIY8ADG0_02N	C07	ATGTCCGTAGTGCCACTGATGTTCCGTGACTGGTGGGATGAGCTCGACTTTCCAATGCGCACCTCGCGCCTCTTGGACCAGCACTTCGGTCAGGGACTGAAGAGGGATGACCTCATGTCCTCCGTGTGGAACTCCCGCCCCACAGTGCTGCGATCGGGATACCTGCGCCCCTGGCACACGAACAGCCTGCAGAAGCAGGAGTCCGGTTCCACCCTCAACATCGACAGCGAGAAGTTCGAGGTCATTCTGGATGTGCAGCAGTTCTCGCCATCCGAGATCACCGTCAAGGTGGCCGACAAGTTCGTCATCGTGGAGGGAAAGCATGAGGAGAAGCAGGACGAGCACGGATATGTCTCCCGCCAGTTCTCCAGACGCTACCAGCTGCCAAGTGATGTCAAC…
2324	GEO04623	CG1109-RA	FBgn0046222	TdIY8ADG0_02N	C08	ATGGACGTATCCCAGCCGCCACCGCAGCTGCTCACGGCGCCCTCGGCCCTGGCCACCAACTTCACATCGCTGCCCCCGCCGAACATGGGCGGCCAGCACTACCGTCACTACCATCCGCACCATGGGTCCAACAAGCACGGCTACAACCAGTTCAAACCCTTCATGCCCGGCGGCTTCCAGCGACCCTTCGGAATGTCCCAGGACGACTTCGACGGCAAGCGACTGCGAAAAAGTGTGATGCGGAAGACAGTTGACTACAACGCGTCCATCATCAAGGCACTGGAGAACCGATTGTACCAGCGGGACTATCGGGACCGTTTGGCTTTGCAGCCGGACAGCATTTATGTGCCCCATATGCTGCCGCCCTCTGCCTACTTGGACAATCCTTCGAACGCGGTG…
3186	GEO05709	vis	FBgn0033748	TdIY8ADG0_02N	C09	ATGATCTCGCCGGAACAAGAGGAGGTCAACATGGTCCTGGATCGCCATGTACGGCAGAACATAAAGGACCTGATGCACGAGGCTCATGTCCATGCGAGCCTGCTGAACAACGAGGGACGTGACCGTTTCCACTCGGACTCCAGTTTGGACCAGGATTCCCTTCACGCCGTCGTTGGGAATGATCTGAGCACCGAACAAGGCGCCAACCAGGTGCAAAACTACCACGACATGATGGTGGACAGTGAACACCACGTCGACATTAATGGGTCGCTGCGCAAACGTCGCGGAAATCTGCCCAAGTCATCTGTAAAGATTTTAAAGCGTTGGCTTTATGAGCACCGCTATAACGCCTATCCGAGCGATGCGGAGAAGTTCACCCTGTCCCAGGAGGCCAATCTG…
3222	GEO05758	qtc-RA	FBgn0028572	TdIY8ADG0_02N	C10	ATGATGACGTCGCTGCAGCTGGAGACGTCACTGCCGGCGGTGGAGGAGCAAGTGCAGCGGGAGAAGGACAACGATTCCGCCGAGGACTCGCACACGGCATCCACAACGCCCACACGCATTCCACATCCCGCCGTGGCGCGTTTCCGGCGTTCCGCTTCTCTGCGCCTGCGCGGGAATCCCGCAGAGCTCGGTTTACGGGCTGAGCACTGTCCAGCCGGCGGAGGCGGATTCAGTTCGCGCGCCAAGCTCACAGCGATCCCATCCAGTCTCGAAACGCGTTCGCACCCGGTTCACTTGAGGCGTAATCGCAGCTGGTGCAATTTAGGCCACAAAACGGAGCAGGAACCGGAAGTGGAGGCTTCCACGGAGGCACTATGCAACGCCGCCCAGTGCTTGTCA…
3223	GEO05760	Arpc1-RA	FBgn0001961	TdIY8ADG0_02N	C11	ATGGCCGAGACATACACCTTTGGCACCTCGCTGGCCTCCATCACCTGCCACGCATGGAACAAGGATCGAACCCAGATTGCCTTATCGCCCAACAACCATGAGATCCACATATACAGCCGGGAGGGCAGCGACTGGAAGCTGGCGGACGTGCTCAACCAGCACGATCTGCGCGTCATGGGCATCGACTGGGCCAAGAACACCAATCGGATTGTGAGCTGTGCCGCCGACCGTAATGCCTATGTGTGGACGCAGGGCGACGATGGCAAGTGGAAGCCGGCGTTGGTGCTGCTGCGCATCAATCGGGCGGCAACCTGCGTCAAGTGGTCGCCGGCGGAGAACAAGTTCGCTGTGGGTTCGGGCGCCCGACTCATATCCGTGTGCTATTTCGAGTCGGAGAAC…
3262	GEO05814	CG8785-RA	FBgn0033760	TdIY8ADG0_02N	C12	ATGGCAGATAACAAGGGATTTACCCCCGATGGACAGGAATCCCTGCCATCGGCGCCAACAGTCGAGAACCCGCCTCCATACACCAACGCAATTAATGACTTCAACTCGAAAGCCAACTTGACGGAAAAAGAGCTTTCCCTCACGGATGATCCCTACCATCCCTTCGAGCACCGCGATCCCAATGGAGCCAGTGCCGGCGGCGCTTTGGCGCACTTGCTCAAGAGTTCCTTGGGCACGGGCATTCTGGCCATGCCCATGGCATTCCACAATGCCGGTCTGGCCTTTGGAATGGCCATGACGCTGATCGTTGGATTCCTCTGCACCCATTGCGTGCATATATTGGTTAAAACTTCGCATGACATTTGCAGGGATGCCAAGGTTTCGGCTCTGGGATTTGCT…
2284	GEO04572	Pk17E-RA	FBgn0004462	TdIY8ADG0_02N	D01	ATGGGCAACTCGCAACCGCGTAATGCAAGCAGAAGCAGAAGGACATCCCAGTGGCCACAAGGCGCAGCGGAACTAGGCGCCTCAGCCAGCGATCACCACTACCACCAGGAGGAGCTGTATCAGGAGCAGCAGCAGCAGCAACAACAGCCGCAACAGGAGCAACCGAGCAGCAGGAGAATCCAGTTCCAGGCCCACACCAACCAGCCAACACAGTCGCATCCTCCGGGCGACGAGGAACAGCCTGTACAATCACAGCAGCAACAGCTTTCCACCTGGAGTCTTGGCAGCCTTAGCGGAGGACGACTCAACTGGAGCTTCTCCGGTGCCCGCAACTCATTTCGTCATCGAAACAAGGCCACGCGAAAGAGCTTGACCTCACTTCATGGCTCTCGTCGTGGC…
2315	GEO04614	RpS12-RB	FBgn0260441	TdIY8ADG0_02N	D02	ATGGCCGACGTTGATGTTGATGTTCCCTCCGCTGCCCCTGTGCTCGATGGCGCCATGGACATTAACACTGCCCTCCAGGAGGTCTTGAAGAAGTCCCTGATCGCCGATGGACTCGTCCATGGCATCCACCAGGCCTGCAAGGCCCTGGACAAGCGTCAGGCTGTTCTGTGCATCCTAGCCGAGTCCTTCGACGAGCCCAACTACAAGAAGCTGGTTACCGCCCTGTGCAACGAGCACCAGATCCCCCTTATCCGCGTGGACTCGCACAAGAAGCTGGGCGAATGGTCCGGTCTGTGCAAGATCGACAAGGAGGGCAAGCCCCGCAAGGTGTGCGGCTGCTCCGTGGTCGTGATCAAGGATTTCGGTGAGGAGACACCCGCTTTGGACGTGGTTAAGGAC…
2317	GEO04616	CG8520-RA	FBgn0033734	TdIY8ADG0_02N	D03	ATGTTCACCTACCAACTGGGGCTTGTGGTCCGCTGTGCGCGGCAGAAGCCGCTGCTCCTATGGGCGCCCGCCTGCCACATGAGCGGTCTCAGTCCGCTGAAGGAATATGAGAAGCGTGTTAGTTCTGGCCAACTGATGACCGACAACAGGCAGCTGCAGACGATGAAGGAGCTGGATGCGCTGTACCACAAGATTCAGGGGTATAAACCCAGCTACAGGGCGGGCGGTGGCGGCGGAGGATTCTTCAGTTCAATCTTTGGTAGGAAATCTTCCACCGAAGATGACGATCAGGATGATCCTAACGCTGGCAGTCACGCTCCTCAGGGTCTGTACCTGTACGGCAGCGTGGGTGTGGGCAAGACCACTCTGATGGACCTGTTCTTCGACTGCTGTACCCAA…
2350	GEO04653	CG12267-RA	FBgn0038057	TdIY8ADG0_02N	D04	ATGTCAGCCGACTACTCCCATCTGAGCTCCGCCATCCTGGAGCAGTGCTTTGGCAAGGTGGTGCAGGCGGTGGCCGACTGCCTCTTTTCGGCCACCACGAGGACCCTGGGACAGATCACCAGTGCCACCAAGTTGTCGAGGAAGGAAGTGGCATTTGCGCTGGCGGTGCTGGTCAAGTTCAGGCTGGTGGACTTTGCCGCCTCCAAGGCAAACCCCTTCCTGGCGGAGTACGCCCTCCGGCGCGAGGATGTTCTCTGCCTCCTAAGGTATCCTCGTTACGTTCACCTGGTGCAAACCAAGTACGGAAATGTGGGTGCTTCCATTTCGGAGGAGTTGATTAATTCTGGATCCGATACGGCAACTGGAATTCTGCTAAAATGCCTAGCCGAGAATGAAAAC…
2309	GEO04607	gcl-RA	FBgn0005695	TdIY8ADG0_02N	D05	ATGGGTCAAATAGTGGGATCCATGCATATGAACGTCGCTGAGGTGTTCAGCAATCGACGGAAGCGGAAGCGCAGCACTGATTCATCTTTGGGGAAGGATGATCCGGCCCAGTTAGACACCACTCAGCCCAAAAAAAAAAAACTTCTTACTACCACCCAGTACATATACAAGGCGCTCTTCAAGGAGGAAAAGAACTCGGATGTGGCTGTCATGGCTCTGGATAAGGTCTGGCACCTGCATAAGGTGTACCTGAGCCAGAGTCCATACTTCTATACTATGTTCAATGGGACGTGGCGGGAAGCCCAGCAGAATTTCATTCAGATCACAATCCTGGACGACCGGATCACCGTTGCTAGCCTGGATGCTGTCTTTGGTTCCATGTATTCCGATGAGATCGAA…
2362	GEO04668	IscU	FBgn0037637	TdIY8ADG0_02N	D06	ATGTCCCTGGTGCGAAACTCCTCCCGGTTGCTGCGATCGCAGCTGAAGCGCGTACAAAGTGTCCCGGTGGCATTGTATCATGAAAATGTCGTTGAGCACTACGAAAACCCGCGCAACGTGGGATCTTTGGACAAGAAGGATGTCACTGTGGGCACCGGCTTGGTCGGAGCACCAGCCTGCGGCGATGTGATGAAACTGCAGATCAAGGTGGACGAGAACGGCAAGATAGTGGACGCCAAGTTCAAGACCTTCGGCTGTGGATCGGCCATTGCCAGCAGCTCCCTGGCCACCGAGTGGGTGAAGGGCAAGTCCATCGACGAGGCCGGAAAGCTGAAGAATACGGACATCGCCAAGGAGCTGCGTCTGCCGCCCGTCAAGCTGCATTGCTCCATGCTGGCC…
2382	GEO04693	CG10939	FBgn0010620	TdIY8ADG0_02N	D07	ATGTCCACGCCCACTTCCCCGAAGACGCCCACACCGCCCACTTTGCCACCGGGCGTGACCAAAACATGTCACATTGTGAAAAGGCCCGATTTCGATGGCTATGGTTTCAATTTGCATTCGGAGAAGGTGAAACCAGGACAGTTTATTGGCAAAGTAGATGCGGATTCTCCGGCAGAGGCAGCCGGCCTGAAGGAGGGCGATCGCATCCTGGAGGTCAACGGGGTGTCCATTGGCAGCGAGACCCACAAGCAGGTGGTTGCCAGGATCAAGGCCATTGCGAATGAAGTCCGCTTGCTGCTCATCGATGTGGATGGCAAGGCCTTGGAGGTGAAACCGGCATCTCCGCCAGCCGCTGCGTGCAATGGAAACGGTAGTGCCAGTCAGAATGGATACGAGGGC…
2334	GEO04635	Slimp-RA	FBgn0051133	TdIY8ADG0_02N	D08	ATGTTGAGCCTGCGAAGTGTATTAAAACACTGCCTTTCGGCAAAGAAAACGTGTAGCAGAAACATCTCCGCGCTGTACATAACCGGCGATAAAGCGAACGAAAACTATGTGACTCTGCAGCCGTACATGGACTTCAATAAAACCTTTGGAGAGCGGCAATTTTTGGAGCAGAGCATCTCCAGCCGGGGATTGGACATTCGTTTGGAAACTGTGCTCAGCAAGTACGAGAAGTATAAAACACATCACGCTCAGCTGTCCAAGGTGGCGGAGGAACGCGAAAGGGTGACCAAGCGCCTAAAGGAGCTAACGAAATCTGGTAGTAGTGCGGTTCAGCTGGAGGAGTTGAAAGAGCATGGGAAATCGTTGCGCAATGAGCTAAAGGCTCTGAAGCAGACTCTC…
3195	GEO05721	BHD-RA	FBgn0261111	TdIY8ADG0_02N	D09	ATGAACGCCGTGATAGCGCTGTGCCACTTTTGCGAGGCGCACGGTCCCTGCGCCATCTTCTGCACCCAGACACTGAGGGACACCAAGCTGGAGGACCTGTCACTGGAACAGCAGACGCAAAAGACCTGCTCCGCCTGCAATTACTCCATGGGCAAGAATAACAATGCGATCTACAGCAGGGACACGGAAAGCGGGGCCACATTCGTCAGCACCAAGGTGGCGGTGCTGCCGGAGGTGGCCAGTCTGGTCAAGCAGGCGGCTGTGCTCAGTCTGAGCAATGGTACGGATGCCAGCAAGGATGGCGAGTTCGTGTTCTTTGGCGATTCGTCCAGGGGTCACATCCTGAGTCACACCTTCCGAGTGAGCGACCTGCAGGCCCGCGGCTACTCGCAGCTGTTC…
3230	GEO05770	cpb-RA	FBgn0011570	TdIY8ADG0_02N	D10	ATGTCGGAAATGCAGATGGACTGTGCTTTGGATCTGATGCGGAGGCTGCCGCCCCAGCAGATCGAGAAGAACCTTATTGATCTGATAGACTTGGCACCGGATCTCTGCGAGGACTTGCTCTCCTCCGTGGACCAGCCGCTGAAGATCGCCAAGGACAAGGAGCACGGCAAGGACTATCTGCTGTGCGACTATAACCGGGATGGGGACTCCTACAGATCGCCCTGGTCGAACTCCTACTATCCGCCGCTGGAGGATGGCCAAATGCCCTCGGAACGACTGCGCAAACTGGAAATCGAGGCGAACTATGCCTTCGATCAGTACAGGGAGATGTACTACGAGGGAGGCGTCTCCTCCGTCTACCTATGGGATCTGGATCACGGGTTTGCCGCCGTTATACTG…
3231	GEO05772	Hmt-1-RA	FBgn0038376	TdIY8ADG0_02N	D11	ATGCTGTACTGCCCGCCCAACGTGACCCTCAGCGAGGTGTGGACGCAGCATGGCATCTCGCATTGCTTCATGGACACCGTGGGACCGGCGGTATACGGTGGATTCCTTCTGCTCTTCGGCAGCATTCAGTTGCTGATGTACCGGAAGTATGCCACCAGGATTACGGATCCCACGCAAATCTCCAAGTCACGACTGTTCGCGATGCAACTCTTTCTGTTGCTCCTGCTCCCGGTTTTGGCTCTATTGCGGTTTCTGATGAATGCACGTATTTATCCAGATAGTGCGGTGTACGGCTATATGATCTTCTCCACTTGCGTTGTGTGCTTCTCCTACCCGTTCAGCATCTGTTTGATACTCAAGGAGCGCTACTACCAGCTGCCCTCAATGCCCACCCGAGGA…
3281	GEO05838	CG13928-RA	FBgn0035246	TdIY8ADG0_02N	D12	ATGGCCGACAACAATAACTGCCCAAAGTGCAAAAAATCGATCGCCGCCAAGGAGGCCACGAGCATCGGGTGCAGCGGCGAGGACTGCCGGAGAAGGTACCACCGCACGTGCGTCAACATCGACGACGCGGTCTTCGAGGCGATCCAGAAGAACTCGATGATATCCTTTCACTGCGACGAGTGCAAAAACCAGTCGCCACGAGCCTTCGCGGCCAAGCTGCACACCATCGAGGAAAAGGTCAATAAGGTGTGCAACGGGGTCAACCAGATCCAGGGCCGTATGTACCAGCAGTACTTCCAGTTTGGCAACCAGCCGCTTCAGGCATTGGGCGCCTCGGCCGCCGGCGTGGGTGGCGGCGGCCTGGGTGGCGGACTGGACGGGAAGAAGCATCCGCAGCAG…
2293	GEO04584	wek-RA	FBgn0001990	TdIY8ADG0_02N	E01	ATGGGAGTTCCCACAAGCGATTGGATATACTGGTGTCGCCTGTGCGCCCGCGACGACGTTGTATACAAAGTGCGCGAGCGGGACGACGATCTGGTTAGGATTATCAGCAAATGCTTTGATGTGGAGATGACCCTCGAGGAACCGGAACTGGGCAGCATGTTGTGCGAGGAGTGCTACTCGGTGATTGGCCAGCTGATCACCTTCTCGGATAGCGTTTCCAAAGTACAAGCCATTTTTGAGCTTCTGCGACACTCGGAGCCGCAGGATAGCCAGGACTTGGACGCCCTGCGTCTGGAATACGGCCTTCCGCCGGCCTGCAAGCAGGACCTCGAGTTCCTGGACATAGACGATACGGAGGATAGGTGTTCCTTGGTAGAGGAGCTAACGATATCAGACCAT…
2327	GEO04626	l(1)G0193-RA	FBgn0027280	TdIY8ADG0_02N	E02	ATGAGATTTATAAATTGGGTACTTCCCCTGCTTCTGGCCACGTTGGTCGCCCTGCAACAGCCCACACTAACGGACGCTCTGATCGAGGATGTCCTGGACATCATACATGTGGTCAAAGAGGTCACCTCCGGCGTCCTCAAGGCCTGGGACATTGTACAATCCTCCCCGTTGGCGGCCAACATTGATTTCCCACTGATGCGCGAGAAACAGAAGAAGGTGTTGCAGCGCCTCAAAGAAGTCAGCAAGCAAATAGACAATACCGAAGATCAGCACGCTCAATATGTTGCCTTGGCCATCGAATCGGTGACTAGCTTCATGCACAACAACGCTCCAATTATGGCTAAGATGAATGATATCTCGGACACGATCAATAGGATCTCATCGCGCTATCAGCAGATG…
2329	GEO04628	CG7332	FBgn0030973	TdIY8ADG0_02N	E03	ATGAACGAGAAAATCGTGCGGGAGCAGCGCGGCGGCGAAGATTCCCCATCCTCCGTCTCGGCGAAAAGTGCAACGGCAGCGGCGTCAGCGTCGACAGCGTCGATGACGTTTGCCTCGGCGGCCTTGGAATCGCACAAGACGACCACCATCACGACCGCCAGCAGCAGCCCTCGCACCAGTGGAGCAAGTGCATCCGCCTCGTCATCCTCTCGATCCGCATCTGCACCTGCATCGTCGTCCAGCCAGCAGGAAAAGCAACCGATGCTGAATGCCACCGATATGCGCGAACTGCGCGAAATCAAGCAGTTGCTGTGGGGCGACAATGTGCGCGAAGATGTATTCAAGCGTTGGTCTCAAGGATTCGAGTTTAGTAAAGTGGAACCGTCTGCATTGGTGCAG…
2369	GEO04677	CG14762	FBgn0033250	TdIY8ADG0_02N	E04	ATGGCGGGAATTCAGCTGCAATCGGGATGCACGATGGTCGTGACGGTGGTGCTCCTGCTGCAGGTGCTTGTGATGGACCAGGTGCTCGGCCAGGGTCCACCGCAGACTCAAGTGTGTCCGGAGCAGAGCGAGATCGCGCCCTGCATCTGCACGGTGAAGAAGAACGGGCTGGACATCCTGTGCGAGACCACCGATCTGGCGCACATCACCAAGTCGATGGGCACGCTGAAGGGCAAGAGTCCCATCATCTTCTACCTGAAGCTTCGCCACAACAATCTGCCCAAGCTGCAGGGCTTCGTCTTCCTGGCCCTTGACATCCGTCACCTGACCATCCACAACAGCAGCCTGGCGGCCATCGAGGAGAACGCCCTCAGCTCGCTGGGAGCGGGACTGACGCAG…
2320	GEO04619	CG4662-RA	FBgn0038735	TdIY8ADG0_02N	E05	ATGGCGGGTTTAGCGGCTAGATTAACGGTTAAAAACTGCACAATAATCGCCCAAAGGTCGAGTGTGATCGTCGGTGTTGGTCGATCGGCCAGATTTTCCAGTAGTTCGTCACAAATGGGCAGAATTCCGGGACACAAAACTCGACGTCTGCTTACTATTGTAGGCGGTAGTGCTGTTTCTTTAGCCGCCCTGGCGGCTTTCATCAAACTACGTTCCGCGGAAAACCCTGTGAATGCAGTTAGCCTAAAAAGGCGCATGCGCGACGATAGCGAGCTGGAGAACGTAAAACTGACGGCCCGGGAGCGCCGCTTCATCAAGTTTGCATCCGTGGAGTACGATGACCAGCTCTACATGACACCGCAGGACTTCCTAGACTCCGTTGTTGAGCAGGAGCCCAGA…
2372	GEO04680	calypso-RA	FBgn0262166	TdIY8ADG0_02N	E06	ATGAACGCTGCTGGAGGAGGTAGTGGTGCCCAGGCGGCCGCAGTGGCGGCAGGCAACAACAGTCTCAGCCACAATGCGCTACTTTCCACGGCCTCAGGAGCCACCACCATGCCTATGGCCCAACTGGCAGACGGTTGGTTGGAGCTGGAGTCCGACCCAGGTCTCTTCACACTGCTTCTCAAGGATTTTGGATGTCACGATGTACAGGTGGAGGAGGTGTACGACCTACAGAAACCCATCGAGAGTCCATATGGCTTCATATTTCTCTTCCGCTGGATCGAAGAGCGACGCGCCAGACGCAAAATTGTGGAGACAACTGCTGAGATATTCGTCAAGGATGAGGAGGCCATTTCCAGCATTTTCTTCGCCCAGCAGGTAGTCCCCAATAGCTGTGCCACA…
2311	GEO04610	CG8939-RA	FBgn0030720	TdIY8ADG0_02N	E07	ATGGGCAAGAAGACGAAAGTTGGAAAGACGCGCAAGGATAAGTTCTACCAGTTGGCCAAGGAGACGGGCCTGCGATCGCGTGCCGCCTTCAAATTGATCCAGCTGAATCGCAAATTCGGTTTCCTCCAACAATCGCAAGTATGTTTGGATTTGTGCGCAGCTCCCGGTGGCTGGATGCAGGTGGCCAAGCAGAATATGCCGGTGTCCAGCATTGTGATCGGCGTGGATCTCTTTCCCATCCGTCCCATTGCCGGCTGCATTGGTCTCGTCGAGGACATCACCACCGAGAAGTGCCGCCAATCGCTGACCAAGGAGCTGCAATCGTGGAAGGCCGATGTTGTGCTCCACGACGGTGCTCCCAATGTGGGTAGGAACTGGCTGTACGATGCCTATCAGCAG…
2346	GEO04647	Nup54	FBgn0033737	TdIY8ADG0_02N	E08	ATGTCGTTCTTCGGATCCAACACGTCGCTGGGAGCAACAAGCACGCCGGCCAAAACAACCGGTGGCCTCTTCGGATCGCCGTTTGGAGGCACAGCTGCAACCAGCCAGCCAGCACCCGCTTTCGGAGCACAGGCCACATCGACTCCGGCTTTTGGCGCCCAACCGGCGACTTCTGCCTTCGGAGCAGGTTCCGCCTTTGGAGCAACCGCTGCAGCCCCGGCTTTTGGAGCCGCCACAGGAACTTCTGCCTTTGGCGGCTCCGCCTTTGGCAGTACTCCGGCATTTGGTGCGGCGACAACCACAACTGCGGGCACGGGTTTGGGAGGAGGCGGTTTCGGCGGATTTGGAGCAGCTCCGGCAACAAGTCAGGCCGGTCTGTTCGGCGCTCCAGCGACTAGT…
3204	GEO05733	CG30059-RA	FBgn0260475	TdIY8ADG0_02N	E09	ATGATCACCTTAGCCCCTCTGATCGTCCTAGTCCTCGCTTGCCTGGGAAACACGGCCAGCGAGAAGTTGCCCAACATTCTGCTGATCCTGTCCGACGATCAGGATGTGGAGCTGCGCGGTATGTTTCCCATGGAGCATACGATCGAAATGCTGGGTTTCGGTGGCGCCCTGTTCCACAACGCCTACACGCCCTCGCCCATCTGCTGTCCGGCGAGGACGAGTCTGCTGACGGGCATGTATGCGCACAATCACGGCACCCGGAACAATTCCGTAAGTGGTGGATGCTACGGACCGCACTGGCGGCGTGCCCTGGAGCCCCGGGCTTTGCCATACATCTTGCAGCAGCACGGATACAACACCTTCTTTGGCGGGAAGTACTTGAATCAGTACTGGGGCGCT…
3240	GEO05782	sgl-RA	FBgn0261445	TdIY8ADG0_02N	E10	ATGAAGGTCTGCTGCATTGGCGCTGGTTATGTCGGCGGTCCGACCTGCGCGGTTATGGCGCTCAAATGCCCCGATATCGTGATAACTCTGGTGGACAAGAGCTCCGAGCGGATTGCCCAGTGGAATTCGGATAAGTTGCCCATTTACGAGCCCGGCTTGGATGAGGTGGTGAAGAAGTGCCGCAATGTGAACCTCTTCTTCTCAACGGACATCGAGACGGCCATCAAGGAGGCGGACCTCATCTTCATCTCGGTGAACACGCCCACAAAAACCTGCGGCAATGGCAAGGGCCGAGCGGCGGACCTCAAGTACGTGGAGAGCGCAGCGCGGATGATCGCCGAGATCGCGCAGTCCAACAAGATTGTGGTGGAGAAGAGCACGGTGCCCGTGCGGGCGGCG…
3241	GEO05784	Adck	FBgn0035039	TdIY8ADG0_02N	E11	ATGCTGTTGCGTCGCGTTCTGGGCTACGGAGTAGTCGGCGCCGGACTGGCCTCCGCCGGCTGGAGCCTGCACACCAACGACTACGATCCCAACTCACTCGGAATCGTCCGGCTGTCGCGATCCGCCGCCGCCGTCGTGGACGTGGCACTCACCTACAAGCGGGAACTTTACTACAAGGAATGGGATAAGGAGACGCCCGAGTACAAGGCGGAAAAGAGCCGGGTCCACAAGATAGCCGCCGAGAAGCTACTTCAGCTGATCTGCATAAACAAGGGTGTCTACATCAAGGTGGGCCAGCACATAGGGGCCTTGGAGTACCTGCTACCCAAGGAGTTTGTGCAGACCATGAAGGTACTTCACTCCGATGCGCCGCAAAACCCCATTGAGGACCTGTATAAG…
3298	GEO05862	CG4230-RA	FBgn0031683	TdIY8ADG0_02N	E12	ATGGATATTCTGAAGAAAATGTTCAAGTCCGAGGCGGCAAAGGAGCCGGACTCTTCCGTTTCCGCTTCCAACAAGGATGAGTTCCGGAAGCCGCAATGGTTCGAGGAGGCCGAGACCGATGACGAACTCTTCGACGACGATCGCAAGTTCGCCTTCCAGGTCTTCACCAGTCCGCTGGAGATGCAGAAGCACTTCGAGAGCCAATTGCAACGACTCCTGGAATCTCTGAACGACAAGGATGATGGCTTTGAGCGCGACTTGAAGGAGGACTTCTTGAAGCCGGGCTTTGAGAGCAAGATTCTGAAGAAGTTTGAGCAGCAGAAGGATTTCTCTTTGGATACCGATTTGGATGGCGAGATCTATGCCGACCAGCTGCACTCGCTCATCCAGCGTCTGAAT…
2303	GEO04596	Catsup	FBgn0002022	TdIY8ADG0_02N	F01	ATGGCCAAACAAGTGGCTGATTACCAGTGCAGTAAGCTCCAGTTGTACCAAAAGCTGGCACTGGTCGTAATCCTGGGAGCAGTGCTTTTCTCGCTCCCGGCGTTGTGCGCCGGCCAGGGCAATCCCAGTTTCAAATACTCGCGGGAAGCCAACGAAAACTTCGATCCGCAGAAGGCTCCACGGGCGGAGCACCATCATCATCATGATCATGACCACGATCATGGACACCACCACCACGGGCACGATCATGATCATGACCACGACCACGGGCATGATCATGGACACCATCATCACGGGCACGATCATGATCATGACCACGACCACGGACACCATCATCACGGGCACGATGAAAGGCACACCAAGGCAAAGCCGGATTTGGATATGAGCACCATTTGGTTG…
2366	GEO04674	CG10589-RA	FBgn0037035	TdIY8ADG0_02N	F02	ATGCCAGCTCATTTGGATTTAACCCTAGAGGAAATGACCAGGATTGCTTTGGGTGTGCCCGAGTTAACCCACGTAAATGTGGCTGTACTCCAAAGTCTTTTGAATGTCCTTCTCAAGAAACTGAACTGTCAGAATGATATGGTAAGGATAAGTGGCTTCGAGGGCAAGTGTATGGAGCGCATTCTCGAGCAATCCAAAATATCTCCACTGCCCTTCGACGTGGAGGCTATTGTTCCAATTTCCGAGCAATTGGATAAAGTTCAAGAGTTGGACAAACGCATCAAGCAGCTGGAGTGCAAGTTGGAGTGTCACTTTCAGCAGATTCGCATTTGCAACAAGGCCAAGGACAAGAAGTACAAGATCAACCAGGCCGAACAGTACGCCTCTCCTTGCGAGGAT…
2339	GEO04640	Ilk	FBgn0028427	TdIY8ADG0_02N	F03	ATGGAGGACATATTCCACTGGTGCCGCGAGGGCAACTCGATTCAAGTGCGCCTCTGGTTGGATGAAACGGAGCACGACAACAATTTGGGAGACGACCATGGCTTCAGCCCGTTGCATTGGGTGGCTAAAGAGGGCCACGCCAAGCTTGTGGAGACTCTGTTGCAGCGCGGTTCGCGTGTGAACGCCACCAATATGGGCGACGACATCCCACTCCATTTAGCGGCAGCTCATGGCCACCGCGACGTGGTCCAGATGTTGATAAAAGAGCGCAGCGATGTGAATGCGGTAAACGAGCATGGAAACACCCCCCTGCACTACGCCTGTTTTTGGGGCTATGACATGATCTGCGAGGATCTGCTTAATGCGGGAGCCCAGGTGGGAATCGCAAACAAGGACGGG…
2379	GEO04689	VhaPPA1-1	FBgn0028662	TdIY8ADG0_02N	F04	ATGGCGGCCCAAATACGCACCGTGGTGTCCCAAACGTTCCTGTGGCTCTTCCTCGCCGTGGCCACCATCCTGACCCTGTACTTCGTGATGACGGGCAAGGGCGAGCGGGTGAGCGTGGGCTGGTTCCTGGCCTCCTCAAACCCGTACATGTGGGCCTGCCTGGGCATCGGACTCTCCGTCTCGCTGTCCGTCGTGGGCGCCGCCCTGGGCATCCATACGACGGGCACGAGCATCGTGGGCGGTGGTGTGAAGGCGCCCCGCATCAAGACCAAGAATCTGATCTCGGTCATCTTCTGCGAGGCCGTGGCCATCTACGGCCTGATCACCGCCATCGTTCTGTCCGGCCAGCTGGAGCAGTTCTCGATGGAGACGGCCCTTTCGCAGGCGGCTATTCAGAAC…
2342	GEO04643	jumu	FBgn0015396	TdIY8ADG0_02N	F05	ATGTTCGAACTAGAGGATTATTCGAGCGGCATACATGAGGGATTCTTCAGCAAATATGCGGATGCGGCTGGACCCTCGCTAGACTTTTATGTATCCGACTCGATGCAGGAGATGCTGAACGTGGACATCCGCGCAGAGATCGCCAATGTGGTGGGCAGTTCCAGCAGCGACTTGACCTCGTCCCTGGACCAAACACTGGAAGCTATATCCGCGATAAACAACAACCAGAGCAATGGAAACAGCAGCCAGTCAGCTTCTTACAATGCGAATGCGAATTTTCTGACCAGCAGCGGACTCCACGCCTCACCCACAGCGAAATGGATGGGCTCGTCGGCCAATTTTTGGTCCAACAGCGATTACTATGCGGATCTGGGGGCATGTGTGAACCCCATTTCCGTA…
2381	GEO04692	alpha-Man-II-RA	FBgn0011740	TdIY8ADG0_02N	F06	ATGTTGCGAATACGTCGGCGGTTCGCTTTGGTAATTTGCTCCGGCTGCCTGCTGGTTTTCCTCAGCCTGTACATAATCCTCAATTTTGCGGCGCCGGCAGCCACCCAGATAAAGCCCAACTATGAGAACATTGAGAACAAGCTGCATGAGCTGGAAAATGGTTTGCAGGAGCACGGGGAGGAGATGCGGAATCTCAGGGCGCGTCTTGCCGAAACATCCAATCGCGACGATCCAATAAGACCTCCACTTAAAGTGGCTCGTTCCCCGAGGCCAGGGCAATGCCAAGATGTGGTCCAAGACGTGCCCAATGTGGATGTACAGATGCTGGAGCTATACGATCGCATGTCCTTCAAGGACATAGATGGAGGCGTGTGGAAACAGGGCTGGAACATTAAGTAC…
2333	GEO04634	CG2701-RA	FBgn0024973	TdIY8ADG0_02N	F07	ATGCTGGACAACGACACCAGCAACAACAACAACTGCAACCCACAGAATCTGCCACTGGACGAACTCAAGTTTGCACTTTCCGGCAAGGATGGGGTGCGCAGGAACGTTCCGGCGCTGGACGAGCACTGGGTGCAGCGCGAGAAGCCCTTTGCCAGCTATTTGTGCATGTTGAGCTCCTATGGACGCCTAAAATCCGGAGCTGCACTGGAGGAATGGACCTTCGCGGCGAACAATTTCCGTGGGGACATGGAGTTCCTGCTGAGCCTGACGCAGCACGAATTCTGGTCCTACATGGTGTACGATGAATCGGCCATGGCGGCCGTTGTCACATTCCTGCAGCGCGCTAATCCCTACTACAGACAGACAGATGTCAGCCGGGACAAGGAGTTGGACCAGGCC…
2355	GEO04659	Traf6-RA	FBgn0265464	TdIY8ADG0_02N	F08	ATGCAGCGAGTCCAGGCCGACCAAAAGCCAGCCAGAATGCACCAGCATGCACATACGCATTCGCACGCGCACAGTTTGCAGCATGCGGAGGAGAAGGAGCACAATAGCAATGAGATGACGACCAACTTGTCGTCGACTGGCCGAATTGCGGCCAGTAGCAGTGCCACGCCCAGCGCAGCAGCGGGAGGCGGGGCCAGCGGAGCACCCACTCCGCCCAAGAGTCTGGCGCTCAATCAGAACCATCACTATGCACCCGGTTCGGATACATCCGGGGAACAGGAGGAGGAGCTGCTGGACTCGCGATACGAGTGCGCCATTTGCATCGATTGGCTAAATGAGCCGGTGTTGACGTCGTGCGGCCATCGATTTTGTCGCAGCTGCCTCACCGCCTGGATGCAA…
3221	GEO05757	CG4061-RA	FBgn0025630	TdIY8ADG0_02N	F09	ATGGACGCGGAAAAAATGTTGGAGATCGACGGCTCCTACTTGGAGGGCGGCGGGCAGGCCCTGCGCAACGCCCTCAGCCTCAGCTGCATTTTGGGTAAACCGGTGCGCGTGGTAAAGATCCGGGCCAGCCGCCCGAGTCCTGGGCTCTCGCACCAGCACCTGCATGGGCTGAACCTCCTGCGGGACATAACCAATGCGGACGTGGTGGGAAACTACTTGCTCTCCTCCACAGTGGAGTTCACGCCGCGCACCATTTTGGACAACACGTATCGCGTGGAAACGCACACGGCGGCCAGCATTACTCTGATTTATCAGATGGCGCTCCCAGTACTTCTCTTTGCCGGACGCCCGTCCCGCCTGATCGTATCCGGGGGCACGAACGTCGACTTTGCGCCTCCG…
3188	GEO05711	CG8034-RB	FBgn0031011	TdIY8ADG0_02N	F10	ATGAACTTCTCTGGACTATTTGTGGGACCGCTGCTGAAGGAGTTCTCATACCGCAAGGTGGCCATCGCCGGATCTCTGCTGTGCGGCCTGGGCCTGGCGCTCACATCGCCGGCGACGAGCATGGCCCACATCCTGAGCACGTACTCGGTGATCAACGGCATCGGTGTGGGCCTCTCCACATCGGCCGCTTTCGTGGCTCTGAATCACTACTTTAAGCACAAGCGCGGACAGGCGGTGGGTCTATCGATGGCTGGCACCGCCATGGGCATGCTGATAATGCCGCAGCTGGTGCGGATCCTGCTGGAAGCGTACGACTTCCGGGGAGCGGTGCTGCTGCTGGCTGGCGTGGCCCTCAATGCCACGGTCGGATCGGTGCTGCTGCAGCCGGTGAAGTGGCAC…
3249	GEO05796	CG8008-RA	FBgn0033387	TdIY8ADG0_02N	F11	ATGATAGGATTCTCGGCATCATTCCTCATGATGGCCGCCATCTGCGAGTTGTCCAGCTACTATGTGGTCAATCCCTGGTGGTACATCATGGCTGCAGTGCCCCACTCCCTGCTCGGTGGCAATTGCGTCTTCTCGGTGGCCGCCTTCTGCTTCATCTCGGACATCACGGATTGCAAGTCGCGTCCGTACCGCATGATCTTCATGGAGTCGCTTTTCTTTATTGGACTGACAAGTGGATCTCTGCTCTCTAGCTTTGTGTACGCGGCTGTGGGATCAGCGGCGACCATTGGGATTTCTGGCTGCATCGTTACTTTCGCAACGCTCTTTATCATCTTCTTTGTGCCGGAGAGCTTGCACTTCCATAAGGAACAGGAAACGAAGAATGCGATAACTGCAAAT…
3319	GEO05886	CG4288-RA	FBgn0038799	TdIY8ADG0_02N	F12	ATGACCGACCTGGAGTCTCCGAAGAACGGCAAGCACCTGGAGCAGGTGCACCAAAACAACAATGAAATCACGGAGAGTGAACCACTCACCTGGCGATTTTGGCGTAAACAGCGCTACATTGTGGTGCTACTGGCTTTCTTCGGATTCTTCAATGTCTACTCACTGCGAGTGAATCTTTCGGTGGCCATTGTGGCCATGACCGAGAATCGCACCGTCTTCGATGCCGATGGAAATGTGTCCTACCAGCAGGACTTTCCCTGGGACTCCAAGCAGAAGGGCTTGATCCTGAGCTCCTTCTTCTACGGCTACATCCTGACACAGTTCCTCGGTGGCTACATCGGCACCAAAATTGGTGGCAACATTGTATTTGGTACTGGAATTGGAAGCACTGCCATTCTG…
2314	GEO04613	CG7946-RA	FBgn0039743	TdIY8ADG0_02N	G01	ATGGGTAAGGAAAAGGCGGCCGCCTCCTACAGCATTGGCGACCTGGTGTTCGCCAAGGTGAAGGGCTATCCGCCCTGGCCGGCCAAAATCACCAAGAGCAACAACAACAAGAAGTACAATGTTTACTTCTACGGCACGGGCGAAACGGCCAACATCAAGTTGGAGGATCTGTTCCCGTACGCCAGCAACAAGGAGCGCTTCGCCACCGAGAAGATCATGAAGCGGGCCAAGTTCATCGAGGCCATCGATCAGATCGAGAGCGCCTTGCGCGGCGAGGACTCGGCGCCCATTGATTTGCTCGACGGCGCGGAGCCAGTTGCTCCGCCCACAACTGGTGATGGCGTCAAGACGGAGGAGCCCAAGCCGGAGCCGGGACCGGAGCCAGCCACTGCTGCACCA…
2305	GEO04603	Smn	FBgn0036641	TdIY8ADG0_02N	G02	ATGTCCGACGAGACGAACGCCGCGGTGTGGGATGACTCCTTGCTGGTGAAGACGTACGACGAGTCGGTGGGACTGGCCCGCGAAGCTTTGGCCCGCCGCCTCGCCGATTCCACCAACAAGCGCGAGGAGGAGAACGCTGCCGCAGCTGAAGAAGAAGCTGGCGAGATCTCGGCCACTGGTGGGGCTACCAGCCCGGAACCAGTATCCTTCAAAGTAGGCGACTACGCCAGGGCCACCTACGTGGATGGTGTGGACTACGAGGGCGCTGTGGTGTCTATTAACGAGGAGAAGGGCACCTGCGTACTCCGCTATTTGGGCTATGAGAACGAGCAGGAGGTGTTGCTCGTGGACCTCCTGCCGTCCTGGGGCAAGCGTGTGCGTCGCGAGCAGTTCCTTATC…
2349	GEO04652	CG7414-RA	FBgn0037135	TdIY8ADG0_02N	G03	ATGGCTGCAGCTGCGGATCTGGTTGTTCCTACCCTTGCCATTCGCTCTAGCGTGGCCGTGGAATTGTGGTCCTCGGCGGGCTCCAAGCAGCCCTTCGAGCACAAGCCCCACCTGCCGCGCGAGGAGACGAAGAGCTCGCGCTCGATCTGCTTCAGCTCCAACGGCCGGTACTTCGCCTACTCCAACGGGCAGGAAGTCAAGGTGCTCCAGGCCAGCCGGGACAGCGCAGCCAGCTGGCCAGTGATATGCGTGCTGCCCAGGCCGAAAGCCTTCTACCTCCAATTCTCGCCACGTGGCAGCTACCTGTGCACCTGGGAGCACTATGCCATCACTAAGGACCGGCCGGAGGGGTCACCCAATCTGCTCGTCTACGAAGTGGCCACCGGTGTCGAAGTGTTT…
2308	GEO04606	aay	FBgn0023129	TdIY8ADG0_02N	G04	ATGAGCGGTTCCGTATTGAGTTTGGCGCGTCCTGCAGCAGCCACAAATGGCCATAATCTGCTGACCAAACAGCTGAATTGCAATGGCAATGGCACCACCGGTGGCGCGGCGAAAACCACTGTGGCCTCGGCCATAACACCGCCCAAGCAGCCCCAGTTGGCGGCCAAGGTCATCCAGCAGTCGCAGATCGTCTGTTTCGATGTGGACTCCACGGTGATTTGCGAGGAGGGCATCGACGAACTGGCCGAATATTGTGGCAAGGGGAGCGAGGTGGCTCGCGTTACCAAGGAGGCGATGGGCGGTGCCATGACCTTCCAGGATGCCCTCAAAATTCGCTTGAACATCATACGGCCGACACAGCAGCAAGTGAGGGATTTCATCCAGGAGCGACCCAGTACA…
2352	GEO04655	Arp5-RA	FBgn0038576	TdIY8ADG0_02N	G05	ATGGCGGGTAAACGTGTTTTGGTCATCGATAATGGATCCTACGAATGCCGCGTGGGCTGGAGCGACTCCAAGGAGCCGGACTTGCGGTTCCGCAATGTGCTGACCAAGCCGCGCAAGGATCGCAAAAAGGAAGCAGCTGCTTCGGAGGGATCCGCATCGCAGACAACAGTGGAGCAATCTGCCGAGATCCAGGTGGGCAATGACATCACCAACATCGAGGCGGTGCGTGCGCATCTGAAGAGTCCATTCGAGCGGAATGTGATAACCAACTGGAATCACCAGGAGCAGATCTTCGACTACATATTCACCAAGATGGGATTCGATGGACAGGACAAGATCGACCACCCAATCATCCTCACAGAGGCGCTGGCCAACCCCAACTTTTGCCGCCAGCAGATG…
2322	GEO04621	RpS13-RA	FBgn0010265	TdIY8ADG0_02N	G06	ATGGGTCGTATGCACGCTCCTGGCAAGGGTATTTCCCAATCAGCCCTCCCCTACAGACGCACTGTCCCATCCTGGCTGAAACTGAACGCAGATGATGTCAAGGAGCAGATTAAGAAGCTGGGCAAGAAGGGTCTGACTCCCTCCAAAATCGGCATCATCCTGCGTGACTCGCACGGAGTTGCCCAGGTGCGTTTCGTCAACGGAAACAAGATCCTGCGCATCATGAAGTCGGTGGGTCTGAAGCCCGACATTCCCGAGGATCTGTACCACATGATCAAGAAGGCCGTCGCCATCCGCAAGCACTTGGAGCGCAACCGCAAGGACAAGGACGGCAAGTTCCGTCTGATTCTGGTCGAGTCCAGGATCCACCGCCTGGCCCGCTACTACAAGACCAAGAGC…
2345	GEO04646	CG15141-RA	FBgn0032635	TdIY8ADG0_02N	G07	ATGAGCGAGTCGAATGCCACAGATGGTGTCCACGAGGTTGAGGAGTCCAATCCGCTGGAGCAGTCGACCATTACGATGCTAGATGTCCTGGAACAGGAAAAGGAGCTGGAGGACGAGTACGCCGCAGTGCTGGGCGCCTCCGATGAGAAGTCGTGCACTTACGCCAAGGGCCCCATCGGCCGACAGGCTCTGTACTCGTGCCTCACTTGTTGCCCCGAGGCGCGCGAGGATCTGGACAAGGCCGCAGGAGTCTGCTTGGCCTGCTCCTATCGCTGTCACGAGCACCACGAACTGGTGGAGCTCTATACTAAGCGGAATTTCCGCTGCGATTGTCCCACCCAGCGTCTGGGCAAGTGCTCCCTGAACCCACAAGTCGAGGGCGTTCAACCACGTAACGTG…
2384	GEO04695	Vps28	FBgn0021814	TdIY8ADG0_02N	G08	ATGCAGGAACAAAGTCCCGAGCTGTACGAGGAGGTGAAGCTCTTCCGTAACGCCCGCGAGCGCGAGAAGTACGACAACATGGCCGATCTATACGCAATCATCAACACCATCCAGCAGCTGGAGAAGGCCTACATCCGCGACTGCATTACGCCGCAGGAATACACGGCCGCCTGCTCCAAATACCTGGTGCAGTACAAGGTGGCCTTTAAGCAGGTGCAGTGCGACGAATTCCCCTCGGTGGAGACGTTCGTTAAGAAATTCCGGCTGGACTGCCCTGCTGCGCTGGAGCGGATCCGCGAGGACCGACCCATCACCATACGCGACGATAAGGGCAACACCTCCAAATGCATCGCCGAGATCGTGTCGCTGTTCATCACAATCATGGACAAGCTACGCCTG…
3239	GEO05781	MFS16-RA	FBgn0034611	TdIY8ADG0_02N	G09	ATGAGAGCTTCACTGGGATTGGGCAGAACGCGAAAGATGAGCAATAACTACAACGACGTGCCATTCGGCATCCGGGCGGTGCAGCGGCTGTCCCGACAATGCTGCACCCGCTTCCATGCCCGCAGAGATTTGCTCTACAAGATGTCAGTGTTTGTGCTAACTTTCCTGGCCTACGCCTGCTATCACATGTGCCGCAAGCCCATCTCCGTAGTCAAGTCGGTGCTGCAAGGAAACTGTTCCACAGCGCTGGCTGCATCGGGTCAAGATTGTGGATATGCGCCCTTTGATGTTCCCGATGCCACCACACTCTTTGGAATGCTGGACTCGGCCTTCCTCTTCTCCTATGCCATCGCTATGTTCGCTTCTGGTTTCGTGGCGGAACGCGTTTCCCTGCGATAC…
3206	GEO05735	CG43337-RA	FBgn0263042	TdIY8ADG0_02N	G10	ATGAACCAATTAGATCAAACAACTTACACCACTCCGCACACACACACACACACACCTCTACTGGGTGCAACAATACAACAACTGAGGAGAAGACTGCGAGAACAACAAAAAAGAATTCTTTACGAGCCTCGCTCCGGTGCACGGTCATCAAGTCAGCTCGTTCAACATTCAAGAGGCATCGATGATAATATTCATTCATTTGATCAAACCGCCGACGATGTCGACGGAGACGGAGATGCAGACGACGACGATGGAGACGACTTTCATTATGGGCCTGGGTCTCCAGACCCCGTCCCAGTAGTCCCCCCATCGCCGTGCCCATCCGAGCTCCATCACCATCCACCTCCGTCTACTGGGAGGCCGCCCAAACGCAGTCCAAAACCAAGTCAGGAACGGTGG…
3250	GEO05801	Spred-RA	FBgn0020767	TdIY8ADG0_02N	G11	ATGACAGAAGGACATGAAAGCGACTTCTTAGTAACAGTACGCGCACAGGTAATGACCAGAGACGAGAGCACCGAGGGCTGGCTTCCGCTGGCCGGGGGTGGCCTGGCCAATGTTTCGATCCGGAAGCGGGCTAGGCTATCCCCATTGGCATCGGGTCATGACTACATCATCTACGGGCAGAGGATATCCGATCAGAGCGTCATCTTGAGCTGTGTGATCAATCGTGATCTGAAGTATTACAAAGTAATGCCCACATTTCATCATTGGCGCGCAGGGAAGCAGCGGAATGGACTCACATTTCAAACGGCCGCCGATGCGCGAGCCTTTGACAAGGGCGTCCTGCGCGCCTACAACGAGCTGATCGATGGACTGGCCAAATCGAATCCAACGATAATATGC…
2326	GEO04625	Osi14	FBgn0040279	TdIY8ADG0_02N	H01	ATGAAAGTGTTTGCCATCGCTTGTGTGACCCTCTTGGCGGCCAGCTGCGTCTTTGCCGCGCCCAGTGTTCAAGACAACCAGGTCGAGGGCGACAATACCCTGGGCCGGGCCGCCCGGTATCTGGGCGCCTGTCTGGAGAGCGACGACATGGCCACCTGCCTGGCCGTCAAGGGCATCACCGCACTCAACCGCGCCGCCAGGAGCAACAACATCGAGCTGGCCAGTGGAGTCACCTTCCAGAGGGATCCCGCCAGTCCCGTTTCCCGCACGGGAAAATCGATGAGCGAGCAGGATGTCTATGCCGAGCTGCCCCAGAATGCCGATGAGCGTACTGGTCGTCTAGTGGATCTGGCCGTCTCTAGTGCCGCCGACTTCCTAAGCACCCACAACCTGGAGTTC…
2316	GEO04615	sau	FBgn0267378	TdIY8ADG0_02N	H02	ATGAATCGCTCCGACGGATTGGTGCGTCGCTCGGTGAAACCCCGCGAAAACGGTGGGGCGGAGGGTGGGTTGAATGCCAACACGCCGGACGACAACCAGGATGCACTGGACAACCTAAAGGACCAGGAGGACAATATCGACGATGGCGACTCCAAGGAAACACGACTAACGCTCATGGAGGAGGTTCTGCTGCTGGGACTCAAGGACAAGGAGGGCTACACATCTTTCTGGAACGACTGCATATCAAGCGGCTTGCGCGGATGCATTCTCATAGAGCTTGGACTGCGAGGTCGCGTGATGATCGAGAAATCTGGAATGCGGCGACGTGGTCTATGTACAAGGAAATTAATACTGAAATCGGATCAGCAGACGGGAGACGTTCTACTCGATGAGGCACTT…
2368	GEO04676	wls	FBgn0036141	TdIY8ADG0_02N	H03	ATGTCGGGCACCATACTGGAGAACCTGAGTGGCCGCAAGCTGTCCATATTGGTGGCCACTTTGCTGCTCTGCCAGGTGTTGTGCTTCCTGCTGGGCGGTCTGTATGCCCCCCTGCCCGCCGGCCATGTCACCGTGCTGGGATCGCTGTGCCGCGAGGATCACGCCCGCCAGAATGACACCAGTTTCCTGCTGTACTCACGCGGTGCAGGAGCCTGCATCCCAGTGACGCGAGAGGAGGTGGAGCAGGATTCAACAAAGATGGCCAATGAGTTGGTGCACGTTTTCCAGATGCCGCTGCCTCGTGACCTGCGCGACCTGGACTACTCCCGTTGGCAGCAGAATCTGATCGGTGTGCTACAGGTGGAGTTCGGCTATGATTCCTCGTCGGAGCTAAGGGAA…
2341	GEO04642	shu	FBgn0003401	TdIY8ADG0_02N	H04	ATGGAAGAAAACTTCGAACCGTACACCCCACAGTTGCTCAAGAATCCCTTGTCCTATTCGGATCTCGTGAAAAAGGGCGTTGAGTTCGAGGTCGACAATTCGCAGCAGAACCATGCCAGGGATCTGGGTCTCGACAGCGACAGCGACAGCGACTACGAGGATGCGCTGGACGTGGACGGCGAGGAGCTACGTTCACCGTGGACATATTCATTCGACGAACTGCGTGCGCTGATGAGCGAGATCGACGAAAACATTTACAAGCGGATCACTCGCACCGGTCACGTGGATCGGGAGGCGGTGCCGAACAAGGCTAGGGTCTCGGTTCGGTACAGTGGCTACTGGGAGGGCGAGACCGCTCCCTTCGACTCCTCCCTGCTGCGGGGCAGCAAATTCGTGTTT…
2361	GEO04667	CG4847-RA	FBgn0034229	TdIY8ADG0_02N	H05	ATGAAGCTTCTGTTGGTTCTTCCACTTCTGGTGGCTGTGGTCTCTGGCCAGGGATTCGGAGGCGGTGGATTTGGAGGCGGATTTGGAGGTGGACTCGGAGGCGGATTTGGAGGTGGACTCGGAGGCTTGGGCAACAATCGAGTGGGTGGAGCTTTACAAAATGTGGCCGGCGCCGTTCAGAATGCCGTGGGCAACATTGCCAAGGCTGTGCCCAAGGTGCCGCTGCTCTCAAACGTCCAGGACTTTGGTGACTTCTTGAGCCAATCTGGAAAGACCTATCTCTCCGCCGCTGATCGCGCTCTTCATGAAGGTGCCTTCGCTTCCACCAAGAACCTGGTGGAAGCCGGAAACGCAGCCTTTGCCCAAGGAGTGCACACCTTCAAGCAGGCCGTGAACGCC…
2332	GEO04633	CG7156	FBgn0038588	TdIY8ADG0_02N	H06	ATGACTCTCAACCTGGGCGGCTGGATCCACAGCTTCACAGTGACGGACACCCAGGAGCACAAGGGCGGGTACACAATATACAAAATCACCTCGATTGTCTTCCCAAGGTCGGTACCTCAAGCTCTGACCTGCCTGGTGGTGTGGAAACGGTTCCACGATGTCAAGCGGCTGCATCGCGAGCTTAGCCGGCGCCACAAGAGTCTCCAACTACCCGGCAAGTTGCCAGTGCCCACAGATAGCACATATTTCAAGAGATTCGATGCGGCAGTCATCCAACGGCGTAAGGAGTACATCCTGCAATTATTAGACTTTGCAGCGCAGCATCCGGCGCTGTACAAGTGCTCAACCTTCACACAGTTCTTCCAGGAGACACCCTCGCCAAACGGATCGCCACTTAAG…
2374	GEO04682	gem-RA	FBgn0050011	TdIY8ADG0_02N	H07	ATGGCGCTTTCGTTTCTATCCCAAAACTCCGGTCTGTTGGATTTACAAAGCATATTCGATCCACAATATACTCATCATCAACAACAACAACAACAACTACTACATTTGAGCCACCACCCTCAACATCACATTCAACAACACCAAAATCAACAACTACAACAACAAGCGGAGCAAATTCAACAACATCAACAAGAACGCACCCTTTCAACAAAGTTCGATTTGAACCTGTTCAACGAACTCGACCAAATGGAATTCAACAATTTAAATCGCAGTCAATATCAGAATAATAATAATAACAACAGTATCAGCAATAATCAAAACTCCAACAACAATACCAACACCACTAACGGTATCAGTGAAAATCTAAATCAGATCCAAAACCGCCACTTCATCAGCGGC…
2325	GEO04624	CG5027-RA	FBgn0036579	TdIY8ADG0_02N	H08	ATGTCGCCAAATTCTATGTGGATTTTCGGCCTCATAAGTGCTCTGCTTCTGACTCTGGGTTCGACGGGGCTATCCTCGAAGGTTTTGGAGCTCAGTGACCGGTTCATCGATGTGCGACACGAGGGCCAATGGTTGGTCATGTTCTATGCCCCGTGGTGCGGCTACTGCAAGAAAACGGAGCCCATTTTTGCTCTGGTGGCTCAGGCTTTGCATGCCACCAACGTTCGAGTGGGTCGCCTAGATTGTACCAAGTATCCGGCGGCGGCGAAGGAGTTCAAGGTTCGTGGCTATCCCACCATTATGTTCATCAAGGGCAACATGGAGTTCACCTACAACGGAGACCGCGGTCGCGATGAGCTGGTGGATTATGCCTTAAGGATGTCTGGGCCTCCAGTTCAG…
3187	GEO05710	p115-RA	FBgn0040087	TdIY8ADG0_02N	H09	ATGGAGTTCCTGAAGAGTGGCATCAAAACGGTGCTGGGCAGCACGGAGCCGGGTCAGCAGCCGAGTGCCGCCGAGACGGTGGAGAAGCTGGTGGACCGTGTCTACTCCTCAACGCTCCTGGAGGATCGACGGGATGCCTGCCGAGCGCTAAAAGCCCTGTCCCGCAAGTACCGCATCGAGGTGGGCGCACAGGGCATGCCTCCGCTGGTCCAGGTGCTCCAGAACGACGGACAGGATGCAGAGATCATCAGCTATGCGCTGGACACACTGTGCAACGTGGTTACTAGCGAGGAGTTCGACGAGGAGGCTGATAATCCCACCGTTTCGGTGAATGTGGGCGAGCAGTTCACGGAGATGTTCATCAAGACACCGGAGCATGTAACCCTGGTAATGGGCTAT…
3197	GEO05724	Dgkepsilon-RA	FBgn0020930	TdIY8ADG0_02N	H10	ATGGACATAGGCACTATTGAGCTGAGCGTGGAGGCGCTGATAGGATCCCTGCTGGCCCTCAGTATCCTCTTTGCCTTCTGCCGCAGCCTGCTTTCCGAGGACTTTGTGAGCACCTTCAAAACACGTCACAGCTGGAAATCAATAAAAGTGTTGGAACAGGCCTGCTTCTGCAATGTGTGCGAGATCCTGCTAACCCCCTCCGCAGGACTCTTTTGCGACTGCTGCGGCCTGTGCACCCATGCCACGCCCCCTTGCCAGCGGAGGGCGGACAGGGAGTACCGGTGCAAGGACAAGTGGTTGCGCAACGAGTCCTCCGTGCGGCACTTGTGGGTGCATGGCAATCTGCCTATGGGAGTGCATTGTGCCGACTGCAACGAGGAGGTGGATCACCATGTCAGC…
3261	GEO05813	CG3253-RA	FBgn0041706	TdIY8ADG0_02N	H11	ATGGACGGCTTCGTGGTCCCGAACAACTCCGCGTCTCTGGCCTTCGATAACATCAACTTGAGCTACGGCCGCTGGGACAACCAGCTGCTGTACAGGATCAAAGACTTTGCTCTGCTAGGCGAGCAGTACGTAGACTCCTCGGAGGGCAGCTTGGTGTGCCTGGCCACCCAGACTTCAGTGGAGCGCCTCAACTCGCTTCCCCAGGTGGCAGCCAATTGGCAGGGCAAGATGTCCGTGGCCCTGTTTGCAGCTGGGCCCGAGGAGTTTGTAGTCCTGCAATACTTCGTTACCTATATGCGCCTGTGCTTCGCAAACATACGCGAGAATGCCACCTTTCACTTGCTCACACCGAGGGACTTCGACAAGCTGCCCCGAGTAGCCGCACTTCCCCTTAACATG…
3252	GEO05803	CG5274	FBgn0036987	TdIY8ADG0_03N	A01	ATGTCGATGTCGATAGACAGCAATAAGCTCTTGCTCCGGAAGGGCGATATGAAGCTGGATAATTATCCAACTTGTGCGGTGGAGGCACTTACGCGACTGGAAACATTGATTGCCAGCAGGAACAAGCAAAACATGGTGATGCAAATTATATCGGAGTTCATATTCCTGGAAAGAACCCCGAAGGATGGCGACGTGCGAAAGTCGCAGGCGCTGCCCATTAGCCAGATGAATCTGTTCCAGGAGTTCCAGCTGATCATAGCGCTGATTGAGTACTTTTCGCGACCAGGAAGAGATGCCACCCGCAACGCCATATTCCTGTCGCTCTTCGGAAGCCACTTGACACCGCAGCGATCCAAGTTGTTGTCCCGGCTGATCAGCACAGCAGTTTCCGGCTCCGTG…
3300	GEO05864	sqa-RB	FBgn0259678	TdIY8ADG0_03N	A02	ATGATCTATATAGATGACTCAGAGCCGGAAGGTGTTTTGGAACCGGCGTTTCCCATGCGCGATGTGACCATAAATCGCAACGTCGATGCCCATAAACATTACGATGTGCTTGGTGAGGTGGGACGCGGAAAATTCGGTACGGTGTACAAGTGCAGGGACAAGGCGAATGGACTGCAGCTGGCGGCCAAGTTTGTGCCGATCCCCAAGCGCGAGGACAAGCGGAATGTGGAGCGGGAGGTGGAGATAATGAATTCATTGCAGCATCACCTCATCATACAGTTGTACGCGGCATACGAATATCAGAAAATGATGTGCGTCGTCCTGGAACTCATCGAAGGAGGTGAGCTCTTTGATCGCGTGGTGGACGATGAGTTCGTCCTCACCGAACGAGTCTGCCGC…
3290	GEO05854	CG4810	FBgn0037994	TdIY8ADG0_03N	A03	ATGTCCAACTACGCACCCTTTATCAAGCCCTATGTGGAGTACAACGAGCACGGCTGGGGTCCTTGCGAGGTACCCGAATTGGATGTGCCCTACCAGCCGTTCTGCAAAAGTGATCGCCTGGGCAAGATCTGCGACTGGACTGCGATGGTGCCCGAGAAGAAGTTCCCCAGTAAATACGCCTCGACCTTTGGCAACAACAGTCAGTACGCATACTTCTACGAGGACGATGACTCCACCTTCCATTTGGTGGACACCACTGGATCGAAGGCCACCAAGCCCTATCAGCGGGGACGCTATAGACCCAATATGCGCAACAATGTGAGGAGCAGGGGTCGCACGGGGCGTGGCACTCCGAATATAGCAAGTCTCGGGGGATCCACGGCTGGAGGCGCAACTGCC…
3256	GEO05808	nopo-RA	FBgn0034314	TdIY8ADG0_03N	A04	ATGTTGAACTTAAACTGCGTGATATGCGCCGAATTGTTTGGCCAGGCCGACGAGGTTTTTGCCACAGTTTGTGGTCATATGTTCCACCACAACTGTCTAAATCAATGGCTCGATCGATCAAAGACCTGTCCTCAGTGCCGGAATAAGTGCACTACCCGCAACATATTTAGGGTCTATTTCAATCTGGCCAACTTGGATGTGAGCCACATCGATGTTGGTTCACTGCAGGAGCAGCTGGACAATGCGATGTTGTCCATGAAAATGGTCGAAAAAGAGCGCAACAAGGATGAACAGCAGATTCGGGATCTGAAGGAAACACAAAAGAAGTGCCTCAAAACCATAGCCGGTTTGGAGCAGAAGGTGCAAAAGAAGGATTTTCTCATCAGCAGCTATGTCGAG…
3293	GEO05857	CG9389-RA	FBgn0037064	TdIY8ADG0_03N	A05	ATGGTCGACGAAAAGCTACCACCAAGCAAGGAACCGGCTGAACGGCCTCCAGACCAGACCACCCCCGGAAACGCGGCTACCCGATTCGGCTTGGAGGATCACGAGGCCACTCAGCAGGATGCCCGGGTGAACACACTGCGCCAAGCAGAAGAGCGACGTGGTTCAATGGTGCCTCCCGACAAGCGGGCGATGTCCATGAAGATGTCGCAAGCGCGCTTACACACCATAAATGATCCGAATCGAACTGGCACACATTCTGCTGAAGCGACGACACCACCGGCCAAGCCTGCGGTCAACATTTCGTCGCGGAGTTCTTTGGTAAGAGGTGTGGCGCCAGATCTTCCACCCAAGCCGCAGCGCCCCTCCGATAGCGAGGCCGATCTTGAATCGTCCGATGTG…
3315	GEO05882	CG7365-RA	FBgn0036939	TdIY8ADG0_03N	A06	ATGTCATCGAGTCGCTTAATTTGCTTTGGCCTGCTCTTCCTGCTCGCTTTCGGCCATGTGACGTCACAGCGCACGTCACTGGACGTGGCTCTGAAGAACGTCTACAGACCGCTGCGACTTCTGGGCCTGGCCTTTACCGGTCGATCTGGCGACGATCCACAAAACGTGCAGCGCTTACAAATCGCGGGGAAAACACAAAAGTCGAACCCCCGCACTCGAGCCCTGCTGGAGTTCTGCGATGCGGACCACGGACCCGGAAAGAGGAGCCCGGAGCGACCCACCAGTGTGCATCGCTTGCGACCCGGTGACATCGATGTGATCGGAGCAATGGGTGACTCGCTGACCGCCGGAAACGGCATATTTGCCACAAACTTACTGCATGTGACCGTGGAGAACAGG…
3327	GEO05895	CG5718-RA	FBgn0036222	TdIY8ADG0_03N	A07	ATGAATCGCCTGTTTCTCAAAAGGGCGGGACAGCATGTAACCAGGAGCCTTCTTGGTCCAAATGGGAGTCGTCTGCTTCAAGTGTCCTGCGTTCGAGATGCCAGTTGCAAAGATGAGTACTCCTTGATAGACCACAAGTTCGATGCGATTGTCATTGGTGCCGGTGGAGCTGGAATGCGGGCTGGATTTGGGCTGGCGGAGAAGGGTTTCCAAACGGCCATTATATCAAAGCTATTTCCCACCCGATCTCACACGGTGGCTGCCCAGGGTGGTGTTAATGCCGCCCTCTCAAATATGGACAAGGACGACTGGAAGTACCACTTCTACGACACGGTGAAGGGCTCCGATTGGCTGGGTGATCAGAACGCGATCCATTACATGTGTCGGGAGGCGGAGAGG…
4120	GEO06910	CG31549	FBgn0051549	TdIY8ADG0_03N	A08	ATGTCATCCTTCAAGGACAAAGTGATTATTGTTACCGGCGCCAGCTCCGGCATCGGAGCAAGTGCCGCCGTCCATTTGGCGAAACTCGGAGGGCTCCTGGTCATCGTGGGTCGCAACGAGGAGAAGCTGAAGGAGACGGCCGACAACATTGTGGCGGCCGGAGGAGCAACGCCATTGGAACTGCAGGCGGACATGACCAAGGAGGCGGAGGTGCAGCAGATTGTGGGCGCCACTCTGGCCAAGCACGGTCGCATCGATGTGCTCGTTAACAATGCGGGCATCCTGGAGACAGGCTCCATCGAAGCCACCAGCCTGGAGCAATTCGATCGTCTGATGAACACCAATGTGCGTTCCCTGTACCAACTAACCATGCTGGCCACTCCAGAGCTAGTCAAGACC…
4169	GEO06971	Tm1	FBgn0003721	TdIY8ADG0_03N	A09	ATGGAGCACGATGACTCCAGCACCAGTGGCACTGGCAGCCATACAGCCAGCAATACCAGTCTAGTTCCCGCCTCGCTGAAGCGTCGTGGCCACCAGCATCATCCGCGATTCTCGGGCACTCGCCGTCCCAATGTGCCCAATGTCCAGGAGATTCTGGCCGCACTCTATCGTGGCGACTCAAAGAGCGCCCTGTCCAATCTGAGAGGAGAGACGCAACCGGAGGAGGAGCAACCACAGCAGCAGACGGAGGAGGTGCTGCCACCCAGCAGAAGCACTTTAAGCCTGCCCCTCAGTGAATCGGTGACCAATTCCCTGGGCAGCAACAGTCCCACGCCCACAGACGAAAGCAGCGTGCAAGATGAGGGGGCCAGTAATCCGGCAGCAGCTTTAATAGCTGAG…
4209	GEO07025	Atf-2	FBgn0265193	TdIY8ADG0_03N	A10	ATGGACACCGCCGGAGACATGGATCACCTGGCCAGTGTGTCCTTCGGCGACTTTGAGACAAAATCCCCAGAGGGCGACGTATCCTGCTATCAGAACTTTCGGGCACAGACGGAACATGTTTCGCTAGACATTTCTCTCGGGCAGAAGTCAGACACTCTATTTGCCGCCGACCAAACGCCCACGCCTACGCGACTCATCAAGAACTGCGACGAGGTGGGTCTCTTCGAGGACCTGCAGCACGTAAATCCATTTGACATTGGATTCCAGCAAGCAGCGGAGCGAAATGTCAGCGGCACTCCGAGTCGCCCAGAGGCTCGACCCAATGACGGTGAGTCCCTGCACACGCCCCAGGTGTATCCCGTCGAGGCCCCCACCGTGGTATCAGTTCCGTCTGAAAAT…
4229	GEO07050	stg1	FBgn0064123	TdIY8ADG0_03N	A11	ATGAGGGATTATCCTTCGGTGCCCAATGTGTTTCGCGTGGCCTCCACGCACAGCATCAACAGCGAGAATCCGTACAATAACATTCGACCAGCGAATGTAATCTGCAACACCACCGAAAGGCCGCCGATTGCCATACACCAGCTGACCACTAGTGCATCCATCGAGCACAGCCACCCATCGCAGCAGGCGCAGCACCAGCAGCAACAGTTGCTGCACCACCAGCAGCAGCACCACCACCAGCAACACTCGCCCTATGCAACATTGCCGCGGGGCCAGCGACTCGCGCCGCAGCAGCATCAGCAAGCCGGTGTAATCAACACGATCTCTGGCAGCATTCCGGCCACGGGATTTAGTTCCCTGGCCGGCAGCTTTAGTGATCTTCAGTTGAACAACATCGGT…
4242	GEO07063	CG7611	FBgn0037094	TdIY8ADG0_03N	A12	ATGCAGAGCACCAGTTCCACGTCGAGCGGCTCTTGCTCCAGGCCCCTCGAGGGTTCCACACTCAATTCCGGCGGCAGTGCCGAGAACGTGGCTCGCGATGGAGGCAGTGGCGATGACAGCGTCGGCATCGGTGATGAGAATCCATCGGGCAGCAGCGCCGCCACGAACGGACACGACTCCAAACACAACGGCTTCATTGTCAACAATAACGGCAGCAGCAGTCGCATCGTCGACGGCGAGAACAATCGGGAAAACACCAGCTGCAGCGGTGTGCAGCTGGACAAGTCCAACCAAGAGATCATCCGGCTGATCGGACAGTATCTGCATGACGTCGGTCTCGATAAGTCAGTCCAAACGCTCATGTTGGAATCCGGATGCTACTTGGAACACCCCTCTGCA…
3282	GEO05839	CG3860-RA	FBgn0034951	TdIY8ADG0_03N	B01	ATGGCAGAGGGCGACTACGCAGAGCATGTGGAAAGAACTGAGCTTCCGGCCACGATGATTTCCCGCAAGGAGGTAAGCATCTGGGCCATTCTGAAGAACTGCATCGGCAAGGACCTGAGCAAAATCACCATGCCGGTCATGCTGAACGAACCATTGAGCTTCCTTCAGAGGCTCTGTGAGTACATGGAGTACGCACAACTGCTCACCGAAGCAGCTCAGCAGGAACACCCGGCAGATCGGATGAAATACGTGGCGGCTTTTGCCGTATCAGCATTAGCCTCCAACTGGGAGCGCCTGGGAAAACCTTTTAATCCTCTGCTTGGTGAAACATACGAGCTGCAGAAGGGCGACTACCGAATCGTCTGCGAGCAGGTTTCCCACCATCCTCCAGTGTCTGCA…
3309	GEO05876	CG15208-RA	FBgn0030247	TdIY8ADG0_03N	B02	ATGGAGAAGCAACTAACAGAGCACATGGTGGAAAGCATGTCCAGGTGCAGGGACTATGCCAAGGCCTTGAAGTTGAATTTCTGTAACTGCGGCCTGAATGACATAAGTCTCTGCCTCAAGATGCCGTACCTGGAGGTCCTTTCGCTTAGCATGAACAAGATCACTTCATTGAAAAGCCTGGTGAGATGCACTCGACTGAAGGAGCTGTACTTGCGCCAGAACGAGATAGCAGACTTTGATGAGCTGAAATATCTAGTCAATGCCAAATCCCTCACATCCCTCTGGCTGCTGGACAATCCATGCTCTATTGCCGCTGGCTCCAACTATCGGGCATCTGTGCTACGAATGCTGCCGAATCTAAAGAAGCTGGACAACGTAGATGTTGCCGAAGAGGAGCTG…
3302	GEO05866	yellow-f2-RA	FBgn0038105	TdIY8ADG0_03N	B03	ATGTTATCGCCCCAATTTTTGATTCTAAGTTTAATCTCAGGGTTACAGCTGCTTTCCTTGGCAGATGCTGATCCCATGATAGAGGTCTTCCGATGGAAGCAGATGGACTTTTACAATCGCGGAGATGGCCATCTAAGCTCGGGCGGAAGGAAAGACAGGCCCAGCTTTTCAGCTCCGGTTGTCTTTCCTGGAAAGTATTCTCGTCGAAAGCGTAAGATTATGACCTCCCGCGATACACCGGTAGTGGTCAGCTCCCGCGCCGACAGCGACGACCCCAACGCCTCCTACATTCCGTACAATAACGTGCCCATGGGAGCCACTCACTTCCGCGGCCGCCTCTTTGTCACGATGCCTCGTCGACGGGTGGGCATCCCATCCACCTTGAATTACATCGATCTG…
3277	GEO05832	sip3-RA	FBgn0039875	TdIY8ADG0_03N	B04	ATGCAGCTGCTCTTATCGTCCGTTTGCATGGCGCTGACCAGCGCGGTGATTGGATTTGCCTACTACCAAAAGCAGCAGTTCTATCCTGCGGTGGTCTACATCACCAAATCGAACGCCTCCATGGGGGTCATATACATACAATTCTTTGTAATTGTCTTCATGTTCGGCAAGCTGCTAAGCAAGATCTTCCTGGGCACTCTGCGTGCCGCAGAGTTTGAGCATCTGCTGGAGCGCTTTTGGTATGCCCTTACGGAGACCTGCTTGGCCTTTACCGTATTCCGGGATGACTTCAATCCGCGCTTTGTGGCCTTGTTCACGGTGCTTCTATTTCTCAAATCATTCCATTGGCTAGCAGAGGAGCGGGTGGACTTTATGGAGCGTTCCCCCGTGCTCGGCTGG…
3304	GEO05869	CG8136	FBgn0037616	TdIY8ADG0_03N	B05	ATGGATAAAAACCACAAGTCGGAGGGGTTTGGACGTTCAATGTCTAGTAGCAGTCGCCGCGTCATGTGGAAGCTCAACGAGGAGGAGGAGACATTCGACTCCTTGGTCAATTATCGGCGGCTTCCTTCGCGCAGCCTAAACCGAAGTCAGGTGACCGATGTGCCCACCAAGGGACACACTACCTCCGAAAATTGCCAGCTGCCAGCGCAAGAGTTGGAAACAAAGAGCGCCACCAACGAACAAGGTGCATTGGGCATAATGTCGGTTAGCCTACCGCAAACAACCAGGAATTCCCATCAATCGTCGGCCACGTCACTGCCGGAGGCCAAGGGATGCACTGCCACCGAAAACTGCCAGTTGCTAGCGCAAGAGGCGGAAACAAAGAACGCCAGCAACGAA…
3326	GEO05894	CG7011-RA	FBgn0036489	TdIY8ADG0_03N	B06	ATGAAGTTCGCCGACGTGCTGCGTCGCCTGGACGCCTATCCCCGCACACTGGATGACTTCAGCGTTCGCACAGTGGGCGGCGCCGCAGTTACAATTATCAGTACCAGCATCATAAGCCTACTGATCTTCCTCGAGGTCCTCAACTACATGCAGCCAACCCTAAATGAAGAGCTCTTCGTGGACACCACTCGTGATCACAAGTTGAGAATAAATCTGGACGTGACACTGCATAATCTGGCGTGCAACTACATCTCATTGGACGCAATGGATTCATCTGGCGACACACACTTGAGGGTGGACCACGACGTCTTTAAGCACCGGCTGGATCTCAATGGCGAGCCCCTCAAGGAGACGCCCATCAAGGAAATCGTTGCAGTTTCGCCGCCCAATAAGAATGTC…
4119	GEO06909	l(3)05822	FBgn0010877	TdIY8ADG0_03N	B07	ATGACCATTCCATCGAGACCGGCGCCCGCACCGCCCGGATCACGTGGCCAGAGCGCAGCGGCTGGGGCAAATGCCAGCCTGGAACAGCTGCGTCTCCAGCTGCAGCAGCAGCACCTGCAGCAACAGCAAGGCGCCGGCGGTGGACTCCAAAAGCTGACCATCAAGCTGCCGCCACCGCCCAAGGGACCGCTGCAGTCGCAGCACAAACGTACCACCGTCAGCAACAATAACAACGGCAGCCTCTTCGACGAGCCAACGGGTGGCACGAGCATTACGCGGAAGTTTCCACAGGCACGCTACACGCCGGCCACCAACTGGGACGACGATCCATTTGGAGGCGGGAGCAACGGAAATGATCGCTTCAAGAAGATGCCACCGCCGCGACCGCCGCCGCCCAAG…
4141	GEO06934	Sec24CD	FBgn0262126	TdIY8ADG0_03N	B08	ATGAATCCGAATATGTACGGGCCACCGCCCACGCAGTTCCAGCAGCAACCCCAGTTTGGGGCTCCTCCTCCGAATTCCGGAGGTTGGCCACCGCAGCAACAACAACTACCGCAGCAGCAGCCGCCGCAGCAACAACTGCCTCCGCAGCAGCAGCAACAACAACCACAGTACGGAGCACCACCACCAACGTCGGCGGCATCCCAGCCTTACCTCAATGGCAACTACCAGCAGCAGTTGGCCACGTCGATGGGAGGTTTGAGTGTGGGTGGCGGTGTCGGTGGGGCCAATCCCCTGAAGCCACCACTCCCCCAAGGAGCTCCCGCTGCTGCGGCACCACCGCCAACCGGTTTCAATCAGTTTAACTCTAATGCAGCACCTCCTCCGACCAACAACAACAAT…
4180	GEO06983	PGRP-LD-RA	FBgn0260458	TdIY8ADG0_03N	B09	ATGGACTCCAGCCACATAGCCGTGCGAGTGGCACGTCGTAGTCCCTCGCCGGCCGCCGTCTCTCAGTCGTCGTACGGCAGCCTGGGTTCCAGCCAAGATATACACATTCGAGTGGACAAGGAAGGCGTTGCAAGCGAATCCACTCCCTTGCTGGCAGCTGCTCAGCGGTCCATCAAGACGTCCTCATCCCTCACAGCCTCAGTCTCAGCCTCCTCCACGACGCCTTCGAATTGCCGAAGGAACCCGACGCTCCACGAAGACTGCTTCAATTGGCGCTCGGTGGGACTGCTGGTCATGTGTGCATCCGCCTTGGCACTGGCCGCCTATTTGCTCTGGAGACAAACCCAAACGCCGGACTTTGGCTATCGACTCAGTATCGTGGGTCATGGCATATGGTCG…
4219	GEO07037	dome-RA	FBgn0043903	TdIY8ADG0_03N	B10	ATGGTGGCCCAGGAGCAGCTCGTCCTGCTGCTCATGCTGCTTGCCGGCTGCCGGGGTGGCGCCAACGCCATCTTGGATCCTGGCTGGGTGATTCCCTCCAAGGTGGAGCAGCTCATCGGCGGCGACTTTAATCTGAGCTGCACCCTCAACGAAGACTACTTTAACGGCAAGAGCGCCGAGGACTGCCCGGTGGAGAAGCTGTACTTTACAGGCGGCGGCCGCGTCTACCGCGATTCCAAGCACATCCGAATCCTGAACAACACCACCATCCTGTTTAGCGACACGAATGCCGTGGAGCAAGAGAACGACTACCACTGCATGTGCGACGAGTATGTGATCAACAAGTCAAAGGTCTACGTGGGCACCAGGCCGCTCCTGGTGCGCGACTTCAACTGCCTG…
4241	GEO07062	CG43736-RB	FBgn0263993	TdIY8ADG0_03N	B11	ATGGCCAGCGAGGATGTGCAGATCACTAGCGTCATCGATGCCAATGGCCAGAGCCTACCGCTCCACGGCAACAGTTTGGGCGGTCCCCTGGGACCGCCCGTCAAGCAGGAGCGTCCCGATGACGCCGAGATCCGCGAACTAGCTGCCAAAATGAAGGAGCAGCAGAAGCAACAGGCCGCCCAGCAGGCATCCCGTCAAGCGGCCATGCAGCACTCGAATGGGGGCGCCATTGCGGCATCCTCGGCCGGTGGCAACATGCAGCCGCCGATCACAAATGGCAATGGCCAGACCAATATCATGAACTACCTATCTCGTCATCAGAAACTACCCAACGGCACCATGCAGGTGGTGCCCGCCTTGGCCTCCAATGGCCGCTCGAATGGAGCCGTCAGCGACTCC…
4251	GEO07075	CG6287-RA	FBgn0032350	TdIY8ADG0_03N	B12	ATGCCCCTCAATATAAGAAAAGTGCTGGTCTGCGATGCTGTGGACAAATCCTGCGTGGAGCTGCTGGAACAGCATGGGATTAAGGTTACCTACAAACTAAAGCTCCCCGTGGAGGAACTGTGTCAGGAAGTTAAGAATTTCGACGCAGCCATCGTTCGTTCGGATACCAAAATAACCGCGGAAGTTTTGGCCGCCGGATCCGGCAGCCTGAAGGTCGTTGGCCGTGCGGGGGCGGGTGTTGACAACATCGATGTTCCCGCAGCCACAGCGCAAAATGTCGTTGTCCTGAACACTCCGGGTGGCAATTCCATTTCGGCCTGTGAGCTGACGTGCATCCTAATTGGCTCCCTGGCCCGTCCCGTCGTCCCCGCCGGTCAGAGCATGAAGGAGGGTCGCTGG…
3288	GEO05851	Mipp2-RA	FBgn0026060	TdIY8ADG0_03N	C01	ATGCTAAGCCAATTTTACTGCTTGTTTTTGTTGCTCCTCCACTTCTTCGTGGGCGTGACGTTGTCTGAAGAGGGGGAGTGCCGCCGCCTTAATCGCGCAGATATCGAGGGCAGACTGTCCACAAAGACGCCCTACAGAGCGATCGCAAATTATGACGAAACGCCACCGAAATACGCCGGCTGCCATCCGACGCGAATTTGGACCATCATCCGACACGGAACTAGAAATCCTAGCGAATCCGTTATCCTTCAGGCGCAAAATCGACTATCAGAGATAAAGAAACGCATTCTGGATCAGACGAAGCCGCCGATCTGCACCGCTGAATTGGAAAAGCTGCGCCAATGGCACTGGATGCATCTGAATGCCACTGAAGATGAGAAATTACTGGTGGCCGAGGGT…
3254	GEO05805	TMS1	FBgn0028399	TdIY8ADG0_03N	C02	ATGGGAGCTGCTTTGGGCATCTGTTCAGCCGCTCAGTGCGCCATGTGCTGTGGAGGCACTGCAGCCAGCATGTGCTGCTCCGCCTGCCCGAGCTGCACCAACGCCTCCTCATCGCGCTTCATGTACGCCTTCATCCTCCTGGTGGGCACCGTACTGGGGGCGATTGCGCTGTCCCCTGGACTGCAGGACACCCTGAAGAAGATGCCCTTCTGCATCAACTCCACCTCGTCGTATAGCTCGGGAGCACTCAGCGCTGTCTCGGGAGGATCTCTGCAAGTCGACTGCGAGTATGCACTTGGTTACATGGCAGTATATAGGGTTTGCTTTGGCATGGCCTGCTTTTTCGCTCTGATGTCACTGATTATGCTGGGTGTGAAGAGCTCCAGGGATCCGCGTTCG…
3311	GEO05878	CG4585-RA	FBgn0025335	TdIY8ADG0_03N	C03	ATGATCGGACCCAGTTCGCAGATCAGCAAGATCCTGCTCACCCTGCTGTTCCTGCTGATCATCTTCTACGTTTTCATGGACGTGGAGCTCTACCTGCGCATCCACAACTATGCCATCGAGAGGAACTATCACACGAATGTCTCGCTGCCCGCCTCCGTCGTGGGTCCGTCCACCTCGGAGTCCGGGTCCGGCAGCATCGGTGGTAGCAGCAGCAGCAGCAGCAGCAGTAGCAGCAGCACCAGTACGAAACTACCCACCGCCGGCGACCGGCAGCCGTCCTACGAGGACCACACCTGGATATCCTGTGATATAAATCCGCTTTGCCATGTGACCGTGAAGGCCATTCTGTTGGACCACACCAACCACTACCTGTTCGCCCCGCTGGCCACCATGTTCGAC…
3292	GEO05856	CG11255-RA	FBgn0036337	TdIY8ADG0_03N	C04	ATGACGAGCACGCTACAAGAAGGAATCCTGGTCGGATGCGGCAACCCGCTGCTGGACATCTCCGCCGTTGTTCCACTGAACTTCCTGCAGAAGTACTCTATGAACGAGGATGATGCGATCCTTGCCGAGGACCGACACATGCCCATCTACGGGGAGCTGGTCGAAGGCTACCAGGCTGAGTTTCTGGCTGGCGGATCCGTGCAAAATTCTCTGAGAATTGCCCAATGGATTCTTCGACAGCCCAGGGTGGCTGTGTTCTTCGGCTGCGTCGGCGAGGATCGGTACGCCAATATCTTGAAGGAAAAGGCGCAAGCCGCCGGACTGGATGTTCACTACCAGGTGAAGAAGGACGTGCCCACGGGAACCTGTGCCGTTCTGATCACCGGCACCCACCGATCG…
3314	GEO05881	Spn42Da-RK	FBgn0265137	TdIY8ADG0_03N	C05	ATGAAAACGAGCACACCTCATCCACGGTCGATTTGGATACTTACAGGTTGCTGGTTGCTCCCCCTGCTCGGCCTAGCCCTCTTCCCGTTTCCACCGGTCCACACGGCTGACGTCACCATGGCTGACGCCGCCCACCAGGAGTTCGCCCGCCGGCTGGCCCTTTTCTCTATCAACGTGTACGGCAAGCTGTCGGGGCAGAAGCCCGGCGAGAACATCGTCTTCTCGCCCTTTTCCATCCAGACTTGTGCGGCGATGGCCAGGCTGGGTGCAGAAAACGAGACGGCTACCCAGCTGGACCAGGGACTGGGCTTGGCCTCTAGTGACCCAGAGCAAATCGCACACAGTTTTCACCAGGTGCTGGCCGCCTACCAGGACAGTCAGATCTTGCGCATCGCCAAC…
3259	GEO05811	mtTFB2-RA	FBgn0037778	TdIY8ADG0_03N	C06	ATGCTGCCCCTGCGATGCAGTTGGTCCTTTGCCCGGGCCAACTATAGCACCAAAAAGGAACTGGTGACTCGCTACAGCGGCGATTTCCCCGAGAAACTGCTCAACCGGAAGCAAAAGGTTCCCACTCACATGTACATTGCAAATTCGGAGGCTGCTGCAAGGATTAACCAGTACCTGGAGCCCCATTTCCAGAGCTCCGGTTGCGATACCGTGATGGAACTCAATTCCGGTGCTGGGTACTTTACCCGGCATCTGTTGGACAGGGAATCCCAGTTTCGACGCATAATTCTGCTTGAGAGCATGGATCACTTTATGCCCAAAATCCAGGAGCTACACACGCTATATCCGGAACGTGTGAAGGTGCGCCAAGGAGACTTTGTGAACCTGTGGAAGTTGGTG…
4131	GEO06921	Sym-RA	FBgn0037371	TdIY8ADG0_03N	C07	ATGGATAGCATAATTGGACGCAGCCAGTTTGTCTCGGAGACGGCCAATCTGTTCACAGACGAGAAGACAGCTACGGCAAGAGCTAAGGTGGTCGATTGGTGCAATGAGCTGGTCATCGCATCGCCTTCGACAAAGTGCGAACTGCTGGCTAAGGTGCAGGAGACTGTGCTTGGATCGTGCGCGGAGCTGGCCGAAGAATTCCTGGAGTCCGTGCTGTCTTTGGCCCACGACTCAAACATGGAGGTTCGCAAGCAGGTAGTCGCCTTCGTAGAGCAAGTTTGTAAAGTGAAGGTGGAGTTACTGCCCCATGTCATTAACGTCGTGTCTATGCTGCTTAGGGATAACTCGGCTCAGGTAATCAAAAGAGTGATCCAAGCCTGCGGTAGCATCTACAAGAAT…
4147	GEO06946	Acsl-RA	FBgn0263120	TdIY8ADG0_03N	C08	ATGTTCATCGAAGACGATGCGCAAATGGACAGCTTCTGGGTGCAGAGCGCTATTGGCGCGATCAAGGCGATCGCCTTTGTCTACGACATCATCACCCTTCCGGTTTACTTGGTGCTGCAGAAGCCCTGGAAACGCCGTCAGGACTCGCGTCGCGTGAAGGCAAAGATCGTGCGGAATGATGACAATGAGCTGACCTACCGGACCACGGATCCACCACGGGATGTCCACGTGAAGATGCTGCAAGAGAATATCGATACCCTGGAGAAGGTATTCAACTATGTGGCCAAAACTTACACGTCGAAGCGTTGTCTGGGCACCCGGCAGATCCTCAGCGAGGAGGATGAGGTGCAGCAGAACGGTCGAGTCTTCAAGAAGTACAACCTCGGTGACTACAAGTGG…
4122	GEO06912	SoxN-RA	FBgn0029123	TdIY8ADG0_03N	C09	ATGCTGACCATGGAATCGGATATGAAAGGCAGCCTGCTGCATGCCACCATGCCGCCGCATCACACAAGTGCCGCGTTGCACGGACATGCGGCATCGCCGTACTCCGCCCTAGCTCCCCTTATGAACCTGGGCCAGTCGCACCTGACCCACTCGCAGCTGAGCCATCACAACCACCATCATCACCACATGAGCGCCCATATCGCGGCCAGCCAGAGTCCCAATCCGCTGAGCTCGCTGCAGTCCTCGATGGCGAACACCCTCAATGGCAGCCAGGTGGGGCAGCAGCAGCAGCAACAGCAGCAGCAGCAGAGCTCCCCGCTGCACAGCTCCAGCGAATTGAGTCCCACCCAGAGCAGCATCGGAAGCCATCACATGACATCGCCGGTCAGCCACCAGCAG…
4228	GEO07049	Nep1-RA	FBgn0029843	TdIY8ADG0_03N	C10	ATGTCGCAGCAACATGAGGCAACAGCGGCGGCCGCGGAGAAGCCGCTAAATAACGGCTACCTGCAGGCGAATGCGCCGCTGGAGGAGCTGAGTGCCACGGTGGTGTCGCCACTCCTGGGACAGCAACAGGTGCAGCACCAGGCGCCACATCAGATGCAGCAGCAACAGCAGCAGCAGCAGCAGAACAAGCTGCCCACTGTCGTTTTCCTGGCGCCCGACGGCAGCGGAGGCGTGGGAATCCAGCGAGGAAATCCAGCGCAGGGCAATCCCGGCATGGTAACGGGCACCGGCAGCCACAGCGACTGGCTGCTCAAGGAGTCGCAGCAGCGGCGCCGCCTGCTCGTCCTGGCCATCGCCTTTACCGTTCTGGGCGCGGCCATCGGGGCACTGGCCATCTAC…
4250	GEO07074	CG32095-RA	FBgn0052095	TdIY8ADG0_03N	C11	ATGGCCCGCCTGATACGAATCCACTTGAAGCACGTTGAAACTACTGTGCTCTTGCTCAGGCGGAGGACGCAGCAGAGGACCAGGCGGCGGTTTAGGATGCTGCGCACGTTTTTTATGCGCCAGATGATGGAGATGCACTCGAACTACCTGCACACTTACGCCATGCTGCGCCTGAAGCATTCCCAAGTCGTGGACACGGAATCGGAAACCAGCGATGTCGATGAAGAACCACACGACAAGATTGGCGTGCCCTGCACCTTTCCCAGCTTCGATTCCCATTTCTTTGAGCATGTGATTCCCGAGCTGAGCGAGGAGGACTTTCTCAACACACTCCATGTGACACGGGGAACCTTTGAGACCTTGTGCAAGCAACTTTCTCCCACTCTGCGGACGTCAGAT…
4259	GEO07087	CG10096-RA	FBgn0038032	TdIY8ADG0_03N	C12	ATGCGGGAGCGATGCGCCGCATGGGATAAGGATCCGGTATTCGGTAATCTAATGAAAACAAATCCCGAGGCTCTGAAGCGCGTGGTACCTTGTGGTGGCGATTGCCAGGAGCCGGATCTTGGCCTGAGCAACAGCGATCGTCAGGTTTTGATAGATGAGGTGCAGATTGTTATCCACACGGCGGCCACTGTGCGTTTTGTGGAGCCGCTGCACATCGCCCTGGCTGTTAACACCCGAGCCACCCGACTCATGATTCAACTGGCCAAGGAGATGTCCCACTTGGAGTCCTTTGTCCATGTGTCCACCGCGTACTCAAACTGCGTGGTGGAGCACGTAAGTGAACGCTTCTATCCGGAGCACTTGACCTGCCCTGCCGAAAAGATCCTAGAGCTGCTGGAA…
3308	GEO05875	CG30291-RA	FBgn0050291	TdIY8ADG0_03N	D01	ATGAATGAGTCCGAGATCCCCATCGACATACACACGCTGAAGCTGCAGGACTGGCTGATCAGCCGCAGAATTGTGCCCAAGAATGTGCAGCAGGAGCTTAGGGAGATCCACAGGAAGATTAGCAACGCCCTGCAGGACATGCCCTCCAATGAGCAGCTGATCAAGCTGTTGGCCCGGACAAATATCAACTACTACCATGTGAAGGAGATCATTGAGATCCTCAAGCAGACGGAGAAGGACACCAAGAGCGTGTTCGGCACCTACGGCAGCCAGCGCATGAAGGACTGGCAAGAGATTAGCCGCCTGTACGAAAAGAATGCCACCTACCTGGCCGAAACGGCTCAGATTTTCGTGCGCAATGTGAACTACGAGATTCCCGGAGTGCGAAAGCAGATGGCC…
3283	GEO05841	Phm-RA	FBgn0019948	TdIY8ADG0_03N	D02	ATGCCACGCATATCCGAAATAGCCGCTTCCGTGGGGCTGCTCCTGCTTATCGGAGTGATCAGTGTGGATGGCCTTGTGAAAGAGGGGGATTACCAAAACTCCCTTTATCAACAGAATCTCGAGTCGAACTCCGCAACAGGCGCAACGGCTTCGTTTCCATTCCTGATGCCCAACGTTTCGCCCCAGACCCCCGATCTGTACTTGTGCACGCCCATCAAGGTCGACCCAACTACCACCTACTATATTGTTGGCTTCAATCCTAATGCCACGATGAACACGGCCCACCATATGCTGCTCTACGGATGCGGAGAGCCCGGAACCTCGAAGACCACCTGGAACTGTGGCGAGATGAACCGAGCTTCCCAAGAAGAGTCTGCCAGTCCTTGCGGACCCCACTCC…
3276	GEO05831	CG4281-RA	FBgn0025626	TdIY8ADG0_03N	D03	ATGGATCAATTCTCGCACGATCTGACGTTGGCTCTGGACCTGACGCTGATGGACAGGGCTAGTGGCGGCGTCGGTAGGTGGGGCTCCCGCCGCAGGACACGTTCCACGGGCAATCTGCCCTGCGCCCCTCAGCCCACGGAGGACTCCTCGAGCAGTCCCACGGATGCGCTAAACCAGGGGCACCATCACGGGCATCATGGCCACCACCACCATCACCACCACACAAGTGCCAACGTGGACGGACTGGACACACACAACCTTAAGTTGCCAGCCAGCGACTCTGACGAAAAGGCGGAGGCGATGCTGCCTCTGCGTCTGCCACTGACCTTGCCTATACGCATGGGTGCCCTGGAGTCCGACTCGCTTAACGAGACCACCTTCAGTCCAGCCAGATTCTAC…
3324	GEO05892	CG4239-RA	FBgn0030745	TdIY8ADG0_03N	D04	ATGGACCCGGAAGCATTTTTGGACGTGGCCAACCAGGTCATCAAGCTGAAAATGTTTCCGTTCTTCGACATCGCTCACAGTCTACTTGCCGCGCTGGCCGTGCGTGAGGACTTGGGCGCCAATGCCCAGGCGTTTTCGCGGAAGCATCCGCTCGCCTGCTGGCTCTCCACCATGCTGGTGATCTTCGCCGGCGGTATGGTGGCCAATGGACTGCTGGGCGAACCGATACTGGCTCCCCTCAAGAACACGGGTCAGCTTCTTGTGGGCACAGCTGTGTGGTACGTCGTCTTCTACACGCCATTTGACATCGGTTACAAGGTGGCCAAGTTCCTGCCCGTGAAGATCGTTGCCAGTGCCATGAAGGAGATCTACCGGGCAAAAAAGGTGTACGATGGTGTG…
3325	GEO05893	CG4836-RA	FBgn0038762	TdIY8ADG0_03N	D05	ATGCGCTTATTTGGCAGAGTAACCAACATTTTACAGATATCTAGATGCGTTAGCTACCATGCTCCGCTATACCGACCGCGCAGCCTACTCCATGCAGAACGGTTGAGGCAACTATGCACCAGTGCCTCCTCCGGATCAAAGTCTAGCCGGAGGACGAATCATCCGTGTCGCGTCCGGGTGCAGAGGTACTCCCAAAAGGGTAGCAATGTGTTCTCGGTCAGCGATAACGTGGATATGCTGCGCAAACGGATTAGCTTTTCCGGCAACTCGAGCAATGCGCCCAAGATCATGCCCATTGGACTGATTACACCGGAAACGGGTGATGGCAAGGATCTGAAGATAGTCATTGTGCCCTTGGATCTGTCTGGCATGGATGGCAACGAACTCAAGGACACGCTG…
3269	GEO05823	CG11334-RA	FBgn0039849	TdIY8ADG0_03N	D06	ATGAGCCTGCAGTCGATCAAGTACTCGCGGGGCAGCCTGGAGATCCTCGACCAGCTGCTCCTGCCCGGTCAGTCAAAGTACGTGGTGGTGCGAGGAGTGGAGGATGGCTGGAAGGTCATCAACAAGATGCAGGTGCGTGGTGCTCCGGCCATCGCTATCGTTGGCTGCCTCTCCCTGGCCGTGGAAATCAACCCGGAGGATTTTGAGAACAAGAAATCACTGCGGCAGGAGATTGAGGGAAAGTTGAACTATTTGGTTTCCGCCAGGCCTACGGCGGTCAACATGAAGATCGCAGCCGACGAGCTCATCACCCTGGCCAACGAACTTTACAAGGACGAGGCAATCGACGTGACCCAAATGAAGCATAGATTTCTGGACGCGACCGAAGCTATGCTAAAA…
4140	GEO06933	Saf-B	FBgn0039229	TdIY8ADG0_03N	D07	ATGGAACTTGCAGAGAAATCGACAGCAGCACCTGGTGGTGCCACATCCTCCACTGCATCGAGTGCCGCTGGCAGTAAATCGGGATCCGGTTCCAGTGCTGGCAATGGTACTGGGGCCAACTCAAACAACAAGCAGGCGACGCTGTCGCGAAATCTATGGGTTTCTGGGCTGTCCACTTTAACCCGTGCCAGCGACCTTAAGGCAATCTTCTCCAAGTTTGGCAAGGTGATTGGGGCCAAGGTGGTCACCAATACGCGTACTCCGGGCACTCGCTGCTACGGATACGTGACCATGTCCTCCTCGGCAGACGCCTCGCGTTGCATCGAAAATCTGCACCGCACCGAATTGCATGGACGCATCATTTCGGTGGAGCGTACCAAGAACGAGATTGGCGGCAGC…
4157	GEO06958	PyK-RB	FBgn0267385	TdIY8ADG0_03N	D08	ATGGCCGCAGGAGCTGATACCCAACTGGAGCACATGTGCCGTCTGCAGTTCGACTCGCCAGTGCCCCATGTGCGTCTGTCCGGAATCGTGTGCACCATCGGACCTGCCTCCAGCAGCGTGGAGATGCTGGAGAAGATGATGGCCACCGGCATGAACATCGCGCGCATGAACTTCTCTCACGGATCGCACGAGTACCATGCCGCCACCGTGGCCAATGTGCGCCAGGCGGTGAAGAACTACTCGGCCAAGCTGGGCTACGAACACCCCGTGGCCATTGCCCTGGACACCAAGGGGCCCGAGATCCGTACCGGTCTGATCGGAGGCAGCGGCACCGCCGAGATTGAGCTGAAGAAGGGCGAGAAGATCAAGCTGACCACCAACAAGGAATTCCTGGAGAAG…
4143	GEO06936	orb2-RB	FBgn0264307	TdIY8ADG0_03N	D09	ATGGACTCGCTCAAGTTACCAAAGGCCAACAGTGCCACCAGCAGTGCCAGCGGCAGCAACAGCAACCTGTCCGGTTCGACTTCCGCGTCCGCATCCGCAGCCACATCGCCTACATCGTCAGGAACTGCAGTGGGTGGCATTCTATCCGGTGCCCCAAAATCGCCACCTGGCCTGGGCAGCAGCACCCCGATCTCGGTGCGATTCAATGCCAACGAGGAGTCCCTGGACGACATCCTACAGTCCTTCCATCACAGCAAGCATAGTCCCAGTGGAGGAGCGAGTGGCGGCGGAGATGCCTCGCCCACATCGAATCTGCTCGGGATGAAGAACAACGGGCTGGGATTGGTCGTGGGCAACTGTGACTCCCTCTCCAGCAGTCCATCGCAGCCCCAGATGCAT…
4240	GEO07061	Sesn-RA	FBgn0034897	TdIY8ADG0_03N	D10	ATGTACTACGCCGTCGATTACTACGCGGATATGGGACAAATCTCTCAAGATTGTTTCGCTGCAACGCAAACTGGAGCATCCGACTTTGACATGGACGAGCTCGATGACCTGGACCAGGTGACCCAAGTGATTGGATATCATCCCCAGTTCCACGATCACTTCCTGGCCACCCAGAACTTCATTATGAAGGGCGATGGTCCGCTGCCTAACGATTACAGATACTACTTGGCCATAATTGCTGCTGCCCGCCATCAGTGTCCGTATCTGGTGAAGCGCTACGAGAAGGAGTTCATCAACCAGGGCGGCGATAGTGCCTGGCTGGGCGGCCTGGACTTTATACCCGCCAAACTACGTGCCATATACGATATCAATAAAATATTAGCCCATCGGCCCTGGCTG…
4258	GEO07086	ACC-RB	FBgn0033246	TdIY8ADG0_03N	D11	ATGAGCGAAACAAATGAGTCCAATGACACGGCCGCCCAATCCGCCGAGGGCGAGCGGCCCAGCTTTTTGGTGGGTGATGAGATCGACGAGCGGGCCGCCGAGGCGGGCGAGGCATGTGACGAGTTCCCCCTGAAGATGCAGAACGATGTCCGCCAGAATGGCGATATTTCCGAGCGGCGCAAGCGGTTAAGGCCGAGTATGTCGCGTGGCACAGGGCTGGGCCAGGACCGGCACCAGGATCGCGACTTCCACATCGCAACCACCGAGGAGTTCGTGAAGCGCTTTGGCGGCACCCGAGTGATCAACAAGGTCCTGATTGCCAACAACGGTATCGCGGCCGTCAAGTGCATGCGATCCATCCGGAGATGGGCGTACGAAATGTTTAAGAACGAGCGGGCC…
4194	GEO07004	CG2938-RB	FBgn0029685	TdIY8ADG0_03N	D12	ATGGAGCTACGCGAACTGCGCGGTGGAAATGGTGGAAGCGTAGGAGGCATTGGAGCAGCTACAACCGGAACCCCCGGAGTGTCAGTGAATGGAGCCCCTAGTCCCGAACTAGGCGGCATCTGCATTGGAGGCGCCGCCGGAGGACAGCGTATGCCCACCAGAGCGGATATATTTATGGAACAACTAAACGCCACCAATGCCAAGAAGGTGGCTTTGCTTCTGGTCCTCGGCTTCATCGTCTATCACGGCCTGCTCAACTGGAAATACGGCAGTGACTCCTGCCAGTGGCTGCTGTCCAAGGGCCGATTTAAGGGCGACAACGAGTGGCAGCCGTACGGTTGCATGGTGCACAAGTACTCCCTCACTGACACAAGGCGCTGTTTGCGTTACCTCGCCTTC…
3320	GEO05887	CG13671-RA	FBgn0035867	TdIY8ADG0_03N	E01	ATGAAAATAATTTTGAGCCTGCTGCTCCTGGCTCTCTCTATCGCTCAGTTGGACGCCTCAAGGTCAGCCACATCCGACCAGGCTCCCATTGTCGAGTGTCCCGGACGCAGTGTTCCCCAGCTCCGTGCGGAAGCGTCAGAGTCAGAGATCTCGCTGCTATTTTACTACGTGTCCTGGGCCAGCGAAGCACGGCAGGCACGACTGGTCTACAATGGACTGGCCCACTATTACCAGGAGTATGGCTTCTTTGGAGCCATCGATTGCTGGCACTTGCAGTGCAATTGCAGCCGTACTTTGATGCCGGCACCAGGAGTCGCCGGCGCAGGAGGTTATCCTGACAAATGGCCCACGCTGATCGTGCGCTACGGCCAAAAGCAGTTACTCCAGTACCAGGGCTCG…
3301	GEO05865	CG12910-RA	FBgn0033502	TdIY8ADG0_03N	E02	ATGCTGGCCGCCCCGGAGAACCGCTTCCAGCATGTGTACTTCGCGCTATCCGCCCTGGTGGCTAGCGCCATGCTCGTCCTGGTCTACATATCCATGCGCTCGAGCCTTAACGAGCGGCTGCGCGAGGATCTGGCCAAGGCGCAGCGACAGATGATCTTCGAGAGGCCGAATCCACACTGGGACTACAGCAACAGTTGGCGCCGGATAGGGAACAGCACGCTCAGGCATGAGATATACTCGGCGTATTTCGATGCCAGGACGGATATCGTAGGTAATGTCCGCATGGATGACGAGCAGATGACAATTGGTTCGCTGCGCATTTTCGCCATTCTGCCGGAGCGTCTGCGCGACTCGTCGATAAACTGCATCGTGCGCTTCTCGGACTTCTCCAGCCAGGAG…
3291	GEO05855	Ddc-RB	FBgn0000422	TdIY8ADG0_03N	E03	ATGTCTATTGGGTTTAGGTATAGAGCCAACAATTATGCACGTCTGATAACCAAATACTTTTGCATCCACATCAAGATCGACATGGAGGCGCCGGAGTTCAAGGATTTTGCCAAGACAATGGTCGACTTTATAGCCGAATATCTGGAGAATATACGCGAAAGGCGCGTTCTGCCGGAAGTGAAGCCTGGCTACCTGAAGCCATTGATTCCGGATGCTGCGCCCGAGAAGCCGGAGAAGTGGCAGGATGTGATGCAGGACATCGAGCGAGTCATCATGCCGGGCGTGACACACTGGCACAGTCCCAAGTTTCATGCCTACTTCCCCACGGCCAACTCGTATCCAGCGATCGTTGCGGACATGCTGAGTGGAGCGATTGCCTGCATCGGATTCACGTGGATC…
3257	GEO05809	CG8818-RA	FBgn0033751	TdIY8ADG0_03N	E04	ATGGCCATGCTGACGCGATTGACCAGCAGCGGCACCACCACGGTGGCCGGAGCACCCGGTTCACCCAAGGGCCTGCAGCGTTTCCAAAACTACATCTCGGCCTTCTTGTGGCCGGGAACGCAGCGGCAACGTCGGAAGTCCACACATCTCGATCCCATGGACTGTTTCACCAACGACTTGGTGACCAGAAAGACCCAAAAGTGGGAGGAGCTGCGCGATAGCCTGATAAAGAGGCCATCGTCCGGAAATCTGGAGGCGGACGCCAATTGCAATGTGGGAACGCAGCGAAAGGCTGGTAGTACCAGCTTTAGCCAGAACGTGGGTCTTATGTCCAAGGGCATGATGAGTGATCTGAAGGCGCTGCGCTCCCCCCAACTGGGACTGGATATCAGATCCCTG…
3258	GEO05810	CG3625	FBgn0031245	TdIY8ADG0_03N	E05	ATGGCATCCGTGCGAGGCAACTCCGTGTACCAGGGCGTCTACGGGGCTCTGAGGACCCTGCTCCACCTGACGGCAGTCGTGCAATTTGGCTACGGCATCTATTACGACTACAACTACGTGCAGTTCCCCACCAGCGAGCCAGAGATGAGGATCCATCATCCCTGGGGGGGCAAATTCAAATACCTAACGTTCCTGGATGCGATAATTCAGGCACTGTACTATATTGTATCGCTGGTCAACGATTTCGTGGGCACTAATGAGCTGACACCCAAGAAACCTCCGGCGGTTCGCAGGTTCAAGGACTGGCTGATGGCTACATTGGCCTTTCCAGTGGCTATCAATGTGGGCGTGACCTTCTGGACACTGTACGCTATCGACAGGGAGCTAGTCTTCCCCAAG…
3279	GEO05835	CG7149-RA	FBgn0031948	TdIY8ADG0_03N	E06	ATGGGTTGCATGCGCTACTTGTCGGAGGCTCATTTGAGGGGCTTCGAGCGTTACAAGTACAGCAGTATAGACACGAGCTTCCTCAGCGTCTATGTGATGCACCCTTTTTGGAACTACTGTGTGAAGTTTGTTCCCAAATGGCTGGCGCCCAACGTTTTGACCTTCGTGGGCTTTCTCATGACTGTCGTCAACTTTATCCTGATAGCTTACTATGATTGGGGTTTCGAAGCAGCCAATTCAGAGACAGGAAATACGGTGCCCGCCTGGGTTTGGACAGTGGCGGCCATAAATATACTCATTTACTACAACTTGGATGGCATGGATGGCAAGCAGGCTCGAAGAACTGGAACGAGTGGACCTCTGGGAGAGCTATTCGATCATGGATTGGACTCCTATTCA…
4156	GEO06957	NnaD-RB	FBgn0265726	TdIY8ADG0_03N	E07	ATGGCGGAGCGAGAGAGGGAGGCAATGTCAGCCTCTCTGAGCCGTCTGCTGAGAACCTTGAGCTCGGCTTCGATGAGCAGACGTCACTGCCCCCTCGCTCTCCTTCAGCCCATCCCCTTGCATCAGAGCGAGATAGCGCTGGGGAGCGCGAGTAGCGGGGGGAGTGCAGAGAGATGCTGCAGCAGTTGCAGCGATGATAGCAACAACAATGAACGCTGTAAGAGCGCTGAGAGAGGGACAGCAGCAGATGAGGTGGGCGAGGAAGGAAGGGAGGAGGTCGAGCTGGAATCCAAGGAGGATGCCGTCGAGGGAGAGCAAGATGAGCTGGAGCTCAAGAGAGATAGCAGTACCGTTAACGTCAATGTGGTGAGAGCCAACTTCAAATGCAATGACATGGAA…
4168	GEO06970	CG33144-RA	FBgn0053144	TdIY8ADG0_03N	E08	ATGCGGCCACCAATGGCGATGCCATCGATGCAAGCGTCGACGGGTTTGCAGCCGACTGAAGTGCATCCGGTGCAACAGCTGCACTTGCATGCCACGCCCTCAAATCCTTCGGATATACACCAGGATCGGAGTCCACACAACCATAACGCCAAACTGCCACCGCTGGAACTGCTGGTGGAGAACAAGATTAGCTACAGCAGCTACCAGCAGCACGCCAAGGACCTCAAGCACCAGAGTCACAATCAAAACCGATCCAAGAGAAGTTCCCTCAGCAGTCCCTCGTCCAGCGAGGATTGCGTTAGTGCTGCCAGGGCCAATATCTTTGATGACGCCGCCGAGAACTTCGTGATCAATTTCCCCTCGGAGTCGGCCACCTCGCAGCATTTGCTGCCACTGTCG…
4148	GEO06948	dos-RB	FBgn0016794	TdIY8ADG0_03N	E09	ATGTTCGATATCAAGACGCCCAAGCGCACCTACTACCTGGCTGCTGAGACGGAGGCGGATATGCGCGACTGGGTGAACTGCATCTGCCAGGTGTGTCACCTACACGACACAAAGCAATCGAATGAGTTGCCATTAGGAGCTGTGGGTGCAGACGAAAACCGCACCCAACACACGAGCTCCAGTGGCGGTCTAAGCAACTCCACTCAAAATACGACCACCACATCGTTGCACTCGTCGGCCGGAACCACAGCGCCTCAGGCTTCGGTCCCAAATGCTGGAGGATCTGCCCAGCTGCGACGACCGGCGGTCATTGAAGAGCAACCGATGCCCTCGAATGCCGGCAACAATAACTCAGACTCGGTGTATGTCAACACGGAGTACAGCAATCGCGAGACGATG…
4249	GEO07073	Prosbeta6	FBgn0002284	TdIY8ADG0_03N	E10	ATGAGCAGATTGGGCTTTGAGCAATTCCCGGACTACCAGGTGCCCGGCATGAAGCATCCTGATTTCTCGCCCTACGAGTCCAATGGCGGCTCCATTGTGGCCATCGCCGGAGATGACTTTGCCGTAATTGCAGCGGACACCCGCCTGAGCAGCGGCTACAACATTCACTCGCGAACGCAGAGTAAACTCTTTAAACTCTCGCCCCAGACAGTGTTGGGTTCCGCAGGCTGCTGGGCGGACACGCTCTCGTTGACCGGATCGATTAAGGTGCGCATGCAGAGCTACGAGCATACCCATCTGCGCACCATGACCACTGAGGCCGTGGCCCAGATGCTCTCCATCGCCATGTACAATCGCCGCTTCTTCCCGTACTACGTGTCGAACATTCTGGCTGGAATT…
4193	GEO07003	Med-RA	FBgn0011655	TdIY8ADG0_03N	E11	ATGGGCGGCGGCTCGGGGGCGTGTCCGCCCGCCCACATGTACGGCGCCGTAGCCCCGCAGGACATAATTGTCCGGGACATGGTGCAAATGCCGCCGCCGCCCTCGAACGCCCCCACATCGGCGGACGCCTGTCTGAGCATCGTCCACTCGCTGATGTGCCATCGGCAGGGCGGCGAAAGCGAGGGATTTGCCAAGCGAGCCATCGAGTCGCTGGTCAAAAAGCTCAAGGAGAAGCGCGACGAACTGGACTCCTTGATCACGGCCATCACCACGAACGGAGCCCATCCCAGCAAGTGCGTGACCATACAGCGCACCCTCGATGGTCGCTTGCAGGTTGCTGGACGCAAGGGTTTTCCGCACGTCATATACGCCCGGATTTGGCGCTGGCCTGACCTGCAC…
4212	GEO07028	CG31211	FBgn0051211	TdIY8ADG0_03N	E12	ATGTTTCCTGGTGGAAACGGAAACGCCGATTTGGGCTACAACAAGCATGCCCACGTCCATGGACTTGGACAACATGGCCATGGGCACAACCATAATCACAATCAGTTCCTGGCGCAGCCCCCACCACCCCCCACACATTTTTCACTGCCCTCCGGGGGCGGTCAGGGCATGGTGACGCCCATGGTAGCCGCCGGCCTGCCGCTCGCCATGCAGGGTGGCGTTGGCATCGATTGGGCGCAGCTCGCCCAGCAATGGATCCACATGCGGGACGCTACTCCGGTGCCCATGCCCCTGGCCCCTCCGCCGCCCATCATCAGCAATTTGCGAGAATACCACCAGCAGACGCTAGCAATGCCGGTGCCCAGTGTGGTCAGGGCGGGATTTCCGCAACTAGAGGAG…
3253	GEO05804	CG1140-RA	FBgn0035298	TdIY8ADG0_03N	F01	ATGCTCTGCCGACTGGTGGGAAACAGGAGTTTGGGTGCACGATATACCGCCTCCATCAAGGCTATTGCGTGCTACTCCACGTCGGGAAAACAGCGGAACGGCAAGATCTACGAGTCGGCCATAGATGCTGTGGCCGATGTGCAGGATGGTGCCCAGATCCTGTTCGGCGGATTCGGAATCTGCGGCATTCCGGAGAAGATGATCAACGCGCTCAAGCAGAAAGGAGTCAAGAACATCACTGGCGTTTCCAACAATGGAGGTGTGGACGACACTGGTCTGGGTGTCCTGATCAAGCAGAAGCAGGTGTCCAAGGTAATTGGCTCCTATGTCGGCGAAAACACGGAGTTGGTGCGTCAATATCTGGAAGGAGAACTGGCCGTGGAACTGACTCCCCAAGGC…
3322	GEO05889	CG5404-RA	FBgn0038354	TdIY8ADG0_03N	F02	ATGTATCCGCAACTGGAAACAGAAGCGGAGGCTCTGGAAAAGGCTACGGCACGGGCTCTTTTACCAGGTGCCATCAGCAAGCCCGCCAGTGAAGCTGGCAAGGCTCCCAGGATGAACAAATGGAAGCGCCGCCTGCATCGCCACGTCCCGGTCTTTCAATGGCTTCCCCTGTACAGCACCGAATGGGGCATCGACGACTTTATAGCCGGCATCACCCTGGGACTCACAATCATACCCGAAAGTATGGCCTGTGCCCTTCTGGCTGGCCTCCCCGCTCGATATGGTCTCTGTTCGGCGTTTATTGGACCGCTGATCTATATGGTCTTCGGATCGATCGACAAGGTCATCATTGGACCCACTAGCTTAGTGGCTCTGGTCAGTGTCCAGTTCACCGTGGGA…
3303	GEO05867	Hayan-RA	FBgn0030925	TdIY8ADG0_03N	F03	ATGGCGATGATCTCGGCGAGAAGGTACTTCCTTCTGGGTCTCCTGGTGCTGACAACTTCTGCGTATGTAACAGTTGGGGATGAGGGCGATCCCTGCCAGGTGAGGTCGGACATACCGGGAATCTGCCTCTCCTCCTCAGCCTGCGAGAACATCAGAGGATATTTGAAGTCGGGCACGCTGTCCACCAGCCAGGTGCCGAGTTGTGGTTTTGGCGCCCGCGAGGAGATCATCTGCTGCCCCACCGTCGCCTGCTGTGCCACTGAGCCAACGACGCCCAATCCCAATCCCTCCCGCGTCAATCTTCCCGAGAAGGAGCGACCGTCGGTGGCAGCGTGTGAGAAGATCCGATCCGGTGGAAAGCCCCTGACGGTGCACATTCTGGACGGCGAACGGGTGGAT…
3267	GEO05821	Lcch3-RC	FBgn0010240	TdIY8ADG0_03N	F04	ATGACATGTTTTACGCGCGTCGGAGTATCCTGTGGCCTGTTCTTTTTCCTACTGGGCGCCCAGCTACAATTGATTCGATGCATTCGAAAGGATGTACTAGCTGGCCGCCTTGAGAACGTCACGCAAACAATATCAAACATACTGCAAGGATACGATATTCGACTTAGGCCCAATTTCGGAGGAGAGCCACTACATGTCGGCATGGATTTGACCATCGCCAGCTTTGATGCCATATCAGAAGTTAACATGGATTATACGATAACAATGTATTTAAATCAGTATTGGCGCGACGAGCGTTTGGCATTTAATATCTTTGGACAATATTTCGACGATGAGAATGATGATGGCATAAGCGATGTGCTGACATTATCCGGAGACTTTGCTGAAAAGATATGGGTA…
3268	GEO05822	gb-RA	FBgn0039487	TdIY8ADG0_03N	F05	ATGCCCGCCGCCGATGAACTGCAGTCGCCGTCCAGCGAAATGGTCCTGCTGACCCCCAGCTCCGGCAATCCTCCCTCCAGCATTGCCCAACCAGCGGCTAATCCTGCCGAGAAAGCTCAGTGTCGCGAGGGATCCGCCGAGTCAGACAGCAGCAGGGTTGTGATCAAGAAGCAGCTGGGCCTCCTCGAAGGAGTGGCCATCATCCTGGGCATCATCTTCGGATCCGGTATCTTTGTTTCTCCGAAAGGCGTCATCCGGGAGGTGGAGTCCGTGGGCGCTTCGCTGGTCATCTGGGTTCTCTGCGGACTGCTGTCCATGATTGGTGCTCTTTGCTACGCGGAACTTGGTACTGCCATACCAAAATCTGGGGGGGATTACGCGTATATCTTCGAGGCCTAC…
3295	GEO05859	Faa-RA	FBgn0016013	TdIY8ADG0_03N	F06	ATGTCCCAGAGTTTTGTGCCAGTGCCAGAGAACAGCGATTTTCCGCTGGAAAATCTACCCTACGCTGTCTTCTCAACCGAAAACAATAAAGTTCACCGTATTTGTGTGGCCATTGGAGAGCATGTCCTGGACCTGAAAGCTGTCTCGCAGTTGTTTCCTTTCCAAGTTCAGAAAAGCCTGCAGGCCGAAACTTTGAATGAGCTTATGGGATTGGACTTTGAAGCTTGGGATGTGGTAAGAAGCCAGACTCAAAAGCTATTGACGAAGGGTTCAGAATTGGACCACAATGTGGACTTGAAGGCGGTTTCCATTGTGCCACAGTCTGAGATCAAGCTGCACCTGCCTGCACAGATTGGTGACTATACAGACTTTTACTCATCCATCCACCATGCCACCAAT…
4167	GEO06969	CG10413-RA	FBgn0032689	TdIY8ADG0_03N	F07	ATGAGCGCCTCCGCGGAGCAGGAGACGGCTCCCATAGCTAATTCCCGTAGTGGTCGTACGGGCAGTGTTTTCCGCAGTTTCGGATCTTTATTCGGCGGCAGCCAAAACAGTGGCGATCGCCCCCACACCCCGCAGGATGGCGACGGATATGTGGAGTTCGGAATGCAGGACCCGGATCGTAGTGGCCGTACGCTCGGTACCTTTGCCGGAGTTTTTAGTCCAGTGGCTTTGTCCATGTTTAGTGCTTTGGTCTTCATTCGAGTCGGGTACATCGTCGGAAATGCGGGCCTGTATGTAACCCTGCTGCAGTTCCTCATCGCCTACGGAATTCTGCTCTTCACGGTGGCTTCGGTCTGCGCCATTTCCACCAATGGAGCCATCGAGGGAGGGGGAGTTTAT…
4121	GEO06911	Prosbeta2-RA	FBgn0023174	TdIY8ADG0_03N	F08	ATGGATTTGGATAACGCACGCGATCTGCCCCGCGCTGGTTTCAATTTCGACAACTGCAAGCGCAATGCAACTCTTTTGAATCGAGGCTTCAAGCCACCGACCACCACCAAGACGGGAACCACAATCGTTGGCATCATCTACAAGGATGGTGTTATTCTGGGCGCCGATACGCGAGCCACCGAGGGACCCATTGTCTCGGACAAGAACTGCGCCAAGATCCATTACCTGGCCAAAAACATATACTGCTGTGGAGCTGGAACCGCTGCGGACACTGAGATGACTACGGATCTCATCTCCTCCCAGCTGGAGCTGCATCGCTTGCAGACAGATCGTGAGGTGCGCGTTGTGGCCGCCAATACGATGTTGAAGCAGATGCTTTTCCGCTACCAGGGTCATATC…
4170	GEO06972	CG31547-RB	FBgn0051547	TdIY8ADG0_03N	F09	ATGGCCGATCGCTTCCAGATCTCAAAGGTGAACGGCACCGCGAACGCCGGCTACGATGGCGAGGCTAGATCAGCTGAATCCGACCAGACGGACGCAGCCCACCCACTTCCGCCCACCAGCAACGAAAACCACCTGCATCCCAAGGCTTCGGGGGAGACGGGCGAGAACCGCCGCAGCTCCCGGCTCTCCTTCCGCGGATTCGGTAACTTCCTGCGCAAATCGGACGCCGAGCGCAAGTTTAGTCTCGCCCAGCTAACAAAGGAGAGTCTGCCGCGCCTGGACAACTACCGCATTTCCATGCGCAACCTCAAGCGTCCTTCTATCGGCGAACTTCAAGGAGAGGCGGTCGACCAGAGCATCACTATTCCCGAACCCGAACCGGAGGCAACTGGCGGACAC…
4192	GEO07002	Edem1-RA	FBgn0023511	TdIY8ADG0_03N	F10	ATGCAGCAAAAACCCCGAAACAACGGCTATCCGGGCACCCTCATCTGCGCGGTCCTCCTCGTCCTGCTGTCCACCGGTGTCAGCGGCCAGAAGCAGTATTCCAAGGCAAGAAAGTTGGAACTGAGGGAGGATGTGCGGCGCATGTTCCAGCACGCCTACGATGGTTACCTGCGCCACGCCTCCAACTACGATGAACTGCGTCCGCTGACCTGCGATGGCCACGACACCTGGGGCAGCTACTCCTTGACACTGATCGACGCTCTGGACACGCTGGCCACCATGGGCAACTTCACGGAATTCCGCCGCGCGGCAAGACTGCTCGAGGAGAAGATGGATTTTGACAGGGACATCAACGTGTCCGTGTTCGAGACAAACATCCGCATCGTGGGCGGGCTGCTG…
4211	GEO07027	Eaf-RA	FBgn0033166	TdIY8ADG0_03N	F11	ATGATGATGACCAAACAGAAGAATTCGCTGGCCGAGCGCCTCAACATCGGTGAGGAGGTGCGGGAACTGAAGCTGGGCGCCACCTTCAACCCGAAGAACACCTCGACCGCCTTTCACACTATCAAATATGACTTCAAGCCAGCGAGCGTGGACACCAGCCGCATGGCATCTGTGGACGTCGGCTCCAACAATCAAGTTACTGTTACCGTGCCAAATTCTGAAAGTTCCGGAGTGCCTCATACAGTTTATAAGGGAAATCAGAGAGAGTATGCAAAGGAGTGTTTGATGATCTACGACAAGGAGACGGGCGCCATCACCATAGAAAAGCTAAACCACAATATTCAAGTGAAGAAGACCAGGAATGAAGTCACCAACAAGTCAGTCCAGCTGCCTGGTCAG…
4231	GEO07052	CG7358-RA	FBgn0030974	TdIY8ADG0_03N	F12	ATGGAGAAGAAGGCCAAGGAGTCGCTGCGCCGCTACAAGAAGGCCGCCCGTCACAGTGCGACGCACTCGAGCAGCTCGGACTCCACCTCGGACTCCGACAGCGGGAGCAGCTCGTACAGCAGCACGGACAGCGAGCAGGGCGTGGGCGGCGTCGGCGTGGGGGTGGGCGTACCTGGTGGCGCCGGTGGTCCCGGCGGCAGTGGCAGCGTCCACGGTCATCCCCATACCCACGGCCATGGGCATCATCCGCGCTCCGCGGAGCGTCATCATCGCAAAAAGAAGAGCTCACGGCGCGGCGGCAGCTCGTCCGGAGATGAACCATCGTCGTCGCGCCGCAAGCGAGACAAACGGGATCATGTGCAAAAGAAGCTGGTGGCCAAGCGAAATCATATCAAACGG…
3264	GEO05816	sut4-RA	FBgn0028560	TdIY8ADG0_03N	G01	ATGGGAACTGCCACTCAGTTTATTGTTGGTTTCATCGGCGCCCTGGGCGCCTTTTGTCTAGGCGCAGTGATCGGCTGGTCAGGACCGGTGGAAAATGAAGTCAAGAATTCTAACGCGTACAACTTTACCCCTCGTCAAACGGAATGGGGCCTGGTGGGATCTCTGATGACTCTGGGTGCAGCTTTCTCGTGCATTCCGGTGGGCGTGCTCATTGGTAAGATCGGGCGGAAGACGACAATGCTAATCCTGCTGCCACCGTTCTTTATCGGATGGCTCCTGATCCTCCTGGCATCGCACATAGCAATGCTGCTGCTCGGACGCTTCGTAGTGGGATTCTGCGGAGGAGCCTTCTGCGTGACTTGTCCCATGTACGTGACTGAGATAGCCCAGGTCCAGTAC…
3265	GEO05818	CG7227-RA	FBgn0031970	TdIY8ADG0_03N	G02	ATGATTGGAAAACAGCGCATTTGGCAGACAAGTGTGTTGGGTCTGCTTTTGGCCAGCTTCAGTCTGTTCTCCGTGCTCTATATGGAGCAAATCGAACGCTGGATGCTGGAGTGGTTCATGGTGCTCCGCCCAGGAACAATGATCAGCAGCCTGTGGCAGTCACCGGCCATGGACATAAACGTTGACCTGTACATATTCAACTGGACGAACTCGGAGAAGTTCAGTGATCCCACAGTGAAGCCCAGGTTCGAGGAGCTTGGTCCGTATCGCTTCACCGAACGGATGCAGAAGGTCAATGTGGAGTGGCACGATGAGAACTCGACGGTTTCCTATCGACGTCGCAGTCGATTCGATTTCGATCCGAAACTTAGTGTCGGACGTCCTACAGATCCCATTGTG…
3312	GEO05879	Vha68-1-RA	FBgn0265262	TdIY8ADG0_03N	G03	ATGTCCAACTTGAGGAAATTCAAAGACGAGGAGCGCGAGTCGGAATATGGCCGTGTCTACGCGGTATCCGGACCAGTGGTCACCGCTGAGGCCATGTCTGGATCAGCTATGTACGAGTTGGTCCGCGTCGGCTACTACGAGCTGGTGGGCGAGATCATCCGTCTGGAGGGCGACATGGCCACCATCCAGGTGTACGAGGAGACCTCTGGCGTGACTGTCGGCGATCCGGTGCTGCGTACCGGCAAACCTCTTTCCGTGGAACTTGGACCCGGCATTATGGGCAGCATCTTCGACGGCATCCAACGTCCTTTGCGGGACATTGGTGTCATGACCAACTCCATCTATATACCCAAAGGTGTCAACACAACTGCTTTGTCGCGCTCGGAGATGTGGGAATTT…
3278	GEO05833	p53	FBgn0039044	TdIY8ADG0_03N	G04	ATGTATATATCACAGCCAATGTCGTGGCACAAAGAAAGCACTGATTCCGAGGATGACTCCACGGAGGTCGATATCAAGGAGGATATTCCGAAAACGGTGGAGGTATCGGGATCGGAATTGACCACGGAACCCATGGCCTTCTTGCAGGGATTAAACTCCGGGAATCTGATGCAGTTCAGCCAGCAATCCGTGCTGCGCGAAATGATGCTGCAGGACATTCAGATCCAGGCGAACACGCTGCCCAAGCTAGAGAATCACAACATCGGTGGTTATTGCTTCAGCATGGTTCTGGATGAGCCGCCCAAGTCTCTTTGGATGTACTCGATTCCGCTGAACAAGCTCTACATCCGGATGAACAAGGCCTTCAACGTGGACGTTCAGTTCAAGTCTAAAATGCCC…
3286	GEO05846	Idgf2-RA	FBgn0020415	TdIY8ADG0_03N	G05	ATGAAGGCGTGGATCTGGTTTACGTTTGTCGCGTGCCTCTTTGCGGCAAGTACAGAAGCTGCCTCCAACTTAGTCTGCTACTATGACTCTTCGAGTTACACCAGGGAAGGTCTGGGCAAGCTGCTCAATCCCGATCTGGAGATCGCCTTGCAATTCTGCAGCCACTTGGTCTACGGCTATGCTGGGCTGAGAGGTGAAAACCTACAGGCGTACAGTATGAACGAGAACCTGGACATATACAAGCATCAGTTCTCCGAGGTTACCTCCCTCAAGAGGAAGTATCCCCACCTGAAAGTTTTGTTGAGTGTGGGCGGCGATCATGACATCGACCCTGATCATCCCAACAAGTATATCGATCTGCTGGAGGGCGAGAAGGTTCGTCAAATTGGTTTCATCCGA…
3305	GEO05871	Lsp1beta-RA	FBgn0002563	TdIY8ADG0_03N	G06	ATGAAGATCGCCATCGCATTGCTGGCCTGCCTGGGCCTGGCCGCCGCTGCCAGCTTCCACCAGACCCACGAAGTCAAGATCGCCGACAAGGCCTTCCTGATGAAGCAGAAGTTCCTCTTCGAGATCGTCTACCGCGTGGAGGATCCGCTGATGTTCGAGGACCACATCAAGCAGGGCGAGAAATTCTACTTTGAGGAGTCCTACTACACTCACTACGACATGTACATGAAGAAGTTCTTCGAGGCCTACAAGGCTCACGCCCTGCTGCCCAAGGGCGAGTTCTTCGGCGCCCTGGTCATGTCCCACGCCAAGCAGGCCCGCGGTCTGTTCAACTTCTTCTACTACGCCAAGGACTGGGAGACCTTCGCCGCCAACGTGGCCTGGGCCCGCATGCACGTG…
4179	GEO06981	amon-RA	FBgn0023179	TdIY8ADG0_03N	G07	ATGGCAGCAGCCACATGGAGCTGGCTGTTGGCCCCATTCCTGCTCCTCCACTGGGCCAGTGCAGGAGCGGGCGGAGGAGCAGGCGGCTCGGGAGCGGGACTGAGCGGCCCCGCCGTCTTTACCAGCTCCTTCCTGGTGCGCTTCCGGCGCGGAGTGGACAACTCGTTTGCCCATGATGTGGCCGACAAGTACGGCTTCGACAACCTAGGCCCGCTGGTCGGCGCCGATGGACACGAGTATCATTTCAAGCACCGGACCCTTCCACATGCCCGCTCCAGGAGGAGTCTGACGCACACACGGGCCCTCAAGAGCCATCCGGCGGTGCATACGGCCGTGCAACAGCCGGGATTCAAGCGGGTTAAACGTGGCCTGCGGCCGGCGGTGCCCGCCATTCACGGC…
4142	GEO06935	CG4839-RA	FBgn0032187	TdIY8ADG0_03N	G08	ATGGCCTGCTTTCCACGACTTTTCCACAATCGCAGCAAAAACAAATTCACGCCCGCCGAAGATGAGAACACCGATACGATACTCAACACACAAGATAGTAACGTGCAAATTGGCAAGTACATCCGTCGCGAGGAGAAGCCACTGTACTCGCCCATCGTCACTCCGAGTGCCAGTGAGGCCAAACTTCAGCGCCTCAGACAGCAACAGCAGCCGCCCGGCTCACCGCCCGCACCCGCCAGGTGGACCCTGCACTCGGTTGCCGAAAATGGCAGCGCAAACAATGGCGTCCAGGAGCGGAAGTTCCGCACCAACAAGGACAAACTGCAGGCGCAGGATGCATGCCCATCCGGCGGCAGTGCAATTAATGTCATACGCTCAAGTTCGAAATTAAAACCAGTC…
4181	GEO06984	CG1358-RA	FBgn0033196	TdIY8ADG0_03N	G09	ATGGACCTGAAGCACAGTGCGGGTGGAGCTGGCGAGAACAGCGAGACCTTCATTGCCACCAGCAAGTCCACAGACATGATCACGCCCAAGGAGAAGGAGGGCAAGGGGCTGAAGGTGGCGGGTGGCCATAACCCCCCAGCCGAAGGCTACAAAGTCTACGCCCGACGCTGGGCGGTGCTCATCCTCTTTGTGTTCTACTCATCCTCGAATGCCATGCAGTGGATACAATACACCATCATCAACAACATAATAACCCGCTACTATGGCATCAGCGACAAGTGGGTGGACTGGACGTCCATGATTTATATGATCCTGTACATACCGCTCATATTCCCAGGCAGTTGGTTTTTGGATAAAGTGGGTCTTCGCATCACCGCTCTAGTTGGAATCGTCGGCACT…
4210	GEO07026	gwl-RA	FBgn0260399	TdIY8ADG0_03N	G10	ATGGAAAACGCCGATGCGACTTCGCAATCGGATGTCCACATCGACTACAAAACCCCCAAGAAGACCCACTCGCTGATCGACAGTGAGCAGTTGCTGGACAAGATCAACATCCTTACCACCAAGCCGGAGAATCACTCCCAGAATGCCAAGCTTCCCACTATCAAGGATTTTGTCATCATTAAGCCAATCAGCCGCGGCGCCTTTGGAAAAGTCTTCCTGGGCTACAAGAACAACGACTCGAAGCGGCTGTTCGCCATCAAGGTGATGCGCAAGTCAGAGATGATCAACAAGAACATGGTGTCCCAGGTAATCACGGAGCGGAATGCCCTGGCCCTCTCCCGCTCTCAGTTCTGTGTCAGTCTCTTCTACTCCCTGCAATCGCTCTCCTACGTCTACCTG…
4221	GEO07039	CG17494-RA	FBgn0040011	TdIY8ADG0_03N	G11	ATGGTCTTGGTGTGCAATGAGTGGTTAAAAAATAATGTTGATGAAGACCAGACGTCAAGTTCATTATCGCCGACGCCAGCATCAGGAGCAGTCGGATCAACGGCATTAAACAGAACTGGCACAACCGACACGGCCACGGAATTACCTCAGACGACCAGATATCCATCCGGGGAAGAACCTGCTGTGAAGCCAGAGGAGGCGCAATACGCTTTAAACATGGAAACTGAAAAAAATTTGGAGCAGGACAATTTCTTTCATATAATGGACATAAAAGAAGATATGGCTGATAGTAACAACGAGGCGTCCACGAAGAACCAGGAAAATAATAATATGGAACTTTGTGATTCCAACACAGTATGTATTGACCGACGTCCGGCTGAAGTTTCCCAGCATGCTATG…
3274	GEO05828	CG31388	FBgn0051388	TdIY8ADG0_03N	H01	ATGAGGTACATTTGCAGGACCTGTTCTCGTATGGCTGATCCTGCGGTAGCCAAGAATCTCTTCGATCCATCGAGTTCTTCCGTTTTGCGTCAAATAGAGACTCTAACTAACTTGCAGCTAAAAGAGGACGGCAAGTTGCCCAGGTTCATGTGCCAGGACTGCCAGCACGACCTGCAGATTGCCATCGATTTCCGCCGCGTTTGCATCGAGGCCCAGGAGCTCCTTGAACTTCAGCTAAGGCAGGTGGAAAAGGAGGAGGAGGCGTTCGAGAGCCTGGCGGAGCAATGGCTGGATGATTGTCCGGATGAGTTGTCCAACTTGTCGCCAGTGCTACAGCTGAATGATCGCATGGATTTTATCTTCGATCCCGAGCCACAGGATAAGAATACGGATGAGTTG…
3284	GEO05842	beat-IV-RA	FBgn0039089	TdIY8ADG0_03N	H02	ATGAAATACACAAACGATACACGAATCATTGTGTTCATTTGCTGTTTGCTGCAAGGTTTTGCCGTTGGCCTGCGCATGATTAAGGTCTCCATTCCCGCCTACAAACTGCGTGGCGAGTCCGCTTTTCTGGAGTGCCAGTATGAGCTGAACCGAACGCACCATACGGTCACGGGTCTGCAGAGTCACTCGGACCATGCCCACGGTCACAATACCCACGCCGGAGAGTTCCACTATCCGGATGGCGATGCACTGGAGGACGAACGGTCGTCGTACCGCTCAAGGATGCGACAAAGCCAGCGGCAACATGGCCAGCGGCCCAGGCAGAGGGAACCCATCGCCATGCGTCAGTACCAGAGCCAACAGAGCCACCAGCAGCTGCCAGCTCCGCCGGAGAAGTCG…
3323	GEO05891	CG7724-RA	FBgn0036698	TdIY8ADG0_03N	H03	ATGGGCAACAAAAGCGGGGAAGTGCTGCTCGTAACCGGCGGCAGTGGCTTTTTGGGTCAGCACCTCATCAAGCAATTGCTGGAGCGGAAGGAGGAGCTGGGCATCAAAGAGATCCGCTCACTGGATATAGTGCCCTACAAAAACAACATTGGCCACGAGGAGACCTCCCTGCTGCGCACCTATGTGGCCGATATCGGTGGCGATCTGAAGGCACTCAGTCCCATCTTCAACGGAGTGGACGGGGTCTTCCACTGCGCCGCCTCGGTGAAAATCGAGTATCCGCCGAACTACGAGGAACTGGAGCGCGTAAATGTGAACGGCACCCTGGCCGTAGTAGACCTCTGCATTCAAAACAATGTGAAGCGCCTGGTGTACACAAGCTGCACATCCGTCTGTTTT…
3285	GEO05845	loopin-1-RA	FBgn0259795	TdIY8ADG0_03N	H04	ATGCCTTCGTACAAGAACATGTCTTTGGTGCGCGCTGGCCTGCGTATGGTGCGCCAAAATCGTTCTGGACAATCTGTGATACCGTCATATCGCCGCTATGCGACATCCTGCAAGAGTCCCAAGGGTGTTGTGGTTGGTGTTTATACCAAGGATGGCGATAAGCCATCGAAAACCACCGCAAATGCAGTGACCTTGGATGATGCTCTGGGTGGCAAGCTGTTGACCCTGATCCGTGAACGTGGAATGGACGGCACTCCCGGAAAGGGTCTGCTCTTCAGTGGCTTCGAGGGTGAATACCAGGCGGTTGCCGTTGTCGGTGTTGGCAAACAGGGAGCAGCCTACAATGAAAACGAGGAACTGGACGAGGGTATGGAGAATGTGCGAGTGGCAGCGGGCACT…
3294	GEO05858	CG16820-RA	FBgn0032495	TdIY8ADG0_03N	H05	ATGCAATTGCCTTGCATATCGCTCACCATTTTGGCCGCCTTGGCACTCGGAAGTGGCTATGCGGCAACGCTGCCAACCTCCGCACCCAGTGTTTTCAGCTCCGATCCCAATCCGAATCCAAATTCCAGCCCGGTCGAGGAGTTAGCGGCGCAGACTCCCAGCTTTTCCGACAGCCATGTTGCTGTGCCCTCCAGTTCAATCGATTTTGCAGTTGCACCAGCGTCCGTTACTCTGTCCAGTGGCTCGAATGAGGTGACACCCTGTAGCTTGAACTCTCCGGACTTGAATGAATGCATACGCGGCTTAATCCAGTCATTTGCGCCCAAATTGAGGTATCAGGGAGTACCGGAGTTTAATATGGACTCGATTGATCCGTATTTCTACAAGAGGGGCATCTTT…
3316	GEO05883	Cyp28d1-RA	FBgn0031689	TdIY8ADG0_03N	H06	ATGTGTCCGATTTCCACGGCTCTTTTTGTAATTGCGGCCATCCTGGCCTTGATCTATGTCTTTCTAACATGGAACTTTAGCTACTGGAAGAAGAGGGGCATTCCAACGGCCAAGTCATGGCCCTTTGTGGGCAGTTTTCCCAGCGTTTTCACCCAGAAACGGAACGTAGTCTACGACATCGATGAGATCTATGAGCAGTACAAGAACACCGACAGCATTGTGGGAGTGTTTCAAACCAGAATTCCACAACTAATGGTCACAACTCCGGAATATGCGCACAAGATATATGTTAGTGACTTCCGCAGCTTCCACGACAATGAGATGGCTAAGTTTACCGACAGCAAAACGGATCCCATTTTGGCGAATAATCCGTTCGTATTGACTGGTGAGGCCTGGAAA…
4189	GEO06993	CG10804-RB	FBgn0029663	TdIY8ADG0_03N	H07	ATGTCCGACGCCTTCGACGAGTCCTCGGAACTGGAACAGGATCCGCCGCCCTTCGGATCCGAGGCTAGCACTTCGAAGGCCAAGGCCGAACTGGTGGCCATTGCGACTGCCTCTGCGGATCAGCAGGATATCGTCGAGGGCGAGAAGGAGGGCGAGGAGCGAGAGAGTTGGGACAGCAAGATTATGTTCTTGCTGGCCACCATCGGCTATGCCGTTGGCCTGGGAAATGTGTGGCGTTTTCCCTATTTGGCGCAGAAGAATGGCGGCGGTGCCTTCCTGGTGCCCTACTTCATAATGCTGTGCATCCAGGGCATACCGATCTTCTATCTGGAACTGGCAATTGGCCAGCGACTGCGAAAAGGAGCCATCGGCGTTTGGAGCCAAGTATCGCCGTATCTA…
4158	GEO06959	Lrch-RA	FBgn0032633	TdIY8ADG0_03N	H08	ATGGCAGCAACGGTTTACCAACGCCTACATAGCGTCGCAGTCGGCGTCGGCAGCGCCGCTGGCAGCGCCATCGGCAGCGGGTCGGCTTCCCTTCCAGGATCTGGAACAGGATCGGGATCTGGAATAGGCCACGCTGGAAACACCTCCTCCTCCACCTCGTCTGCCCTGCTTAGTCATTCCCAGCTGACGCGCTCCCTGGAAAGAATCCTGGAAGAAGCGCACTTCAGCGGCGAACTGATCCTGACCAATCGCAAGCTGAAGGACTTTCCCAGGACTGGAACGAAGTACTCACTTACCGACACTGTCATCGCAGATCTTTCCCGGAATAGATTTGCCGAGCTGCCCGAGGAAGTGACTACGTTTGCCTTCCTAGAGACCCTGCTACTGTATCACAATACG…
4190	GEO06996	spoon-RA	FBgn0263987	TdIY8ADG0_03N	H09	ATGGTATCCGGTCGTCCTCTACTCTACCTCTCACTGCCCGGTGTAGCATTTATACTCGGCGTCTTTTGGTTTCGGCGTAGATATAAAAATTGTTTAGACAAGCCCGACGACGAGGACTCATCGGCCATCAATGACTCGTCGATTGAACCAACTGTGCAGGCGCGCAAGGCCAACGGAGTCCTGCAGAATGGCAAGCTGCCACAGCAGTCGGCCAGCAAGTCGATGAACATCAACGGAACTTTAGTTAACGGTAGCGGAAGCGGTAGCGGAAGTAGCAGTGATGAGAAGGACAGCCCCACTACCATGTTGTATGGTAAATCAGCACCAATCAAAATCCAGAGCAATGGACGCACTTCAAATGGCAAGCATCAGCAGCAGATCGATTCCGAAATACTGAAG…
4220	GEO07038	CG4050-RA	FBgn0020312	TdIY8ADG0_03N	H10	ATGTCAACGAACCCCAACCCCGGAATCCATCAGTATGCACCCTCCACTTTGCCGAGGGAACGGGAGCGGGAAGGAGCCACAAACTCGCCGCAGCGCAACCTGCTCGAGTTCCTGTGTATATGCGTAGCCTGCATAGTCTGCTATTACAACAGTACTCAGTGCGGGCTTGTTTTCGATGACATCAGCGCAATCAGGGACAACAAGGATCTGAGGCCGCACACTCCGCTGATCAACGTTTTCCTGAACGACTTCTGGGGGACGCCGATGCGCAAGGAGCAGTCCCACAAGTCTTATCGCCCACTCACCGTGCTGACGTTCCGCTTCAACTACTTGCTGCATGCACTTGAGCCGTTTGGATACCACCTCGTCAACCTGCTGCTGCACTTGTCGGTCTGCCTT…
4230	GEO07051	Atx2	FBgn0041188	TdIY8ADG0_03N	H11	ATGAACAACAATAGCAAGCGGAAAACCCGACCCACTGGCGGCGGTGCCAGCGGCGGCATCTCAAGATACAACTCCAACGATAACAGCCTAAGGCCCACTAACAACAAGGCTGGTGCAGGAGGCGGGAACGGAGGCGCAGCAGTGCGTCCGTCGGCGCAGGGCGTCTACAACAACACGTTTTTCATGCACTCGGCCACGGCGCTGGTGGGCAGCGTTGTGGAGGTGCGCCTGCGGTCGGGCAATATCTACGAGGGCGTATTCCGCACATTCTCGGGCAACTTTGACATCGCACTGGAGCTACCGGCGTGCATTAAGTCCAAGAATCTGCCGGAGGAGGGCAAGGTGCCAAAACACATTATATTCCCGGCCGACACTGTGGTGACCATCGTGGCCAAGGAC…
4243	GEO07064	Glt-RA	FBgn0001114	TdIY8ADG0_04N	A01	ATGAAGCCGTTGCTCCTAGTGTTGGCACTTTGTGGGGCCCAAGTCCATGCACACTCTGTGGGTCTACGGCCCGACTATAACGACTATAGCGACGAGGATACCAGAAGGGATTGGCTCCCCGAGCCGCTGAAGCCAGTTCCTTGGCAGTCGGAGACCCGATATGCACAGCCCCAAGAAGCTGTGGTTCAAGCGCCTGAAGTCGGACAGATCTTGGGAATTAGTGGCCATAAAACCATTGCCAATCGCCCAGTGAACGCTTTCTTGGGTATACGGTATGGCACGGTTGGAGGTGGCTTGGCGCGCTTCCAGGCGGCACAACCGATTGGATACCAGGGACGAGTTAATGCCACCGTCCAGAGCCCCAATTGTGCCCAGTTTCCGGAGCTCGATCGCCTGAGG…
4196	GEO07006	Bub1-RA	FBgn0031696	TdIY8ADG0_04N	A02	ATGGCCATGCACTCGTACATGCGCCAGGGATCGGGTTCCGGAGGAGGAGCAGGAGCAGTCGCAGCTGGAGCACCGCCGCTGGCCAGCCCGGACGAGATGCACGGCTTCCTGAACGACAAGCAGGCTTGGGAGCACGCCATATCCCTGTACCAGGGTCCTGATCCACTCGATCATTGGTACAACTACATCTGCTGGTACGAGAATCACGCGCAAAGCGATCCGGAGCTAAAGTACCGCGAAACTCTGGAGCGCTGCCTGACGGTGTATGAGCACAATGACTACTATCGCCAGGATGTCCGTTTGGTGCGGCTGTGGCTGAAGTACATAGCCATGCAAACGGATCCACTCCATTTCTACCAGGTGCTTTTTCAGCGAGGAACTGGTCGCCAGGTGGCCGCC…
4255	GEO07079	Dg-RA	FBgn0034072	TdIY8ADG0_04N	A03	ATGAGATTCCAGTGGTTCTTATCGGCCAGTGCGAGCTTGTCGCTGTTCCTTCTCCTGGACTTCGTCGTATGGATTCACGGCGAGCGGGACTTCAATGTCAACGACTCCCAGGTCCCTGTAATTGAGCCAAAGGATGTGCCCGCCTACAAACAGGATCCGTATGTTACGGAATTGATGAGTTGCCAAAATACTCCGAGTGAAATTGTGCTTTCACTTTTGTTGAAGAAGCACGACTGGAGTGAGCTGACGGCCACGAAACGAGCTCATGTCCAGGCCAAGTTGGCCAAGTTCTTTGCCATACCCAAGGAATTCATTTCCCTGGATTCGGTGTCTAAACGCGAACTGAGATCCATGCACAAGTTGGCCATGAGAAAAGGAGGCAAGGGCAACAAGAATATC…
4225	GEO07045	Imp-RA	FBgn0262735	TdIY8ADG0_04N	A04	ATGCACAGCAACAATAATAGCAGCAGACTCAACAACAACATAAGCAACAATTATTATCAACAAAAACAATCGCTTATACGCTATTTGGATCGAGCTGCTGTTGGTCTGAACGGTGTCGAGTTCGAGGGCAGCAAGCTGCATGCCGAGCAGCTGGACAAGAACCAGCGGCGTAGCCAGCGTAACCAGCGCAATCCGTATCCGGGTATGCCCGGTCCCGGACGCCAGGCGGACTTTCCGCTGCGCATTCTTGTGCAGAGCGAAATGGTGGGCGCCATCATTGGTCGACAGGGCAGCACCATCAGGACGATCACACAACAGAGCCGTGCTCGCGTCGACGTCCATCGTAAGGAGAATGTTGGATCGCTGGAGAAATCGATTACGATCTATGGCAATCCGGAG…
4262	GEO07094	Hs3st-A-RA	FBgn0053147	TdIY8ADG0_04N	A05	ATGACTGCCGCCAAAAGACGTGCGAGCAGCAGCAACAGCAGCGGCAGCAGCAACACTAGCGGCAGCAGTAATGGCAACGAGCAGCACTCCCAGCAGCAACATCTGCAGCTGCAGCAGCAGCAACAGCAGCATGCCCAGCCAAACGAGTACCAACAGTTGCTGCAGCATCCCCACCATCACTATCAGCAACACTACAGCGGCAACAACAACACCAGCGGCAACAACAGCAATAGCAGCAACACGCAGCAATACCACCAGAGACAGCAGCAACATCAGGCGACATTGCGCGACTGTTCCGTCAAATTGCCGCTGGATATCCTATGGCTACCGAAATCGGCAATGCGGCCGGCGGGTCCTGATACCTCGCCCACGGACTGCATCCTGGTGGTGGGCGTTTCC…
4218	GEO07036	CG12299-RA	FBgn0032295	TdIY8ADG0_04N	A06	ATGGCCGTGCAGCTGAAACAGAGCTACCACCACCTGCCCCTGACGATCACGCCAATCCTGCAGCAGACGCACCTCCTGCCGCAACAGGCACCCAATCCACCCCAGCAGCAACCGCAGCAGCCACAGCCGCCGGATCTCACCTTCCACTGCATGTGCTGTGCGGAGTTCTTCGTCCATCCGCTGGCGCTGTACCAGCACATGAACACCCTGCACCCCCATGAGCCGGGCAATGGACAGCAAGAGCAGGAGAGCCCGGGCGACGAGAGCGAGGACTACAGCTGGATATTCGAGCCGGTGTGCGAGCTGGCGGAGGATGGCAGCGACTCGTCGGATGGGAGCGCCTCCTCGGGCTCCGACAGCTCCTCGTCGTCGGACGACGACGATGACGATGACGACGAC…
5189	GEO08185	CG5010-RA	FBgn0260747	TdIY8ADG0_04N	A07	ATGGTTCGCCGTGGACGTTCAGCCAGTCCCCCGCCCTCCACTCGTCGCACCGCACCTGTGCAGGCCCGTGCCCCCGCCCCGGCCCCGGCTCCTGTCCAGACACGTGCCCCAGCACCGGCCGCCTCTGCCCCTGTTCCGGCGCCCATGAGCGCTCCTCCCAGTGCCGTCGGCATGCCGGCACCGCAGCAGCCATCGATGTTCCAGCAGATGGCCGCCACCGCTGGAGGCGTGGCCGTGGGCTCAGCCATTGGACACACCGTGGGTCATGGATTGACCTCGCTGTTCAGCGGATCTGGCGACAAGGAGGCCGCTGCTCCCGCTCCGGCGGCAGCCGCTCCTGCCCCCCAGCAGCCATACTACGCCCAGCAGCAGCAGCCCAATGAGCCGCAGGGAGCCTGC…
5123	GEO08115	CG32243-RA	FBgn0052243	TdIY8ADG0_04N	A08	ATGAGTGCTCCAAAAGGGGACGGAAACTTAGTTCCCACAGTCAGAGAAGTGCAGCAAAAGTTTGCCGACATCCTGGGCCATGGCAACGATATAACCTGGGATCTAATATCGTCGGGTCAAGAAAACATATTGAAGGCAAAGCTGTCTCTGCTGAATTTCGATTCTAACATGTTTCATGCGATCTGGAGTTATAGAAAATACTCCAAAGGGCAGTCACTCACGTCTTTATTTTTTGTGATGGTTGTCAATAATGTATATGATCCCAAGCTGGCCGAAGAAAGTAGATCCTGGCGCCTGTATCCGGTGTTTCGATGCCGACGATGCGTGGATGAAACTGGACATTCCAGCAACATTGACTGTTGCATGTCATATGTGTCACAGTACTCAATGTCTGATTCC…
5136	GEO08128	Cpr65Eb-RA	FBgn0035736	TdIY8ADG0_04N	A09	ATGTCGAAGATCAACGTCGTTGTACTTGTGGCCATGTCCGTGCTGCTCGGTGTCCAGGCTCGGCCTTCCGATTCCCCGGATGCCCATGCCGAGATCCGGAGCTTTGTCAACGAACTGAAGCAGGAGGATGGCATCTACAATTACCAGTTCGAGACGTCCAACGGGATTGCGCAGCAGGAGCAGGGAGTGGGTGGTTACTACGCTAGCGGCTCATCACAGTACTACACACCCGAGGGCCAGCTCATCCAGTTGACCTACACGGCAGATGAGAACGGATTCCAGCCGCAGGGCGAGCACCTGCCCACGCCCCATCCCATTCCCGAGGCAATCCTGAAGTCGCTGGAGTACAATCGCAACCACCCGGAGGAGGATGGGGAGTACGAGCACCACGACCATCAC…
5138	GEO08130	wgn-RA	FBgn0030941	TdIY8ADG0_04N	A10	ATGATGCCGCCAAGACTGCCAGGCGGCCATGGAGGAGCCATGCGTAGTCGGAGCAGCAGCAGTGGCCACCACTTAAACACAACGTTTCACAAGCGCCGACGGAGGCGACAGCAGCACCACATCGGTGGCAGCCACATCAGCATCAGCCACGGCAGTTACCTGGCTCTGCTACTGCTGTCCACCACCTGCTCCCTGGTGGCCACCAGCGCCTCCTCTTCATCCTCCGCTGCAAACACAGACATAGCGCCACCAGATCCACCGCCGGTCAGCCAGGTGTCCATCGCCTCCAGCTCGCCCTGCGCCCCACAGCATTGGTGGGACTCGCAGCGAGATCGCTGCACACCGTGCACCCGCTGCCAGGGCGAGATGATACCGCTGCGACCCTGCCAGCTACACACG…
5116	GEO08108	comm2	FBgn0041160	TdIY8ADG0_04N	A11	ATGGAGGAATTGCCGCGCGCATTAAACTACGAACTCTCGCACGATTTGCATTTCGATCATTACGCCGGTGCCGCAGCTCAGAAGATTCTGAACAGCGGGAGAAGTTCTCCTGAAGCGTCCACCCCGACCATCACCACATTGGATGCCATCTCCAGCAGTGATTTCCTGAAACAGATTGGCCAGCAGATCCTCAGTTCCATCCAACTGAAACATCAGCATCAGCTCAACGAAGTCAGCCATCCGAGGAATTCCACCAGCGAGGAGATCATGGATTTCGATCTGGCCAATCGGGTGATTCTGGACAGCAGCAGTGTGGATCAGCTGCAGCAGCAGTTGGAGTACGATAAATTCATGAACGAGGTGTGGATCGGCATCGTCTTCACCCTGATCCTCATCTCG…
5141	GEO08133	Gen-RA	FBgn0263831	TdIY8ADG0_04N	A12	ATGGGCGTCAAGGAATTATGGGGTGTTTTAACGCCCCATTGTGAACGTAAACCCATTAATGAACTGCGGGGAAAGAAAGTGGCCATCGACCTGGCCGGCTGGGTGTGCGAATCTCTTAATGTTGTGGACTACTTTGTGCATCCAAGGCATCATTTAAAGAACCTCTTCTTTCGCACTTGCTACTTGATTTGGGAGCAAGTTACTCCGGTTTTCGTTTTGGAGGGAGTTGCTCCAAAACTCAAGAGCCAGGTGATAGCCAAAAGGAATGAGCTCCAGTTTCGGGGAGTGAAGCCCAAGAATTCGCCTGAGTGCACCCAAAGTCAGCCGTCCAAGGGCGACAAGGGACGCAGCCGGTTCAACCATGTTCTCAAGCAGTGCGAAACGCTGCTGCTCTCCATG…
4252	GEO07076	spirit-RA	FBgn0030051	TdIY8ADG0_04N	B01	ATGAGCATTCGGTCTACCCATTGCATACCCACTCGTGTGTATCTGCACCTTCTGCTGGTGTCGCTACCACTTTTGGCAGTTCACGCCACGCCCGCCATAAGTCCGCAATCGTTGCGCGGCATCATCTTCCCCGTCGAAACCTTCGATGAGTGCCAACTGGAGGACGTGGCGCGGACGAAGGGCACCTGCCGGCGCATGGAGGACTGTCCCAGTGCCCTGAACGGCTGGCTAGAGCGGCGCGAATCGCCCAAGACCTGCTACTTTGTGAGGTTCGACCACTATGTGTGCTGCGCCCCAGCTGTAGCTCCAATTGTCACCCGATCCAGCCAGCAGGCCTGCAATGAACTGAACAAGGTGTCAAAGGTCAAAGAGATCGACGAGTTCTTCGTGTCGGTGGTG…
4214	GEO07030	PEK-RA	FBgn0037327	TdIY8ADG0_04N	B02	ATGCAGGACGACCTGGATGGCATCGTGAGGCATCGTCGCCGGAGCCTGAGCTTCCTGCAGATCGTCACGCTCACTATGGCCGGCCTGGTGGCTTTCGATCCCGCCCAGGTGCTAGCTGGGCACCCAACTACTGATTCGGAGCTCCAGACTGCCGGATCTCCCCGTCCCCCCGGGCTCGAACACTGCGTAGATCAGGAGGAGCGTCGCGTTGCAAGAAGACTCCTATACATTTCCACGCTTGATGGTCGACTGAGCGCTCTGGACATCGCCAAGTCCGGCAAACTGCGCTGGAGTGTGCCCACCGGACCGGGGCCACTAATCTCGTCCAGCATCCATCGATTGGAGCTGACCAACAATGGGCAGTTCGTACGCATGATTCCCTCTTTGAGCGGCGGCATC…
4206	GEO07020	lola	FBgn0005630	TdIY8ADG0_04N	B03	ATGGATGACGATCAGCAGTTTTGTTTGCGGTGGAACAACCACCAGAGCACACTGATCAGCGTGTTCGACACGTTGCTGGAGAACGAGACTCTAGTCGATTGCACGCTAGCCGCCGAGGGCAAATTTCTCAAGGCCCACAAGGTGGTGCTGTCAGCATGCAGTCCCTACTTTGCTACCTTACTACAAGAACAGTACGACAAACATCCCATCTTTATACTCAAGGATGTCAAGTACCAAGAGCTGCGCGCCATGATGGACTACATGTACCGCGGCGAGGTCAATATCTCGCAGGATCAGCTGGCCGCTCTGCTCAAGGCCGCCGAATCGCTTCAGATCAAGGGCCTTTCGGACAATCGCACTGGCGGCGGAGTAGCTCCCAAGCCAGAGTCCTCCGGCCAT…
4236	GEO07057	TppII-RA	FBgn0020370	TdIY8ADG0_04N	B04	ATGGCCACCAGCGGTATTGTCGAGTCATTTCCCACGGGCGCACTGGTGCCCAAGGCGGAGACGGGAGTCCTGAACTTTCTGCAGAAGTACCCGGAGTACGATGGACGCGACGTCACCATAGCCATCTTCGATTCCGGCGTCGATCCCCGGGCAACGGGACTGGAGACGCTGTGCGATGGAAAGACCGTTAAAGTAATAGAGCGGTACGACTGTTCCGGATGCGGCGACGTGGACATGAAGAAGAAGGTGACGCCGGACGAGAACGGCAACATTAAGGGCCTGTCCGGAAACTCGCTCAAGCTGAGTCCGGAGCTGATGGCTCTGAACACAGATCCGGAGAAGGCGGTGCGGGTAGGCCTCAAGAGCTTCAGCGATTTGTTGCCCTCCAAGGTGCGGAAC…
4207	GEO07023	Cbp80-RA	FBgn0022942	TdIY8ADG0_04N	B05	ATGAGTCGCAGGAGGGCTCACGACACGGAGGATGAGGGCTATGATCATCGGCGCAACAAGCGTAGACGTGTGTCCGAAAACCAGGAGATCGAGGATCGTCTGGAGTCGCTGATACTGCGGGTGGGCGAGCGTAGCACCTCCTCCGTGGAATCGAACCTAGAGGGACTCGTCTCCGTTCTGGAGGCCGATCTGGGCACGTTTCGCCTGAAGATCCTGCGCATCCTGTCCGACTGCGCCGTGCGAATGCCAGAGAAGTGTACCGTTTACACCACGTTGGTGGGCCTGCTCAATGCCAAGAACTACAAGTTTGGCGGCGAGTTCGTGGATCACATGGTGAAGACCTTCAAGGAGTCCCTCAAGATGTGCCGCTGGGATGCCGCCCGCTACTCGCTGCGCTTT…
5099	GEO08084	pix-RA	FBgn0086706	TdIY8ADG0_04N	B06	ATGTCGCGCAGAAAGGAGAACGAGGAGGTGGACAAGCAGACGCGTATTGCCATCGTCAGCGATGACAAGTGCAAGCCCAAACGGTGTCGGCAGGAGTGCAAGAAGACCTGCCCAGTGGTGCGCATGGGCAAGCTCTGCATCGAGGTGACGCCCACGTCCAAGATAGCCTCGTTGTCCGAGGAGCTGTGCATCGGTTGCGGTATTTGCGTCAAGAAATGCCCCTTCGAGGCCATCACAATCATCAACTTGCCCAGCAATCTGGAGAAGCACACAACGCATCGATACAGCAAGAACTCCTTCAAGCTGCATCGTCTGCCCATTCCGCGTCCCGGTGAAGTGCTCGGTCTTGTGGGACAGAACGGTATTGGCAAGTCGACCGCTTTGAAGATCCTCGCGGGG…
5112	GEO08102	CG14427-RA	FBgn0029931	TdIY8ADG0_04N	B07	ATGGGTTGTTGTGCAAGCAATCTGAAGCTCAAGGAGCTGAGCAGCCTGAATAGCAGCATCTATGTGGCCTCCGGCGGATCGGCAAGTCGCTCCCAGAAGCGTTTGTACAGCAGTCGCAACAGCAGCGGAGTGGGCAGCAGCAGCAGCGGTAGCAGCAGCGGTAGCAGCAGCTCCTCATCGTCCAGTCGCAGCATCTGGAGCCGCTCCAGCCAGCCGATTTGCGATGATTTCGCAGAGCAACCACAACTGGACAAATCCTGCGGTTACTACACCTGCAGCAGCGCCAATTCATCGCCGAGAAAGGGCCAGGAGAATGACGAGGAGATGGAGGGAGTGCTTATGCGCACGCAGGACATGAGTGCATCATCCCGAGACTCTACACAATCCGATCAAATGGTG…
5135	GEO08127	CG7017	FBgn0036951	TdIY8ADG0_04N	B08	ATGAATAGAGCTAGCGGTGTCCTGTCGCTGCTGTTTGTGGCCAGCGCCCTGGGCGGCGTGATCGAGGACTTTGAATACCTATCGGTGGCCGAGATGTGCGACCTGCTGCCGCAGGAGACAAGCTTCCTGCGACCGAATACCTGCGACAACTGGGTGCGGTGCGCCAGCAACTACAGCGTGCTGGAGCAGGGCGGCTGTGCCGCAGGACTCAACTACAACAAGGAGCTAGGCCGCTGCATCCTGGCATCCTCCAGCGCCGCGGTGTGTCCCTATGCCGACAGCATTGCGGACAAGGCCACGAACCTGTGCGCCAACGAAACGGAAGGCGCCTTCATCGTGGATCCCAGCAGCAGCGATTGTCGCGGCTACATCTTGTGCAAGTCGCACAAGCAGATCAAG…
5148	GEO08140	CG1092-RC	FBgn0037228	TdIY8ADG0_04N	B09	ATGACAACCTCAAGTCTTGCAATCGGCGCATCCGTAGCGCTTATTCTGTTGATGTTGACTGGTTCAGGGCATTGCCAAGTGGGATACGTGCGGCACCTGTCGGAGCTGCGGATAAGGGAACTTGAAAAATTGTCGGTTCGTATACAGGGCTCCATCAACACCGAAAAGTATGCCTGCGAGAGCTATTTCGACTACGTCTGTAGCCGCAATCGACCCCTCTTTTCGATCATGGGACACATGCCGCAAATGGGCGATCTTATGCAGTTGCTGACCGAGCTGCAGAACGATCCAGAGCCATTCGAGGCTAAGCAGAAGACGCTGGACTTCTTCATCTCCTGCAACGTGCACCACGCGCTGGAAGACTGCTATCGTGAGACCTATGAGTATTTCAAGCCACTT…
5162	GEO08154	CG12338-RA	FBgn0033543	TdIY8ADG0_04N	B10	ATGCATTTCGGAGTCTTGGGAAGCGGTATCATTGGTCTTACGACCGCCTTAGAACTCCAGAAGGAGTTTCCCACAGCAAGGGTTTCCGTGATTGCGGATCGGTTTAACGAGGACACCGTCAGCTATGTGGCGGCTGGAATTTTCCGACCTGGAACCAGCTTTATGGGCCCCACCCAGAAAATTACGCAACAATGGATGACCGATGCCTTCAACTACTGGGATGAGCTGCGTCGCTCCAAGGAGGCTCCTCTGGCGGGCGTGTGCCAATTATCCGGCTATATTTACTCCCGCACCTCCCCCTCCATCGTACGGAACCACTTTATTGAGAAACTATTGCCCGTCTACCGAAGAGCCACCGAGGAGGAACTGAGGCTATGCAACGGCGGCTGGAAGTACGGA…
5128	GEO08120	l(2)09851-RA	FBgn0022288	TdIY8ADG0_04N	B11	ATGGATGATGGAAATGAAAACATTAGTATGGAAGTGGTGGAGCCCGAAGACGCCGAGAGCGACATGAGCTCTGACAGTGGTAGTGACGCAGAAGACGATACCGCTGAGCCCAAAGCCCCCAAAGAGGTCTACTTGCCCGGAACCAAACTCGCAGACGATGAGGAGCTGGTCTGCGATGAGAGTGCGTACGTGATGCTGCACCAAGCTTCTACGGGAGCTCCCTGCCTGAGCTTTGATGTCATTCCCGACGAGTTGGGCAGCGGACGGCAGTCGTTCCCGATGACGGCTTATATTGTGGCCGGCACGCAAGCTTCCCGCGCCCATGTCAACAACCTTATTGTGATGAAAATGAGCAACCTGCACAAGACGCAGGACAATGACGGCGACGAAGACGAGGAG…
5153	GEO08145	TwdlM-RA	FBgn0039434	TdIY8ADG0_04N	B12	ATGCGTGCCTTCATTGTTATGTGCTTGGTGGCAGTCGCCTGCGCCGATAAGCTCGGCTACAACTACCAGCCCGTGGGACACTCCAGCTCCGGACTGTCCTTTGCTCCTGGAAGTGGCAGCATTGGAGGTGGCTCCATCGGAGGAGGCAGCATCGGAGGAGGCAGCATCGGAGGCGGCAGCATCGGAGGCGGCAGCATCGGAGGCGGCAGCATCGGAGGATCCATTGGTGGTGGTTCCATTGGAGCCAGCATCGGAAGCGGTGCCGGTCTGGGTGGTCTGAGCAGCATTGGTGGTGGAAGCATTGGCAGCATCGGAAGCATTGGTGGTGGTGACGCCCTCAGTGCCCCCGTCTCCTACAACGCCCCTGCCCCAACCGCCGAGCTGGAGAAGGAGTTCTTC…
4195	GEO07005	Rcd1-RB	FBgn0033897	TdIY8ADG0_04N	C01	ATGAAGGAATCGGGAAGTGTCAGCAAAAATCAGCCGCAGACCTCAGAGGCCAGAGGCTCGATTATAACCTACAGTCCCAGCAAATTTCTGACTAGCGTTGGAACAGGCAGAACGACATACAGCACACATACACACACAACAACAGCAACGTCGGCGGCGACAACCGCAACAAAAACAAACAATTTACCAATGGGCGGATCCAGTGCCGCTTATTATGTGGTAAAGGCTGGCTCCCTGGGCAGCGCTGCCTCCATGTCGGGTTGCATCAAAGTCAGTTCTCCGCCAAAGGGGCCGCCGATGGCTAAGTCGCCCGCCCTGGTCGTTACATCGCCCTGCACGCCAACAGAGAGTTCCAGTACCATTTCGGCCCCTAGTGAATCCTCCTTTAGCGAGAAAATG…
4233	GEO07054	CG13907-RA	FBgn0035173	TdIY8ADG0_04N	C02	ATGGTGGATACAAACAGTTCAAATCCGGGAATCGTGGGTGGAAACTCCGCCTCGTCCGCCAGGCTGAGGAGATTCGAGCGGACGGACAGTGAGCTGGCCTGCGAGGAGGCGGCCAGGCTGACGGCGGAACAGAGTCCGGAGGACGAGGACAATCAGGACAACGACGAGGATGACGACGACGAGGAGAGCGTGTACGGGGAACTGCCGCCTCCGCCGGACGGAGGATACGGCTGGGTCATCTGCTTCGCCAGCTTCATGTGCAACATGATCGTGGACGGTATCGCCTACACGTTCGGCATCTTCCTGGAGGAGTTCGTGGCCTACTTCCACGAGGGCAAGGGTACGGTGGCCTGGGTGGGCAGTCTTCTGTCAGGAGTCTACCTCAGCGCCGGACCTATC…
4224	GEO07044	sec5-RA	FBgn0266670	TdIY8ADG0_04N	C03	ATGGCGCCGCAGCCAGTGGTTACGGGGCTATCTCCGAAGGAGGGTCCTCCTGGCACCCGCGTTATCATTCGCGGCGAGTTCCTGGGCACCCGAGTGCAAGATCTAATTGGTCTAAAAATCTGCGGTTCAGATTGTCTGCTGTCGGCGGAGTGGAAATCACCCAATAAAATCATCGCACGCACTGGTCCGGCGAAGGGAAAAGGCGATATCATAGTGACCACTTTAAGCGGCGGAGTGGGCACGTCCACGGTTCAGTTTCGTGCATACCACGAGACCATTGGCCCGCTCAAGGAGTCCGCCGTGTGGATCGAGGAGTCGCCCTCGCAGAATTTTGCCTGGGGTCGGCGCACCCTAGCCCAATCCGGACTGACGCAGGAGGATCCACTTGGGCTGTCCATC…
4246	GEO07069	Mlc2	FBgn0002773	TdIY8ADG0_04N	C04	ATGGCCGATGAGAAGAAGAAGGTTAAGAAGAAGAAGACCAAGGAAGAGGGTGGTACTTCCGAAACCGCTTCTGAGGCCGCATCCGAGGCAGCAACCCCGGCACCAGCTGCCACTCCTGCCCCGGCCGCATCTGCCACTGGTTCGAAGAGAGCGTCGGGCGGATCCCGTGGCTCCAGGAAGTCGAAGCGCGCTGGCTCCTCGGTCTTCTCTGTGTTCTCCCAGAAGCAGATCGCCGAGTTCAAGGAGGCCTTCCAACTCATGGATGCCGACAAGGACGGTATTATTGGCAAGAACGATCTGCGCGCTGCCTTCGACTCCGTCGGCAAGATCGCCAACGACAAGGAGTTGGACGCCATGCTGGGCGAGGCCTCGGGTCCGATCAACTTCACCCAGTTGCTG…
4217	GEO07035	emb-RA	FBgn0020497	TdIY8ADG0_04N	C05	ATGGCGACAATGTTGACATCGGACGAGGCGGGCAAGCTGCTCGACTTCTCCCAGAAGCTGGACATTAATCTGCTGGACAAGATCGTCGAGGTTGTGTACACAGCGCAGGGCGAGCAGTTGCGTCTAGCCCAGAGCATACTGACCACGCTGAAGGAGCATCCAGAGGCATGGACGCGGGTGGACAGCATATTGGAGTACTCACAGAACCAGCGGACCAAGTTTTATGCTCTGCAAATCCTCGAGGAGGTCATCAAAACGCGCTGGAAGGTCCTGCCGCGCAACCAGTGCGAGGGAATCAAGAAGTATGTGGTCAGTCTTATCATCAAGACCTCGTCGGATCCCATTGTTATGGAGCAGAACAAAGTGTATCTGAATAAGCTAAACATGATTCTGGTCCAC…
5110	GEO08096	SelR-RA	FBgn0267376	TdIY8ADG0_04N	C06	ATGGATAACAAGAGCGAGAAGGTTACGGTGAACAAGGAGGAGCTGCGCAAGCGCCTGACCCCGGTGCAGTATCAGGTTACCCAGGAGGCGGGCACCGAGCGACCCTTCACAGGTTGCTACAACAAACACTACGAGAAGGGCGTGTACCAGTGCATCGTGTGCCACCAGGATCTGTTCAGCTCGGAGACCAAGTACGACTCGGGATGCGGATGGCCGGCCTTCAACGATGTCCTAGACAAGGGCAAGGTCACGCTGCACCGCGATGCCAGCATACCAGAACGTATACGCACTGAGGTCCGCTGCGCCCGCTGCAACGCCCACATGGGTCACGTCTTCGAGGATGGTCCGAAGCCGACCCGCAAGCGCTACTGCATCAATTCCGCCTCCATTGAGTTCGTG…
5122	GEO08114	Tsp42Eg-RA	FBgn0033128	TdIY8ADG0_04N	C07	ATGGCCTGCTCCACAAACGTTTTGAAGGGCTTTGCCCTCTTTTGGGATATTATCCTCGCTCTGTTCGGCCTGGTTGTTATCGGCCTTGGTGTGCACATCATCTACAAATTCGAGCACTTCAACACGGCCGCCTTCGTCATCATCGCGGTGGGCGTGGTCGTCGTTCTGACCGCCCTTTTCGGGGCTCTGGGAGCAGCGCGGGAGAGCAGTGCCACATCTAAGGTGTTCGTTGTTATTCTGATTGTCTTGGTCATACTGGAAGTTCTAGCAGTTGGGTTCCTGTGGGTTTTCCAAACCTCGCTGCTGATTAACGTGGACAAAACGTTTGATAAACTGTGGAATGACCAGCCGGTGCCAATCAAGCCTGGCAACCAGAGTCAGATTGCCAGCCTCGAGCGA…
5159	GEO08151	eIF-5A	FBgn0034967	TdIY8ADG0_04N	C08	ATGGCTGAGTTGGACGATCAATTCGAGACCACGGATTCCGGCGCATCGACGACCTATCCCATGCAATGTTCGGCATTGCGCAAAAACGGATTCGTCATGCTGAAGTCGCGGCCATGCAAGATTGTCGAGATGTCTACTTCAAAGACTGGAAAGCACGGACACGCCAAGGTTCATATGGTTGGCATTGATATTTTCTCTAACAAGAAATATGAAGATATTTGCCCATCTACTCATAACATGGATGTGCCCAATGTCAAAAGGGAGGACCTTCAGTTGATTGCTATTAGTGACGATAGCTTCCTTACATTGATGACCGAGAGCGGAGATCTGCGTGAAGACTTGAAGGTTCCAGAGGGCGAATTGGGTGAACAATTGCGTTTAGATTTTGATAGTGGCAAG…
5170	GEO08164	mys-RA	FBgn0004657	TdIY8ADG0_04N	C09	ATGATCCTCGAGAGAAACCGGAGGTGCCAGCTGGCCCTCCTCATGATCGCAATACTGGCCGCCATCGCTGGACAAACGGATGCCCAGAAGGCGGCCAAACTGACGGCAGTGAGCACATGTGCATCGAAGGAAAAGTGTCACACCTGCATCCAGACAGAGGGTTGCGCCTGGTGCATGCAGCCGGACTTTAAGGGCCAGTCGCGGTGCTACCAAAACACCAGCTCACTGTGTCCGGAGGAGTTCGCCTACAGTCCGATAACAGTTGAGCAGATTCTAGTGAACAACAAACTAACGAATCAATACAAAGCTGAACTGGCGGCTGGTGGCGGCGGCTCCGCCATGTCCGGCAGCAGCTCAAGCTCCTACTCGTCGAGTTCGAGCTCGTCGAGCTTCTACTCG…
5194	GEO08190	CG4854	FBgn0038766	TdIY8ADG0_04N	C10	ATGCATACCAACGTGGATAGCAGGGACCTTAAGTGTCGCATCTGCTTGGTGCAGCCTAAGGATGAGTCTCTCATGCCCACGGAGCCCGATTTTCCAGATAAAATCAAACGCTGCACAGGAGTTGAATTGAGTGAGAGTCCCGACTGGCCCAATCGCATCTGCACCAGCTGCGCCCTGCTGCTCAGAGCTGCCCTCAAACTCAGATCCCTTTGCCAGCAGACGGAGAAGGATCTGAAGGAGCAGAAGCTGCAGGAGATAAACATAGAGATTGTTCACGATGAGCAGGAGACGAAGAAGAAAACTGAATCAAGAGACCTGTCCAAGAATGAGGCTACCGGTAGCGACAGCGAGTTGGAGTACGAGTACCTAGACTCATACGATGTAACGCTGGAGAGCAGC…
5152	GEO08144	Dip3-RA	FBgn0040465	TdIY8ADG0_04N	C11	ATGAGCCGAAAGAACGGAAACCAGGACACCTTTCCCAAGACGGAGAAGATGCAGCGCTACTACGCGGAGCGCGAGACCACAGGACCCGAGTTCGACGATCGCCTGATAAAGCTTGTGCGCGCCAATCCGGCCATCTATGATGTCAGCCATCCGCACTATCGCCGTAATCCGGTGCGGGTGGACATATGGGATCGCATTGCCAACGAACTGGGCGCCTCCTCCCGATTTCTGCAAACCAAATGGAAGAACATACGATACAACTATCTGCAGGAGGTCAAGGCGATTGAGACGGGCCAGGCGAATCCGAACGTACGCAAGCGGCGCTTCACTGAGGATCTATCCTTTCTGCAGAACACGGCCCAAACCTACAATGTGAAGAAATCCCAGAGCTACGTGGCC…
5186	GEO08181	Bx	FBgn0265598	TdIY8ADG0_04N	C12	ATGGAGTACCTCTACAACGCTAGTATGCATTGCGAAGATGAAGAACGCGTCAATTTCTACAACATGGACAAGTTCTTCGTGCCCCACGTGCAGTCGATTGAGCTGGAGCAGCAGGCGATCCTGCGGCAATACGTGCCCCAGTACGCTTATCAGTGGCCCTGGGGATTTGCCCCTTCCGCTTACAGTTATTACCAGGGATTCGGTAGCCTTAATATGATGACTATGGACATTACCAAAACCGAACCCGGTCTCGTCGGGCTTTCCTCCAACCAACAGCAGCAGCAGCAGCAGCAGTCGCAGCAAAGCAACGCCGGCATGAACAGCGGTGGCCAGAACAACGGGCCCAATCCCAATGGCAATGGGAACGTGGTCAATGTGGTCAACTCCGGCGGTGCCGGT…
4203	GEO07017	Aats-ile-RA	FBgn0027086	TdIY8ADG0_04N	D01	ATGGGAAAAAAACTAGAGCGGAACGACGTGTGTCGGGTGCCAGAGAACATTAATTTCCCGGCCGAGGAGGAGAACGTACTGCAGAAATGGCGACACGAAAATATCTTTGAAAAGTGCAGCCAGCTGTCGAAGGGAAAGCCCAAATACACGTTCTACGATGGACCGCCCTTTGCAACCGGGCTGCCCCACTACGGACACATTCTTGCTGGCACCATCAAGGACATCGTCACACGGTACGCATACCAGCAGGGATACCATGTGGACCGTCGCTTCGGCTGGGATTGCCACGGACTGCCCGTGGAGTTCGAGATTGACAAGCTGCTGAATATCAAGGGTCCTGAGGACGTGGCCAAGATGGGAATCGCAGCCTACAATGCCGAGTGCCGGAAGATTGTCATG…
4244	GEO07066	Nse1	FBgn0031848	TdIY8ADG0_04N	D02	ATGGAGTTGGTGAAACGCGGGTTCCTGCGTGCGTGCAAGAACCACAGCTACCTCAGCTTCGAGCTGATCGATGATATCCTGGCCCCGCTATGTGCCAACCACAAGACTACAAAGCCCGGCAGCAAGGAGGCGATTAGGGCACTGGTGGCGGAGATTAATGACACCATCAGCGACTTGGGCCAGTTGCTGGTCTTCATCAAGTATCCGGTCAAGGCCGAGGAGTACCTGGTTTACGCCAAGACGGACGCTACGCCGGACAGCGTGGCCAACACCGGGCTCACTGCCGAGGAGTGTCAGTACTTTTCGAAACTGCTGGACAAGATCGCCTCCGAGGAGGACTGCCACATCGCCTGGAATGACGCCTACAATGATATCGTCCTACAGGCCAGCTCGAAGCCG…
4235	GEO07056	Myb-RA	FBgn0002914	TdIY8ADG0_04N	D03	ATGGCAAGTGCGAGCACTGAAAACGGCGAGGAGCTGATGAATTACGGCAGCAATTCGGATTCGGAGGAGTCCGAGTACTCGGAGAACGAGGATACCCAAGTTTGCGACAAGGATTCACAACAGAACAGCAATGCCGATTCGGGCTATCCACTGGACTCGCCCGAACTACAGGACTCCAAGACGACGGGGCAAAAGGGACAGAACAAAAGCGGTAAAACTAGCATCGGTGCAGTGCATCCGAACTATGGATTCGGCAAACGCTGGTCCAAGTCCGAGGATGTGTTGCTCAAGCAGCTGGTGGAGACGCACGGTGAGAACTGGGAGATTATCGGACCGCATTTCAAGGATCGCCTGGAACAGCAAGTGCAGCAGCGTTGGGCCAAAGTCCTCAATCCGGAG…
4198	GEO07010	scra-RB	FBgn0261385	TdIY8ADG0_04N	D04	ATGGACCCGTTTACTCAGCACATGCTCGAGAAGGCGGAACAGCGCAGTCGCGCCCTTGGCATCAGCAATGCCAGCAAATTTCCGCTCGTCGAGTGCAGCGTTCCAAGCTCCTCCGCCACCTCCGCATCCGGCGGGGATGCTGGGGTCCTGGCACCGAGGAGCCGGTCGCCTGGAGGCCAGAGCGCGGCTAGCGGCGGCGGCAAGGTCGTTACGTTGGGAAAGGCCACGCTGGAGGCGTCGCCGGCGAAGCCGCTGCGTCACTATACGGCGGTAAACAAGGAAAACTTGGATATGGGCATAGAGATAAACATAACCACGGACAAGCCAATTGGGGTGCAAGTTGAGATTCAGGAGCAGGAGGTGACAGATGACGAAGAGCAGGCGGAAGGAGGTGCGCTA…
4238	GEO07059	CG14764-RA	FBgn0033236	TdIY8ADG0_04N	D05	ATGCGCACGAAACACCTGATCCTGATACTGATCGGAGTGATAATCGCCACGATCGTCTTCATCGCATTTGGTCCAGCCGGAGAGCCGAACGATTCATTCAAGAACATCGTTGTCCAGACGCACCAGCAGTTTAAAGAGTTCCAGGAAAACCTCCGCGTTGGCTTGGAACGCAAAAAGCTCGAAATAGACCCAAAGTATTTGCTTCTTCTGGGCTTCACCTCGTCAAATGAAGCTACAGGCCAACAGCAGCAGCTGGATCAGCAAAATGTGGTGGACATCGGTTCACCAGGTCAGCAACTGCCAAAGACAGATTTTTCAGCGCCGGCTACAAAAGCGGAACTGGAGCTCAGCGAACTGCGAGGTCTGCGGCGTCCACAGGATGCTGTTACCTTCGGTAGT…
5121	GEO08113	mthl9-RA	FBgn0035131	TdIY8ADG0_04N	D06	ATGGTCTCGCCATTGATAATTCTTTTAATTATTTGGCTCTCCGTGGGCGCAAAGTCAGTGGAGATCGCCAGTATAAACCATCCCTGTGCCTACGCCCACACGGTCAACATTACGGATGGACTGCGGATGAAGGATGGCTCCTACTCATACGCTGGAGTAGTGGTCCCACCGCATCTGATGGCGGAGTACTCCTTCAAGGTGATCGATGGAGTGGAGTACCGGGCCAAGAAACATCTGCGCGGCTGCGTCTGTCTGCTGAAGCCCTGCATCAGTTTCTGTTGTCCGGAGAACCTCGTCTTTGATGCCAAGCACTGGAACTGCACAATGCCACACCAAGTCCGCGAGTCCACTCACGTGGAGCTCACCTACGCTAACAGGACTGTGGATCAAGTACGCATA…
5134	GEO08126	CG17273-RA	FBgn0027493	TdIY8ADG0_04N	D07	ATGTCTGCCAGCGCCACCAACGGCACGCACTACGAGCAGCTGCACCAAGGCCGCACCAAGATGTACAAGTCAAAGGTGGACGTCGTCCTGGGAGCCCAGTGGGGCGACGAGGGCAAAGGCAAAGTGGTGGACATGCTGGCCTCCGATGTGGACATCGTCTGCAGGTGTCAGGGCGGCAACAACGCTGGACACACTGTGGTGGCTAATGGCACGGAGTTCGACTTCCATCTCCTGCCCAGTGGAGTTGTGAACGAGAAATGCGTTTCCGTCATTGGCAATGGCGTCGTCATTCACCTGCCCTCGCTATTCGACGAGGTGCTGAAGAACGAAGCCAAGGGGCTGCAGCACCTAGAGAACCGGCTGATCATCTCGGATCGTGCCCACCTGGTTTTCGACTTC…
5169	GEO08163	mRpS10-RA	FBgn0038307	TdIY8ADG0_04N	D08	ATGTTACAGGCTATAAAGACGCTCCGCTGGACACAGCCAATGCGGGCTCTGTCCACGGTAAACACCAGTTCCGGCGTACAAGGCAATCTTTCACCTGCGGCACCTGCTCCGGAACCGGATAAACTCTACAGCAAGCTGGAGATTGAGCTGCGGGGTATTGATCCGGCAGTTCTGAAGAGCTACACCTGGTTTGCTACTACTGCTGCCGAGCATTTGGGCATTGAAAAGGGAAAATGTTGGTCACCTCGCAAGGCGCACCACGAGCGGATGACGCTCCTGAAGTCGGTGCATATCTACAAGAAACATCGCGTACAGTACGAGGTGCGAACCCACTTCCGCTATATGAACTTCCACAAGTTGACGGGCTCCACGCTAGATACATTTCTAGAGTATATTGAA…
5182	GEO08176	CG5757-RA	FBgn0034299	TdIY8ADG0_04N	D09	ATGAGCGCGGGAAAACGTGGAGCGTTGATAATATTTGAAGGATGTGATCGAAGTGGAAAGACCACTCAAAGCAGGCTGTTGGTTGAACTCTTGAAATCGAAGGGCATTCCGACATTGCCCATGAATTTCCCGGAACGCAGTTCCAGCATTGGTCAGGTGATAAACTCCTATTTAACGAACAGCAAGGATCTTCCGGATGAGGTGATTCACTTAATGTTCTCCGCCAACCGCTGGGAGCACATAAACCAGGTGAAGGAGAAGCTGCTTGAGGGCACCACATTGGTTGTGGATCGATATTCGTTCTCTGGCGTGGCATATAGCGCAGCCAAAGGATTAGACTTTGATTGGTGCTATGCTCCGGAAAGGGGGCTCATAAAACCAGATGCTGTATTTTACCTA…
5127	GEO08119	CkIIalpha-i1	FBgn0015025	TdIY8ADG0_04N	D10	ATGACAGAAGCGGAAATTTGCAAACTATGCAAGGATAACCGAGCAATTGAGATCGATCTCGAGAAGCCCAAATTCAAATCGGCCAATAAACTGCTGCAAAGACTTTTCGATTGGTACAAAATTGATGCTGCTATCCTGGGGGAAAATTACTGCATTTGCGAGCCCTGCTTTGGAGAGACTTTGCGCATAAGCGAATCCCTGGAGAAGTGGGGCACGGCCCAGGACGAGTTTCACCGGAGGCCCATCGAAATAGACGACTCCACTGCATTTCAGATCAAGTTGGAGGTGACATCAAACAAAGAAGAGGTAGAAACGGAAAAGAATGATGAGGAGAATTCTTTCGATCAGCATATCGCGGAGCCAGTGAAGGAAGATCCATTGGAAAAAAACGAGCATATG…
5164	GEO08156	Klp67A-RA	FBgn0004379	TdIY8ADG0_04N	D11	ATGCCTTCGGAACAGCATACGAATATAAAAGTGGCGGTTCGCGTACGGCCGTATAATGTCCGTGAATTGGAGCAAAAACAGCGGAGTATTATCAAGGTCATGGATCGTTCGGCACTGCTGTTCGATCCCGACGAGGAGGACGATGAGTTCTTCTTTCAGGGCGCCAAGCAACCGTACCGCGACATCACCAAGCGGATGAACAAAAAGTTGACCATGGAATTCGACAGGGTATTCGATATAGACAATTCCAACCAGGATCTGTTCGAGGAGTGCACGGCGCCGCTGGTCGACGCGGTGTTAAATGGATACAACTGCTCGGTATTTGTATATGGAGCCACTGGCGCCGGAAAAACATTCACAATGCTGGGCAGCGAGGCTCATCCGGGTCTGACCTATCTT…
5197	GEO08193	CG12523-RA	FBgn0036102	TdIY8ADG0_04N	D12	ATGAAAGTATTCATCTCTTTGCTGGCTCTGGCCGCGGTGGCTCAAGCAGGATTCATTGGAGGAGGAGGTGGTGGTGGTGGTGGCTACGGTGGTGGTGGATCCTCCCACGGCGGCGGCGGAGATGGTGGCTACAGCTACGGCGGCGGCGGTGGCGGTGGCTCAGATCACCATGGCGGTGGTGGCGGTTCCCCGCCTGTCAAAGTCATCAAAGTGATCCACGAAACTGCTCCAGCTGGTGGCTCTGGAGGCTGGCAATCCGGAGGAGGCGGCGGCAGCGGCTGGACGGCTGGCGGTGGTGGCGGACATGGCGGCGGTGGCGGCGGCCAGGAAATCAAAATCATCAAGATCATCTCGCAGCAGGCTTCGTCTGGCGGCCACGGTGGTGGCGGCTATGGAGGT…
4213	GEO07029	dan-RA	FBgn0039286	TdIY8ADG0_04N	E01	ATGAACATCCGCATGGGCACAAAGGGCAAGCGTCCCCTGCGGAGCCTGACGCCCCGCGACAAGATCCATGCCATCCAGAGGATCCACGATGGCGAGTCCAAGGCCTCGGTGGCCAGGGACATCGGCGTGCCCGAGTCCACGCTGCGCGGCTGGTGCAAGAACGAGGACAAGCTCCGCTTCATGTCCCGCCAGTCTGCCACGGATAACCTCTGCGCCGACGCCCTGGGCGATAAGATGGATGGAGGAGGAGGAGGAGGTGGTGGAGCAGGCGGCGGAGGTCTTCTGGGACCGCCGGAGAAACGCCAGCGTTTGGACGGCGCCCTGCCCCTGAACTTCTCCAACAAACTGAAGTTCGATGAGCTGGCCTTCAAGCGATCCCCTCTGAATGGCCTGGACTAC…
4254	GEO07078	CG6136-RB	FBgn0038332	TdIY8ADG0_04N	E02	ATGATAAGAGAAATGTCCAACCACGATATCAAGCTGGAGGTCTGCGTGGACTCCATACGATCGGCTTTTGCCGCCGAGGAAGGCGGAGCTTCACGCATTGAACTGTGTTCGGCATTGGGCGAAGGTGGCTTGACACCCAGCATCGGTACCCTAAAAACTATTAAGGAAACGCTCACAATGCCCATTTACTGCATGCTGAGGCCACGGCGGGGCACCGACTTTGTCTACAGCGACGAGGAGATGTGCGCCCTGCTCACGGACATGGACTTGCTGCGGGAAAACGGTGCCGATGGCTTCGTTTTCGGATCCCTGAATCCGGATCGCAGCATCAACGTGGATCAGTGTCGGCACGTTTTGCTGGCGTCCGGTGGTCTGCCAGTGACCTTTCACCGCGCCTTC…
4245	GEO07068	CG9578	FBgn0031094	TdIY8ADG0_04N	E03	ATGTCCATGGAGGAGTGCTTTGTGCCCCGGCTGCCGGTGGACAGCGAGTTCATCCAGTTCCACGACTGGGCCATCAAGTATGAGAAGTCGCACATCCTGAAGAGCAGCTGCCAACTGGGCACCGCCAAGTGCTGTCCCAAGGACTCGGCCGACCGCTGCGACCTCTGCCACTACCAGCACTCCCTGCAGCTGCCCCACCTGCCCGACATGGTGTTCCACAAGAATCGGCTGGTGTTACAGCACAAGGACGGCGCCACTCTCGAGTTCTGCCCCATGGACGCGCTGGCGCTGGTGGACAATGGGAAGCAGCCGCTGGAGGTCGCTTGTGCTCAGGAGTGGCGGGAAACGCGTAACGAGCAGACAATGGAGGAGAAGTTCAAGCCTTTCGACTGGACATTC…
4216	GEO07034	SIDL-RA	FBgn0038303	TdIY8ADG0_04N	E04	ATGCAGATAAAGCCCATAATAACATACTCTGGCTCGTGCCCGCTGTTCCGATCGCTGGAGTCCCAGATCCTGAACGCGATTCCACTGGACACTTGCGAGTGGCGACGCACTTTCCAACGCCCCACGAAACATGTTCGCTTGGAAGCCCAGGCACAGCAGTTCAATGTTGCGGCCTTGGAGAAGTACAAGCAGGGTGACTGGAGCATCTTGGAGCACCCCATACTGCACATTTTCGTCACCGAGTGCAATGATGTGGACACCTACAAAGCCACGATCAGGGAGGCAATCGACATTTGGTTAAAAACATTAACCAGTTATGGCGTCTCGGATTGGATGATTCTGTTGGTCGAAACACTGGACATGCGGAAGACAAAGAACTTCATGCCACGCACCACTGTG…
4248	GEO07071	CG8478-RB	FBgn0037746	TdIY8ADG0_04N	E05	ATGGACGATTCGCGCAGAACTATGGCCGGCAAGATCGATTCCCGTAGCTCATCGATAATGACAAACGATGAGAGCGTCTCCATGTATTTATCCTTTGACGCGGAGGACACCCTGTCCAATGCCAAGTGGCAGTCGGCCCTGGTCACCCAGAACAGCCAGTTCCTGGAGGTGCACAACAGCAAGGTGGAGGTAAACACCGATGATAAGGACCTAAGGCGCACTATCCTAAAGGATCTGCATCAGTTGACCATTGGGGAACCGGACCAGAATTCTCCTCTGCGCCCATTTGACAAAAGTATTCTTAACCGGCACAACGCCTTGTGCTCCACTCCCTCCAAGGGCAATATTTCGACCGAAACGCAGACACCACAGATCATGGAGAGCATAGATCTGACCCAA…
5133	GEO08125	l(1)10Bb-RA	FBgn0001491	TdIY8ADG0_04N	E06	ATGCCCAAGGTTCGCCGCAGTCGCAAACCACCGCCAGACGGTTGGGAGCTGATCGAACCAACTCTCGAGGAACTGGAGCAAAAAATGCGCGAAGCCGAAACGGAACCGCACGAGGGCAAACGCATTACGGAATCCCTTTGGCCCATTTTCAAGATCCACCACCAGAAGACACGATACATCTACGATCTATTCTATCGCCGGAAAGCCATCAGCCGGGAATTGTACGACTACTGTCTGAAGGAGAAGATTGCCGATGGCAATCTGATTGCCAAGTGGAAGAAGTCTGGATACGAGAACCTATGCTGCCTGCGCTGCATTCAAACGAGGGACACCAATTTCGGCACGAACTGCATATGCCGGGTGCCCAAATGCAAACTGGAAGAGGGTCGGATCGTTGAG…
5158	GEO08150	nuf	FBgn0013718	TdIY8ADG0_04N	E07	ATGGCACCAATGCCCCGAATTCAGTTACCCAATGGAAATTCTTCCATAAAGGCTAGCACAAATGATTTTCTCTTTGCGGAAACAATGTCCGGCGGCAGTAGTCCCACCCCCAGCAGTCCGCCATCCAGTACAGCAGGCGTTGCCAAATCTCAGTGTTCTTCCCTTTCGGATGGCGAATCCTTTGAGGGATATGGCGAAAATGAGTATCCCACCCAACTTCGCGAAGCCCGCAGCTCCAATTCCAATGGGAGCCATAATATGAGCAATCATATTAACAATAATTCTAATATCAGCGTGGGCAACAACAGTGGACACAACCACAGTGGACACTCGAACGATGGAAATAACAACCTAAATGGCAGCACTGGCGTCGAACTCGATTTGGCTCCACACGTCGGC…
5181	GEO08175	CG3792	FBgn0031662	TdIY8ADG0_04N	E08	ATGACGGATCTTATCAGGCAGGGTGCTCTGTTCCTTATGAGCGAGAAGTGCTATGATAACTACTTCCTCTATCACAACTTTTTAGATGTTCCGTGCTTCAAGGCTTTGCTGAGCAAGGGCTTGGGATTGGCAATTATCGCAGGTTCCGTGCTGGTCAAAGTACCACAAGTGCTGAAGATCCTTAACAGCAAGTCTGGCGAGGGCATCAACATTGTGGGCGTAGTGTTGGACTTGCTGGCCATCTCCTTCCACCTGTCGTACAACTTTATGCATGGCTATCCGTTTAGTGCCTGGGGCGACAGTACCTTTCTGGCCATCCAGACCGTCACAATCGCCGTCTTGGTCTTGTTCTTCAACGGGCGCAAGGCGCAGTCGGGACTCTTTCTAGTGGGATATGTC…
5115	GEO08105	CG30197-RA	FBgn0050197	TdIY8ADG0_04N	E09	ATGGTTAAGCTCGGCTTTCTTTCACTGTTAATTGCTGCCTGTGTGGTTGCTGCCTTTGCTGCGGGTGATTGTCCTTCATCCACCAAGGTTCAGAACTGTACGCCAAAATGCCTGCATGACAGCGAGTGCAGCGCCATCGGCGGAAAATGCTGTCCGAATTTGTGCAACGGTCGCAGTTGTGCTCAACCGAATGTCCTGGGAAATTCTGGAGCCGATAAATCGCCCTTCGGCAGCAAGAACTCTGGAGCTACTGGCAGTTATTGCGGCAATGTCAAGTGCGGCAGCTTTGAGAAATGCGAAATGGATCGCAGCACCAAGCGACCCAAGTGCGTGAGATCG
5139	GEO08131	CG10962	NULL	TdIY8ADG0_04N	E10	ATGAACAACCATAAAGAAATGCAAAGTCAGCCAAAGCAGCATCAATCCCGGCTGGGTGGCCACCGAGATCGTTCCGGACGAAACGAAGGCCAAGCTGGGCGAGGTAATCCTCCAGGCGGACGACGTCGCTCAGGCTGTACTGTACGCCCTATCCACGCCACCGCACACTCAGGTGGAGCAGATAACGCTGAGGGCGGTGGGCGAATATTTCTGATAGCCCGACAACACAACGCAGCCCCCGAGATTAGGCAATCGACTTGCAGTGGAACAGTAAAAATCAAA
5174	GEO08168	mRpS2-RA	FBgn0031639	TdIY8ADG0_04N	E11	ATGTTGAGAAAATCGTTTGCCAACCTACCCCGCTTTGGTCAGATGTGCGGTCTGCCACGACGCCTGCAGAGCACACAGCCGGAGCAATCGGTGGAAACGGAACCGGAGGACATCGCCCTGGTGGAACAGCGGATTCTGAAGCATCCGGACTACTTCCAAGTGCACAACCTGTTCACCGTGCGCGACCTCTTCAATGCCCGAGTGCACTATGGCCACAAGGAGGGCTCCCTGGACGACCGAATGCGTCCGTACTTGTTCGGCAGTCGATTAGGTCATCTGATCTTCGATCTGGACAAGACGGCATCACATCTGCGCGATGCCCTCAACTTTGCCGCACACATTGCCTTCCGAGATGGCATCATTCTGTTCTTCAACCGCAACGCCATGAACTCACATCTC…
5118	GEO08110	CG4998-RA	FBgn0036612	TdIY8ADG0_04N	E12	ATGAGAATAAGAACTAGCCTTTTGGCAGTTGTACTGCTGGCCACCGCCTCCTTGGCCGAGGAATCCAACTGGGGAAATGAGTGGGCGCCCATGGAGGATGCCATGCCCAGTCGCCGATCTGTCGATACCAAGCCCGCCGAACAAGCTGACATTCAGGGACGTTACCTCGTCCACGAGTCCATCCAGAGCAACAGCACCACCCAGATTGACGAGGTCATCGAGCAGCTGATCAACTCCCGCCGTGAGGGTCGTAATCTGGGGGAATACGATGCCGTCTATGCTGATGGCAATATCGATCAGGCTCTGCAGCAGGGAAACGATATGCAGGCCCGCAATCTTATCCGGGATAAGCTGTGTGGATTGGGACTGATGAGCTGCGATGTGGAGGAGAAGCGTCCC…
4222	GEO07041	CG3356-RA	FBgn0034989	TdIY8ADG0_04N	F01	ATGTTCGGATTCGACGGCGAGTACCGCCGCAGGCCTGTGCAAAGTCTGGGCGGAGCCTCGCACACCTGCGACCGGGACACTGTGATCCGGAAGGCGGCCCTGGAGCGCCAGAAGCGCAACGAGCTGCGCCAGAAGGAGAACGGGGCAGTGGTCCTGCAGTCTTACGCCCGCTCATTCATCCACCGCCAGCGGCGCAAGCGGGCGGAACGGGAAGTTTTCGACATCTACCTAATGGGCCACAAGGATGGCATCGTGGAGGACGAGAGCCTTACCTTCCTCTTGCGGCGCCTCAACTTCTTCTACAGCATCCGGGAGGCCAAGGACAGCGAGCGACTGATCGAAGTTTGTCAGCAGATCCTTCGCCAGCCCGCTCGTCTGCTTCAGCATTCCTCCCCTGAC…
4205	GEO07019	l(1)G0232-RA	FBgn0028341	TdIY8ADG0_04N	F02	ATGCAGCAAACGCAATGGAATAAGGACAGGCAGGAGGATAGAAACAACAATAGCGGCAGCAGGAGCGAGCAGGATAGCGGCTGTCATCGGCGTCTTTTCCTGTGCATTGCCAAGGCTGTGAAACAATTCATTGATCTCTGCAACAATCTAGGTGCTAACTGCAGCACGACGACAGCCACATCCCCGTCAACTTCCTCCTCCTCAGCCAGCAGCACGCAGAACTTAATAGCAGTAGTGCCGCCACAGTTGCAGCAGCTGCAGGTGCAATTACCGGCGCCAGGTGGAGGAGGAGGAGCAGGTGCAGGAGGAGGAGGTGGTGGAGGTGGGGGAGCTGCGCCTGTGAGGCGCCACATCTCGCATACGACAGCCGTGAAGTTTTTGTACGCCCGTAAATTTGAT…
4256	GEO07080	nahoda-RA	FBgn0034797	TdIY8ADG0_04N	F03	ATGTCTATACAAAGCACAAGACATTCGCCATTCGCATGGACCGCAAGAGCCCTGCTGCTGCTGGCCACCTGGTGCTGCTACCTCGGATATCTGGGATCGGAGGCCCATGTGGCCCTCACCTATCCACCTGCCCGCAAATTCGACCTGGACTTTTTGGACAATGCGCGAACGAAGGCGCCATGTGGCATGCCCAAAGGCTCCATCCGCACATCGCTGCTCTCCGGCACGCAGTTCAACGTCACCTGGCATTTGGCCTATGCGCACAAGGGCGGTTTTCGTTTGCAACTTTTGGATGCCCTCGATCGACCTGTACTGGACCTAACGCCACATGTAAATAACTCGGAGTTTGTGAGCACTGATGTCACAGCCCAGTCTTATCAAGTGAAGATTCCGAACGAC…
4226	GEO07046	srp-RD	FBgn0003507	TdIY8ADG0_04N	F04	ATGCGGAACAACTTTGCGTTCTACAGCGTCTACACCGGAGGCGGTGGCGGAGTGGGCGTGGGCATGACTAGCCACGAGCATTTGGCAGCGGCGGCGGCAGCGGCAGCAGCAGTGGCCCAGGGCACCACACCCAACATAGACGAGGTCATCCAGGACACGCTGAAGGACGAGTGCTTCGAGGATGGCCACAGCACCGATTACCATGTGCTGACCTCCGTGTCCGATATGCATACGCTAAAGGACTCCAGTCCCTATGCCCTCACCCACGAGCAACTCCACCAGCAGCAGCACCATCACCAGCAGCAACTGCATCACCATCAGCAGCAGCAGCAACAACTTTACCACCAGCAACAGCAGCAGCAGCAGCAGCAACAACATCATCACCACCACAACAACTCC…
4263	GEO07095	Ect4-RE	FBgn0262579	TdIY8ADG0_04N	F05	ATGTCCAATCAGGCACCCTGGCCCGTTCGCAAGGGCATCTTCCGCTCGAGCGGTCAGTCGGATTTCACGCCAACCCGATCGCCTAGTCCCATTGTGGAGATGCCATTATCCCCGCCGCCGGTGGCCACGCCCTCGAATAGATTTGGAATCAATTCACCGCTCTCCCCACCGCCGCAGCCTATTCAAGTGGTGGCGGGTTCAACGACAGCCACTACCATGTCCACTGCGTCCGCTGCCAGAGTGTCTGGTGCAGCTGCCTCCACTTCATCCTCGTCCTCCTCTTCTTCGTCGTCGCAGTGCTCGTCGCAAACCTCGTCGAGTTCTAGTTCGCACACCAGAGTACGTAAAAGTTCTAACCCGCCCCCACAGCCAATTACCAGTTGTCCACTGTCGCCACCA…
5145	GEO08137	CG15611	FBgn0034194	TdIY8ADG0_04N	F06	ATGGAGTTGTCATTGTTCACATTAAATTTGTTCGATGTGGTCTCGGTGGTGCTCACATTTCTTGTGATATTTCTAGTGCAAATTCTTAACGTTTACTTGCATATACTCGACGATAATGCCGATAATGGCAAATCGATCGATGTGGTGGACAAGGCACCAGCGAAAGAATGCCCGTTACTTGAGTCCCAGTCACCCAGTTCACCAATCGCCACCACTCTACCGAAATCCCAGGCATCGAGCAACGGCAAGTTGGAGAAGCAAATAAGTCTGCTGGACAGCGATAGCCACGAGGATGAGGACACATTGTCCTTGGAAAATCTGTTTCCCTGCGATCAAACCGAGATCTATGCCTCCAAGAAGATCAGCTTCATAATCGACGAGCTCATCCAGACGGAGGTG…
5168	GEO08162	ZnT35C-RA	FBgn0028516	TdIY8ADG0_04N	F07	ATGTCCAGGAACGAGGATACACCGATTGCCAAACGCGACTCTGGACGGACGCGCCGTAGCAACTATGGCACGGCCCCATCCTTTCACCTGATGGAGCAGGGACAACCAGGTGTGAACGTAGTCGCTGGCAATGGCAACAACAATCACCCGGCAACGCCTGCAACACCTGCTCAAATTTTTTGTTTACACGGGCGGTCCAACAACGTCGAAGTCCGGGATCATTGTCATCGTGCCCGCAGCGAGGGCGTGGATGTGAAGGCTCGCCGAAAACTGATCATTGCGAGCATTTTGTGTCTGGTTTTTATGATTGCCGAAATCGTGGGTGGCGTCCTATCGAACAGCCTGGCCATCGCAACAGACGCCGCTCATTTGCTAACGGATTTCGCCAGTTTTATGATC…
5191	GEO08187	Mal-A3-RA	FBgn0002571	TdIY8ADG0_04N	F08	ATGTTCAAGTTGCTGGTGCTCTCGTGCCTTTTGGCTTTGGCTCTACCTTCGCTGGCGGAGGTTGGCTGGTGGAAGACGGGTCAGTTCTACCAGATCTATCCCAGATCTTTTAAGGATAGCGATGGCGACGGCGTGGGAGATCTCATAGGTATTACGCAACAGCTGCCTTACCTAAAGGAAATTGGCATCACAGCCACCTGGCTTTCCCCGATCTTCACCTCACCCATGGCTGATTTCGGCTACGATGTGGCTGATCTTAAGGGTATTGATCCCATATTCGGCACAATGGAGGATTTCGAGGCCCTGCTTGCGCGCGCCAAAGAGCTGGACATCAAAATCATTCTGGACTTTGTGCCCAACCACACCAGTGACGAGTGCGACTGGTTCATACGATCGGCA…
5137	GEO08129	CG5382	FBgn0038950	TdIY8ADG0_04N	F09	ATGGGTTTGTGCAAGTGCCCCAAGCGCCTGGTGACCAACCAGTTTTGCTTTGAGCATCGAGTCAATGTTTGCGAACACTGTATGGTTCAGTCTCATCCAAAGTGCATTGTGCAGTCGTATCTGCAGTGGCTGCGGGACAGCGACTACATCTCCAACTGCACTCTGTGCGGCACCACATTGGAGCAGGGCGATTGCGTGCGCCTCGTCTGCTACCATGTTTTCCACTGGGACTGCCTGAACGCCCGCCAAGCCGCACTGCCTGCCAACACAGCCCCTCGGGGTCACCAGTGCCCCGCCTGCAGTGTGGAGATCTTTCCCAACGCCAACCTGGTCTCCCCGGTGGCCGATGCTCTGAAGAGTTTCCTGTCGCAGGTTAACTGGGGCAGAAATGGCCTGGGA…
5163	GEO08155	Mipp1-RA	FBgn0026061	TdIY8ADG0_04N	F10	ATGCGCCTGCTGATATTGCTACTGCTGCCACTGGTGGCCATCGCCCAAGATGACTACTGCTTCAGCAAGGACACCTCCCGCCTCCAGACCCGCCAGTTCTCCTCGAAGACCGCCTATCAGATCGTCAAGGGCACGGACATTGACAAGCAGTACCTGGTGCCCGGCTGTCAGCCCCAGAAGATGTGGATCTTTCACAGGCACGGCACACGACTGCCCAAGAAGAGCATGATCAACAAGGCGTCCAGGGTGGCTGAGCTGCGCGATCTCATCATTAACAACTACCAAGTGGCCAGGACCAAGCCCGAAACGGATGCTCTCTGCCAGACGGATCTGATTGCCATCAAGTTGTGGAAGTGGAACAGCAGCATAACGCCCGACATGGAGGAGTATCTGACCGCC…
5185	GEO08180	CG9925-RA	FBgn0038191	TdIY8ADG0_04N	F11	ATGGAAAAGTCGGAGGAAAAGACATGCGTCGTCTGTGGCACTCCGACCAGATTGATGTGCCAGCGGTGTGGAGAACCGTACTGCAATGAAAAGTGCCAGAAATTGGATTGGCAGAGGCACAGGCAGGTGTGCATCATTATGCCACCCTTGGTGGAGTGCCGGCCTCTTCAACCGGCGTTGAATCCAATCCAGAGCGTAGAGAACCAAGTTGCTCTGGCTAAAACTCGCACTAAATCGCCAATCCCATGTGTGGAGCCCACAGTTGCTGTGCCGAACAAGCCGGATCTATCGGAAAACTGGCGCAAACATTTGCTGCCGTCGGGCATGGAGTTTTTCAAGTGCCGCGTGACTTTCATGGAGAACGATGGACCCATTTGGGTGGTGCACGTGGCGAATGTG…
5130	GEO08122	CG15717-RA	FBgn0030451	TdIY8ADG0_04N	F12	ATGGCCAGCAACTTCACCCAGTCCCAGCCGTCCAGGATCACCAGCTACATGGTCAACCAGCTGCAGCCGACGGCGCAGGAAACGAAGTTGGCGCTGATTCCCAGTGCACCCCAGTGGCGCTCCCCCCAGCTGATGGTCGTCTTCGAGGACGGTGATCTGCACTCAGCGCGCCACCAGTTGCTCCAGTCCCTGCAGAATCCCTTTGCCGAGGGATCGGTGGCCACGTTGCTACTCCAGGAGAGCATTGCCGATCAGTTTGTGGGCCTAGTGGCGCAGGATTTGCGTCCGTTGTCGCAGGAGGTGTCCAAGCATCCGAGCTACACCAGCACGCTGGCCAAGATCGAAGAGCTGAAGGCCAAGACAGTACAAGGCGAAAGCCTTAAGGCTGGGGAATCACCC…
4232	GEO07053	Glut4EF-RB	FBgn0267336	TdIY8ADG0_04N	G01	ATGAGTGGCGAACGCCGCAGAACCACCACACACAGTATTGAGGTGCCATCGCAGCTGACGGCGCAGCACAATTCCCGGAAACGTCCGCCCAGCGATCACCAGGACTACGGCAACTATCTGGAAACATGCCGTGCCGCCGAGATTCTGTCATCGATGAAGTTGCAGAGTCCGCATGGCTCAATGGCCGACAAGTGCTCGAGTCCCGGCAGCAGCTCTTCGGCTTCCTGGAGCTCCGGTTCCCCGTCGCCGCCATTGAGTGACGACGGCCACGCCCACCACAGCCCACACAATATCATGTCGCCCCACGATGCGGACAACGCACGCACACGCACAGCATCCGTGTCCACGTCGGACGAGGGCATTGTCATCGACTACAAGGAGGAGCGCAAGAAAAAGTCC…
4223	GEO07043	Vinc	FBgn0004397	TdIY8ADG0_04N	G02	ATGCCCGTCTTTCACACAAAAACCATCGAGAGCATTCTAGATCCTGTTGCCCAACAGGTATCTCGTCTGGTGATCCTGCACGAGGAGGCCGAGGATGGCAACGCGATGCCGGACCTCAGTCGACCGGTGCAGGTGGTGTCGGCGGCAGTGGCTAATCTCGTGAAGGTGGGCCGCGATACGATCAACAGCTCCGACGACAAGATCCTGCGCCAGGACATGCCCTCGGCATTGCACCGCGTGGAGGGTGCCTCGCAGCTGCTGGAGGAGGCGTCCGATATGCTCCGCTCCGACCCGTACTCGGGTCCGGCGCGCAAGAAGCTAATCGAGGGAAGCCGCGGCATTCTGCAGGGCACCTCCTCGCTGCTGCTTTGCTTCGACGAGAGTGAGGTGCGGAAGATC…
4260	GEO07092	jeb-RA	FBgn0086677	TdIY8ADG0_04N	G03	ATGTTCTGCTCGCTGGCCCAGACGCTCTTCTGCGTCCTGCTCATACAGGGCGGCCTCTATGCCCTCCATCTGAGCGGAAACGGAAATGGCAACGGGAACGGGAATGGGAACGGCGAGAAGTCGCTGGGCGAAGCCAAGGCAGTGCAGGTGCCCAGTCATCCCGTTGGACCCTCGACGGGAGTAGCCGCCGCCTGGCAGACCGCACCCTCGCAGCAGCAGCAGCACCAACAGCATCCCGGAGGATCTCCGCCCGGCGGTGGATCCTCGCCGCATGGCCATCGGTCCGCCGCAGCGGCCGCCTTCGATGCCACCACCGTGCGGCTGAACAAGGAGATAGCGGATATGGCCCAGCTGGAGCGAGAGCGACTAATGCTCCTGGCCCGCGCCAAGCAGACGGCG…
[truncated: 9,280 more rows]
