# Supplementary material for: Wolbachia uses ankyrin repeats to target specific fly proteins
Source: mBio. 2026 Apr 20;17(5):e00172-26. doi: 10.1128/mbio.00172-26 (PMC13170367; doi:10.1128/mbio.00172-26)
Supplement: Table S2 — Curated hits from the coimmunoprecipitation of both WARP434 and WARP754. [file mbio.00172-26-s0006.xlsx]

## Sheet: WARP434
			Coverage
Accession	Description.1	GENE	prebleed	expt1	expt2	expt3
P84051	Histone H2A OS	His2A PE		63		71
P54397	39 kDa FK506-binding nuclear protein OS	Fkbp39		4	14	26
Q9VLC5	Aldehyde dehydrogenase OS	Aldh PE		34	26	27
Q9V9W2	Ribosomal protein L6, isoform A OS	RpL6 PE		18	21	34
A0A0B4KH25	Histone H2A OS	His2Av PE		32	21	35
Q9VLU0	Barrier-to-autointegration factor OS	baf PE		51	30	28
A0A0B4LG52	GEO08239p1 OS	RpS16 PE	5	28	22	9
E1JJ68	Rm62, isoform H OS	Rm62 PE		11	11	24
Q9VN21	LD30155p OS	lost PE	4	15	10	24
Q9VH07	RuvB-like helicase 1 OS	pont PE		19	14	17
Q7KLW9	BcDNA.LD02793 OS	Prp19 PE	2	30	18	19
Q9W0R0	Cell division cycle 5, isoform A OS	Cdc5 PE		11	11	8
Q9VYQ9	LD24662p OS	Tango4 PE		9	10	10
WP_010962589.1	ankyrin repeat domain-containing protein [Wolbachia]	WARP434		10		5

## Sheet: WARP754
			Coverage
Accession	Description.1	GENE	expt1	expt2	prebleed1	prebleed2
WP_208571626.1	ankyrin repeat domain-containing protein [Wolbachia pipientis]	WARP754	19	6
WP_010962589.1	ankyrin repeat domain-containing protein [Wolbachia]	WARP434	10	10
Q9VW51	RNA polymerase II elongation factor Ell OS	Ell PE	3
Q8I725	Uncharacterized protein OS	Dmel\CG1236 PE	14	2
P41374	Eukaryotic translation initiation factor 2 subunit 1 OS	eIF2alpha PE	7	4
Q7K0B6	Glutathione S transferase T1 OS	GstT1 PE	4
A1Z8D0	Periodic tryptophan protein 1 homolog OS	nclb PE	4	2
O18413	26S proteasome regulatory subunit 8 OS	Rpt6 PE	6
X2JFD6	Peroxisomal multifunctional enzyme type 2, isoform B OS	Mfe2 PE	5
P48601	26S proteasome regulatory subunit 4 OS	Rpt2 PE	13	6
Q26365	ADP,ATP carrier protein OS	sesB PE	6
Q8SX57	LD44221p OS	CG11005 PE	9
O62621	Coatomer subunit beta' OS	beta'COP PE	3
Q9VVZ0	Male sterile (3) 76Ba OS	ms(3)76Ba PE	4
Q7K3W2	GH09295p OS	CG8728-RA PE	4
