# Supplementary material for: Wolbachia uses ankyrin repeats to target specific fly proteins
Source: mBio. 2026 Apr 20;17(5):e00172-26. doi: 10.1128/mbio.00172-26 (PMC13170367; doi:10.1128/mbio.00172-26)
Supplement: Table S3 — Full list of fly stocks generated and used in this study. [file mbio.00172-26-s0007.xlsx]

## Sheet: Sheet1
Gene of interest	Genotype	wMel infection?*	Source	Notes
transgenic expression of WD0035	w[*]; +; P{UAS-WD0035}attP2	N	Rainbow Transgenics	Cloned in pJFRC7 vector
transgenic expression of WD0191	w[*]; +; P{UAS-WD0191}attP2	N	Rainbow Transgenics	Cloned in pJFRC7 vector
transgenic expression of WD0206	w[*]; +; P{UAS-WD0206}attP2	N	Rainbow Transgenics	Cloned in pJFRC7 vector
transgenic expression of WD0285	w[*]; +; P{UAS-WD0285}attP2	N	Rainbow Transgenics	Cloned in pJFRC7 vector
transgenic expression of WD0286	w[*]; +; P{UAS-WD0286}attP2	N	Rainbow Transgenics	Cloned in pJFRC7 vector
transgenic expression of WD0291	w[*]; +; P{UAS-WD0291}attP2	N	Rainbow Transgenics	Cloned in pJFRC7 vector
transgenic expression of WD0292	w[*]; +; P{UAS-WD0292}attP2	N	Rainbow Transgenics	Cloned in pJFRC7 vector
transgenic expression of WD0294	w[*]; +; P{UAS-WD0294}attP2	N	Rainbow Transgenics	Cloned in pJFRC7 vector
transgenic expression of WD0385	w[*]; +; P{UAS-WD0385}attP2	N	Rainbow Transgenics	Cloned in pJFRC7 vector
transgenic expression of WD0434	w[*]; +; P{UAS-WD0434}attP2	N	Rainbow Transgenics	Cloned in pJFRC7 vector
transgenic expression of WD0441	w[*]; +; P{UAS-WD0441}attP2	N	Rainbow Transgenics	Cloned in pJFRC7 vector
transgenic expression of WD0498	w[*]; +; P{UAS-WD0498}attP2	N	Rainbow Transgenics	Cloned in pJFRC7 vector
transgenic expression of WD514	w[*]; +; P{UAS-WD0514}attP2	N	Rainbow Transgenics	Cloned in pJFRC7 vector
transgenic expression of WD0550	w[*]; +; P{UAS-WD0550}attP2	N	Rainbow Transgenics	Cloned in pJFRC7 vector
transgenic expression of WD0566	w[*]; +; P{UAS-WD0566}attP2	N	Rainbow Transgenics	Cloned in pJFRC7 vector
transgenic expression of WD0637	w[*]; +; P{UAS-WD0637}attP2	N	Rainbow Transgenics	Cloned in pJFRC7 vector
transgenic expression of WD0754	w[*]; +; P{UAS-WD0754}attP2	N	Rainbow Transgenics	Cloned in pJFRC7 vector
transgenic expression of WD0766	w[*]; +; P{UAS-WD0766}attP2	N	Rainbow Transgenics	Cloned in pJFRC7 vector
transgenic expression of RS014160	w[*]; +; P{UAS-RS014160}attP2	N	Rainbow Transgenics	Cloned in pJFRC7 vector
transgenic expression of ΔAnkyrin WD0434	w[*]; +; P{UAS-ΔAnkyrinWD0434}attp2	N	Rainbow Transgenics	Cloned in pJFRC7 vector
transgenic expression of ΔAnkyrin WD0754	w[*]; +; P{UAS-ΔAnkyrinWD0754}attp2	N	Rainbow Transgenics	Cloned in pJFRC7 vector
transgenic expression of WD0147	w[*]; +; P{UAS-WD0147}attP2	N	Rainbow Transgenics	Cloned in pPMW vector
transgenic expression of WD0438	w[*]; +; P{UAS-WD0438}attP2	N	Rainbow Transgenics	Cloned in pPMW vector
transgenic expression of WD0396	w[*]; +; P{UAS-WD0596}attP2	N	Rainbow Transgenics	Cloned in pPMW vector
transgenic expression of WD0633	w[*]; +; P{UAS-WD0633}attP2	N	Rainbow Transgenics	Cloned in pPMW vector	Drosophila melanogaster expression plasmid containing a Drosophila codon optimized version of WD0633
transgenic expression of WD0636	w[*]; +; P{UAS-WD0636}attP2	N	Rainbow Transgenics	Cloned in pPMW vector
transgenic expression of WD1213	w[*]; +; P{UAS-WD1213}attP2	N	Rainbow Transgenics	Cloned in pPMW vector
transgenic expression	w[*]; P{UAS-WD0754}attP2; +	N	Rainbow Transgenics	Cloned in PJFRC7 vector	Used to build stable line expressing WD0754 with ap-GAL4, and to build stable line expressing WD0434 with longGMR-GAL4.
Ap-GAL4 driver	w[1118]; P{y[+t7.7] w[+mC]=GMR42A06-GAL4}attP2	N	RRID:BDSC_41245
Dsx-GAL4 driver	w[1118]; P{y[+t7.7] w[+mC]=GMR42D04-GAL4}attP2	N	RRID:BDSC_47588
LongGMR-GAL4 driver	w[*]; P{w[+mC]=longGMR-GAL4}2	N	RRID:BDSC_8605
Otu-GAL4 driver	P{w[+mC]=otu-GAL4::VP16.R}1, w[1118]	N	RRID:BDSC_58424
Pnr-GAL4 driver	y[1] w[1118]; P{w[+mW.hs]=GawB}pnr[MD237]/TM3, P{w[+mC]=UAS-y.C}MC2, Ser[1]	N	RRID:BDSC_3039
Vg-GAL4 driver	w[1118]; P{y[+t7.7] w[+mC]=GMR69G08-GAL4}attP2	N	RRID:BDSC_46617
ubiquitous GAL4 driver	y[1] w[*]; P{w[+mC]=Act5C-GAL4}25FO1/CyO, y[+]	Y and N	RRID:BDSC_4414
balancer	w[*]; Kr[If-1]/CyO; Df(3L)Ly, sens[Ly-1]/TM6C, Sb[1] Tb[1]	N	RRID:BDSC_42294	Used to build stable line expressing WD0754 with ap-GAL4, and to build stable line expressing WD0434 with longGMR-GAL4.
expression of dsRNA for RNAi of CG11327	y[1] v[1]; P{y[+t7.7] v[+t1.8]=TRiP.HMJ30116}attP40	N	RRID:BDSC_63550
expression of dsRNA for RNAi of Ptp61F	y[1] sc[*] v[1] sev[21]; P{y[+t7.7] v[+t1.8]=TRiP.HMC04344}attP40	N	RRID:BDSC_56036
expression of dsRNA for RNAi of Ptp61F	w[*]; P{w[+mC]=UAS-Ptp61F.RNAi.WIZ}i2-5	N	RRID:BDSC_56510
Gal80 Source	w[*]; P{w[+mC]=tubP-GAL80[ts]}10; TM2/TM6B, Tb[1]	N	RRID:BDSC_7108
expression of dsRNA for RNAi of His2A	y[1] sc[*] v[1] sev[21]; P{y[+t7.7] v[+t1.8]=TRiP.GL00226}attP2	N	RRID:BDSC_35320
expression of dsRNA for RNAi of Fkbp39	y[1] sc[*] v[1] sev[21]; P{y[+t7.7] v[+t1.8]=TRiP.HMS00339}attP2	N	RRID:BDSC_32348
expression of dsRNA for RNAi of Aldh	y[1] sc[*] v[1] sev[21]; P{y[+t7.7] v[+t1.8]=TRiP.HMS01399}attP2	N	RRID:BDSC_34989
expression of dsRNA for RNAi of RpL6	y[1] sc[*] v[1] sev[21]; P{y[+t7.7] v[+t1.8]=TRiP.HMS00967}attP2/TM3, Sb[1]	N	RRID:BDSC_34004
expression of dsRNA for RNAi of His2A	y[1] v[1]; P{y[+t7.7] v[+t1.8]=TRiP.HM05177}attP2	N	RRID:BDSC_28966
expression of dsRNA for RNAi of baf	y[1] sc[*] v[1] sev[21]; P{y[+t7.7] v[+t1.8]=TRiP.HMS00195}attP2	N	RRID:BDSC_36108
expression of dsRNA for RNAi of RpS16	y[1] sc[*] v[1] sev[21]; P{y[+t7.7] v[+t1.8]=TRiP.HMS05719}attP40	N	RRID:BDSC_67888
expression of dsRNA for RNAi of Rm62	y[1] sc[*] v[1] sev[21]; P{y[+t7.7] v[+t1.8]=TRiP.HMS00144}attP2	N	RRID:BDSC_34829
expression of dsRNA for RNAi of lost	y[1] sc[*] v[1] sev[21]; P{y[+t7.7] v[+t1.8]=TRiP.GL01090}attP2	N	RRID:BDSC_38931
expression of dsRNA for RNAi of Cdc5	y[1] sc[*] v[1] sev[21]; P{y[+t7.7] v[+t1.8]=TRiP.HMC02918}attP2/TM3, Sb[1]	N	RRID:BDSC_44524
expression of dsRNA for RNAi of pont	y[1] v[1]; P{y[+t7.7] v[+t1.8]=TRiP.HMJ21078}attP40	N	RRID:BDSC_50972
expression of dsRNA for RNAi of Prp19	y[1] sc[*] v[1] sev[21]; P{y[+t7.7] v[+t1.8]=TRiP.HMS00652}attP2	N	RRID:BDSC_32865
expression of dsRNA for RNAi of CG1236	y[1] v[1]; P{y[+t7.7] v[+t1.8]=TRiP.HMC03490}attP40	N	RRID:BDSC_53274
expression of dsRNA for RNAi of Su(Tpl)	y[1] sc[*] v[1] sev[21]; P{y[+t7.7] v[+t1.8]=TRiP.HMS00277}attP2	N	RRID:BDSC_33399
expression of dsRNA for RNAi of eIF2alpha	y[1] v[1]; P{y[+t7.7] v[+t1.8]=TRiP.GLC01598}attP2/TM3, Sb[1]	N	RRID:BDSC_44449
expression of dsRNA for RNAi of GstT1	y[1] v[1]; P{y[+t7.7] v[+t1.8]=TRiP.GL01227}attP2	N	RRID:BDSC_41645
expression of dsRNA for RNAi of nclb	y[1] v[1]; P{y[+t7.7] v[+t1.8]=TRiP.GL01254}attP2	N	RRID:BDSC_41826
expression of dsRNA for RNAi of Rpt6	y[1] sc[*] v[1] sev[21]; P{y[+t7.7] v[+t1.8]=TRiP.HMS01191}attP2	N	RRID:BDSC_34712
expression of dsRNA for RNAi of Mfe2	y[1] sc[*] v[1] sev[21]; P{y[+t7.7] v[+t1.8]=TRiP.GLC01641}attP2	N	RRID:BDSC_50523
expression of dsRNA for RNAi of Rpt2	y[1] sc[*] v[1] sev[21]; P{y[+t7.7] v[+t1.8]=TRiP.HMS00104}attP2	N	RRID:BDSC_34795
expression of dsRNA for RNAi of sesB	y[1] v[1]; P{y[+t7.7] v[+t1.8]=TRiP.JF01528}attP2	N	RRID:BDSC_31077
expression of dsRNA for RNAi of ms(3)76Ba	y[1] v[1]; P{y[+t7.7] v[+t1.8]=TRiP.HMJ30029}attP40	N	RRID:BDSC_62952
expression of dsRNA for RNAi of CG31549	y[1] v[1]; P{y[+t7.7] v[+t1.8]=TRiP.HMJ23049}attP40	N	RRID:BDSC_61270
expression of dsRNA for RNAi of beta'COP	y[1] v[1]; P{y[+t7.7] v[+t1.8]=TRiP.HM04017}attP2/TM3, Sb[1]	N	RRID:BDSC_31710
expression of dsRNA for RNAi of MPPA	y[1] sc[*] v[1] sev[21]; P{y[+t7.7] v[+t1.8]=TRiP.HMS00561}attP2	N	RRID:BDSC_34074
*'Y and N' indicate maintenence of two stocks, one of which has been treated with tetracycline (N) and one untreated (Y)
