# Supplementary material for: Wolbachia uses ankyrin repeats to target specific fly proteins
Source: mBio. 2026 Apr 20;17(5):e00172-26. doi: 10.1128/mbio.00172-26 (PMC13170367; doi:10.1128/mbio.00172-26)
Supplement: Table S4 — Full list of RNAi knockdown experiments for each putative Drosophila target, including phenotypic outcomes and counts for each. [file mbio.00172-26-s0008.xlsx]

## Sheet: HITS
Knockdown Candidate	WARP Partner	Candidate Source	Result of Knockdown	Counts	c2	Notes:
--	WARP434	--	--	(102/102)♂(135/135)♀	--	All flies exhibit glassy eye phenotype as well as loss of pigmentation in the eye.
--	WARP754	--	--	(9 Severe/102 Total)♂(69/104)♀	--	Few male flies and many female flies exhibit severe wing phenotype. This phenotype is noted by the blistering and shrivling of the wing.
CG11327 (BDSC63550)	WARP434	Y2H	Partial Phenotype Alleviation	(118 Decreased Severity/118 Total)♂(121/121)♀	148, 2, p < 0.001	All flies demonstrated an increase in red pigmentation of the eye.
His2A (35320)	WARP434	Co-IP	Partial Phenotype Alleviation	(65/67)♂(49/61)♀	71, 2, p<0.001	97% of male flies and 80% of female flies demonstrated an increase in red pigmentation of the eye.
Fkbp39 (32348)	WARP434	Co-IP	Partial Phenotype Alleviation	♂(69/69)♀(37/56)	67, 2, p<0.001	All male flies and 66% offemale flies demonstrated an increase in red pigmentation of the eye.
RpS16 (67888)	WARP434	Co-IP	Increase Severity	All flies dead.	--	All flies dead.
Cdc5 (44524)	WARP434	Co-IP	Increase Severity	All flies dead.	--	All flies dead.
Prp19 (32865)	WARP434	Co-IP	Increase Severity	(12 Increased Severity/12 Total)♂(12/12)♀	250, 2, p<0.001	All observed flies demonstrate a decrease in pigmentation of the eye. Low offspring counts likely due to increase in death prior to eclosion.
Ptp61F (56036)	WARP754	Y2H	Decreased Severity	(0/102)♂(13/104)♀	35, df=2, p<0.001	Fewer flies showed severe wing defect than in original phenotype.
Ptp61F (56510)	WARP754	Y2H	Decreased Severity	(0/81)♂(7/94)♀	144, df=2, p<0.001	Fewer flies showed severe wing defect than in original phenotype.
CG1236 (53274)	WARP754	Co-IP	Increase Severity	(9/60)♂(43/51)♀	106, df=2, p<0.001	More flies showed severe wing defect than in original phenotype. And 59% of female flies exhibited severe phenotype in both wings.
Su(Tpl) (33399)	WARP754	Co-IP	Decreased Severity	(2/50)♂(0/50)♀	129, df=2, p<0.001	Fewer flies showed severe wing defect than in original phenotype.
eIF2alpha (44449)	WARP754	Co-IP	Increase Severity	(22/51)♂(55/60)♀	160, df=2, p<0.001	More flies showed severe wing defect than in original phenotype.
Rpt2 (34795)	WARP754	Co-IP	Increase Severity	(47/99)♂(49/50)♀	145, df=2, p<0.001	More flies showed severe wing defect than in original phenotype. And 90% female flies exhibited severe phenotype in both wings.
Mppa (34074)	WARP754	Co-IP	Increase Severity	(8/73)♂(87/87)♀	106, df=2, p<0.001	More flies showed severe wing defect than in original phenotype. And all female flies exhibited severe phenotype in both wings.

## Sheet: NEGATIVE
GAL4 Driver	WARP	Count of Original Phenotype			Note on Original Phenotype
longGMR-GAL4 (eye)	WARP434	(102/102)♂(135/135)♀			All flies exhibit glassy eye phenotype as well as loss of pigmentation in the eye.
ap-GAL4 (wing pouch)	WARP754	(9 Severe/102 Total)♂(69/104)♀			Few male flies and many female flies exhibit severe wing phenotype. This phenotype is noted by the blistering and shrivling of the wing.
Knockdown Candidate	WARP Partner	Candidate Source	Result of Knockdown	Counts	Note on Result
Aldh (BDSC34989)	WARP434	Co-IP	No Phenotypic Change	(54 Same Phenotype/54 Total)♂(51/51)♀	All eyes exhibit similar pigmnetation.
RpL6 (34004)	WARP434	Co-IP	No Phenotypic Change	(53/53)♂(58/58)♀	All eyes exhibit similar pigmnetation.
His2Av (28966)	WARP434	Co-IP	No Phenotypic Change	(60/60)♂(63/63)♀	All eyes exhibit similar pigmnetation.
baf (36108)	WARP434	Co-IP	No Phenotypic Change	(61/61)♂(51/51)♀	All eyes exhibit similar pigmnetation.
Rm62 (34829)	WARP434	Co-IP	No Phenotypic Change	(72/72)♂(81/81)♀	All eyes exhibit similar pigmnetation.
lost (38931)	WARP434	Co-IP	No Phenotypic Change	(67/67)♂(50/50)♀	All eyes exhibit similar pigmnetation.
pont (50972)	WARP434	Co-IP	No Phenotypic Change	(61/61)♂(50/50)♀	All eyes exhibit similar pigmnetation.
GstT1 (41645)	WARP754	Co-IP	No Phenotypic Change	(8 Severe/60 Total)♂(33/50)♀	All wings exhibit similar prevelance of severity.
nclb (41826)	WARP754	Co-IP	No Phenotypic Change	(7/60)♂(37/51)♀	All wings exhibit similar prevelance of severity.
Rpt6 (34712)	WARP754	Co-IP	No Phenotypic Change	(4/54)♂(34/65)♀	All wings exhibit similar prevelance of severity.
Mfe2 (50523)	WARP754	Co-IP	No Phenotypic Change	(8/73)♂(37/59)♀	All wings exhibit similar prevelance of severity.
sesB (31077)	WARP754	Co-IP	No Phenotypic Change	(6/52)♂(32/66)♀	All wings exhibit similar prevelance of severity.
ms(3)76Ba (62952)	WARP754	Co-IP	No Phenotypic Change	(8/56)♂(38/70)♀	All wings exhibit similar prevelance of severity.
CG31549 (61270)	WARP754	Co-IP	No Phenotypic Change	(6/60)♂(44/53)♀	All wings exhibit similar prevelance of severity.
beta'COP (31710)	WARP754	Co-IP	No Phenotypic Change	(5/57)♂(42/58)♀	All wings exhibit similar prevelance of severity.
